# Supplementary material for: The transcriptional landscape of age in human peripheral blood
Source: Nat Commun. 2015 Oct 22;6:8570. doi: 10.1038/ncomms9570 (PMC4639797; doi:10.1038/ncomms9570)
Supplement: Supplementary Data 1 — Discovery, replication and generalization results. Y = yes, N = no; - is negative direction, + = positive direction; weight = sample size, P = p-value; WB = whole blood. [file ncomms9570-s2.xlsx]

## Sheet: Data.1
Supplementary.Data.1.Peters
											Correlation-with-DISCOVERY:		0.971977			META				Correlation-with-META:		-0.0102551			Correlation-with-META:		0.0801566			Correlation-with-META:		0.671006		Correlation-with-META:		0.782304			Correlation-with-META:		0.426019		Correlation-with-META:		-0.0056312			Correlation-with-META:
UniqueID	RANK	sign-DISC	sign-REPL	NEW-Entrez-ID	NEW-Gene-ID	DISC: WB	Weight	Zscore	Direction	P	REPL: WB	Weight	Zscore	Direction	P	META: Weight	META: Zscore	META:Direction	META: P	REPL-cerebellum	Weight	Effect	SE	P	REPL-frontalcortex	Weight	Effect	SE	P	REPL-CD4+	Weight	Zscore	P	REPL-CD8+	Weight	Effect	SE	P	REPL-CD14+/monocytes	Weight	Zscore	P	REPL-LCLs	Weight	Effect	SE	P	REPL-LYMPHOCYTES	Weight
25716	1	y	y	57124	CD248	------	7257	-32.476	-	2.32e-231	--------	8009	-40.129	-	4.07e-352	15266	-51.458	-	1.62e-577	?	0	ns	ns	ns	?	0	ns	ns	ns	--	515	-3.445	0.0005704	-	299	-0.0435438	0.00492559	2.43659e-16	+?	213	2.801	0.00509	-	869	-1.0861e-05	0.000692617	0.987489	?	0
53561	2	y	y	54674	LRRN3	------	7257	-29.119	-	2.03e-186	--------	8009	-33.554	-	7.81e-247	15266	-44.381	-	3.53e-430	+	394	0.00543764	0.00357125	0.128733	-	394	-0.00825182	0.00349855	0.0188758	?-	213	-3.67	0.000243	?	0	ns	ns	ns	--	567	-3.745	0.00018	-	869	-0.0014282	0.000996983	0.151994	?	0
40285	3	y	y	4753	NELL2	------	7257	-23.65	-	1.18e-123	--------	8009	-23.478	-	6.93e-122	15266	-33.311	-	2.67e-243	-	394	-0.00643076	0.00343918	0.0623157	-	394	-0.00787169	0.00348657	0.0245618	?-	213	-0.219	0.827	?	0	ns	ns	ns	--	567	-1.806	0.07085	?	0	ns	ns	ns	-	1244
25872	4	y	y	51176	LEF1	------	7257	-22.178	-	5.57e-109	--------	8009	-22.464	-	9.38e-112	15266	-31.562	-	1.22e-218	?	0	ns	ns	ns	?	0	ns	ns	ns	?-	213	-2.05	0.0404	?	0	ns	ns	ns	--	567	-1.727	0.0842	+	869	0.0033667	0.00331823	0.310294	-	1244
4817	5	y	y	1236	CCR7	------	7257	-21.138	-	3.59e-99	--------	8009	-22.444	-	1.48e-111	15266	-30.83	-	1.04e-208	?	0	ns	ns	ns	?	0	ns	ns	ns	--	515	-5.73	1.006e-08	-	299	-0.0884976	0.0104569	2.96687e-15	--	567	-2.632	0.008483	-	869	-0.00379699	0.00259354	0.143188	-	1244
46463	6	y	y	3983	ABLIM1	------	7257	-22.321	-	2.34e-110	--------	8009	-20.734	-	1.71e-95	15266	-30.407	-	4.41e-203	+	394	0.00431298	0.00332652	0.195619	+	394	0.00689167	0.00328594	0.036662	--	515	-4.26	2.048e-05	-	299	-0.0633422	0.00717277	2.5946e-16	+-	567	-1.9	0.05744	-	869	-0.00281516	0.0015315	0.0660375	?	0
42813	7	y	y	2999	GZMH	++-+++	7257	18.681	+	7.032e-78	+++-++++	8009	20.969	+	1.26e-97	15266	28.068	+	2.39e-173	?	0	ns	ns	ns	?	0	ns	ns	ns	++	515	5.407	6.409e-08	+	299	0.0761977	0.015378	1.39474e-06	++	567	2.202	0.02765	?	0	ns	ns	ns	?	0
26516	8	y	y	4609	MYC	------	7257	-18.964	-	3.36e-80	--------	8009	-19.505	-	9.939e-85	15266	-27.203	-	5.96e-163	?	0	ns	ns	ns	?	0	ns	ns	ns	?-	213	-1.314	0.189	?	0	ns	ns	ns	-+	567	-1.164	0.2445	-	869	-0.00455399	0.00130574	0.000487273	?	0
10875	9	y	y	939	CD27	------	7257	-17.647	-	1.074e-69	--------	8009	-20.681	-	5.13e-95	15266	-27.147	-	2.76e-162	?	0	ns	ns	ns	?	0	ns	ns	ns	--	515	-2.038	0.0416	-	299	-0.051134	0.00760093	1.33508e-10	--	567	-1.596	0.1106	+	869	0.000659172	0.00217098	0.761411	?	0
53320	10	y	y	399665	FAM102A	------	7257	-19.464	-	2.238e-84	--------	8009	-18.681	-	7.114e-78	15266	-26.95	-	5.68e-160	+	394	0.00256117	0.00350242	0.465098	+	394	0.0117788	0.00352311	0.000914877	--	515	-3.835	0.0001257	-	299	-0.0527127	0.00778472	1.03636e-10	+-	567	-0.207	0.836	-	869	-0.00316332	0.00165641	0.0561657	?	0
24556	11	y	y	5270	SERPINE2	---?--	6376	-16.077	-	3.708e-58	--------	8009	-20.949	-	1.91e-97	14385	-26.335	-	7.66e-153	-	394	-0.00715874	0.00313816	0.0231206	-	394	-0.0166669	0.00342646	1.72115e-06	--	515	-8.556	1.166e-17	-	299	-0.0281272	0.00455973	3.03627e-09	+-	567	0.462	0.6444	-	869	-0.000762008	0.0013707	0.578262	?	0
19209	12	y	y	117247	SLC16A10	------	7257	-20.385	-	2.29e-92	------?-	6552	-16.509	-	3.146e-61	13809	-26.149	-	1e-150	+	394	0.00843936	0.00350602	0.0165983	-	394	-0.00893023	0.00365991	0.0151909	--	515	-5.047	4.484e-07	-	299	-0.0164683	0.00269758	4.28772e-09	+?	213	0.895	0.371	+	869	0.0107081	0.00264417	5.12809e-05	-	1244
870	13	y	y	8857	FCGBP	------	7257	-15.764	-	5.5e-56	--------	8009	-20.827	-	2.49e-96	15266	-25.954	-	1.65e-148	?	0	ns	ns	ns	+	394	0.00835775	0.00273372	0.00240794	-+	515	-3.288	0.00101	-	299	-0.0835585	0.0115348	6.38527e-12	++	567	1.495	0.135	-	869	-8.3579e-05	0.000433229	0.847022	?	0
36165	14	y	y	9289	GPR56	++-+++	7257	17.524	+	9.473e-69	++++++++	8009	19.018	+	1.214e-80	15266	25.857	+	2.03e-147	?	0	ns	ns	ns	?	0	ns	ns	ns	?+	213	2.954	0.00314	?	0	ns	ns	ns	++	567	3.427	0.0006114	-	869	-0.00132978	0.00119952	0.267607	?	0
19968	15	y	y	60468	BACH2	------	7257	-17.824	-	4.643e-71	--------	8009	-17.746	-	1.848e-70	15266	-25.142	-	1.71e-139	-	394	-0.00180981	0.0035207	0.607547	?	0	ns	ns	ns	?-	213	-2.231	0.0257	?	0	ns	ns	ns	+-	567	-1.02	0.3079	-	869	-0.00110409	0.00057124	0.0532625	-	1244
10095	16	y	y	23208	SYT11	++-+++	7257	17.225	+	1.72e-66	++++++++	8009	18.226	+	3.235e-74	15266	25.077	+	8.82e-139	-	394	-0.00697311	0.00318947	0.0294376	-	394	-0.00746631	0.00331193	0.0247735	++	515	5.127	2.947e-07	+	299	0.037979	0.00652385	1.92837e-08	-+	567	2.896	0.003778	-	869	-0.00123692	0.00133778	0.355173	+	1244
17155	17	y	y	5152	PDE9A	------	7257	-17.21	-	2.22e-66	--------	8009	-18.197	-	5.435e-74	15266	-25.046	-	1.91e-138	-	394	-0.00204079	0.00345819	0.555471	-	394	-0.00188861	0.00353368	0.593353	--	515	-6.337	2.336e-10	-	299	-0.051296	0.00767761	1.7391e-10	+?	213	0.64	0.522	-	869	-0.00509089	0.00103269	8.23e-07	?	0
42901	18	y	y	9241	NOG	------	7257	-17.006	-	7.411e-65	--------	8009	-17.521	-	9.866e-69	15266	-24.416	-	1.16e-131	?	0	ns	ns	ns	?	0	ns	ns	ns	--	515	-3.835	0.0001258	-	299	-0.00518392	0.00186495	0.00588784	+?	213	0.388	0.698	+	869	0.00175181	0.00100157	0.0802806	-	1244
42391	19	y	y	2317	FLNB	------	7257	-15.78	-	4.264e-56	--------	8009	-18.606	-	2.874e-77	15266	-24.357	-	4.94e-131	-	394	-0.00541471	0.00319549	0.0910375	+	394	0.0138734	0.00319458	1.83151e-05	--	515	-10.805	3.273e-27	-	299	-0.0492504	0.00604414	2.28665e-14	++	567	2.727	0.006392	-	869	-0.0025176	0.00180658	0.163447	-	1244
1683	20	y	y	4907	NT5E	------	7257	-17.453	-	3.285e-68	-----?--	7782	-16.59	-	8.225e-62	15039	-24.057	-	6.98e-128	?	0	ns	ns	ns	?	0	ns	ns	ns	--	515	-2.629	0.008574	-	299	-0.0243929	0.00499639	1.95368e-06	+-	567	-0.416	0.6775	-	869	-0.000792623	0.00277979	0.775538	-	1244
63678	21	y	y	83888	FGFBP2	++++++	7257	17.449	+	3.506e-68	+++-++++	8009	15.792	+	3.51e-56	15266	23.469	+	8.43e-122	?	0	ns	ns	ns	?	0	ns	ns	ns	++	515	4.147	3.365e-05	+	299	0.0522668	0.0186519	0.00550414	++	567	2.451	0.01425	?	0	ns	ns	ns	+	1244
22336	22	y	y	7049	TGFBR3	++++++	7257	14.997	+	7.733e-51	++++++++	8009	17.656	+	9.153e-70	15266	23.128	+	2.41e-118	+	394	0.001478	0.00343071	0.666863	+	394	0.00898691	0.00291687	0.00222179	?+	213	4.089	4.33e-05	?	0	ns	ns	ns	+-	567	1.513	0.1303	+	869	0.00224092	0.00285047	0.431776	?	0
66070	23	y	y	81618	ITM2C	------	7257	-14.414	-	4.239e-47	--------	8009	-17.73	-	2.445e-70	15266	-22.78	-	7.22e-115	+	394	0.000701943	0.00305574	0.818445	-	394	-0.000135727	0.00339589	0.968141	--	515	-3.162	0.001569	-	299	-0.0225066	0.00530531	3.19878e-05	+-	567	-1.945	0.05184	+	869	0.00147362	0.00128101	0.249994	?	0
37087	24	y	y	80063	ATF7IP2	------	7257	-15.515	-	2.734e-54	--------	8009	-16.611	-	5.846e-62	15266	-22.729	-	2.34e-114	?	0	ns	ns	ns	-	394	-0.0109312	0.00337353	0.00130864	--	515	-3.169	0.001531	-	299	-0.0195902	0.00474183	5.03698e-05	-+	567	-0.203	0.8393	+	869	0.00341456	0.0013936	0.0142787	-	1244
34551	25	y	y	1380	CR2	------	7257	-16.293	-	1.104e-59	--------	8009	-15.846	-	1.505e-56	15266	-22.711	-	3.49e-114	?	0	ns	ns	ns	?	0	ns	ns	ns	--	515	-6.384	1.726e-10	-	299	-0.00726214	0.00318959	0.0237083	+-	567	-1.029	0.3036	-	869	-0.0119855	0.00324312	0.000219305	?	0
48770	26	y	y	9214	FAIM3	------	7257	-17.917	-	8.652e-72	--------	8009	-14.215	-	7.396e-46	15266	-22.65	-	1.41e-113	?	0	ns	ns	ns	?	0	ns	ns	ns	--	515	-1.392	0.1639	-	299	-0.0442777	0.00690019	7.74342e-10	--	567	-2.211	0.02705	-	869	-0.000300397	0.00224028	0.893332	-	1244
45536	27	y	y	26227	PHGDH	------	7257	-13.249	-	4.557e-40	--------	8009	-18.301	-	8.097e-75	15266	-22.391	-	4.85e-111	-	394	-0.00275075	0.00320459	0.391253	+	394	0.0125094	0.0033546	0.000223207	--	515	-6.999	2.575e-12	-	299	-0.0577933	0.00676846	1.80598e-15	+-	567	0.498	0.6183	-	869	-0.000265341	0.00246431	0.914255	-	1244
21050	28	y	y	3945	LDHB	------	7257	-15.633	-	4.327e-55	--------	8009	-15.96	-	2.422e-57	15266	-22.339	-	1.55e-110	-	394	-0.00713033	0.00262439	0.00690692	-	394	-0.0124694	0.00255292	1.56386e-06	--	515	-1.967	0.04918	-	299	-0.0358874	0.00693519	4.93896e-07	--	567	-2.784	0.005373	+	869	0.0025245	0.000931508	0.00672597	?	0
60140	29	y	y	55423	SIRPG	------	7257	-15.636	-	4.157e-55	--------	8009	-15.449	-	7.712e-54	15266	-21.97	-	5.58e-107	?	0	ns	ns	ns	?	0	ns	ns	ns	+-	515	0.496	0.6201	-	299	-0.0173193	0.00420089	5.215e-05	+-	567	0.188	0.8508	-	869	-0.00385761	0.00136906	0.00483668	?	0
61240	30	y	y	343413	FCRL6	++++++	7257	13.285	+	2.828e-40	+++-++++	8009	17.652	+	9.897e-70	15266	21.945	+	9.7e-107	?	0	ns	ns	ns	?	0	ns	ns	ns	?+	213	3.681	0.000232	?	0	ns	ns	ns	+-	567	1.148	0.251	+	869	0.00011959	0.000715749	0.867305	?	0
62618	31	y	y	5150	PDE7A	------	7257	-15.584	-	9.399e-55	--------	8009	-15.368	-	2.678e-53	15266	-21.876	-	4.42e-106	?	0	ns	ns	ns	?	0	ns	ns	ns	--	515	-2.387	0.01697	-	299	-0.0344313	0.00746352	6.55644e-06	--	567	-1.615	0.1063	+	869	0.000655002	0.00133866	0.624633	-	1244
26051	32	y	y	51070	NOSIP	------	7257	-14.435	-	3.121e-47	--------	8009	-16.192	-	5.737e-59	15266	-21.681	-	3.13e-104	-	394	-0.000327679	0.00340686	0.923429	+	394	0.00570026	0.00348823	0.103104	--	515	-2.215	0.02677	-	299	-0.0337749	0.00776538	2.04516e-05	+-	567	-1.045	0.2958	-	869	-0.000182909	0.0007563	0.808898	-	1244
7874	33	y	y	10606	PAICS	------	7257	-16.001	-	1.262e-57	--------	8009	-14.337	-	1.29e-46	15266	-21.416	-	9.39e-102	+	394	0.000726692	0.00319968	0.820464	+	394	0.0143088	0.0030556	4.01566e-06	--	515	-3.315	0.0009162	-	299	-0.0276655	0.00481448	2.85128e-08	-+	567	-1.75	0.0801	+	869	0.00308097	0.000863195	0.000357981	?	0
43329	34	y	y	28969	BZW2	------	7257	-14.927	-	2.186e-50	--------	8009	-15.184	-	4.546e-52	15266	-21.29	-	1.42e-100	-	394	-0.0140555	0.00298199	3.48979e-06	-	394	-0.0179976	0.00299107	4.37079e-09	--	515	-3.756	0.0001723	-	299	-0.0393262	0.00588917	1.77447e-10	--	567	-5.551	2.84e-08	+	869	0.00627086	0.00230506	0.00651878	-	1244
53918	35	y	y	92106	OXNAD1	------	7257	-15.586	-	9.088e-55	--------	8009	-14.317	-	1.708e-46	15266	-21.116	-	5.66e-99	?	0	ns	ns	ns	?	0	ns	ns	ns	?	0	ns	ns	?	0	ns	ns	ns	?-	354	-2.108	0.035	?	0	ns	ns	ns	-	1244
27356	36	y	y	1524	CX3CR1	+++?++	6376	14.094	+	4.136e-45	++++++++	8009	15.656	+	3.035e-55	14385	21.065	+	1.67e-98	?	0	ns	ns	ns	?	0	ns	ns	ns	++	515	3.764	0.0001672	+	299	0.0126249	0.00455852	0.00606826	--	567	-2.337	0.01943	+	869	0.000397389	0.00129169	0.758349	?	0
31436	37	y	y	6322	SCML1	------	7257	-13.999	-	1.576e-44	--------	8009	-15.685	-	1.923e-55	15266	-21.013	-	5.02e-98	?	0	ns	ns	ns	?	0	ns	ns	ns	-?	302	-2.646	0.00814	-	299	-0.0529873	0.00814059	4.62165e-10	?+	354	0.071	0.943	-	869	-0.00647272	0.00330052	0.0498651	?	0
48072	38	y	y	6146	RPL22	------	7257	-14.906	-	3.028e-50	--------	8009	-14.787	-	1.786e-49	15266	-20.987	-	8.61e-98	-	394	-0.00180462	0.00335021	0.590455	-	394	-0.0129018	0.00321409	7.26181e-05	--	515	-0.952	0.3412	-	299	-0.0357793	0.0102248	0.000559212	-+	567	-1.084	0.2783	-	869	-0.000984786	0.000949328	0.299572	?	0
6504	39	y	y	26119	LDLRAP1	------	7257	-14.573	-	4.192e-48	--------	8009	-14.816	-	1.153e-49	15266	-20.779	-	6.69e-96	+	394	0.00354014	0.00304118	0.245167	?	0	ns	ns	ns	--	515	-1.535	0.1249	-	299	-0.0279211	0.00555077	9.81515e-07	--	567	-0.649	0.5162	+	869	0.00563365	0.00113909	7.59e-07	?	0
17478	40	y	y	389	RHOC	++++++	7257	12.894	+	4.89e-38	++++++++	8009	15.933	+	3.712e-57	15266	20.431	+	8.94e-93	+	394	0.00130394	0.00324577	0.688117	+	394	0.0064357	0.00313773	0.0409838	++	515	4.002	6.278e-05	+	299	0.0254724	0.0066273	0.000156615	++	567	0.87	0.3843	-	869	-0.000906367	0.00116254	0.435599	?	0
17811	41	y	y	4050	LTB	------	7257	-14.895	-	3.553e-50	--------	8009	-14.024	-	1.113e-44	15266	-20.428	-	9.52e-93	?	0	ns	ns	ns	?	0	ns	ns	ns	--	515	-0.675	0.4998	-	299	-0.0304324	0.00891453	0.000755957	+-	567	-1.023	0.3061	-	869	-0.000662268	0.00098623	0.501893	?	0
61667	42	y	y	54463	FAM134B	------	7257	-15.167	-	5.88e-52	--------	8009	-13.431	-	3.963e-41	15266	-20.185	-	1.31e-90	-	394	-0.00371788	0.0033721	0.270962	+	394	0.00297887	0.00333118	0.371793	--	515	-2.619	0.008817	-	299	-0.0456543	0.00704624	5.46357e-10	-+	567	0.003	0.9973	-	869	-0.000715924	0.00149911	0.632959	?	0
38458	43	y	y	81606	LBH	------	7257	-14.176	-	1.29e-45	--------	8009	-14.218	-	7.044e-46	15266	-20.073	-	1.28e-89	?	0	ns	ns	ns	-	394	-0.0136465	0.00280309	1.70223e-06	--	515	-1.954	0.05075	-	299	-0.0168527	0.00736528	0.0230304	+-	567	-1.252	0.2107	-	869	-0.00666656	0.00154941	1.68763e-05	?	0
57114	44	y	y	11098	PRSS23	++++++	7257	14.071	+	5.763e-45	+++-++++	8009	14.065	+	6.252e-45	15266	19.889	+	5.111e-88	?	0	ns	ns	ns	?	0	ns	ns	ns	++	515	3.747	0.0001793	+	299	0.0360387	0.0107271	0.000912437	+-	567	1.588	0.1123	?	0	ns	ns	ns	?	0
39063	45	y	y	203328	SUSD3	---?--	6376	-14.258	-	4.013e-46	--------	8009	-13.913	-	5.297e-44	14385	-19.873	-	6.904e-88	?	0	ns	ns	ns	?	0	ns	ns	ns	--	515	-3.414	0.00064	-	299	-0.0351444	0.00572833	3.63941e-09	++	567	0.837	0.4027	-	869	-0.00155879	0.00116379	0.180435	-	1244
56533	46	y	y	113791	PIK3IP1	------	7257	-14.933	-	2.024e-50	--------	8009	-13.132	-	2.159e-39	15266	-19.807	-	2.575e-87	+	394	0.00886441	0.00278271	0.00157106	+	394	0.0152335	0.00290358	2.65307e-07	--	515	-3.803	0.0001428	-	299	-0.0331762	0.00696275	3.33439e-06	--	567	-1.421	0.1553	-	869	-0.00189979	0.000900747	0.0349341	?	0
9507	47	y	y	4240	MFGE8	------	7257	-12.46	-	1.234e-35	--------	8009	-15.341	-	4.09e-53	15266	-19.702	-	2.056e-86	-	394	-0.00169213	0.0034176	0.620817	+	394	0.00368593	0.00363234	0.310904	--	515	-1.011	0.3118	-	299	-0.0359164	0.00868038	4.90992e-05	++	567	2.447	0.0144	+	869	0.00112211	0.001509	0.457113	-	1244
35729	48	y	y	79814	AGMAT	------	7257	-13.765	-	4.136e-43	--------	8009	-14.091	-	4.344e-45	15266	-19.697	-	2.308e-86	?	0	ns	ns	ns	?	0	ns	ns	ns	?-	213	-2.364	0.0181	?	0	ns	ns	ns	+?	213	1.684	0.0921	+	869	0.00094879	0.00106645	0.373643	-	1244
26614	49	y	y	4818	NKG7	++-+++	7257	14.434	+	3.172e-47	++++++++	8009	13.421	+	4.53e-41	15266	19.673	+	3.673e-86	?	0	ns	ns	ns	?	0	ns	ns	ns	++	515	5.414	6.152e-08	+	299	0.0415222	0.0118535	0.000551946	+-	567	1.629	0.1033	+	869	0.00137056	0.00121295	0.258505	?	0
20610	50	y	y	5521	PPP2R2B	++-+++	7257	13.489	+	1.812e-41	++++++++	8009	14.255	+	4.187e-46	15266	19.625	+	9.401e-86	-	394	-0.00827453	0.00295532	0.00538782	-	394	-0.00809916	0.00318187	0.0113313	++	515	6.609	3.865e-11	+	299	0.0387211	0.00916499	3.43669e-05	+-	567	0.596	0.5511	-	869	-0.00038718	0.000473553	0.413582	?	0
46307	51	y	y	3002	GZMB	++++++	7257	14.19	+	1.057e-45	++++++++	8009	13.562	+	6.692e-42	15266	19.607	+	1.351e-85	?	0	ns	ns	ns	?	0	ns	ns	ns	++	515	4.007	6.158e-05	+	299	0.0637745	0.0155521	5.70071e-05	++	567	1.958	0.05023	?	0	ns	ns	ns	+	1244
62221	52	y	y	9057	SLC7A6	------	7257	-15.235	-	2.071e-52	--------	8009	-12.501	-	7.415e-36	15266	-19.558	-	3.5e-85	+	394	0.00850812	0.003297	0.0102627	+	394	0.00399342	0.00298909	0.182423	--	515	-3.21	0.001326	-	299	-0.0513549	0.00701883	4.11835e-12	-+	567	0.911	0.3624	+	869	0.00242998	0.00101161	0.0163019	?	0
32334	53	y	y	55020	TTC38	++++++	7257	13.878	+	8.635e-44	+++-++++	8009	13.616	+	3.206e-42	15266	19.431	+	4.247e-84	+	394	0.00334763	0.00309607	0.280316	?	0	ns	ns	ns	+?	302	2.605	0.00919	+	299	0.040621	0.00904968	1.12913e-05	?-	354	-1.433	0.152	?	0	ns	ns	ns	+	1244
23999	54	y	y	3615	IMPDH2	------	7257	-14.089	-	4.435e-45	--------	8009	-13.341	-	1.34e-40	15266	-19.377	-	1.21e-83	-	394	-0.00442236	0.00307275	0.150956	+	394	0.00599884	0.0032409	0.0649913	+-	515	-0.784	0.4332	-	299	-0.0324968	0.00540859	7.19469e-09	-+	567	1.062	0.2884	-	869	-0.000302223	0.00114599	0.791993	?	0
29562	55	y	y	10750	GRAP	------	7257	-14.824	-	1.018e-49	--------	8009	-12.562	-	3.401e-36	15266	-19.32	-	3.644e-83	?	0	ns	ns	ns	?	0	ns	ns	ns	--	515	-3.215	0.001303	-	299	-0.0354765	0.0072298	1.74215e-06	-+	567	0.06	0.9521	-	869	-0.000980144	0.00151906	0.518777	?	0
19751	56	y	y	4925	NUCB2	--+---	7257	-12.039	-	2.217e-33	--------	8009	-15.178	-	4.938e-52	15266	-19.294	-	6.016e-83	-	394	-0.00982105	0.00250224	0.000104475	-	394	-0.00329332	0.00250798	0.189982	--	515	-6.077	1.221e-09	-	299	-0.0392145	0.00507086	3.17679e-13	--	567	-2.999	0.002708	-	869	-0.00155766	0.00200483	0.437187	?	0
61718	57	y	y	2091	FBL	------	7257	-13.815	-	2.069e-43	--------	8009	-13.151	-	1.677e-39	15266	-19.05	-	6.513e-81	+	394	0.00743955	0.00341205	0.0298767	+	394	0.0106681	0.00330981	0.00138353	--	515	-3.146	0.001657	-	299	-0.0230297	0.00423396	1.35469e-07	--	567	-3.275	0.001057	+	869	0.000862705	0.000856216	0.313657	-	1244
45713	58	y	y	79899	PRR5L	++++++	7257	13.69	+	1.164e-42	++++++++	8009	13.129	+	2.232e-39	15266	18.949	+	4.502e-80	?	0	ns	ns	ns	+	394	0.00643603	0.00364614	0.0784286	+?	302	2.881	0.00396	+	299	0.0170083	0.00679144	0.0129546	?+	354	0.813	0.416	?	0	ns	ns	ns	?	0
68080	59	y	y	6304	SATB1	------	7257	-13.046	-	6.657e-39	--------	8009	-13.723	-	7.375e-43	15266	-18.935	-	5.873e-80	?	0	ns	ns	ns	?	0	ns	ns	ns	--	515	-4.362	1.287e-05	-	299	-0.0442749	0.00670421	2.70071e-10	--	567	-2.671	0.007566	?	0	ns	ns	ns	-	1244
62353	60	y	y	3575	IL7R	------	7257	-16.737	-	7.066e-63	--------	8009	-10.165	-	2.845e-24	15266	-18.902	-	1.099e-79	?	0	ns	ns	ns	?	0	ns	ns	ns	--	515	-0.868	0.3852	-	299	-0.0257419	0.0119274	0.0319382	--	567	-2.514	0.01194	-	869	-0.000198035	0.00122807	0.871891	?	0
30997	61	y	y	65982	ZSCAN18	------	7257	-13.576	-	5.555e-42	--------	8009	-12.958	-	2.109e-38	15266	-18.746	-	2.084e-78	?	0	ns	ns	ns	?	0	ns	ns	ns	?-	213	-0.43	0.667	?	0	ns	ns	ns	+-	567	0.25	0.8025	-	869	-0.00259637	0.000622895	3.06982e-05	-	1244
61231	62	y	y	154	ADRB2	++++++	7257	13.205	+	8.181e-40	++++++++	8009	13.28	+	3.017e-40	15266	18.724	+	3.179e-78	?	0	ns	ns	ns	?	0	ns	ns	ns	++	515	4.108	3.995e-05	+	299	0.0317522	0.00755992	3.80615e-05	+-	567	0.03	0.9761	-	869	-2.7603e-05	0.000541775	0.959366	?	0
44530	63	y	y	3820	KLRB1	------	7257	-13.01	-	1.079e-38	--------	8009	-13.464	-	2.545e-41	15266	-18.722	-	3.289e-78	?	0	ns	ns	ns	?	0	ns	ns	ns	--	515	-2.137	0.03256	-	299	-0.0543107	0.0134591	7.40872e-05	+-	567	-0.703	0.4822	+	869	5.96835e-05	0.000671586	0.929186	?	0
14179	64	y	y	3326	HSP90AB1	------	7257	-14.161	-	1.593e-45	--------	8009	-12.36	-	4.302e-35	15266	-18.716	-	3.643e-78	+	394	0.000458333	0.00344075	0.894104	-	394	-5.64013e-05	0.00327133	0.986254	?-	213	-1.717	0.086	?	0	ns	ns	ns	--	567	-2.093	0.03638	-	869	-0.00066252	0.000937858	0.479928	-	1244
27375	65	y	y	29802	VPREB3	------	7257	-12.905	-	4.22e-38	---+----	8009	-13.545	-	8.468e-42	15266	-18.708	-	4.221e-78	?	0	ns	ns	ns	?	0	ns	ns	ns	?+	213	0.341	0.733	?	0	ns	ns	ns	+-	567	-0.355	0.723	+	869	0.00087992	0.00165658	0.595305	-	1244
25961	66	y	y	6932	TCF7	------	7257	-13.33	-	1.552e-40	--------	8009	-13.038	-	7.458e-39	15266	-18.634	-	1.701e-77	?	0	ns	ns	ns	?	0	ns	ns	ns	-+	515	-0.814	0.4156	-	299	-0.0181707	0.00331938	1.13871e-07	+-	567	-0.68	0.4966	-	869	-0.00755976	0.00220701	0.000614041	?	0
19586	67	y	y	114879	OSBPL5	++++++	7257	13.939	+	3.692e-44	++++++++	8009	12.366	+	3.981e-35	15266	18.567	+	5.909e-77	+	394	0.00927231	0.00332955	0.00564395	+	394	0.00230975	0.00312674	0.460566	+-	515	1.06	0.2893	+	299	0.0280371	0.00849034	0.00111062	++	567	0.886	0.3754	?	0	ns	ns	ns	?	0
22579	68	y	y	3512	IGJ	------	7257	-8.883	-	6.519e-19	--------	8009	-17.119	-	1.078e-65	15266	-18.524	-	1.332e-76	?	0	ns	ns	ns	?	0	ns	ns	ns	--	515	-3.212	0.001319	-	299	-0.0137059	0.00740297	0.0653824	+-	567	-1.396	0.1627	-	869	-0.00433569	0.00326732	0.184513	-	1244
25893	69	y	y	81563	C1orf21	++++++	7257	11.889	+	1.353e-32	++++++?+	6552	14.237	+	5.415e-46	13809	18.425	+	8.237e-76	+	394	0.0151051	0.00308394	1.46566e-06	-	394	-0.00889446	0.00354689	0.0125922	?+	213	2.43	0.0151	+	299	0.0110752	0.00508813	0.0305134	+?	213	3.05	0.00229	-	869	-0.00235043	0.00149916	0.11692	?	0
32844	70	y	y	64919	BCL11B	---?--	6376	-13.517	-	1.236e-41	--------	8009	-12.61	-	1.856e-36	14385	-18.408	-	1.127e-75	?	0	ns	ns	ns	-	394	-0.00615997	0.00335925	0.0675398	-+	515	-0.404	0.6859	-	299	-0.0351784	0.00917327	0.000161904	+-	567	-0.361	0.718	?	0	ns	ns	ns	?	0
13915	71	y	y	9397	NMT2	------	7257	-14.499	-	1.235e-47	--------	8009	-11.593	-	4.468e-31	15266	-18.393	-	1.489e-75	+	394	0.00527891	0.00311388	0.0908867	+	394	0.00567888	0.00284115	0.0463817	--	515	-2.006	0.04482	-	299	-0.00906117	0.00600189	0.132476	--	567	-2.375	0.01755	-	869	-0.00920452	0.00204417	6.71e-06	-	1244
26501	72	y	y	8718	TNFRSF25	------	7257	-13.869	-	9.699e-44	--------	8009	-12.119	-	8.391e-34	15266	-18.34	-	3.935e-75	+	394	0.0144862	0.00282032	4.61083e-07	+	394	0.0149267	0.00293689	6.00676e-07	-+	515	0.19	0.8497	-	299	-0.0439186	0.00898817	1.9167e-06	+-	567	0.991	0.3219	-	869	-0.000654742	0.000539128	0.224577	?	0
61503	73	y	y	5796	PTPRK	------	7257	-12.737	-	3.692e-37	-----??-	6325	-13.175	-	1.23e-39	13582	-18.301	-	8.172e-75	-	394	-0.0160324	0.00324096	1.16128e-06	+	394	0.00692254	0.00343317	0.0445037	?-	213	-4.97	6.69e-07	-	299	-0.00456973	0.00187972	0.0158131	+-	567	-1.426	0.154	+	869	0.00546476	0.00327013	0.0946988	-	1244
8657	74	y	y	121551	BTBD11	------	7257	-12.171	-	4.435e-34	--------	8009	-13.285	-	2.815e-40	15266	-18.014	-	1.508e-72	-	394	-0.00285217	0.00310948	0.359627	-	394	-0.000472673	0.00347807	0.891976	--	515	-3.709	0.0002078	-	299	-0.0561305	0.00838874	1.6429e-10	++	567	1.346	0.1784	?	0	ns	ns	ns	?	0
25675	75	y	y	10913	EDAR	------	7257	-13.062	-	5.444e-39	--------	8009	-12.402	-	2.535e-35	15266	-17.989	-	2.381e-72	?	0	ns	ns	ns	?	0	ns	ns	ns	--	515	-4.582	4.616e-06	-	299	-0.0167988	0.0032737	6.07409e-07	+-	567	0.337	0.7365	?	0	ns	ns	ns	?	0
34119	76	y	y	6785	ELOVL4	------	7257	-14.909	-	2.901e-50	--------	8009	-10.547	-	5.24e-26	15266	-17.918	-	8.473e-72	-	394	-0.00200916	0.00318246	0.528231	-	394	-0.00676002	0.00356826	0.058962	--	515	-1.671	0.09471	-	299	-0.0127211	0.00411853	0.00225518	+-	567	-0.562	0.5743	?	0	ns	ns	ns	-	1244
21384	77	y	y	3956	LGALS1	++++++	7257	13.568	+	6.165e-42	++++++++	8009	11.658	+	2.086e-31	15266	17.799	+	7.195e-71	+	394	0.00272223	0.00331396	0.411938	+	394	0.00119546	0.00291071	0.68153	++	515	7.686	1.524e-14	+	299	0.0597181	0.00809608	2.87164e-12	+-	567	-1.559	0.119	-	869	-0.00302029	0.00194793	0.121019	?	0
44129	78	y	y	26249	KLHL3	------	7257	-13.185	-	1.068e-39	--------	8009	-12.015	-	2.958e-33	15266	-17.793	-	7.951e-71	+	394	0.00518487	0.0033274	0.120056	+	394	0.00552952	0.00320552	0.085386	--	515	-2.745	0.006054	-	299	-0.0454352	0.00693869	3.70772e-10	++	567	1.032	0.302	+	869	0.000800832	0.00110216	0.467469	-	1244
39754	79	y	y	926	CD8B	------	7257	-11.084	-	1.5e-28	----+---	8009	-13.914	-	5.196e-44	15266	-17.72	-	2.924e-70	?	0	ns	ns	ns	?	0	ns	ns	ns	+-	515	-1.075	0.2823	-	299	-0.00495646	0.00686311	0.470907	+?	213	3.07	0.00214	?	0	ns	ns	ns	?	0
23293	80	y	y	26960	NBEA	------	7257	-10.843	-	2.145e-27	+---???-	6204	-14.217	-	7.191e-46	13461	-17.613	-	1.951e-69	-	394	-0.00779085	0.0031625	0.0142254	-	394	-0.0141271	0.0031822	1.20224e-05	?-	213	-4.086	4.39e-05	?	0	ns	ns	ns	--	567	-2.749	0.005984	+	869	0.00623779	0.00241798	0.009887	?	0
26107	81	y	y	9891	NUAK1	++++++	7257	15.281	+	1.023e-52	++++++++	8009	9.749	+	1.857e-22	15266	17.597	+	2.579e-69	-	394	-0.00449459	0.00349591	0.199384	-	394	-0.00186145	0.00332534	0.57598	?+	213	0.421	0.674	?	0	ns	ns	ns	+?	213	2.432	0.015	?	0	ns	ns	ns	?	0
24813	82	y	y	220158	GTSCR1	++++++	7257	10.45	+	1.458e-25	++++++++	8009	14.307	+	1.967e-46	15266	17.568	+	4.318e-69	?	0	ns	ns	ns	?	0	ns	ns	ns	++	515	8.156	3.464e-16	-	299	-0.000810659	0.00476094	0.864944	-+	567	-0.379	0.7048	+	869	5.54421e-05	0.000968007	0.954327	?	0
48024	83	y	y	80310	PDGFD	++++++	7257	12.147	+	5.985e-34	+++-++++	8009	12.655	+	1.052e-36	15266	17.541	+	6.993e-69	?	0	ns	ns	ns	?	0	ns	ns	ns	++	515	2.024	0.04292	+	299	0.010339	0.00262304	0.000107173	+?	213	1.129	0.259	?	0	ns	ns	ns	?	0
15878	84	y	y	301	ANXA1	++++++	7257	11.425	+	3.133e-30	++++--++	8009	13.331	+	1.529e-40	15266	17.533	+	8.009e-69	-	394	-0.00216947	0.00364886	0.552524	+	394	0.00365033	0.00322821	0.258912	++	515	4.323	1.539e-05	+	299	0.0331185	0.0106502	0.00210742	-+	567	1.517	0.1292	+	869	0.00973237	0.0048582	0.0451464	+	1244
18783	85	y	y	164668	APOBEC3H	++-+++	7257	11.567	+	6.04e-31	++++++++	8009	13.134	+	2.1e-39	15266	17.488	+	1.754e-68	?	0	ns	ns	ns	?	0	ns	ns	ns	++	515	8.438	3.22e-17	+	299	0.029536	0.00578508	6.87203e-07	++	567	3.843	0.0001214	-	869	-0.00128504	0.00157028	0.413157	+	1244
47389	86	y	y	472	ATM	------	7257	-13.685	-	1.253e-42	--------	8009	-11.089	-	1.412e-28	15266	-17.468	-	2.527e-68	?	0	ns	ns	ns	?	0	ns	ns	ns	--	515	-1.876	0.06062	-	299	-0.0371202	0.00883536	3.78659e-05	-+	567	1.863	0.06245	-	869	-0.00258634	0.0013082	0.0480398	?	0
66851	87	y	y	3399	ID3	------	7257	-11.836	-	2.552e-32	--------	8009	-12.741	-	3.495e-37	15266	-17.389	-	1.002e-67	-	394	-0.00127526	0.00345025	0.71189	+	394	0.00638511	0.00299475	0.0336748	-+	515	-0.242	0.8088	-	299	-0.0289776	0.00627397	6.40139e-06	--	567	-1.169	0.2424	+	869	0.0017184	0.00163364	0.292853	-	1244
52164	88	y	y	91523	PCED1B	------	7257	-13.304	-	2.182e-40	--------	8009	-11.331	-	9.211e-30	15266	-17.38	-	1.164e-67	?	0	ns	ns	ns	?	0	ns	ns	ns	++	515	0.926	0.3547	-	299	-0.0324701	0.00632685	6.05517e-07	+-	567	-0.208	0.835	+	869	0.00469199	0.00148839	0.00161933	-	1244
33805	89	y	y	22837	COBLL1	------	7257	-12.922	-	3.401e-38	--------	8009	-11.665	-	1.917e-31	15266	-17.358	-	1.707e-67	+	394	0.00042896	0.0035376	0.903555	+	394	0.00461986	0.00322529	0.152902	--	515	-3.201	0.00137	-	299	-0.0038927	0.00316544	0.220035	+-	567	-0.326	0.7447	?	0	ns	ns	ns	?	0
25301	90	y	y	51237	MZB1	---?--	6376	-9.708	-	2.774e-22	----+---	8009	-14.531	-	7.66e-48	14385	-17.306	-	4.203e-67	?	0	ns	ns	ns	?	0	ns	ns	ns	-+	515	-0.902	0.3668	-	299	-0.00320071	0.00598459	0.593283	+-	567	0.855	0.3923	+	869	0.0015469	0.00146853	0.292174	?	0
19866	91	y	y	2841	GPR18	------	7257	-13.679	-	1.349e-42	--------	8009	-10.822	-	2.708e-27	15266	-17.27	-	7.922e-67	?	0	ns	ns	ns	?	0	ns	ns	ns	++	515	0.499	0.6177	-	299	-0.0117413	0.00565475	0.0389624	--	567	-0.823	0.4106	-	869	-0.00511527	0.0029425	0.0821389	?	0
30850	92	y	y	95681	CEP41	------	7257	-13.48	-	2.038e-41	--------	8009	-10.839	-	2.241e-27	15266	-17.145	-	6.798e-66	-	394	-0.0156512	0.00326926	2.50029e-06	-	394	-0.00703397	0.0034335	0.0412313	--	515	-2.796	0.005168	-	299	-0.00872607	0.00223575	0.000124563	--	567	-1.536	0.1244	+	869	0.00233569	0.000774381	0.00255962	-	1244
48804	93	y	y	2113	ETS1	------	7257	-13.493	-	1.727e-41	--------	8009	-10.74	-	6.635e-27	15266	-17.081	-	2.038e-65	-	394	-0.00526715	0.00348431	0.131496	-	394	-0.00504558	0.00339507	0.138115	?-	213	-2.143	0.0321	?	0	ns	ns	ns	+-	567	-1.185	0.2361	+	869	0.000333321	0.00125393	0.790377	?	0
48422	94	y	y	150864	FAM117B	------	7257	-12.098	-	1.082e-33	--------	8009	-12.007	-	3.268e-33	15266	-17.038	-	4.287e-65	+	394	0.00579482	0.00332776	0.0824755	+	394	0.00749244	0.00319876	0.0197098	--	515	-5.129	2.918e-07	-	299	-0.0540513	0.00738747	4.12151e-12	-+	567	1.569	0.1166	+	869	0.00107933	0.00126804	0.394671	?	0
45185	95	y	y	2053	EPHX2	------	7257	-12.692	-	6.523e-37	-----+--	8009	-11.44	-	2.627e-30	15266	-17.037	-	4.339e-65	+	394	0.00538475	0.00349847	0.124674	?	0	ns	ns	ns	--	515	-3.112	0.001857	-	299	-0.0492266	0.00669661	3.34657e-12	+-	567	-0.184	0.8538	+	869	0.00157129	0.00133346	0.238657	?	0
14527	96	y	y	814	CAMK4	------	7257	-14.466	-	1.98e-47	+----+--	8009	-9.735	-	2.146e-22	15266	-17.025	-	5.374e-65	?	0	ns	ns	ns	?	0	ns	ns	ns	?-	213	-3.494	0.000475	?	0	ns	ns	ns	-?	213	-0.478	0.633	-	869	-0.000706918	0.00153851	0.645889	-	1244
22104	97	y	y	255231	MCOLN2	++-+++	7257	10.173	+	2.629e-24	++++++++	8009	13.771	+	3.79e-43	15266	16.988	+	1e-64	?	0	ns	ns	ns	?	0	ns	ns	ns	++	515	5.067	4.047e-07	+	299	0.0455528	0.00911203	1.13482e-06	+-	567	-0.058	0.9541	-	869	-0.00377611	0.00118096	0.00138623	?	0
48606	98	y	y	1235	CCR6	---?--	6376	-13.806	-	2.341e-43	---+--+-	8009	-10.449	-	1.486e-25	14385	-16.988	-	1.01e-64	?	0	ns	ns	ns	?	0	ns	ns	ns	?+	213	2.063	0.0391	?	0	ns	ns	ns	+-	567	-2.228	0.02586	-	869	-0.000835318	0.00218299	0.70198	?	0
53254	99	y	y	7294	TXK	------	7257	-11.805	-	3.669e-32	-----+--	8009	-12.17	-	4.498e-34	15266	-16.954	-	1.795e-64	?	0	ns	ns	ns	?	0	ns	ns	ns	--	515	-3.148	0.001646	-	299	-0.0477664	0.00711791	1.46859e-10	--	567	-1.437	0.1507	+	869	0.00354077	0.00133354	0.00792703	?	0
48520	100	y	y	23484	LEPROTL1	------	7257	-12.769	-	2.44e-37	--------	8009	-11.219	-	3.287e-29	15266	-16.93	-	2.705e-64	-	394	-0.00534073	0.00304274	0.080069	-	394	-0.000759355	0.00293975	0.796319	--	515	-3.22	0.001281	-	299	-0.030586	0.00883419	0.000637687	--	567	-4.551	5.328e-06	+	869	0.00212858	0.000917351	0.0203218	-	1244
21452	101	y	y	8942	KYNU	++++++	7257	12.767	+	2.501e-37	++++++++	8009	11.194	+	4.348e-29	15266	16.911	+	3.748e-64	?	0	ns	ns	ns	?	0	ns	ns	ns	+-	515	0.514	0.6073	+	299	0.0136413	0.00583214	0.020186	-+	567	2.155	0.03114	+	869	0.0033037	0.00192126	0.0855141	?	0
15322	102	y	y	2149	F2R	++++++	7257	12.787	+	1.931e-37	++++++++	8009	11.172	+	5.572e-29	15266	16.909	+	3.878e-64	?	0	ns	ns	ns	?	0	ns	ns	ns	++	515	4.658	3.196e-06	+	299	0.0142436	0.00412233	0.000653662	++	567	2.04	0.04137	+	869	0.00179494	0.00271788	0.508984	?	0
23159	103	y	y	5551	PRF1	++-+++	7257	11.509	+	1.191e-30	++++++++	8009	12.374	+	3.629e-35	15266	16.897	+	4.699e-64	?	0	ns	ns	ns	?	0	ns	ns	ns	++	515	4.232	2.313e-05	+	299	0.0273993	0.0103696	0.00879617	++	567	1.943	0.05203	-	869	-0.000493422	0.000820739	0.547712	?	0
30329	104	y	y	1736	DKC1	------	7257	-13.417	-	4.806e-41	--------	8009	-10.439	-	1.646e-25	15266	-16.812	-	2.009e-63	?	0	ns	ns	ns	?	0	ns	ns	ns	?	0	ns	ns	?	0	ns	ns	ns	?-	354	-0.948	0.343	+	869	0.00199617	0.00107493	0.063309	-	1244
29980	105	y	y	9254	CACNA2D2	++++++	7257	11.259	+	2.082e-29	++++++++	8009	12.445	+	1.483e-35	15266	16.778	+	3.565e-63	+	394	0.00583677	0.00329898	0.0776957	+	394	0.00385612	0.00345708	0.265424	++	515	2.691	0.007126	+	299	0.0233574	0.00501663	5.42766e-06	++	567	2.126	0.03351	-	869	-0.000277123	0.000465522	0.551645	?	0
59712	106	y	y	10252	SPRY1	------	7257	-13.53	-	1.047e-41	--------	8009	-10.262	-	1.043e-24	15266	-16.761	-	4.681e-63	-	394	-0.0111794	0.00337862	0.00103188	-	394	-0.00658119	0.00339215	0.0531456	?-	213	-0.15	0.881	?	0	ns	ns	ns	++	567	1.593	0.1112	-	869	-0.00389551	0.00199109	0.0504093	?	0
56920	107	y	y	493	ATP2B4	++-+++	7257	11.622	+	3.191e-31	++++++++	8009	11.916	+	9.768e-33	15266	16.644	+	3.353e-62	+	394	0.00213475	0.00341709	0.532544	+	394	0.00391972	0.00325165	0.228819	?+	213	2.847	0.00442	?	0	ns	ns	ns	++	567	1.552	0.1206	-	869	-0.00119539	0.00183557	0.514893	?	0
37995	108	y	y	2308	FOXO1	------	7257	-12.571	-	3.064e-36	--------	8009	-11.01	-	3.433e-28	15266	-16.642	-	3.48e-62	+	394	0.000758422	0.00328569	0.817581	+	394	0.00524129	0.00316312	0.098391	++	515	0.747	0.4551	-	299	-0.0129322	0.0050799	0.0115525	++	567	3.06	0.00221	+	869	0.00140464	0.000597187	0.0186681	?	0
28943	109	y	y	79148	MMP28	------	7257	-14.522	-	8.788e-48	-----??-	6325	-8.803	-	1.328e-18	13582	-16.622	-	4.79e-62	?	0	ns	ns	ns	-	394	-0.00645923	0.00349554	0.0654702	--	515	-5.059	4.209e-07	-	299	-0.0270454	0.00374507	7.30786e-12	+?	213	1.92	0.0548	+	869	0.000302812	0.000470263	0.519627	?	0
21923	110	y	y	5641	LGMN	------	7257	-11.544	-	7.941e-31	--------	8009	-11.958	-	5.891e-33	15266	-16.62	-	4.954e-62	-	394	-0.0101386	0.00352099	0.0042214	-	394	-0.0164125	0.00316316	3.54577e-07	--	515	-4.711	2.462e-06	-	299	-0.0106836	0.0020531	4.29713e-07	++	567	0.317	0.751	-	869	-0.00562874	0.00211742	0.00785357	?	0
32267	111	y	y	8832	CD84	++-+++	7257	10.26	+	1.063e-24	++++++++	8009	13.173	+	1.256e-39	15266	16.616	+	5.375e-62	?	0	ns	ns	ns	?	0	ns	ns	ns	++	515	3.811	0.0001383	+	299	0.0137923	0.00402271	0.000717757	-+	567	-1.362	0.1732	-	869	-0.00112466	0.00170673	0.509923	+	1244
45653	112	y	y	79961	DENND2D	------	7257	-14.258	-	3.983e-46	-?------	7497	-9.205	-	3.43e-20	14754	-16.561	-	1.33e-61	?	0	ns	ns	ns	?	0	ns	ns	ns	--	515	-1.459	0.1447	-	299	-0.0176646	0.00657289	0.00772027	--	567	-2.527	0.01151	-	869	-0.00280413	0.00164608	0.0884713	-	1244
27379	113	y	y	23059	CLUAP1	------	7257	-13.254	-	4.265e-40	--------	8009	-10.229	-	1.477e-24	15266	-16.547	-	1.686e-61	-	394	-0.00420265	0.00331282	0.205403	-	394	-0.00169391	0.00336796	0.615308	+-	515	-0.252	0.801	-	299	-0.00124891	0.00251439	0.619868	--	567	-2.156	0.03106	-	869	-0.00130337	0.00101977	0.201216	?	0
53443	114	y	y	132299	OCIAD2	------	7257	-13.317	-	1.841e-40	--------	8009	-10.148	-	3.398e-24	15266	-16.532	-	2.168e-61	-	394	-2.06203e-05	0.00328246	0.994991	-	394	-0.00517939	0.00314866	0.100853	--	515	-3.164	0.001558	-	299	-0.0223747	0.00477726	4.80058e-06	+-	567	-1.207	0.2274	+	869	0.00224879	0.00094972	0.0178921	?	0
36396	115	y	y	3001	GZMA	++-+++	7257	11.425	+	3.141e-30	++++++++	8009	11.897	+	1.225e-32	15266	16.494	+	4.043e-61	?	0	ns	ns	ns	?	0	ns	ns	ns	++	515	5.096	3.466e-07	+	299	0.0378086	0.0129632	0.00388572	++	567	1.808	0.07059	?	0	ns	ns	ns	+	1244
55098	116	y	y	973	CD79A	---?--	6376	-10.01	-	1.381e-23	---+----	8009	-13.124	-	2.385e-39	14385	-16.457	-	7.467e-61	?	0	ns	ns	ns	?	0	ns	ns	ns	--	515	-4.513	6.384e-06	-	299	-0.0335621	0.00923675	0.000344202	+-	567	-2.068	0.03866	-	869	-0.00115295	0.000964716	0.232041	?	0
10508	117	y	y	5159	PDGFRB	++++++	7257	13.868	+	9.899e-44	-+++++++	8009	9.516	+	1.807e-21	15266	16.454	+	7.887e-61	+	394	0.00104767	0.00320225	0.743731	+	394	0.00731375	0.00293842	0.0132612	?-	213	-0.695	0.487	+	299	0.0220088	0.00571441	0.00015194	++	567	1.44	0.1498	-	869	-6.07e-06	0.00055295	0.991242	?	0
25946	118	y	y	11123	RCAN3	------	7257	-11.93	-	8.225e-33	--------	8009	-11.24	-	2.593e-29	15266	-16.367	-	3.293e-60	?	0	ns	ns	ns	?	0	ns	ns	ns	--	515	-2.081	0.03743	-	299	-0.0186085	0.00438339	3.15984e-05	--	567	-2.228	0.0259	-	869	-0.00173311	0.00133966	0.195772	-	1244
7780	119	y	y	27075	TSPAN13	------	7257	-12.035	-	2.324e-33	--------	8009	-11.132	-	8.749e-29	15266	-16.361	-	3.625e-60	-	394	-0.00774785	0.00319693	0.0158711	-	394	-0.00704535	0.00330154	0.0335215	--	515	-1.324	0.1855	-	299	-0.000362812	0.00209824	0.862871	+-	567	-0.933	0.351	-	869	-7.3269e-05	0.000641866	0.909119	?	0
38647	120	y	y	51361	HOOK1	------	7257	-13.054	-	6.061e-39	--------	8009	-10.154	-	3.179e-24	15266	-16.355	-	4.022e-60	+	394	0.00805657	0.00323925	0.0133299	+	394	0.00326391	0.00332882	0.327505	--	515	-2.511	0.01204	-	299	-0.0135925	0.00391053	0.000607664	-?	213	-0.507	0.612	-	869	-0.00127315	0.00269939	0.637181	?	0
32044	121	y	y	57189	KIAA1147	------	7257	-14.162	-	1.576e-45	--------	8009	-9.086	-	1.027e-19	15266	-16.345	-	4.719e-60	-	394	-0.0146364	0.00287458	5.73456e-07	+	394	0.0016754	0.00322796	0.60406	--	515	-1.012	0.3113	-	299	-0.0222566	0.00588725	0.000199127	-+	567	-1.23	0.2187	-	869	-0.00287375	0.00197648	0.145953	?	0
3532	122	y	y	79896	THNSL1	------	7257	-12.087	-	1.236e-33	-----+--	8009	-11.026	-	2.863e-28	15266	-16.32	-	7.13e-60	+	394	0.000325208	0.0034813	0.925628	+	394	0.00108535	0.00347464	0.754949	+-	515	-0.488	0.6257	-	299	-0.00168046	0.00269647	0.533761	--	567	-1.037	0.2995	+	869	0.00547184	0.00169662	0.00125915	?	0
60174	123	y	y	471	ATIC	------	7257	-11.665	-	1.915e-31	--------	8009	-11.408	-	3.824e-30	15266	-16.306	-	8.995e-60	-	394	-0.000263536	0.00321547	0.934725	+	394	0.00716856	0.00295464	0.0157483	+-	515	-0.779	0.4361	-	299	-0.0117495	0.00366276	0.00152611	-+	567	-1.192	0.2331	+	869	0.00336058	0.000944772	0.000375077	-	1244
53948	124	y	y	79612	NAA16	--+---	7257	-10.012	-	1.355e-23	----+---	8009	-12.927	-	3.181e-38	15266	-16.265	-	1.735e-59	+	394	0.000117517	0.0028768	0.967439	?	0	ns	ns	ns	-?	302	-3.07	0.00214	-	299	-0.0472516	0.00744894	1.16458e-09	?-	354	-0.189	0.85	?	0	ns	ns	ns	-	1244
59333	125	y	y	3486	IGFBP3	++-+++	7257	8.426	+	3.576e-17	++++--++	8009	14.425	+	3.626e-47	15266	16.257	+	1.984e-59	?	0	ns	ns	ns	+	394	0.00490501	0.00299234	0.102088	++	515	7.836	4.645e-15	+	299	0.0194193	0.00378801	6.21888e-07	+-	567	0.222	0.8246	?	0	ns	ns	ns	?	0
31280	126	y	y	64420	SUSD1	++++++	7257	12.088	+	1.228e-33	++++++++	8009	10.93	+	8.316e-28	15266	16.25	+	2.218e-59	?	0	ns	ns	ns	-	394	-0.0112274	0.00327883	0.000690384	+-	515	1.22	0.2225	+	299	0.0270154	0.00588436	7.22958e-06	--	567	-0.957	0.3385	-	869	-0.000101993	0.00112091	0.927499	?	0
32472	127	y	y	940	CD28	------	7257	-14.157	-	1.691e-45	--------	8009	-8.878	-	6.835e-19	15266	-16.191	-	5.844e-59	?	0	ns	ns	ns	?	0	ns	ns	ns	+-	515	0.322	0.7472	-	299	-0.00488848	0.00544071	0.369851	+-	567	-1.545	0.1224	-	869	-0.0071472	0.0023091	0.00196662	-	1244
33350	128	y	y	6097	RORC	------	7257	-12.012	-	3.066e-33	--------	8009	-10.83	-	2.487e-27	15266	-16.126	-	1.673e-58	?	0	ns	ns	ns	?	0	ns	ns	ns	-+	515	-0.242	0.8088	-	299	-0.00814532	0.00314809	0.0102806	+?	213	1.663	0.0964	-	869	-0.000339466	0.000553268	0.539502	?	0
56687	129	y	y	25788	RAD54B	------	7257	-10.353	-	4.037e-25	--------	8009	-12.305	-	8.511e-35	15266	-16.051	-	5.621e-58	?	0	ns	ns	ns	?	0	ns	ns	ns	--	515	-2.435	0.01488	-	299	-0.00173604	0.00179996	0.335805	+-	567	-0.138	0.8905	+	869	0.000476486	0.00129926	0.713815	?	0
56289	130	y	y	57134	MAN1C1	------	7257	-10.499	-	8.686e-26	--------	8009	-12.137	-	6.695e-34	15266	-16.03	-	7.855e-58	+	394	0.0041241	0.00323258	0.202858	+	394	0.0027656	0.00337621	0.41325	+-	515	0.088	0.9297	-	299	-0.02434	0.00511934	3.4928e-06	-+	567	0.21	0.8338	?	0	ns	ns	ns	?	0
30212	131	y	y	55342	STRBP	------	7257	-11.768	-	5.702e-32	---+----	8009	-10.926	-	8.637e-28	15266	-16.028	-	8.18e-58	-	394	-0.0164345	0.00298335	6.9896e-08	-	394	-0.0136263	0.00334167	5.61208e-05	--	515	-2.136	0.0327	-	299	-0.0124329	0.0030382	5.89945e-05	--	567	-0.602	0.5469	+	869	0.00040428	0.00144355	0.779432	-	1244
21419	132	y	y	6894	TARBP1	------	7257	-10.079	-	6.866e-24	--------	8009	-12.534	-	4.856e-36	15266	-16.027	-	8.212e-58	-	394	-0.00116316	0.00336554	0.729841	+	394	0.00144852	0.00303673	0.633654	--	515	-3.464	0.0005316	-	299	-0.0284706	0.00530284	1.91955e-07	-+	567	-1.282	0.2	-	869	-0.00301472	0.00109756	0.00601877	?	0
59345	133	y	y	55024	BANK1	------	7257	-12.184	-	3.781e-34	--------	8009	-10.513	-	7.498e-26	15266	-16.015	-	9.961e-58	?	0	ns	ns	ns	?	0	ns	ns	ns	--	515	-2.575	0.01003	+	299	0.000466762	0.00188918	0.805072	--	567	-0.865	0.3869	-	869	-0.00782117	0.00367713	0.0334218	?	0
4068	134	y	y	1316	KLF6	++++++	7257	10.661	+	1.55e-26	++++++++	8009	11.94	+	7.297e-33	15266	15.999	+	1.3e-57	-	394	-0.00766549	0.00328487	0.020168	-	394	-0.00700829	0.00306508	0.0228055	++	515	5.346	8.978e-08	+	299	0.0257712	0.00725332	0.000461251	++	567	3.098	0.001948	-	869	-0.00356293	0.0012625	0.0047705	?	0
39756	135	y	y	3824	KLRD1	++++++	7257	12.142	+	6.326e-34	+++-++++	8009	10.477	+	1.097e-25	15266	15.96	+	2.417e-57	?	0	ns	ns	ns	?	0	ns	ns	ns	++	515	2.574	0.01006	+	299	0.0423496	0.0114156	0.000259652	+-	567	1.288	0.1977	?	0	ns	ns	ns	?	0
67665	136	y	y	6955	TRA@	---?--	6376	-13.632	-	2.574e-42	--------	8009	-9.172	-	4.634e-20	14385	-15.92	-	4.605e-57	?	0	ns	ns	ns	?	0	ns	ns	ns	-?	302	-0.622	0.534	-	299	-0.00254838	0.0023032	0.269677	?	0	ns	ns	?	0	ns	ns	ns	?	0
23131	137	y	y	348378	FAM159A	------	7257	-12.508	-	6.714e-36	--------	8009	-10.043	-	9.911e-24	15266	-15.898	-	6.525e-57	?	0	ns	ns	ns	?	0	ns	ns	ns	--	515	-1.106	0.2689	-	299	-0.0195875	0.00413845	3.84695e-06	+?	213	0.537	0.591	+	869	0.00015305	0.000662706	0.817356	?	0
66899	138	y	y	10360	NPM3	-----+	7257	-9.514	-	1.84e-21	--------	8009	-12.893	-	4.93e-38	15266	-15.898	-	6.544e-57	+	394	0.00161162	0.00320573	0.615471	-	394	-0.018383	0.00303352	3.43465e-09	-+	515	-2.063	0.03911	-	299	-0.0350489	0.00491564	1.26341e-11	+-	567	-0.896	0.3702	+	869	0.000888206	0.000965297	0.357501	-	1244
28340	139	y	y	9839	ZEB2	++++++	7257	12.459	+	1.248e-35	++++--++	8009	10.029	+	1.139e-23	15266	15.854	+	1.319e-56	-	394	-0.0100594	0.00347538	0.00403294	+	394	0.00537351	0.00318397	0.0923397	++	515	3.166	0.001543	+	299	0.0283094	0.0100185	0.00512881	-+	567	0.829	0.4068	-	869	-0.0048116	0.00142937	0.000762017	+	1244
7980	140	y	y	10791	VAMP5	++++++	7257	12.649	+	1.13e-36	++++++++	8009	9.816	+	9.636e-23	15266	15.831	+	1.905e-56	-	394	-0.00311319	0.0035539	0.381618	+	394	0.00850657	0.00328417	0.00998227	++	515	1.259	0.2079	-	299	-0.00366198	0.00436606	0.402479	++	567	2.649	0.008075	-	869	-0.00285835	0.00119313	0.0165895	+	1244
65873	141	y	y	7710	ZNF154	------	7257	-12.344	-	5.26e-35	--------	8009	-10.091	-	6.081e-24	15266	-15.819	-	2.285e-56	?	0	ns	ns	ns	?	0	ns	ns	ns	--	515	-2.549	0.0108	-	299	-0.0175704	0.00462128	0.000183472	++	567	0.977	0.3287	-	869	-0.00261386	0.00104959	0.0127612	-	1244
41280	142	y	y	1606	DGKA	------	7257	-13.564	-	6.532e-42	--------	8009	-8.916	-	4.814e-19	15266	-15.81	-	2.634e-56	?	0	ns	ns	ns	?	0	ns	ns	ns	+-	515	-0.803	0.4218	-	299	-0.0329519	0.00858167	0.000158883	-+	567	0.898	0.3692	+	869	0.00102158	0.00102673	0.319744	?	0
34218	143	y	y	2648	KAT2A	------	7257	-9.395	-	5.703e-21	--------	8009	-12.814	-	1.375e-37	15266	-15.759	-	5.98e-56	+	394	0.00709518	0.00343649	0.0396708	+	394	0.00977843	0.00318862	0.00232831	--	515	-1.601	0.1094	-	299	-0.027776	0.00623451	1.30406e-05	++	567	1.321	0.1865	-	869	-0.000892236	0.000701105	0.203155	?	0
8935	144	y	y	5450	POU2AF1	------	7257	-9.201	-	3.542e-20	--------	8009	-12.978	-	1.638e-38	15266	-15.744	-	7.578e-56	?	0	ns	ns	ns	?	0	ns	ns	ns	?+	213	0.919	0.358	?	0	ns	ns	ns	+-	567	0.295	0.7681	+	869	0.0011395	0.00122034	0.350428	-	1244
62617	145	y	y	2041	EPHA1	------	7257	-12.169	-	4.537e-34	--------	8009	-10.111	-	4.956e-24	15266	-15.713	-	1.223e-55	?	0	ns	ns	ns	?	0	ns	ns	ns	++	515	1.423	0.1548	-	299	-0.0148465	0.00335458	1.47951e-05	+-	567	-1.109	0.2674	-	869	-0.000627758	0.00054188	0.246667	?	0
63521	146	y	y	7169	TPM2	------	7257	-11.842	-	2.356e-32	--------	8009	-10.381	-	3.026e-25	15266	-15.684	-	1.949e-55	+	394	0.0086639	0.0031591	0.00640158	+	394	0.00339828	0.00303049	0.26288	--	515	-1.011	0.312	-	299	-0.00737889	0.0122767	0.548396	++	567	1.788	0.07375	-	869	-0.0022283	0.00112003	0.046647	?	0
38259	147	y	y	708	C1QBP	------	7257	-11.398	-	4.298e-30	--------	8009	-10.704	-	9.745e-27	15266	-15.611	-	6.096e-55	-	394	-0.0102944	0.00298615	0.000633027	-	394	-0.00684852	0.00325669	0.0361674	--	515	-1.178	0.2388	-	299	-0.0272242	0.00502859	1.53695e-07	--	567	-3.54	0.0004005	+	869	0.00125555	0.000922289	0.173407	-	1244
47999	148	y	y	4054	LTBP3	------	7257	-9.714	-	2.638e-22	--------	8009	-12.26	-	1.491e-34	15266	-15.577	-	1.042e-54	+	394	0.0101986	0.0028183	0.000338426	+	394	0.0163886	0.00296048	5.98093e-08	-+	515	0.42	0.6746	-	299	-0.0390339	0.0069207	4.92043e-08	+-	567	0.544	0.5861	-	869	-0.000419677	0.000400202	0.294332	?	0
45466	149	y	y	5335	PLCG1	------	7257	-12.335	-	5.856e-35	-----+--	8009	-9.751	-	1.832e-22	15266	-15.567	-	1.213e-54	+	394	0.0168209	0.00297448	3.17742e-08	+	394	0.00714266	0.00338859	0.0357343	?-	213	-2.16	0.0308	?	0	ns	ns	ns	+-	567	-0.13	0.8969	-	869	-0.000709899	0.00106739	0.505999	?	0
27057	150	y	y	3490	IGFBP7	++++++	7257	10.413	+	2.153e-25	++++++++	8009	11.542	+	8.107e-31	15266	15.54	+	1.865e-54	+	394	0.000944064	0.00343971	0.783888	+	394	0.00031806	0.00318611	0.920537	-+	515	0.796	0.4263	+	299	0.00191177	0.00234557	0.415876	--	567	-1.882	0.05985	?	0	ns	ns	ns	+	1244
13799	151	y	y	3655	ITGA6	------	7257	-12.306	-	8.376e-35	------?-	6552	-9.583	-	9.386e-22	13809	-15.522	-	2.445e-54	?	0	ns	ns	ns	?	0	ns	ns	ns	--	515	-2.863	0.004192	-	299	-0.032126	0.00594618	1.62369e-07	-?	213	-0.406	0.685	+	869	0.000281225	0.000786315	0.720606	?	0
32865	152	y	y	2153	F5	++++++	7257	10.786	+	4.01e-27	++++++++	8009	11.061	+	1.941e-28	15266	15.448	+	7.756e-54	?	0	ns	ns	ns	?	0	ns	ns	ns	++	515	1.611	0.1071	+	299	0.00746809	0.00280261	0.0082468	++	567	1.766	0.07742	+	869	0.0118105	0.0028164	2.747e-05	?	0
11524	153	y	y	27087	B3GAT1	++++++	7257	13.818	+	1.982e-43	+++-++++	8009	8.158	+	3.393e-16	15266	15.437	+	9.287e-54	?	0	ns	ns	ns	?	0	ns	ns	ns	++	515	2.576	0.01001	+	299	0.00810392	0.00314044	0.0104817	+?	213	1.84	0.0657	?	0	ns	ns	ns	?	0
27661	154	y	y	79652	TMEM204	---?--	6376	-12.162	-	4.966e-34	--------	8009	-9.82	-	9.228e-23	14385	-15.424	-	1.126e-53	?	0	ns	ns	ns	?	0	ns	ns	ns	--	515	-1.735	0.08272	-	299	-0.02451	0.00475244	5.36675e-07	-?	213	-1.119	0.263	?	0	ns	ns	ns	?	0
63731	155	y	y	10225	CD96	------	7257	-12.542	-	4.398e-36	--------	8009	-9.322	-	1.144e-20	15266	-15.399	-	1.65e-53	?	0	ns	ns	ns	?	0	ns	ns	ns	+-	515	0.765	0.444	-	299	-0.00972998	0.00584862	0.0975349	--	567	-0.743	0.4574	-	869	-0.00530094	0.00331396	0.109691	?	0
50693	156	y	y	1462	VCAN	++++++	7257	11.482	+	1.63e-30	+-++++++	8009	10.312	+	6.247e-25	15266	15.385	+	2.061e-53	-	394	-0.0129261	0.00293634	1.41709e-05	+	394	0.00294994	0.00310527	0.342765	++	515	1.996	0.04591	+	299	0.0199361	0.0126979	0.117771	-+	567	2.502	0.01234	-	869	-0.00312511	0.0033838	0.35572	-	1244
40233	157	y	y	23212	RRS1	------	7257	-12.237	-	1.96e-34	--------	8009	-9.579	-	9.784e-22	15266	-15.376	-	2.381e-53	+	394	0.00238058	0.00333923	0.476365	+	394	0.00894678	0.00325107	0.00622401	+-	515	0.939	0.3479	-	299	-0.0054603	0.00502889	0.278701	-+	567	-0.387	0.6988	+	869	0.00190396	0.00116281	0.10155	?	0
19773	158	y	y	10808	HSPH1	------	7257	-12.054	-	1.855e-33	--------	8009	-9.683	-	3.566e-22	15266	-15.324	-	5.299e-53	-	394	-0.00818377	0.00343266	0.0176389	-	394	-0.00861492	0.00347516	0.0136325	+-	515	-0.304	0.7612	-	299	-0.0151279	0.00723941	0.0377386	-+	567	-0.007	0.9946	+	869	0.00301771	0.0014031	0.0314964	-	1244
50205	159	y	y	27244	SESN1	------	7257	-12.879	-	5.944e-38	--------	8009	-8.86	-	8.033e-19	15266	-15.297	-	8.062e-53	-	394	-0.00109386	0.00355837	0.758712	+	394	0.01803	0.00282398	5.30114e-10	--	515	-3.748	0.0001786	-	299	-0.00970267	0.00594548	0.104049	-+	567	0.891	0.3729	-	869	-0.000508417	0.00130897	0.697712	-	1244
9609	160	y	y	1396	CRIP1	++++++	7257	11.165	+	6.061e-29	++++++++	8009	10.477	+	1.108e-25	15266	15.286	+	9.486e-53	?	0	ns	ns	ns	?	0	ns	ns	ns	++	515	4.321	1.554e-05	+	299	0.0345153	0.00617227	6.2878e-08	++	567	2.178	0.02942	-	869	-0.0037209	0.00199194	0.0617646	+	1244
254	161	y	y	9882	TBC1D4	------	7257	-11.822	-	3.018e-32	--------	8009	-9.851	-	6.807e-23	15266	-15.286	-	9.54e-53	+	394	0.0110101	0.00338437	0.00124967	+	394	0.0053313	0.00359486	0.138945	--	515	-2.008	0.04467	-	299	-0.0341167	0.00621558	1.05743e-07	-+	567	0.379	0.7045	+	869	0.00323029	0.00265956	0.224521	?	0
2821	162	y	y	389289	ANXA2R	------	7257	-11.242	-	2.527e-29	-----+--	8009	-10.35	-	4.177e-25	15266	-15.248	-	1.7e-52	?	0	ns	ns	ns	?	0	ns	ns	ns	--	515	-3.165	0.00155	-	299	-0.0222295	0.0045644	2.0637e-06	-?	213	-0.472	0.637	+	869	0.000611086	0.00101241	0.546114	?	0
21203	163	y	y	84868	HAVCR2	++++++	7257	11.273	+	1.789e-29	-+++++++	8009	10.32	+	5.701e-25	15266	15.247	+	1.714e-52	?	0	ns	ns	ns	?	0	ns	ns	ns	+-	515	-0.298	0.7659	+	299	0.00750093	0.00551645	0.175233	-+	567	-0.09	0.928	-	869	-0.00730632	0.00265646	0.00595232	?	0
22833	164	y	y	924	CD7	-----+	7257	-7.863	-	3.747e-15	--------	8009	-13.559	-	7.056e-42	15266	-15.242	-	1.864e-52	?	0	ns	ns	ns	?	0	ns	ns	ns	--	515	-1.725	0.08446	-	299	-0.0133466	0.00736206	0.0711418	+-	567	-0.563	0.5732	-	869	-0.000811961	0.000540744	0.13321	?	0
7399	165	y	y	3925	STMN1	------	7257	-11.178	-	5.216e-29	-----+--	8009	-10.365	-	3.573e-25	15266	-15.215	-	2.828e-52	-	394	-0.00864536	0.00301883	0.00443107	-	394	-0.00345638	0.00327868	0.292498	--	515	-4.224	2.398e-05	-	299	-0.0118901	0.00357529	0.00102545	+-	567	0.021	0.9834	+	869	0.00121238	0.000589924	0.0398651	?	0
61382	166	y	y	10578	GNLY	++++++	7257	11.19	+	4.549e-29	++++++++	8009	10.337	+	4.772e-25	15266	15.203	+	3.381e-52	?	0	ns	ns	ns	?	0	ns	ns	ns	++	515	3.52	0.0004314	+	299	0.0445748	0.0140598	0.00172763	++	567	2.592	0.009554	?	0	ns	ns	ns	+	1244
62711	167	y	y	328	APEX1	------	7257	-12.078	-	1.383e-33	--------	8009	-9.454	-	3.263e-21	15266	-15.175	-	5.167e-52	-	394	-0.00882695	0.00320599	0.00619957	-	394	-0.0110536	0.00322423	0.000677726	+-	515	-2.019	0.04348	-	299	-0.0201083	0.00537724	0.000232326	--	567	-5.534	3.125e-08	+	869	0.00236389	0.00063726	0.000207701	?	0
24257	168	y	y	29851	ICOS	------	7257	-13.193	-	9.626e-40	--------	8009	-8.32	-	8.799e-17	15266	-15.122	-	1.152e-51	?	0	ns	ns	ns	?	0	ns	ns	ns	++	515	0.682	0.4953	+	299	0.00819796	0.00578298	0.157649	--	567	-0.783	0.4339	-	869	-0.00312852	0.00351402	0.373307	-	1244
48610	169	y	y	256356	GK5	++++++	7257	9.334	+	1.024e-20	+++-++?+	6552	12.088	+	1.226e-33	13809	15.093	+	1.812e-51	+	394	0.00269658	0.00289087	0.351557	+	394	0.00299354	0.00299036	0.317479	+-	515	-0.984	0.325	+	299	0.00324955	0.00420187	0.440098	-+	567	0.997	0.3188	-	869	-0.000222369	0.000851271	0.793923	?	0
14243	170	y	y	10055	SAE1	------	7257	-10.785	-	4.074e-27	--------	8009	-10.54	-	5.639e-26	15266	-15.07	-	2.549e-51	+	394	0.000415104	0.00296458	0.888722	-	394	-0.00557547	0.00335165	0.0970827	+-	515	-1.569	0.1167	-	299	-0.0184027	0.0054049	0.00078001	-+	567	-0.246	0.8058	+	869	0.00690441	0.00125577	3.84e-08	-	1244
28979	171	y	y	2323	FLT3LG	------	7257	-10.795	-	3.64e-27	---+----	8009	-10.516	-	7.252e-26	15266	-15.06	-	2.968e-51	?	0	ns	ns	ns	?	0	ns	ns	ns	-+	515	0.443	0.6574	-	299	-0.0291903	0.00653346	1.23527e-05	++	567	3.27	0.001076	+	869	0.00391823	0.000825545	2.07e-06	-	1244
34299	172	y	y	2064	ERBB2	++++++	7257	13.058	+	5.692e-39	++++++++	8009	8.334	+	7.787e-17	15266	15.04	+	4.009e-51	+	394	0.00352982	0.0030954	0.254915	+	394	0.0141784	0.0030354	4.25931e-06	?+	213	0.986	0.324	?	0	ns	ns	ns	+?	213	2.512	0.012	-	869	-0.00115979	0.000370679	0.00175502	?	0
27404	173	y	y	149628	PYHIN1	++-+++	7257	10.191	+	2.184e-24	+++-++++	8009	11.04	+	2.449e-28	15266	15.023	+	5.216e-51	?	0	ns	ns	ns	?	0	ns	ns	ns	?+	213	2.081	0.0374	?	0	ns	ns	ns	+-	567	0.459	0.6465	+	869	0.0030396	0.0032751	0.35336	?	0
8838	174	y	y	51314	NME8	++++++	7257	9.63	+	5.974e-22	+++-++++	8009	11.477	+	1.731e-30	15266	14.952	+	1.505e-50	?	0	ns	ns	ns	?	0	ns	ns	ns	+-	515	1.328	0.1841	+	299	0.027266	0.00570013	3.06546e-06	--	567	-0.853	0.3936	-	869	-0.00109934	0.00234165	0.638732	?	0
49640	175	y	y	10144	FAM13A	++++++	7257	9.624	+	6.307e-22	++++-+++	8009	11.478	+	1.698e-30	15266	14.949	+	1.57e-50	+	394	0.0165733	0.00311516	1.82563e-07	+	394	0.00760287	0.00319645	0.0179041	++	515	2.492	0.01272	+	299	0.00737927	0.00325268	0.0242077	-+	567	1.496	0.1346	-	869	-0.00886303	0.00327237	0.00675997	?	0
2593	176	y	y	56937	PMEPA1	------	7257	-9.558	-	1.204e-21	--------	8009	-11.524	-	1.001e-30	15266	-14.937	-	1.896e-50	-	394	-0.00329824	0.00352398	0.349934	-	394	-0.0122092	0.00343311	0.00042636	?+	213	0.744	0.457	?	0	ns	ns	ns	++	567	1.362	0.1731	-	869	-0.00189243	0.000793479	0.0170804	?	0
26063	177	y	y	51735	RAPGEF6	------	7257	-11.177	-	5.262e-29	-----+--	8009	-9.943	-	2.698e-23	15266	-14.908	-	2.902e-50	+	394	0.0129193	0.00284883	7.85734e-06	+	394	0.012539	0.00238669	2.55791e-07	--	515	-1.821	0.06859	-	299	-0.0380411	0.0059855	1.0889e-09	--	567	-1.836	0.06637	-	869	-0.000574035	0.000880518	0.514447	?	0
28469	178	y	y	54680	ZNHIT6	------	7257	-12.79	-	1.864e-37	--------	8009	-8.376	-	5.49e-17	15266	-14.885	-	4.119e-50	+	394	0.00115541	0.00318798	0.717245	+	394	0.0142575	0.00325375	1.54571e-05	--	515	-0.793	0.4276	-	299	-0.010822	0.0073184	0.140567	-+	567	-0.925	0.3552	+	869	0.000774536	0.00147613	0.599786	-	1244
51527	179	y	y	23178	PASK	------	7257	-10.679	-	1.278e-26	--------	8009	-10.382	-	2.983e-25	15266	-14.883	-	4.261e-50	?	0	ns	ns	ns	?	0	ns	ns	ns	--	515	-0.598	0.5498	-	299	-0.0250102	0.00808496	0.00222125	--	567	-0.471	0.6379	-	869	-0.000663207	0.000890927	0.456634	?	0
10566	180	y	y	56895	AGPAT4	++++++	7257	13.436	+	3.731e-41	++++++++	8009	7.737	+	1.018e-14	15266	14.867	+	5.364e-50	?	0	ns	ns	ns	?	0	ns	ns	ns	++	515	2.545	0.01093	+	299	0.0166458	0.00628301	0.00861914	++	567	3.438	0.0005868	-	869	-0.002204	0.00108251	0.0417499	?	0
58592	181	y	y	2040	STOM	++++++	7257	9.132	+	6.699e-20	++++++++	8009	11.831	+	2.687e-32	15266	14.866	+	5.473e-50	+	394	0.00493957	0.00297603	0.0978292	+	394	0.00779266	0.0029714	0.00909793	++	515	4.328	1.503e-05	+	299	0.0414043	0.00670696	2.95951e-09	-+	567	0.742	0.4579	-	869	-0.00193257	0.00132947	0.146045	?	0
5165	182	y	y	28951	TRIB2	------	7257	-11.93	-	8.214e-33	--------	8009	-9.111	-	8.14e-20	15266	-14.825	-	1.007e-49	-	394	-0.00644499	0.00327028	0.0495153	-	394	-0.0159957	0.00342093	4.14614e-06	+-	515	-0.264	0.7917	-	299	-0.00625862	0.00534906	0.243185	+-	567	0.749	0.4539	+	869	6.80719e-05	0.00125533	0.956755	-	1244
23124	183	y	y	79026	AHNAK	+++?++	6376	10.872	+	1.567e-27	++++++++	8009	10.137	+	3.767e-24	14385	14.802	+	1.417e-49	?	0	ns	ns	ns	?	0	ns	ns	ns	++	515	4.182	2.893e-05	+	299	0.00622424	0.00382732	0.105251	--	567	-2.669	0.0076	-	869	-0.00184006	0.001228	0.134023	?	0
26019	184	y	y	51202	DDX47	------	7257	-11.061	-	1.937e-28	--------	8009	-9.904	-	3.998e-23	15266	-14.8	-	1.469e-49	+	394	0.000364617	0.00351621	0.917468	-	394	-0.00104526	0.00325831	0.748549	+-	515	-0.729	0.4657	-	299	-0.0089076	0.0061783	0.15072	--	567	-5.575	2.469e-08	-	869	-0.00139303	0.0011437	0.223225	?	0
13352	185	y	y	55536	CDCA7L	---+--	7257	-9.548	-	1.317e-21	--------	8009	-11.341	-	8.249e-30	15266	-14.797	-	1.523e-49	?	0	ns	ns	ns	?	0	ns	ns	ns	?-	213	-5.412	6.24e-08	?	0	ns	ns	ns	--	567	-1.615	0.1063	+	869	0.00297115	0.00162423	0.067359	-	1244
23353	186	y	y	6281	S100A10	++++++	7257	11.125	+	9.489e-29	++++++++	8009	9.818	+	9.457e-23	15266	14.781	+	1.934e-49	+	394	0.00476286	0.00350437	0.174962	+	394	0.00705031	0.00327119	0.031803	+-	515	1.39	0.1647	+	299	0.0236753	0.0065698	0.000383927	-+	567	0.844	0.3988	+	869	0.000945727	0.00311806	0.761657	?	0
64858	187	y	y	2788	GNG7	------	7257	-10.269	-	9.74e-25	--------	8009	-10.619	-	2.431e-26	15266	-14.772	-	2.234e-49	+	394	0.000153035	0.00302461	0.959675	-	394	-0.00608177	0.00332242	0.0679981	?-	213	-1.126	0.26	?	0	ns	ns	ns	+-	567	-0.291	0.7707	-	869	-0.00478742	0.00153341	0.00179584	?	0
59914	188	y	y	50628	GEMIN4	------	7257	-11.383	-	5.089e-30	-------+	8009	-9.523	-	1.676e-21	15266	-14.746	-	3.269e-49	+	394	0.0123083	0.00306725	7.30143e-05	+	394	0.00276375	0.00327317	0.399027	--	515	-1.476	0.1399	-	299	-0.0212446	0.0043783	2.24048e-06	+-	567	-1.068	0.2855	+	869	0.0021015	0.00102193	0.0397436	?	0
33986	189	y	y	7188	TRAF5	------	7257	-12.492	-	8.216e-36	--------	8009	-8.428	-	3.51e-17	15266	-14.718	-	4.958e-49	?	0	ns	ns	ns	-	394	-0.0115144	0.00338554	0.000750455	?-	213	-0.654	0.513	?	0	ns	ns	ns	-+	567	-0.267	0.7896	-	869	-0.00306459	0.00109755	0.00523479	?	0
22538	190	y	y	916	CD3E	------	7257	-11.392	-	4.558e-30	-----+--	8009	-9.452	-	3.321e-21	15266	-14.701	-	6.345e-49	?	0	ns	ns	ns	?	0	ns	ns	ns	++	515	1.176	0.2397	-	299	-0.0142905	0.00558209	0.0111006	+-	567	-0.955	0.3397	?	0	ns	ns	ns	?	0
32859	191	y	y	125875	CLDND2	++++++	7257	9.991	+	1.665e-23	+++-++++	8009	10.686	+	1.183e-26	15266	14.629	+	1.843e-48	+	394	0.00826182	0.00295353	0.00543141	+	394	0.0110559	0.00309316	0.000399021	++	515	3.825	0.0001305	+	299	0.0491042	0.0095602	5.93503e-07	++	567	3.189	0.001426	-	869	-0.000402753	0.000607836	0.507586	+	1244
7116	192	y	y	643	CXCR5	------	7257	-10.913	-	9.98e-28	---+----	8009	-9.72	-	2.489e-22	15266	-14.564	-	4.743e-48	?	0	ns	ns	ns	?	0	ns	ns	ns	-+	515	0.085	0.9323	-	299	-0.00788746	0.00490647	0.109292	--	567	-2.013	0.04417	?	0	ns	ns	ns	?	0
38506	193	y	y	2199	FBLN2	------	7257	-9.895	-	4.357e-23	--------	8009	-10.66	-	1.56e-26	15266	-14.544	-	6.375e-48	?	0	ns	ns	ns	?	0	ns	ns	ns	-+	515	-0.93	0.3523	-	299	-0.0435746	0.00437762	1.14987e-19	+-	567	0.228	0.82	?	0	ns	ns	ns	?	0
2031	194	y	y	9060	PAPSS2	+++?++	6376	10.388	+	2.806e-25	++++++++	8009	10.211	+	1.765e-24	14385	14.535	+	7.264e-48	?	0	ns	ns	ns	?	0	ns	ns	ns	-+	515	-0.042	0.9662	+	299	0.00297545	0.00272199	0.275476	++	567	3.393	0.0006912	+	869	0.00187176	0.00217969	0.390491	?	0
66460	195	y	y	9781	RNF144A	------	7257	-9.547	-	1.331e-21	--------	8009	-10.937	-	7.63e-28	15266	-14.505	-	1.13e-47	+	394	0.00833341	0.00349691	0.0176866	+	394	0.0108859	0.00334951	0.00126289	-?	302	-2.068	0.0386	-	299	-0.0236391	0.00543316	2.03242e-05	?-	354	-0.04	0.968	?	0	ns	ns	ns	-	1244
43213	196	y	y	8462	KLF11	++++++	7257	9.833	+	8.111e-23	++++++++	8009	10.654	+	1.675e-26	15266	14.496	+	1.283e-47	-	394	-0.00043418	0.00349713	0.901263	+	394	0.0128551	0.00317136	6.18614e-05	++	515	4.034	5.477e-05	+	299	0.0137887	0.00774173	0.0762063	-+	567	3.395	0.000686	-	869	-0.00110481	0.0013508	0.41342	?	0
363	197	y	y	353345	GPR141	++++++	7257	11.535	+	8.762e-31	+++++-++	8009	9.026	+	1.787e-19	15266	14.49	+	1.392e-47	?	0	ns	ns	ns	?	0	ns	ns	ns	?+	213	1.007	0.314	?	0	ns	ns	ns	-+	567	-1.265	0.2059	-	869	-0.00230198	0.00239831	0.337139	?	0
51598	198	y	y	933	CD22	------	7257	-10.139	-	3.703e-24	---+----	8009	-10.284	-	8.305e-25	15266	-14.44	-	2.914e-47	?	0	ns	ns	ns	?	0	ns	ns	ns	--	515	-2.146	0.0319	-	299	-0.00251863	0.00206253	0.223274	+-	567	-0.637	0.5239	-	869	-0.00731473	0.00192632	0.000146307	-	1244
31028	199	y	y	81030	ZBP1	++++++	7257	10.224	+	1.549e-24	++++++++	8009	10.198	+	2.025e-24	15266	14.435	+	3.098e-47	?	0	ns	ns	ns	?	0	ns	ns	ns	++	515	6.579	4.73e-11	+	299	0.0230861	0.00487329	3.77492e-06	-+	567	1.547	0.1219	+	869	0.00372584	0.00130501	0.00430337	+	1244
5427	200	y	y	1123	CHN1	++++++	7257	10.159	+	3.017e-24	++++--++	8009	10.229	+	1.472e-24	15266	14.413	+	4.263e-47	-	394	-0.00293361	0.00330907	0.37592	-	394	-0.00177244	0.00353519	0.616418	++	515	8.579	9.553e-18	+	299	0.0162023	0.00532396	0.00260974	-?	213	-0.085	0.932	+	869	0.001078	0.000579921	0.0630452	?	0
19269	201	y	y	91607	SLFN11	++++++	7257	8.437	+	3.251e-17	+++++-++	8009	11.843	+	2.35e-32	15266	14.395	+	5.564e-47	?	0	ns	ns	ns	?	0	ns	ns	ns	++	515	4.811	1.503e-06	+	299	0.0278871	0.00685862	6.55335e-05	-+	567	0.917	0.3591	-	869	-0.000224705	0.00314468	0.943035	+	1244
64319	202	y	y	51744	CD244	++-+++	7257	9.282	+	1.663e-20	+++-++++	8009	11.006	+	3.589e-28	15266	14.371	+	7.83e-47	?	0	ns	ns	ns	?	0	ns	ns	ns	?-	213	-1.826	0.0679	+	299	0.00903394	0.00359286	0.0126011	--	567	-1.742	0.08147	-	869	-0.00369229	0.00233594	0.113959	?	0
29173	203	y	y	3611	ILK	++++++	7257	10.322	+	5.59e-25	++++++++	8009	9.998	+	1.561e-23	15266	14.358	+	9.445e-47	+	394	0.00185173	0.00342536	0.589121	+	394	0.0127173	0.00315134	6.65756e-05	++	515	1.94	0.05237	+	299	0.0166526	0.00453572	0.000299385	--	567	-1.331	0.1832	+	869	0.00129323	0.000967687	0.181415	?	0
42095	204	y	y	8530	CST7	++++++	7257	11.331	+	9.255e-30	+++-++++	8009	9.036	+	1.622e-19	15266	14.357	+	9.597e-47	?	0	ns	ns	ns	?	0	ns	ns	ns	++	515	6.178	6.498e-10	+	299	0.0387285	0.01012	0.000166888	++	567	3.401	0.0006706	-	869	-0.00153733	0.00118067	0.192889	+	1244
29309	205	y	y	26289	AK5	------	7257	-11.851	-	2.133e-32	-----+--	8009	-8.486	-	2.143e-17	15266	-14.317	-	1.706e-46	-	394	-0.00825239	0.00337172	0.0148877	+	394	0.00361221	0.00342392	0.292137	--	515	-2.111	0.03476	-	299	-0.00198618	0.00267102	0.457869	+?	213	0.616	0.538	?	0	ns	ns	ns	?	0
17255	206	y	y	5730	PTGDS	++++++	7257	9.913	+	3.643e-23	++++++++	8009	10.298	+	7.181e-25	15266	14.294	+	2.381e-46	-	394	-0.00206472	0.00330569	0.532631	+	394	0.0119608	0.00330652	0.000340168	++	515	2.395	0.01664	+	299	0.0674865	0.0109912	3.54539e-09	+-	567	0.269	0.7883	?	0	ns	ns	ns	+	1244
2348	207	y	y	1968	EIF2S3	------	7257	-10.015	-	1.308e-23	--------	8009	-10.14	-	3.662e-24	15266	-14.25	-	4.497e-46	?	0	ns	ns	ns	?	0	ns	ns	ns	-?	302	-0.721	0.471	-	299	-0.0346134	0.00775198	1.24976e-05	?-	354	-2.078	0.0377	+	869	6.85909e-05	0.00069423	0.921296	?	0
64385	208	y	y	3329	HSPD1	-----+	7257	-9.719	-	2.497e-22	--------	8009	-10.371	-	3.357e-25	15266	-14.213	-	7.622e-46	-	394	-0.000414967	0.00337373	0.902176	-	394	-0.00215179	0.00311404	0.490012	+-	515	2.999	0.002705	+	299	0.002149	0.00443518	0.628462	--	567	-1.656	0.09767	?	0	ns	ns	ns	-	1244
26511	209	y	y	9093	DNAJA3	------	7257	-11.263	-	2.007e-29	--------	8009	-8.896	-	5.795e-19	15266	-14.209	-	8.114e-46	+	394	0.000324545	0.00315197	0.918047	+	394	0.00170811	0.00321969	0.59608	+-	515	-0.29	0.7717	-	299	-0.0218135	0.00565645	0.000149092	--	567	-3.272	0.001067	+	869	0.00123977	0.000836785	0.138451	-	1244
20216	210	y	y	81567	TXNDC5	------	7257	-6.899	-	5.247e-12	----+---	8009	-13.041	-	7.189e-39	15266	-14.202	-	8.918e-46	+	394	0.000555363	0.00356687	0.876356	+	394	0.00996317	0.00337769	0.00338885	-?	302	-2.825	0.00473	-	299	-0.0077961	0.00464956	0.0949407	?-	354	-1.73	0.0837	+	869	0.00405388	0.00190331	0.0331789	-	1244
5669	211	y	y	51348	KLRF1	++++++	7257	8.885	+	6.405e-19	++++++++	8009	11.092	+	1.378e-28	15266	14.159	+	1.633e-45	?	0	ns	ns	ns	?	0	ns	ns	ns	++	515	2.429	0.01516	+	299	0.049613	0.0133078	0.000242486	--	567	-1.255	0.2096	?	0	ns	ns	ns	+	1244
34237	212	y	y	5166	PDK4	++++++	7257	10.557	+	4.708e-26	++++--++	8009	9.459	+	3.097e-21	15266	14.13	+	2.47e-45	?	0	ns	ns	ns	+	394	0.00962166	0.00305116	0.00174995	++	515	1.372	0.1699	+	299	0.00352527	0.00244599	0.150864	-+	567	3.327	0.0008786	+	869	0.000506363	0.000715212	0.478951	?	0
36657	213	y	y	10316	NMUR1	++++++	7257	10.655	+	1.658e-26	+++-++++	8009	9.354	+	8.438e-21	15266	14.121	+	2.81e-45	?	0	ns	ns	ns	?	0	ns	ns	ns	?+	213	0.919	0.358	+	299	0.00871364	0.00254807	0.000740512	+?	213	1.981	0.0476	-	869	-0.000142828	0.000538538	0.790845	?	0
7670	214	y	y	55653	BCAS4	------	7257	-8.601	-	7.925e-18	--------	8009	-11.306	-	1.231e-29	15266	-14.119	-	2.912e-45	+	394	0.00506286	0.00340199	0.137575	+	394	0.00720347	0.00328976	0.0291901	--	515	-2.322	0.02023	-	299	-0.0205273	0.00744513	0.00629477	+-	567	-0.908	0.3639	-	869	-0.00024769	0.000881353	0.778685	?	0
26585	215	y	y	3376	IARS	------	7257	-11.773	-	5.363e-32	-----+--	8009	-8.255	-	1.518e-16	15266	-14.096	-	3.992e-45	-	394	-0.00517631	0.00320309	0.106967	-	394	-0.0113856	0.00313467	0.000322227	?-	213	-1.66	0.0969	?	0	ns	ns	ns	--	567	-3.934	8.361e-05	-	869	-7.7939e-05	0.000805928	0.922959	?	0
60212	216	y	y	50854	C6orf48	------	7257	-11.093	-	1.352e-28	--------	8009	-8.888	-	6.248e-19	15266	-14.086	-	4.635e-45	-	394	-0.00398665	0.00334106	0.233566	+	394	0.00643006	0.00355265	0.0711395	--	515	-1.189	0.2346	-	299	-0.0347026	0.00650884	2.30622e-07	-?	213	-2.228	0.0259	-	869	-0.00615415	0.0013673	6.77e-06	?	0
39553	217	y	y	26156	RSL1D1	------	7257	-11.41	-	3.709e-30	--------	8009	-8.579	-	9.534e-18	15266	-14.081	-	4.944e-45	-	394	-0.00397644	0.0030549	0.193865	-	394	-0.00738134	0.00305953	0.0163397	--	515	-1.121	0.2622	-	299	-0.0248267	0.00548602	9.62854e-06	--	567	-1.823	0.06832	+	869	0.000370125	0.00102735	0.718644	?	0
67858	218	y	y	7423	VEGFB	-----+	7257	-8.588	-	8.851e-18	--------	8009	-11.159	-	6.505e-29	15266	-14.003	-	1.486e-44	-	394	-0.00598569	0.00342613	0.0814781	+	394	0.00800798	0.00326014	0.0145079	-+	515	-0.18	0.8569	-	299	-0.00704846	0.00443475	0.113339	+-	567	0.263	0.7929	-	869	-0.00105016	0.000959695	0.27384	?	0
16745	219	y	y	5729	PTGDR	++++++	7257	8.352	+	6.722e-17	++++++++	8009	11.355	+	6.995e-30	15266	13.983	+	1.98e-44	?	0	ns	ns	ns	?	0	ns	ns	ns	++	515	4.966	6.851e-07	+	299	0.0173391	0.00648635	0.00804768	+-	567	1.027	0.3044	?	0	ns	ns	ns	?	0
33100	220	y	y	55272	IMP3	------	7257	-9.315	-	1.221e-20	---+----	8009	-10.408	-	2.283e-25	15266	-13.961	-	2.695e-44	+	394	0.0012661	0.00328189	0.699884	+	394	0.000386621	0.00332797	0.90758	--	515	-3.052	0.002273	-	299	-0.0204134	0.00583506	0.000560948	--	567	-4.257	2.075e-05	+	869	0.00153613	0.00116603	0.187707	?	0
41747	221	y	y	23157	SEPT6	------	7257	-12.08	-	1.34e-33	-----+-?	4829	-7.221	-	5.177e-13	12086	-13.925	-	4.463e-44	?	0	ns	ns	ns	?	0	ns	ns	ns	?	0	ns	ns	?	0	ns	ns	ns	?	0	ns	ns	?	0	ns	ns	ns	-	1244
21366	222	y	y	59352	LGR6	++-+++	7257	9.86	+	6.191e-23	++++++++	8009	9.836	+	7.885e-23	15266	13.923	+	4.619e-44	?	0	ns	ns	ns	?	0	ns	ns	ns	?+	213	2.734	0.00625	?	0	ns	ns	ns	++	567	1.682	0.09259	?	0	ns	ns	ns	?	0
51172	223	y	y	9533	POLR1C	------	7257	-9.471	-	2.768e-21	--------	8009	-10.193	-	2.125e-24	15266	-13.913	-	5.283e-44	+	394	0.0179991	0.00306902	1.01898e-08	+	394	0.0111978	0.0034785	0.00140251	?-	213	-1.408	0.159	?	0	ns	ns	ns	--	567	-3.223	0.00127	+	869	0.000686544	0.00120735	0.569602	-	1244
221	224	y	y	5324	PLAG1	------	7257	-10.741	-	6.506e-27	--------	8009	-8.956	-	3.364e-19	15266	-13.893	-	6.99e-44	?	0	ns	ns	ns	?	0	ns	ns	ns	?-	213	-0.919	0.358	?	0	ns	ns	ns	-?	213	-0.068	0.946	+	869	0.00103739	0.00225263	0.64514	?	0
15527	225	y	y	8313	AXIN2	------	7257	-10.783	-	4.132e-27	---+----	8009	-8.897	-	5.719e-19	15266	-13.879	-	8.468e-44	+	394	0.00297923	0.00274078	0.277763	-	394	-0.00119693	0.00313907	0.703204	--	515	-1.785	0.07422	-	299	-0.0107081	0.00680448	0.116923	+-	567	0.84	0.4007	+	869	0.000950051	0.000638886	0.137003	?	0
10869	226	y	y	7267	TTC3	------	7257	-10.461	-	1.304e-25	--------	8009	-9.197	-	3.688e-20	15266	-13.874	-	9.092e-44	-	394	-0.00247659	0.00334648	0.459747	-	394	-0.0100772	0.00322359	0.00191562	--	515	-1.223	0.2212	-	299	-0.0184663	0.0047859	0.000147903	-+	567	-0.061	0.9514	-	869	-0.0024832	0.000871455	0.004379	?	0
39404	227	y	y	7694	ZNF135	------	7257	-10.474	-	1.143e-25	-----??-	6325	-9.11	-	8.228e-20	13582	-13.873	-	9.254e-44	-	394	-0.00853262	0.00323956	0.00880774	+	394	0.0062253	0.00313935	0.0481278	?-	213	-1.193	0.233	?	0	ns	ns	ns	+?	213	2.802	0.00508	-	869	-0.00329287	0.000993822	0.000921903	?	0
48989	228	y	y	199786	FAM129C	------	7257	-8.756	-	2.021e-18	---+----	8009	-10.789	-	3.886e-27	15266	-13.852	-	1.245e-43	?	0	ns	ns	ns	?	0	ns	ns	ns	?+	213	1.034	0.301	?	0	ns	ns	ns	+-	567	0.232	0.8167	-	869	-0.0043237	0.00110967	9.76439e-05	-	1244
58213	229	y	y	9806	SPOCK2	------	7257	-11.59	-	4.616e-31	---+----	8009	-8.071	-	6.978e-16	15266	-13.837	-	1.525e-43	+	394	0.0013575	0.00347017	0.695887	+	394	0.00594993	0.00352932	0.0926896	+-	515	0.72	0.4713	-	299	-0.00628782	0.00489542	0.200273	--	567	-1.1	0.2715	-	869	-0.000709288	0.000773309	0.359032	-	1244
37032	230	y	y	1266	CNN3	------	7257	-11.546	-	7.778e-31	------?-	6552	-7.936	-	2.088e-15	13809	-13.836	-	1.544e-43	-	394	-0.00413316	0.00336773	0.220517	+	394	0.00759731	0.00315353	0.0164915	-+	515	-1.609	0.1077	-	299	-0.00910948	0.00195677	5.44276e-06	+-	567	0.627	0.5304	-	869	-0.0121468	0.00331558	0.000248744	?	0
37329	231	y	y	90594	ZNF439	------	7257	-10.657	-	1.617e-26	--------	8009	-8.95	-	3.557e-19	15266	-13.83	-	1.679e-43	+	394	0.00276748	0.00347958	0.426943	-	394	-0.000436302	0.00338825	0.897613	--	515	-3.033	0.002424	-	299	-0.0241579	0.00381766	1.26851e-09	--	567	-1.264	0.2063	-	869	-0.00393965	0.00133179	0.00309489	?	0
18502	232	y	y	57504	MTA3	------	7257	-8.902	-	5.463e-19	--------	8009	-10.596	-	3.125e-26	15266	-13.812	-	2.145e-43	?	0	ns	ns	ns	?	0	ns	ns	ns	?-	213	-5.745	9.2e-09	?	0	ns	ns	ns	-+	567	-0.788	0.4307	-	869	-0.000518835	0.00103443	0.615972	?	0
58674	233	y	y	84417	C2orf40	------	7257	-9.381	-	6.522e-21	---?-?--	7423	-10.126	-	4.23e-24	14680	-13.797	-	2.673e-43	-	394	-0.023046	0.00349549	1.61172e-10	?	0	ns	ns	ns	-+	515	-0.08	0.9365	-	299	-0.00643074	0.00198282	0.00135575	+?	213	1.646	0.0998	+	869	2.70789e-05	0.000970793	0.977747	-	1244
7195	234	y	y	115362	GBP5	++++++	7257	9.115	+	7.876e-20	++++++++	8009	10.366	+	3.554e-25	15266	13.792	+	2.83e-43	?	0	ns	ns	ns	?	0	ns	ns	ns	?+	213	2.432	0.015	?	0	ns	ns	ns	-+	567	2.205	0.02749	-	869	-0.00148882	0.00254616	0.558728	+	1244
13143	235	y	y	114915	EPB41L4A-AS1	------	7257	-10.271	-	9.493e-25	--------	8009	-9.253	-	2.181e-20	15266	-13.784	-	3.184e-43	+	394	0.00599356	0.00350979	0.0885595	-	394	-0.014477	0.003294	1.45976e-05	-?	302	-0.543	0.587	-	299	-0.0211435	0.00512264	5.11715e-05	?-	354	-1.457	0.145	?	0	ns	ns	ns	-	1244
31335	236	y	y	1942	EFNA1	------	7257	-13.187	-	1.039e-39	-----??-	6325	-6.053	-	1.419e-09	13582	-13.77	-	3.854e-43	+	394	0.00478742	0.00332522	0.150813	+	394	0.0100362	0.00316752	0.00166347	--	515	-5.125	2.977e-07	-	299	-0.0237214	0.00326629	5.71377e-12	++	567	2.352	0.01867	-	869	-0.00203289	0.00070911	0.00414622	?	0
21941	237	y	y	8553	BHLHE40	++++++	7257	9.512	+	1.878e-21	++++-+++	8009	9.945	+	2.647e-23	15266	13.761	+	4.361e-43	+	394	0.014746	0.00298393	1.18824e-06	+	394	0.00557663	0.00352211	0.114227	?	0	ns	ns	?	0	ns	ns	ns	?+	354	0.727	0.467	?	0	ns	ns	ns	+	1244
19004	238	y	y	60489	APOBEC3G	++++++	7257	9.547	+	1.337e-21	+++-++++	8009	9.903	+	4.028e-23	15266	13.755	+	4.742e-43	?	0	ns	ns	ns	?	0	ns	ns	ns	?+	213	4.878	1.07e-06	?	0	ns	ns	ns	--	567	-1.098	0.2723	-	869	-0.000550209	0.000987237	0.577307	+	1244
13064	239	y	y	10172	ZNF256	------	7257	-11.172	-	5.589e-29	--------	8009	-8.343	-	7.266e-17	15266	-13.745	-	5.427e-43	+	394	0.0090788	0.00351097	0.0101236	?	0	ns	ns	ns	--	515	-3.294	0.0009862	-	299	-0.0342349	0.00577672	1.11211e-08	+-	567	-0.432	0.6654	-	869	-0.00104102	0.00106182	0.326882	-	1244
20421	240	y	y	4026	LPP	++++++	7257	9.421	+	4.462e-21	+++?++++	7650	9.982	+	1.825e-23	14907	13.724	+	7.286e-43	+	394	0.0130699	0.0028584	6.63887e-06	+	394	0.00698641	0.00291186	0.0169346	++	515	0.747	0.4549	+	299	0.00733589	0.00625373	0.241982	-+	567	3.817	0.0001352	-	869	-0.00163019	0.00124996	0.192166	?	0
17114	241	y	y	128346	C1orf162	++++++	7257	11.01	+	3.431e-28	++++++++	8009	8.438	+	3.225e-17	15266	13.703	+	9.795e-43	+	394	0.0167551	0.00255352	1.85641e-10	+	394	0.010693	0.00231091	5.18411e-06	++	515	3.478	0.0005055	+	299	0.0179174	0.00606228	0.00344296	+?	213	0.207	0.836	-	869	-0.00538083	0.00263324	0.0410102	+	1244
26715	242	y	y	57185	NIPAL3	------	7257	-10	-	1.521e-23	---+---?	4829	-9.414	-	4.796e-21	12086	-13.699	-	1.025e-42	+	394	0.0121891	0.00318071	0.000149846	+	394	0.00598863	0.00337501	0.0768418	-?	302	-0.532	0.595	-	299	-0.0133548	0.00478122	0.00565512	?+	354	2.091	0.0365	?	0	ns	ns	ns	?	0
4198	243	y	y	5027	P2RX7	++++++	7257	10.197	+	2.046e-24	++++++++	8009	9.173	+	4.602e-20	15266	13.675	+	1.442e-42	?	0	ns	ns	ns	?	0	ns	ns	ns	?+	213	0.645	0.519	?	0	ns	ns	ns	-+	567	-0.052	0.9584	-	869	-0.000217236	0.00227276	0.923852	?	0
17572	244	y	y	56915	EXOSC5	------	7257	-9.408	-	5.047e-21	--------	8009	-9.897	-	4.271e-23	15266	-13.655	-	1.872e-42	-	394	-0.00444738	0.00338738	0.190049	-	394	-0.00567977	0.00304423	0.0628896	+-	515	0.208	0.8356	-	299	-0.00337417	0.001961	0.0866493	--	567	-3.22	0.00128	+	869	0.00138909	0.00116871	0.234608	?	0
21689	245	y	y	788	SLC25A20	++++++	7257	11.621	+	3.214e-31	+++---++	8009	7.723	+	1.141e-14	15266	13.606	+	3.681e-42	?	0	ns	ns	ns	+	394	0.00484829	0.00319608	0.130157	++	515	2.62	0.008782	+	299	0.00941548	0.00445277	0.0355378	-+	567	1.568	0.1169	+	869	0.000322677	0.00105256	0.759175	?	0
5533	246	y	y	139716	GAB3	++++++	7257	8.63	+	6.134e-18	+++-++++	8009	10.568	+	4.2e-26	15266	13.605	+	3.758e-42	?	0	ns	ns	ns	?	0	ns	ns	ns	?	0	ns	ns	?	0	ns	ns	ns	?+	354	2.741	0.00612	-	869	-0.00232442	0.00116287	0.0456225	?	0
12708	247	y	y	85315	PAQR8	------	7257	-11.875	-	1.594e-32	--------	8009	-7.386	-	1.511e-13	15266	-13.538	-	9.371e-42	?	0	ns	ns	ns	?	0	ns	ns	ns	+-	515	-0.131	0.8958	-	299	-0.0154617	0.00448515	0.000672117	++	567	1.498	0.1341	-	869	-0.000666883	0.000832056	0.422849	?	0
30643	248	y	y	55556	ENOSF1	------	7257	-9.89	-	4.617e-23	--------	8009	-9.276	-	1.765e-20	15266	-13.537	-	9.477e-42	?	0	ns	ns	ns	?	0	ns	ns	ns	--	515	-2.619	0.008823	-	299	-0.026068	0.00646424	7.48563e-05	-+	567	-0.097	0.9226	-	869	-0.00509819	0.00153398	0.000888924	?	0
42098	249	y	y	3646	EIF3E	------	7257	-9.556	-	1.224e-21	--------	8009	-9.584	-	9.336e-22	15266	-13.531	-	1.032e-41	+	394	0.0109765	0.00351155	0.00191712	+	394	0.0116494	0.00323406	0.000359991	--	515	-1.794	0.07289	-	299	-0.0240636	0.00401891	8.03653e-09	-+	567	-1.684	0.09221	-	869	-0.00228887	0.00128325	0.0744805	?	0
9250	250	y	y	3543	IGLL1	-----+	7257	-8.157	-	3.421e-16	-------+	8009	-10.914	-	9.883e-28	15266	-13.53	-	1.047e-41	?	0	ns	ns	ns	?	0	ns	ns	ns	-+	515	-0.527	0.5981	-	299	-0.0239216	0.0119545	0.0465519	+-	567	-1.699	0.08925	-	869	-0.00173808	0.000779789	0.0258197	?	0
52690	251	y	y	8320	EOMES	++-+++	7257	9.242	+	2.423e-20	++++++++	8009	9.87	+	5.591e-23	15266	13.521	+	1.17e-41	-	394	-0.0143571	0.00323727	1.22987e-05	?	0	ns	ns	ns	?+	213	4.915	8.87e-07	?	0	ns	ns	ns	++	567	1.083	0.2788	?	0	ns	ns	ns	+	1244
54502	252	y	y	54881	TEX10	------	7257	-9.604	-	7.672e-22	--------	8009	-9.524	-	1.659e-21	15266	-13.521	-	1.183e-41	+	394	0.00940866	0.00303401	0.00208209	+	394	0.00159527	0.00313913	0.611631	?-	213	-2.695	0.00704	?	0	ns	ns	ns	--	567	-3.318	0.000908	+	869	0.000703643	0.000975274	0.470613	?	0
5148	253	y	y	9500	MAGED1	------	7257	-9.253	-	2.189e-20	--------	8009	-9.836	-	7.914e-23	15266	-13.503	-	1.492e-41	?	0	ns	ns	ns	?	0	ns	ns	ns	-?	302	-1.359	0.174	-	299	-0.0226069	0.00512911	1.59858e-05	?+	354	0.902	0.367	+	869	0.00153959	0.00103453	0.136698	?	0
2286	254	y	y	7071	KLF10	++++++	7257	9.25	+	2.25e-20	?+++-??+	5363	9.945	+	2.64e-23	12620	13.498	+	1.617e-41	?	0	ns	ns	ns	?	0	ns	ns	ns	++	515	4.005	6.192e-05	+	299	0.00778743	0.00337656	0.0219752	-+	567	0.015	0.9878	+	869	0.0015266	0.00103951	0.141947	?	0
24145	255	y	y	53347	UBASH3A	------	7257	-10.841	-	2.207e-27	---+----	8009	-8.27	-	1.335e-16	15266	-13.464	-	2.536e-41	?	0	ns	ns	ns	?	0	ns	ns	ns	+-	515	-0.938	0.348	-	299	-0.0178027	0.00546341	0.0012878	+-	567	-0.238	0.8115	-	869	-0.00298505	0.000776309	0.000120462	?	0
66141	256	y	y	6711	SPTBN1	------	7257	-11.574	-	5.601e-31	-----+--	8009	-7.554	-	4.219e-14	15266	-13.451	-	3.028e-41	+	394	0.00749833	0.00276006	0.00691136	-	394	-0.00103403	0.00279164	0.711301	--	515	-3.156	0.001599	-	299	-0.00563721	0.013051	0.666189	-+	567	-1.233	0.2176	-	869	-0.00409895	0.00108864	0.000166421	?	0
42689	257	y	y	9788	MTSS1	++-+++	7257	7.898	+	2.834e-15	++++++++	8009	11.04	+	2.456e-28	15266	13.442	+	3.443e-41	-	394	-0.00641813	0.00320714	0.0461256	-	394	-0.00484992	0.00332761	0.145863	++	515	1.076	0.2821	+	299	0.00588694	0.00272634	0.0318537	++	567	0.415	0.6785	-	869	-0.00270657	0.00155873	0.0824946	?	0
1764	258	y	y	3298	HSF2	------	7257	-9.777	-	1.412e-22	--------	8009	-9.233	-	2.643e-20	15266	-13.428	-	4.119e-41	-	394	-0.000940067	0.00345713	0.785839	-	394	-0.000733375	0.0032988	0.824195	--	515	-2.796	0.005169	-	299	-0.0258051	0.00665439	0.000137237	-+	567	-0.559	0.576	+	869	0.000639652	0.0010293	0.534307	-	1244
62641	259	y	y	5778	PTPN7	++-+++	7257	7.835	+	4.671e-15	++++++++	8009	11.028	+	2.815e-28	15266	13.39	+	6.954e-41	?	0	ns	ns	ns	?	0	ns	ns	ns	++	515	1.816	0.06943	+	299	0.0227988	0.00629989	0.00036313	++	567	1.574	0.1154	+	869	0.00100081	0.000850807	0.23947	?	0
52261	260	y	y	23370	ARHGEF18	------	7257	-9.188	-	4.014e-20	--------	8009	-9.736	-	2.113e-22	15266	-13.387	-	7.215e-41	-	394	-0.00341056	0.00355332	0.337789	+	394	0.00791414	0.00309728	0.0110235	--	515	-1.535	0.1249	-	299	-0.0100844	0.0050231	0.0458459	-+	567	1.622	0.1048	-	869	-0.000941477	0.000549379	0.086582	-	1244
51427	261	y	y	10131	TRAP1	------	7257	-9.275	-	1.781e-20	-----+--	8009	-9.649	-	4.96e-22	15266	-13.384	-	7.536e-41	+	394	0.00385213	0.00318775	0.22768	-	394	-0.00496326	0.00303687	0.103063	--	515	-1.233	0.2174	-	299	-0.0141079	0.00485184	0.0039935	--	567	-2.274	0.02294	+	869	0.00222054	0.000974612	0.0227035	-	1244
59888	262	y	y	128553	TSHZ2	+--+++	7257	6.329	+	2.466e-10	++++-+++	8009	12.452	+	1.363e-35	15266	13.383	+	7.615e-41	?	0	ns	ns	ns	+	394	0.00640632	0.0030519	0.0365075	++	515	3.533	0.0004106	+	299	0.00643565	0.00525606	0.222034	+-	567	-0.248	0.8043	+	869	0.00189999	0.0010232	0.0633232	?	0
40664	263	y	y	8667	EIF3H	------	7257	-10.904	-	1.107e-27	--------	8009	-8.092	-	5.85e-16	15266	-13.379	-	8.019e-41	-	394	-0.00333394	0.00314269	0.289467	-	394	-0.00498742	0.00309255	0.107682	?-	213	-0.872	0.383	?	0	ns	ns	ns	--	567	-3.533	0.0004111	-	869	-0.00203307	0.00062737	0.00119269	?	0
3779	264	y	y	6645	SNTB2	++-+++	7257	8.321	+	8.696e-17	++++++++	8009	10.55	+	5.081e-26	15266	13.379	+	8.044e-41	+	394	0.0103048	0.00265409	0.000122929	+	394	0.00375878	0.00285275	0.188476	++	515	2.546	0.01088	+	299	0.0156356	0.00592688	0.0089016	-+	567	4.186	2.841e-05	+	869	0.00218533	0.000930015	0.0187843	?	0
51956	265	y	y	162972	ZNF550	--+---	7257	-9.841	-	7.461e-23	--------	8009	-9.048	-	1.451e-19	15266	-13.339	-	1.367e-40	?	0	ns	ns	ns	?	0	ns	ns	ns	--	515	-1.656	0.09775	-	299	-0.0188829	0.00420966	1.14413e-05	++	567	0.618	0.5368	-	869	-0.00271899	0.000965265	0.00484994	-	1244
38334	266	y	y	53335	BCL11A	------	7257	-9.285	-	1.618e-20	---++---	8009	-9.577	-	9.978e-22	15266	-13.338	-	1.383e-40	?	0	ns	ns	ns	-	394	-0.00714208	0.00356176	0.0456885	--	515	-3.909	9.257e-05	-	299	-0.000243572	0.00381256	0.949115	-+	567	0.187	0.8513	-	869	-0.000352696	0.0018638	0.849909	?	0
34224	267	y	y	1495	CTNNA1	++++++	7257	9.504	+	2.017e-21	++++++++	8009	9.366	+	7.556e-21	15266	13.336	+	1.422e-40	?	0	ns	ns	ns	?	0	ns	ns	ns	++	515	3.924	8.709e-05	+	299	0.0142335	0.00475573	0.00306217	-+	567	0.102	0.9189	-	869	-0.000810724	0.000852465	0.341586	?	0
60478	268	y	y	3111	HLA-DOA	------	7257	-8.359	-	6.338e-17	--------	8009	-10.445	-	1.549e-25	15266	-13.328	-	1.584e-40	?	0	ns	ns	ns	?	0	ns	ns	ns	--	515	-1.936	0.05285	-	299	-0.0292655	0.00410888	1.32164e-11	-+	567	0.701	0.4836	-	869	-0.00262897	0.00145159	0.0701259	?	0
63583	269	y	y	3587	IL10RA	++-+++	7257	7.809	+	5.748e-15	++-+++++	8009	10.916	+	9.619e-28	15266	13.291	+	2.603e-40	?	0	ns	ns	ns	?	0	ns	ns	ns	++	515	6.455	1.086e-10	+	299	0.0233703	0.00562242	4.54559e-05	-+	567	3.162	0.001566	-	869	-0.0024624	0.00111928	0.0278084	+	1244
34018	270	y	y	7184	HSP90B1	------	7257	-9.347	-	9.009e-21	--------	8009	-9.444	-	3.582e-21	15266	-13.285	-	2.824e-40	-	394	-0.00706176	0.00336266	0.0364195	+	394	0.00317821	0.00341232	0.352276	+-	515	0.153	0.8786	-	299	-0.00202885	0.00484604	0.67585	-+	567	0.036	0.9716	+	869	0.00405971	0.00126127	0.00128754	-	1244
63830	271	y	y	6319	SCD	------	7257	-8.186	-	2.71e-16	--------	8009	-10.522	-	6.812e-26	15266	-13.265	-	3.682e-40	-	394	-0.0123375	0.00356536	0.000604177	+	394	0.00232217	0.0035971	0.518971	--	515	-2.547	0.01086	-	299	-0.0155202	0.00475018	0.00125033	--	567	-3.07	0.002143	-	869	-0.00480948	0.00177283	0.00666998	?	0
37076	272	y	y	64425	POLR1E	------	7257	-10.564	-	4.397e-26	--------	8009	-8.206	-	2.295e-16	15266	-13.226	-	6.175e-40	+	394	0.00686515	0.00327631	0.0368364	+	394	0.0114858	0.00333339	0.000636898	--	515	-1.173	0.241	-	299	-0.0225757	0.00421372	2.02906e-07	--	567	-3.16	0.00158	+	869	6.63537e-05	0.00114532	0.9538	-	1244
30484	273	y	y	6638	SNRPN	------	7257	-9.249	-	2.268e-20	--------	8009	-9.43	-	4.106e-21	15266	-13.207	-	8.006e-40	?	0	ns	ns	ns	?	0	ns	ns	ns	?-	213	-3.223	0.00127	?	0	ns	ns	ns	--	567	-2.818	0.004825	-	869	-0.00109713	0.000876271	0.210554	?	0
18628	274	y	y	6272	SORT1	++++++	7257	10.127	+	4.207e-24	++++++++	8009	8.562	+	1.112e-17	15266	13.184	+	1.092e-39	-	394	-0.00318188	0.00341143	0.351594	+	394	0.0170626	0.00303309	3.72098e-08	++	515	0.007	0.9942	+	299	0.0071766	0.00283754	0.0120977	--	567	-1.878	0.06045	-	869	-0.00436698	0.00328858	0.184204	?	0
6280	275	y	y	158	ADSL	------	7257	-9.306	-	1.322e-20	--------	8009	-9.328	-	1.082e-20	15266	-13.173	-	1.256e-39	+	394	0.00161965	0.00292994	0.580749	-	394	-0.00296989	0.00307415	0.33465	--	515	-2.133	0.03288	-	299	-0.0192376	0.00395117	2.07645e-06	--	567	-2.94	0.003279	+	869	0.00436916	0.0010462	2.96384e-05	-	1244
39659	276	y	y	51520	LARS	------	7257	-9.079	-	1.098e-19	--------	8009	-9.538	-	1.46e-21	15266	-13.168	-	1.346e-39	+	394	0.00830679	0.00346202	0.0169295	-	394	-0.00296864	0.00338304	0.380797	+-	515	-0.034	0.9728	-	299	-0.0047569	0.00518454	0.359825	--	567	-1.722	0.08501	-	869	-0.00283653	0.00107794	0.00850268	?	0
27806	277	y	y	6856	SYPL1	------	7257	-9.875	-	5.346e-23	---+----	8009	-8.775	-	1.708e-18	15266	-13.164	-	1.409e-39	-	394	-0.00943629	0.0034816	0.00704984	-	394	-0.000827353	0.00354827	0.815764	--	515	-0.962	0.3362	-	299	-0.00937658	0.00522782	0.0741803	-+	567	-0.591	0.5547	+	869	0.00271384	0.00119614	0.0232784	?	0
11246	278	y	y	5732	PTGER2	++++++	7257	9.062	+	1.286e-19	++++--++	8009	9.518	+	1.761e-21	15266	13.142	+	1.899e-39	?	0	ns	ns	ns	?	0	ns	ns	ns	++	515	6.5	8.03e-11	+	299	0.0235572	0.00899534	0.00940468	++	567	3.699	0.0002162	?	0	ns	ns	ns	+	1244
8378	279	y	y	81539	SLC38A1	------	7257	-10.049	-	9.244e-24	--------	8009	-8.563	-	1.104e-17	15266	-13.131	-	2.186e-39	-	394	-0.00729545	0.00336298	0.0307106	-	394	-0.00353073	0.00345525	0.30754	--	515	-0.884	0.3766	-	299	-0.011846	0.0104065	0.256158	--	567	-2.134	0.03285	-	869	-0.000193734	0.000647996	0.76496	?	0
3104	280	y	y	84916	CIRH1A	---+--	7257	-10.139	-	3.691e-24	--------	8009	-8.46	-	2.669e-17	15266	-13.119	-	2.573e-39	+	394	0.00709019	0.00338579	0.0369497	+	394	0.0117964	0.0032351	0.000305198	--	515	-1.893	0.05831	-	299	-0.00693742	0.004972	0.16426	--	567	-2.757	0.005825	+	869	0.00485738	0.00102957	2.38e-06	-	1244
25914	281	y	y	23708	GSPT2	------	7257	-11.113	-	1.081e-28	--------	8009	-7.517	-	5.605e-14	15266	-13.107	-	3.005e-39	?	0	ns	ns	ns	?	0	ns	ns	ns	-?	302	-4.559	5.15e-06	-	299	-0.0113795	0.00366663	0.00214965	?-	354	-0.451	0.652	+	869	0.00132062	0.000744189	0.0759686	?	0
61285	282	y	y	83464	APH1B	++++++	7257	8.16	+	3.348e-16	++++++++	8009	10.314	+	6.085e-25	15266	13.097	+	3.44e-39	?	0	ns	ns	ns	?	0	ns	ns	ns	+-	515	0.31	0.7564	-	299	-0.000359675	0.00350598	0.918378	--	567	-1.84	0.06581	+	869	0.000398357	0.00101512	0.694745	?	0
28295	283	y	y	1875	E2F5	------	7257	-9.667	-	4.169e-22	-+------	8009	-8.879	-	6.739e-19	15266	-13.096	-	3.458e-39	?	0	ns	ns	ns	?	0	ns	ns	ns	?-	213	-3.149	0.00164	?	0	ns	ns	ns	+-	567	-0.847	0.3972	+	869	0.000132959	0.00136887	0.922623	?	0
61015	284	y	y	256987	SERINC5	------	7257	-10.1	-	5.509e-24	--------	8009	-8.462	-	2.625e-17	15266	-13.093	-	3.615e-39	?	0	ns	ns	ns	?	0	ns	ns	ns	--	515	-2.799	0.005129	-	299	-0.0317733	0.00554258	3.06104e-08	-?	213	-1.685	0.0919	-	869	-0.00444555	0.00170044	0.0089397	-	1244
9449	285	y	y	51386	EIF3L	------	7257	-10.134	-	3.894e-24	--------	8009	-8.422	-	3.693e-17	15266	-13.088	-	3.869e-39	+	394	0.00220748	0.00337729	0.513771	+	394	0.00278661	0.00329591	0.398407	?-	213	-1.279	0.201	?	0	ns	ns	ns	--	567	-0.796	0.4258	-	869	-0.00104455	0.000788681	0.185363	?	0
23345	286	y	y	91782	CHMP7	------	7257	-9.888	-	4.689e-23	--------	8009	-8.618	-	6.825e-18	15266	-13.059	-	5.612e-39	?	0	ns	ns	ns	?	0	ns	ns	ns	--	515	-5.051	4.402e-07	-	299	-0.03694	0.00633591	1.84277e-08	-+	567	0.456	0.6483	+	869	0.00120343	0.000792578	0.128921	?	0
10341	287	y	y	64757	MARCH1	+++?++	6376	9.914	+	3.603e-23	++++++-+	8009	8.65	+	5.151e-18	14385	13.055	+	5.949e-39	+	394	0.00567664	0.00298208	0.0577614	+	394	0.00131961	0.0034128	0.699233	++	515	2.42	0.01553	+	299	0.00527821	0.00285969	0.0662058	+-	567	-1.085	0.2781	?	0	ns	ns	ns	-	1244
25753	288	y	y	1662	DDX10	------	7257	-9.769	-	1.531e-22	--------	8009	-8.708	-	3.092e-18	15266	-13.043	-	6.983e-39	+	394	0.000989829	0.00330227	0.764547	-	394	-0.00868308	0.00330981	0.00907491	--	515	-1.387	0.1653	-	299	-0.00949924	0.00401993	0.0189519	--	567	-2.565	0.01033	+	869	0.00113163	0.000944889	0.231061	-	1244
37702	289	y	y	8270	LAGE3	------	7257	-8.291	-	1.12e-16	--------	8009	-10.106	-	5.199e-24	15266	-13.036	-	7.588e-39	?	0	ns	ns	ns	?	0	ns	ns	ns	-?	302	-0.348	0.728	-	299	-0.0154539	0.00538665	0.0044985	?-	354	-0.842	0.4	+	869	0.000197421	0.000890987	0.824644	?	0
51772	290	y	y	3688	ITGB1	++-?++	6376	7.509	+	5.978e-14	++++-+++	8009	10.772	+	4.692e-27	14385	13.036	+	7.612e-39	-	394	-0.00506082	0.00321293	0.116108	+	394	0.00327911	0.00340644	0.336387	++	515	3.366	0.0007627	+	299	0.0482313	0.0118679	6.60519e-05	-+	567	-0.643	0.5202	-	869	-0.00148358	0.00149232	0.320153	?	0
28312	291	y	y	84128	WDR75	------	7257	-10.364	-	3.615e-25	--------	8009	-8.093	-	5.835e-16	15266	-13.007	-	1.114e-38	+	394	0.00576803	0.00321711	0.0738241	+	394	0.0155353	0.00313822	1.14051e-06	+-	515	-0.311	0.756	-	299	-0.0108375	0.00492702	0.0288222	--	567	-1.546	0.1221	+	869	0.00124502	0.00105963	0.240013	-	1244
24533	292	y	y	55013	CCDC109B	------	7257	-9.561	-	1.164e-21	--------	8009	-8.815	-	1.192e-18	15266	-12.978	-	1.637e-38	?	0	ns	ns	ns	-	394	-0.00967392	0.00359089	0.00740467	--	515	-1.726	0.08437	-	299	-0.023454	0.00667485	0.000530991	--	567	-1.525	0.1272	+	869	0.00518406	0.00184031	0.00484836	-	1244
34294	293	y	y	5198	PFAS	------	7257	-8.318	-	8.972e-17	-----+--	8009	-9.969	-	2.079e-23	15266	-12.956	-	2.185e-38	+	394	0.0039669	0.00302883	0.191128	+	394	0.00584521	0.00323416	0.0715444	--	515	-2.694	0.007056	-	299	-0.0175676	0.00386421	8.79602e-06	+-	567	-0.103	0.9179	+	869	0.00284626	0.000783455	0.000280194	-	1244
65533	294	y	y	84293	FAM213A	------	7257	-9.311	-	1.264e-20	---+----	8009	-9.019	-	1.9e-19	15266	-12.953	-	2.273e-38	-	394	-0.00179413	0.00331192	0.588348	+	394	0.00102623	0.00352339	0.771019	--	515	-2.208	0.02721	-	299	-0.00657688	0.0025596	0.010811	+?	213	0.403	0.687	-	869	-0.0043261	0.00172412	0.0121019	?	0
63561	295	y	y	91151	TIGD7	------	7257	-9.438	-	3.789e-21	+-------	8009	-8.897	-	5.724e-19	15266	-12.952	-	2.293e-38	-	394	-0.00164759	0.00306552	0.591284	+	394	0.00391734	0.00343497	0.254867	-+	515	-0.677	0.4985	-	299	-0.00369685	0.00224321	0.100702	-+	567	-0.097	0.9226	-	869	-0.00269758	0.000676968	6.75398e-05	-	1244
369	296	y	y	5569	PKIA	---?--	6376	-8.944	-	3.74e-19	--------	8009	-9.372	-	7.133e-21	14385	-12.948	-	2.42e-38	+	394	0.000289969	0.00350033	0.934024	+	394	0.0017552	0.00345354	0.611601	+-	515	-0.712	0.4767	-	299	-0.0179815	0.00624561	0.00436134	--	567	-1.8	0.07186	+	869	0.00125478	0.000913809	0.169711	-	1244
7178	297	y	y	970	CD70	++++++	7257	9.914	+	3.625e-23	++++++++	8009	8.433	+	3.368e-17	15266	12.943	+	2.563e-38	?	0	ns	ns	ns	?	0	ns	ns	ns	++	515	5.014	5.337e-07	+	299	0.00656019	0.00299529	0.0295084	++	567	1.494	0.1353	-	869	-0.00111086	0.00105766	0.293585	?	0
23863	298	y	y	9743	ARHGAP32	------	7257	-8.356	-	6.488e-17	-----+--	8009	-9.906	-	3.902e-23	15266	-12.937	-	2.797e-38	+	394	0.00301059	0.00327908	0.359171	-	394	-0.0101678	0.00340836	0.00304717	?	0	ns	ns	?	0	ns	ns	ns	?-	354	-0.196	0.845	?	0	ns	ns	ns	-	1244
55167	299	y	y	22891	ZNF365	++-+++	7257	9.664	+	4.285e-22	?+++++?+	5590	8.596	+	8.263e-18	12847	12.933	+	2.914e-38	+	394	0.00837856	0.00314826	0.00813198	+	394	0.00481872	0.00344574	0.162837	++	515	5.649	1.617e-08	+	299	0.0201334	0.00433231	5.64177e-06	+?	213	1.82	0.0687	?	0	ns	ns	ns	?	0
7765	300	y	y	1938	EEF2	------	7257	-10.416	-	2.103e-25	--------	8009	-7.915	-	2.472e-15	15266	-12.914	-	3.732e-38	-	394	-0.00849571	0.00279805	0.00256954	-	394	-0.00296766	0.00314036	0.345289	--	515	-1.021	0.3072	-	299	-0.0140007	0.00420703	0.00101735	++	567	1.386	0.1656	-	869	-0.000331252	0.000535704	0.536345	?	0
22702	301	y	y	4489	MT1A	++++++	7257	9.646	+	5.107e-22	-+++++++	8009	8.634	+	5.932e-18	15266	12.904	+	4.257e-38	+	394	0.0102373	0.00284051	0.000357432	+	394	0.0118064	0.00287785	5.05769e-05	++	515	1.77	0.07674	-	299	-0.00694072	0.00697228	0.320544	++	567	3.793	0.0001491	+	869	0.000960171	0.00107913	0.373592	?	0
2368	302	y	y	57595	PDZD4	++-+++	7257	8.255	+	1.517e-16	++++++++	8009	9.941	+	2.762e-23	15266	12.892	+	4.997e-38	?	0	ns	ns	ns	?	0	ns	ns	ns	+?	302	3.427	0.00061	+	299	0.0379677	0.00835681	8.90846e-06	?-	354	-0.043	0.966	+	869	8.31417e-05	0.00057126	0.884284	?	0
52419	303	y	y	51611	DPH5	------	7257	-10.6	-	2.97e-26	--------	8009	-7.705	-	1.311e-14	15266	-12.889	-	5.169e-38	?	0	ns	ns	ns	?	0	ns	ns	ns	?-	213	-2.306	0.0211	?	0	ns	ns	ns	--	567	-3.637	0.0002763	+	869	0.00123549	0.0011734	0.292377	?	0
64477	304	y	y	84033	OBSCN	------	7257	-8.249	-	1.591e-16	-----+--	8009	-9.937	-	2.884e-23	15266	-12.885	-	5.456e-38	?	0	ns	ns	ns	?	0	ns	ns	ns	?-	213	-1.876	0.0607	?	0	ns	ns	ns	+?	213	2.118	0.0342	-	869	-0.000568661	0.000432081	0.188141	?	0
27426	305	y	y	55619	DOCK10	------	7257	-10.659	-	1.59e-26	--------	8009	-7.616	-	2.623e-14	15266	-12.865	-	7.081e-38	-	394	-0.0129424	0.00350281	0.00025429	+	394	0.00233602	0.00342469	0.495608	--	515	-0.869	0.3847	-	299	-0.0210433	0.00835189	0.0124225	-+	567	0.138	0.8904	-	869	-5.1033e-05	0.00111324	0.963436	?	0
59417	306	y	y	55226	NAT10	------	7257	-10.799	-	3.471e-27	--------	8009	-7.465	-	8.355e-14	15266	-12.852	-	8.335e-38	+	394	0.0181122	0.00293932	1.92389e-09	+	394	0.0203839	0.00291534	1.32455e-11	?-	213	-2.347	0.0189	?	0	ns	ns	ns	-+	567	-0.927	0.3538	+	869	0.0015086	0.000807277	0.0616577	-	1244
60326	307	y	y	10970	CKAP4	++++++	7257	9.966	+	2.15e-23	++++++++	8009	8.239	+	1.733e-16	15266	12.839	+	9.9e-38	-	394	-0.0102467	0.00336299	0.0024827	-	394	-0.0177579	0.00332782	1.6827e-07	?+	213	1.836	0.0664	?	0	ns	ns	ns	+-	567	-0.431	0.6662	+	869	0.00088117	0.0012316	0.474321	-	1244
16025	308	y	y	27300	ZNF544	------	7257	-10.202	-	1.947e-24	--------	8009	-7.986	-	1.395e-15	15266	-12.818	-	1.305e-37	?	0	ns	ns	ns	?	0	ns	ns	ns	--	515	-0.56	0.5752	-	299	-0.0136259	0.00419633	0.00133827	--	567	-0.554	0.5799	-	869	-0.000301555	0.000958464	0.753048	?	0
8417	309	y	y	123036	TC2N	------	7257	-9.248	-	2.284e-20	--------	8009	-8.892	-	6.013e-19	15266	-12.817	-	1.318e-37	?	0	ns	ns	ns	?	0	ns	ns	ns	--	515	-1.169	0.2425	-	299	-0.0123716	0.00784106	0.115975	--	567	-0.821	0.4116	-	869	-0.0127554	0.00340024	0.000175892	?	0
59592	310	y	y	151888	BTLA	------	7257	-9.919	-	3.443e-23	---+----	8009	-8.214	-	2.145e-16	15266	-12.788	-	1.914e-37	?	0	ns	ns	ns	?	0	ns	ns	ns	--	515	-1.109	0.2676	-	299	-0.00804897	0.00309277	0.00985045	--	567	-1.445	0.1483	-	869	-0.00860564	0.00228638	0.000167302	?	0
50214	311	y	y	7089	TLE2	------	7257	-7.861	-	3.821e-15	--------	8009	-10.157	-	3.07e-24	15266	-12.777	-	2.207e-37	+	394	0.0134762	0.00285456	3.36753e-06	+	394	0.0173717	0.00318389	9.07005e-08	--	515	-2.111	0.03481	-	299	-0.0104142	0.00323893	0.00148849	+?	213	1.761	0.0783	-	869	-1.3854e-05	0.000441805	0.974985	-	1244
100	312	y	y	10576	CCT2	---+--	7257	-9.816	-	9.596e-23	--------	8009	-8.278	-	1.258e-16	15266	-12.763	-	2.629e-37	-	394	-0.00666443	0.00324185	0.0405273	-	394	-0.0107222	0.00317638	0.000816843	+-	515	-0.859	0.3902	-	299	-0.00884192	0.00373157	0.0186324	--	567	-4.842	1.284e-06	+	869	0.0037084	0.00127199	0.00355204	?	0
39231	313	y	y	56652	C10orf2	------	7257	-8.994	-	2.377e-19	--------	8009	-9.051	-	1.414e-19	15266	-12.757	-	2.837e-37	?	0	ns	ns	ns	?	0	ns	ns	ns	+-	515	-0.578	0.5631	-	299	-0.00414302	0.00208987	0.0486109	-?	213	-0.626	0.531	+	869	0.000968268	0.000882982	0.272821	-	1244
27635	314	y	y	51466	EVL	------	7257	-10.099	-	5.573e-24	--------	8009	-7.982	-	1.435e-15	15266	-12.745	-	3.343e-37	+	394	0.00524995	0.00341845	0.125473	-	394	-0.00630383	0.0033696	0.0621848	+-	515	-0.034	0.9726	-	299	-0.000701044	0.00453895	0.877389	-+	567	1.451	0.1469	-	869	-0.0047938	0.00111522	1.71933e-05	?	0
66929	315	y	y	356	FASLG	++-+++	7257	8.926	+	4.432e-19	++++++++	8009	9.095	+	9.488e-20	15266	12.741	+	3.483e-37	?	0	ns	ns	ns	?	0	ns	ns	ns	?+	213	4.227	2.37e-05	+	299	0.00429345	0.00201082	0.0337951	++	567	1.968	0.04904	+	869	0.000499757	0.000963055	0.60381	+	1244
37226	316	y	y	26354	GNL3	------	7257	-9.72	-	2.481e-22	--------	8009	-8.303	-	1.016e-16	15266	-12.715	-	4.871e-37	-	394	-0.000243278	0.00321776	0.939776	-	394	-0.0130629	0.00312682	3.70661e-05	+-	515	-0.76	0.4472	-	299	-0.0115858	0.00537279	0.032082	--	567	-4.212	2.535e-05	+	869	0.00146502	0.00094084	0.119436	?	0
13742	317	y	y	6194	RPS6	------	7257	-9.996	-	1.588e-23	--------	8009	-8.008	-	1.168e-15	15266	-12.692	-	6.566e-37	-	394	-0.00199909	0.0027735	0.471511	+	394	0.00345859	0.00303448	0.255143	+-	515	-0.75	0.4531	-	299	-0.00980733	0.00430161	0.0235208	--	567	-5.789	7.077e-09	-	869	-0.00146774	0.000537966	0.00636583	-	1244
45460	318	y	y	10538	BATF	++-+++	7257	9.018	+	1.924e-19	++++++++	8009	8.928	+	4.345e-19	15266	12.684	+	7.261e-37	?	0	ns	ns	ns	?	0	ns	ns	ns	++	515	5.101	3.386e-07	+	299	0.016165	0.00455371	0.000466553	+-	567	0.01	0.9923	-	869	-0.00408323	0.00128558	0.00149236	+	1244
16221	319	y	y	3394	IRF8	------	7257	-9.254	-	2.153e-20	----+---	8009	-8.656	-	4.872e-18	15266	-12.651	-	1.109e-36	-	394	-0.00318637	0.00360865	0.377847	-	394	-0.0136608	0.00326308	3.60536e-05	--	515	-3.858	0.0001145	+	299	0.00347611	0.00658839	0.598273	--	567	-1.337	0.1812	-	869	-0.00305625	0.00168905	0.0703815	?	0
41081	320	y	y	974	CD79B	------	7257	-8.299	-	1.05e-16	---+----	8009	-9.557	-	1.209e-21	15266	-12.644	-	1.203e-36	?	0	ns	ns	ns	+	394	0.000348497	0.00248391	0.888502	++	515	0.339	0.7344	+	299	0.00314334	0.00855282	0.713566	+-	567	-1.684	0.09227	-	869	-0.00325675	0.00152166	0.0323333	?	0
64865	321	y	y	58477	SRPRB	------	7257	-10.121	-	4.452e-24	--------	8009	-7.778	-	7.397e-15	15266	-12.612	-	1.823e-36	-	394	-0.00306633	0.00329594	0.352821	+	394	0.00235993	0.00329751	0.47466	?-	213	-1.918	0.0551	?	0	ns	ns	ns	--	567	-3.958	7.567e-05	+	869	0.00483231	0.00139847	0.000549403	-	1244
34877	322	y	y	10223	GPA33	------	7257	-10.56	-	4.571e-26	------+-	8009	-7.299	-	2.891e-13	15266	-12.568	-	3.173e-36	?	0	ns	ns	ns	?	0	ns	ns	ns	--	515	-5.689	1.28e-08	+	299	0.0019008	0.00320025	0.553122	++	567	0.409	0.6827	?	0	ns	ns	ns	?	0
41740	323	y	y	25926	NOL11	------	7257	-9.217	-	3.065e-20	--------	8009	-8.567	-	1.058e-17	15266	-12.56	-	3.51e-36	+	394	0.00853169	0.00352457	0.0159876	+	394	0.00188537	0.00346931	0.587161	+-	515	-0.633	0.5265	-	299	-0.0118025	0.00511328	0.0218678	--	567	-3.703	0.000213	+	869	0.0024399	0.00126429	0.0536248	?	0
49796	324	y	y	9840	TESPA1	------	7257	-11.236	-	2.727e-29	--------	8009	-6.638	-	3.171e-11	15266	-12.555	-	3.739e-36	?	0	ns	ns	ns	-	394	-0.00611111	0.00344143	0.0766507	?-	213	-1.001	0.317	?	0	ns	ns	ns	--	567	-0.855	0.3924	-	869	-0.003038	0.00117737	0.00987044	?	0
32538	325	y	y	7107	GPR137B	++-+++	7257	8.63	+	6.137e-18	-+++++++	8009	9.102	+	8.847e-20	15266	12.543	+	4.346e-36	-	394	-0.0235832	0.00324918	2.44577e-12	-	394	-0.00325028	0.00336214	0.334328	++	515	1.684	0.09211	+	299	0.0101802	0.00415149	0.0149375	--	567	-0.618	0.5364	-	869	-0.0037024	0.00172763	0.0321083	+	1244
31937	326	y	y	11213	IRAK3	++++++	7257	9.088	+	1.007e-19	+++-++++	8009	8.661	+	4.676e-18	15266	12.539	+	4.565e-36	?	0	ns	ns	ns	?	0	ns	ns	ns	?+	213	0.697	0.486	?	0	ns	ns	ns	-+	567	0.83	0.4065	-	869	-0.0040362	0.00373527	0.279891	+	1244
12810	327	y	y	80324	PUS1	------	7257	-8.866	-	7.6e-19	--------	8009	-8.872	-	7.193e-19	15266	-12.539	-	4.584e-36	+	394	0.0120434	0.00296433	5.95597e-05	+	394	0.0177229	0.00275642	4.06655e-10	++	515	1.75	0.08011	-	299	-0.0153095	0.00519711	0.00354973	++	567	2.151	0.03147	?	0	ns	ns	ns	?	0
60098	328	y	y	6418	SET	------	7257	-8.423	-	3.655e-17	--------	8009	-9.275	-	1.773e-20	15266	-12.526	-	5.388e-36	-	394	-0.0055948	0.00266038	0.0361587	-	394	-0.0121762	0.00254351	2.47433e-06	--	515	-1.077	0.2816	-	299	-0.0146854	0.00834376	0.0797189	-+	567	-1.206	0.2278	+	869	0.000823707	0.000792906	0.298876	?	0
37742	329	y	y	430	ASCL2	++++++	7257	10.542	+	5.52e-26	+++-++++	8009	7.182	+	6.848e-13	15266	12.471	+	1.077e-35	?	0	ns	ns	ns	?	0	ns	ns	ns	++	515	2.752	0.005915	+	299	0.0182372	0.00834561	0.0298719	++	567	1.092	0.2747	?	0	ns	ns	ns	+	1244
8292	330	y	y	84365	MKI67IP	--+---	7257	-9.288	-	1.571e-20	--------	8009	-8.347	-	7.027e-17	15266	-12.449	-	1.409e-35	-	394	-0.00465234	0.00338007	0.169552	-	394	-0.00683728	0.00323884	0.0354592	--	515	-1.221	0.2219	-	299	-0.0180522	0.00656659	0.00644645	--	567	-4.723	2.325e-06	-	869	-8.3882e-05	0.000805252	0.917035	-	1244
4766	331	y	y	79888	LPCAT1	++--++	7257	9.62	+	6.563e-22	++++++-+	8009	8.007	+	1.178e-15	15266	12.432	+	1.748e-35	+	394	0.0072059	0.00289763	0.0133424	+	394	5.10434e-05	0.00318645	0.987228	++	515	2.215	0.02674	+	299	0.0165593	0.00405975	6.22319e-05	+-	567	1.298	0.1943	-	869	-0.000785003	0.00121147	0.517002	+	1244
36478	332	y	y	126410	CYP4F22	++++++	7257	7.785	+	6.958e-15	++++++++	8009	9.741	+	2.013e-22	15266	12.423	+	1.951e-35	?	0	ns	ns	ns	?	0	ns	ns	ns	?+	213	2.306	0.0211	+	299	0.0055124	0.00326019	0.0922142	++	567	2.181	0.02921	-	869	-0.00027662	0.000539261	0.607978	?	0
64740	333	y	y	9935	MAFB	++++++	7257	8.032	+	9.582e-16	++++-+++	8009	9.471	+	2.778e-21	15266	12.398	+	2.691e-35	?	0	ns	ns	ns	-	394	-0.0130693	0.0032607	7.46122e-05	++	515	1.486	0.1374	+	299	0.0222533	0.00950546	0.0200745	++	567	4.6	4.222e-06	-	869	-0.000306217	0.000531314	0.564385	+	1244
5527	334	y	y	3702	ITK	------	7257	-11.487	-	1.538e-30	-------+	8009	-6.177	-	6.518e-10	15266	-12.394	-	2.816e-35	?	0	ns	ns	ns	?	0	ns	ns	ns	+-	515	0.621	0.5343	-	299	-0.00106101	0.00602303	0.860323	+-	567	-0.804	0.4215	-	869	-0.000398632	0.00139621	0.775253	-	1244
33972	335	y	y	8204	NRIP1	------	7257	-8.223	-	1.989e-16	--+-----	8009	-9.21	-	3.255e-20	15266	-12.34	-	5.498e-35	-	394	-0.00547392	0.00358697	0.127874	-	394	-0.0127055	0.00348177	0.00030202	--	515	-5.121	3.043e-07	-	299	-0.030959	0.00508519	4.69319e-09	-+	567	2.293	0.02184	-	869	-0.00825685	0.00319	0.00964348	?	0
9697	336	y	y	80256	FAM214B	++++++	7257	6.945	+	3.785e-12	++++++++	8009	10.399	+	2.503e-25	15266	12.321	+	7.024e-35	+	394	0.00491789	0.00343087	0.152605	+	394	0.0148628	0.00334658	1.19186e-05	++	515	2.193	0.02831	+	299	0.0177016	0.0061691	0.00449205	++	567	2.441	0.01464	+	869	0.00120519	0.000743039	0.104809	+	1244
10941	337	y	y	5140	PDE3B	------	7257	-9.914	-	3.608e-23	--------	8009	-7.571	-	3.697e-14	15266	-12.319	-	7.118e-35	?	0	ns	ns	ns	?	0	ns	ns	ns	+-	515	-0.084	0.9327	-	299	-0.0315877	0.00752886	3.87722e-05	-+	567	0.879	0.3795	-	869	-0.00620978	0.00283989	0.0287698	-	1244
14588	338	y	y	112597	LINC00152	++-+++	7257	6.989	+	2.76e-12	++++++++	8009	10.353	+	4.074e-25	15266	12.318	+	7.284e-35	?	0	ns	ns	ns	+	394	0.00215021	0.00339941	0.527447	+?	302	2.863	0.0042	+	299	0.046832	0.00721564	5.13321e-10	?-	354	-2.867	0.00415	?	0	ns	ns	ns	?	0
35276	339	y	y	134266	GRPEL2	------	7257	-10.395	-	2.623e-25	---+----	8009	-7.094	-	1.301e-12	15266	-12.305	-	8.474e-35	+	394	1.43582e-05	0.00333283	0.996565	-	394	-0.000856527	0.00315559	0.786215	--	515	-2.038	0.04151	-	299	-0.00823908	0.00477934	0.0860589	--	567	-1.187	0.2352	+	869	0.00154579	0.000948052	0.102999	?	0
41354	340	y	y	90871	C9orf123	------	7257	-8.606	-	7.568e-18	--------	8009	-8.783	-	1.593e-18	15266	-12.295	-	9.603e-35	?	0	ns	ns	ns	?	0	ns	ns	ns	--	515	-0.813	0.4165	-	299	-0.0218562	0.00607608	0.000393229	-?	213	-0.187	0.852	-	869	-0.00129919	0.00139825	0.35281	?	0
20951	341	y	y	1240	CMKLR1	++-+++	7257	8.41	+	4.112e-17	?++++??+	5363	9.049	+	1.443e-19	12620	12.276	+	1.214e-34	?	0	ns	ns	ns	?	0	ns	ns	ns	?+	213	1.711	0.0871	?	0	ns	ns	ns	+-	567	1.087	0.2768	-	869	-0.000978966	0.00257578	0.703897	+	1244
41291	342	y	y	117157	SH2D1B	++++++	7257	7.196	+	6.192e-13	++++++++	8009	10.06	+	8.285e-24	15266	12.248	+	1.716e-34	?	0	ns	ns	ns	?	0	ns	ns	ns	--	515	-1.356	0.1752	+	299	0.00109462	0.0031405	0.727744	+-	567	0.104	0.9171	?	0	ns	ns	ns	?	0
51782	343	y	y	302	ANXA2	++++++	7257	9.998	+	1.552e-23	++++--++	8009	7.387	+	1.506e-13	15266	12.244	+	1.819e-34	+	394	0.00805903	0.00347429	0.0209205	+	394	0.00839238	0.00320634	0.00923303	++	515	5.131	2.877e-07	+	299	0.0395402	0.00725733	1.29517e-07	--	567	-0.897	0.3697	+	869	0.00424304	0.0012063	0.000435795	?	0
50957	344	y	y	81929	SEH1L	------	7257	-9.922	-	3.354e-23	--------	8009	-7.426	-	1.122e-13	15266	-12.219	-	2.448e-34	+	394	0.00160996	0.00324901	0.620534	-	394	-0.00523667	0.0032176	0.104505	?-	213	-1.163	0.245	?	0	ns	ns	ns	--	567	-1.911	0.05595	+	869	0.00149945	0.00112091	0.180991	?	0
43610	345	y	y	608	TNFRSF17	--+---	7257	-7.335	-	2.218e-13	----+---	8009	-9.884	-	4.863e-23	15266	-12.217	-	2.534e-34	?	0	ns	ns	ns	?	0	ns	ns	ns	?-	213	-2.088	0.0368	?	0	ns	ns	ns	--	567	-1.291	0.1966	+	869	0.00531914	0.00253421	0.0358226	-	1244
63897	346	y	y	6059	ABCE1	------	7257	-9.484	-	2.444e-21	--------	8009	-7.832	-	4.809e-15	15266	-12.212	-	2.688e-34	-	394	-0.00373694	0.00317692	0.240261	-	394	-0.00541471	0.00319881	0.091373	+-	515	-0.639	0.5225	-	299	-0.0167772	0.00675921	0.0137692	--	567	-5.544	2.958e-08	+	869	0.0013677	0.00119322	0.2517	?	0
24000	347	y	y	22880	MORC2	------	7257	-9.916	-	3.538e-23	--------	8009	-7.404	-	1.322e-13	15266	-12.2	-	3.114e-34	+	394	0.00782795	0.00313155	0.0128755	+	394	0.0085747	0.00337017	0.0113718	+-	515	-0.826	0.409	-	299	-0.00596171	0.00236887	0.0125221	-+	567	-0.434	0.6645	+	869	0.00339461	0.0009167	0.000213004	-	1244
38303	348	y	y	10758	TRAF3IP2	------	7257	-8.258	-	1.482e-16	--------	8009	-8.967	-	3.041e-19	15266	-12.189	-	3.565e-34	+	394	0.0053504	0.00286009	0.0622011	+	394	0.00819552	0.00294621	0.00569197	-+	515	-0.004	0.9966	-	299	-0.0277662	0.00500995	8.08872e-08	-+	567	2.569	0.01019	+	869	0.000603426	0.00081775	0.460569	?	0
31705	349	y	y	79891	ZNF671	------	7257	-9.442	-	3.647e-21	--------	8009	-7.816	-	5.457e-15	15266	-12.171	-	4.423e-34	?	0	ns	ns	ns	?	0	ns	ns	ns	--	515	-3.611	0.0003051	-	299	-0.0230533	0.00404289	3.58038e-08	--	567	-0.5	0.6168	-	869	-0.000243539	0.00090244	0.787262	-	1244
52432	350	y	y	1628	DBP	------	7257	-7.515	-	5.689e-14	---+----	8009	-9.63	-	5.971e-22	15266	-12.157	-	5.294e-34	+	394	0.00200206	0.00320236	0.532251	-	394	-0.00468906	0.00321735	0.145908	--	515	-2.658	0.007872	-	299	-0.0101628	0.00246571	5.23836e-05	-+	567	-0.077	0.9385	+	869	0.000207534	0.000567348	0.714516	-	1244
13560	351	y	y	56255	TMX4	++++++	7257	8.482	+	2.204e-17	++++++-+	8009	8.675	+	4.128e-18	15266	12.132	+	7.138e-34	+	394	7.99444e-05	0.0033608	0.981036	-	394	-0.00610063	0.00321838	0.058826	++	515	1.474	0.1405	+	299	0.00932411	0.00438998	0.0347325	-+	567	0.711	0.4772	+	869	0.00178089	0.00139228	0.200855	?	0
40910	352	y	y	121642	ALKBH2	------	7257	-9.317	-	1.196e-20	---+----	8009	-7.865	-	3.679e-15	15266	-12.121	-	8.216e-34	+	394	0.0075959	0.0031291	0.0156956	+	394	0.0118116	0.00313818	0.000195322	--	515	-1.583	0.1135	-	299	-0.0102571	0.00290161	0.000492184	--	567	-0.883	0.3772	-	869	-3.3506e-05	0.00108575	0.975381	?	0
34608	353	y	y	155066	ATP6V0E2	------	7257	-8.504	-	1.838e-17	--------	8009	-8.636	-	5.805e-18	15266	-12.118	-	8.456e-34	-	394	-0.00583522	0.00307665	0.0586795	-	394	-0.00982634	0.00301949	0.00124438	--	515	-1.156	0.2475	-	299	-0.0163309	0.00564587	0.00418482	++	567	1.33	0.1835	+	869	0.00178556	0.000546884	0.00109477	?	0
2144	354	y	y	51275	MAPKAPK5-AS1	------	7257	-9.104	-	8.689e-20	--------	8009	-8.057	-	7.828e-16	15266	-12.113	-	9.041e-34	?	0	ns	ns	ns	?	0	ns	ns	ns	?-	213	-2.527	0.0115	?	0	ns	ns	ns	-?	213	-1.078	0.281	-	869	-0.000665919	0.0008957	0.457202	?	0
34596	355	y	y	4493	MT1E	++++++	7257	8.775	+	1.707e-18	++++++++	8009	8.345	+	7.145e-17	15266	12.094	+	1.135e-33	+	394	0.0082783	0.00302685	0.00654746	+	394	0.0120153	0.0029991	7.49637e-05	++	515	2.605	0.009175	+	299	0.00538099	0.00570223	0.346323	++	567	2.448	0.01437	?	0	ns	ns	ns	?	0
9389	356	y	y	6191	RPS4X	-----+	7257	-8.86	-	8.004e-19	--------	8009	-8.249	-	1.595e-16	15266	-12.083	-	1.292e-33	?	0	ns	ns	ns	?	0	ns	ns	ns	+?	302	0.988	0.323	-	299	-0.0218232	0.00956553	0.0234291	?-	354	-3.577	0.000348	+	869	0.00297521	0.0013926	0.0326434	-	1244
12193	357	y	y	79887	PLBD1	++++++	7257	9.601	+	7.915e-22	++++++-+	8009	7.543	+	4.577e-14	15266	12.083	+	1.293e-33	?	0	ns	ns	ns	?	0	ns	ns	ns	-?	302	-0.365	0.715	+	299	0.0251092	0.00888516	0.0051247	?+	354	1.422	0.155	?	0	ns	ns	ns	?	0
42154	358	y	y	5471	PPAT	------	7257	-11.028	-	2.8e-28	--------	8009	-6.156	-	7.473e-10	15266	-12.062	-	1.672e-33	+	394	0.0116243	0.00331834	0.000518244	+	394	0.0021474	0.00353104	0.543471	--	515	-2.826	0.004716	-	299	-0.00577713	0.00315231	0.0681337	--	567	-3.744	0.0001808	+	869	0.000686808	0.0011918	0.564429	-	1244
15399	359	y	y	23095	KIF1B	+-+-++	7257	8.163	+	3.274e-16	++++++++	8009	8.878	+	6.825e-19	15266	12.058	+	1.754e-33	+	394	0.00355394	0.00351756	0.31301	+	394	0.0095764	0.00307823	0.00201334	?+	213	1.946	0.0516	?	0	ns	ns	ns	-+	567	1.985	0.04711	-	869	-0.00118452	0.00124201	0.34023	?	0
44782	360	y	y	9834	KIAA0125	------	7257	-9.236	-	2.56e-20	----+---	8009	-7.851	-	4.141e-15	15266	-12.054	-	1.843e-33	?	0	ns	ns	ns	?	0	ns	ns	ns	?+	213	0.472	0.637	?	0	ns	ns	ns	+-	567	0.722	0.4701	-	869	-0.0117578	0.00339578	0.000535265	-	1244
18127	361	y	y	221188	GPR114	++-+++	7257	10.117	+	4.658e-24	-+++++++	8009	7.009	+	2.4e-12	15266	12.052	+	1.896e-33	?	0	ns	ns	ns	?	0	ns	ns	ns	++	515	3.853	0.0001169	+	299	0.0216232	0.00600956	0.000391721	+-	567	1.65	0.09898	+	869	0.00427951	0.00190339	0.0245532	+	1244
31692	362	y	y	4684	NCAM1	++++++	7257	7.638	+	2.198e-14	++++-+++	8009	9.359	+	8.043e-21	15266	12.045	+	2.052e-33	-	394	-0.00286964	0.00284461	0.313747	-	394	-0.0118525	0.00262033	8.27944e-06	++	515	2.132	0.03304	+	299	0.00961083	0.00280799	0.000732875	++	567	4.346	1.389e-05	-	869	-0.000961286	0.00050426	0.0566072	?	0
50194	363	y	y	23495	TNFRSF13B	------	7257	-7.783	-	7.089e-15	--------	8009	-9.222	-	2.928e-20	15266	-12.045	-	2.053e-33	?	0	ns	ns	ns	?	0	ns	ns	ns	?+	213	1.612	0.107	?	0	ns	ns	ns	+-	567	0.462	0.6439	-	869	-0.00127923	0.00112434	0.255219	-	1244
8234	364	y	y	1317	SLC31A1	++++++	7257	10.101	+	5.445e-24	++++++++	8009	7.001	+	2.533e-12	15266	12.036	+	2.3e-33	-	394	-0.00445326	0.00343103	0.195145	-	394	-0.006333	0.00337301	0.0612511	--	515	-2.837	0.004547	-	299	-0.000739118	0.00244761	0.762941	--	567	-0.95	0.342	+	869	0.00240541	0.000803582	0.00275927	+	1244
47216	365	y	y	4063	LY9	------	7257	-10.365	-	3.561e-25	-----+--	8009	-6.736	-	1.633e-11	15266	-12.026	-	2.609e-33	?	0	ns	ns	ns	?	0	ns	ns	ns	?-	213	-2.478	0.0132	?	0	ns	ns	ns	--	567	-0.876	0.3808	-	869	-0.0115215	0.00285749	5.53005e-05	?	0
37419	366	y	y	10785	WDR4	-----+	7257	-7.786	-	6.893e-15	--------	8009	-9.181	-	4.278e-20	15266	-12.018	-	2.847e-33	?	0	ns	ns	ns	?	0	ns	ns	ns	--	515	-1.548	0.1216	-	299	-0.0109044	0.00375705	0.00406022	-+	567	1.688	0.09132	+	869	0.00133027	0.000904562	0.141393	-	1244
53996	367	y	y	29104	N6AMT1	------	7257	-8.22	-	2.029e-16	--------	8009	-8.75	-	2.127e-18	15266	-12.006	-	3.323e-33	?	0	ns	ns	ns	?	0	ns	ns	ns	?-	213	-2.389	0.0169	?	0	ns	ns	ns	+?	213	0.202	0.84	-	869	-0.00113007	0.00117493	0.33614	?	0
10449	368	y	y	1021	CDK6	------	7257	-9.79	-	1.243e-22	--------	8009	-7.245	-	4.319e-13	15266	-11.998	-	3.647e-33	-	394	-0.0142174	0.00334891	2.81308e-05	+	394	0.00634048	0.00363308	0.0818022	--	515	-0.623	0.5333	-	299	-0.00732395	0.00537796	0.174568	-+	567	-1.825	0.06799	+	869	0.00602004	0.00118864	4.09e-07	?	0
59671	369	y	y	4217	MAP3K5	++++++	7257	8.793	+	1.457e-18	++++++++	8009	8.188	+	2.664e-16	15266	11.993	+	3.873e-33	?	0	ns	ns	ns	?	0	ns	ns	ns	++	515	3.168	0.001537	+	299	0.0217209	0.00484183	1.14167e-05	-+	567	-0.359	0.7197	-	869	-0.0017957	0.00127143	0.157849	+	1244
24175	370	y	y	4118	MAL	------	7257	-9.972	-	2.014e-23	---+---+	8009	-7.051	-	1.783e-12	15266	-11.983	-	4.378e-33	-	394	-0.00962769	0.00352595	0.00663528	+	394	0.00833989	0.00347512	0.016909	+-	515	-0.275	0.7833	-	299	-0.0515384	0.0100414	6.04135e-07	--	567	-1.264	0.2063	-	869	-0.00619311	0.00313482	0.0482016	?	0
25116	371	y	y	7311	UBA52	------	7257	-8.559	-	1.135e-17	--------	8009	-8.358	-	6.404e-17	15266	-11.955	-	6.142e-33	?	0	ns	ns	ns	?	0	ns	ns	ns	--	515	-4.381	1.184e-05	-	299	-0.0248747	0.00457023	1.33145e-07	--	567	-0.515	0.6069	-	869	-0.00166562	0.000585335	0.00443313	?	0
47533	372	y	y	10196	PRMT3	------	7257	-8.707	-	3.108e-18	--+-----	8009	-8.212	-	2.176e-16	15266	-11.951	-	6.387e-33	-	394	-0.00111772	0.00336523	0.739979	+	394	0.00408749	0.00349752	0.243304	--	515	-2.442	0.01462	-	299	-0.0197342	0.00659067	0.0030492	--	567	-3.829	0.0001287	+	869	0.00328746	0.00136979	0.0163964	-	1244
21304	373	y	y	8409	UXT	------	7257	-8.934	-	4.124e-19	--------	8009	-7.975	-	1.523e-15	15266	-11.936	-	7.669e-33	?	0	ns	ns	ns	?	0	ns	ns	ns	-?	302	-1.751	0.08	-	299	-0.0251203	0.00509263	1.54694e-06	?-	354	-4.172	3.02e-05	-	869	-0.0049565	0.0012432	6.69477e-05	-	1244
40921	374	y	y	6141	RPL18	------	7257	-9.643	-	5.247e-22	--------	8009	-7.283	-	3.263e-13	15266	-11.924	-	8.868e-33	+	394	0.0031298	0.00319902	0.328552	+	394	0.00980027	0.00314679	0.00199115	+-	515	0.108	0.9139	-	299	-0.0116317	0.0039567	0.00361682	--	567	-2.342	0.01919	-	869	-0.00155701	0.000419357	0.000204925	-	1244
32237	375	y	y	6689	SPIB	------	7257	-6.838	-	8.057e-12	---+----	8009	-9.942	-	2.732e-23	15266	-11.915	-	9.835e-33	?	0	ns	ns	ns	?	0	ns	ns	ns	?+	213	0.793	0.428	?	0	ns	ns	ns	+-	567	0.924	0.3553	-	869	-0.00437199	0.00164269	0.00777991	?	0
50330	376	y	y	664	BNIP3	------	7257	-9.189	-	3.962e-20	--------	8009	-7.697	-	1.394e-14	15266	-11.911	-	1.039e-32	-	394	-0.00817399	0.00348107	0.0194085	-	394	-0.00507519	0.00345368	0.14257	--	515	-3.809	0.0001396	-	299	-0.0187405	0.00443947	3.48743e-05	--	567	-2.6	0.009333	-	869	-0.00386048	0.00229168	0.0920734	-	1244
38619	377	y	y	84707	BEX2	------	7257	-9.519	-	1.75e-21	--------	8009	-7.38	-	1.587e-13	15266	-11.908	-	1.075e-32	?	0	ns	ns	ns	?	0	ns	ns	ns	-?	302	-1.221	0.222	-	299	-0.0308255	0.00693945	1.3796e-05	?-	354	-1.762	0.0781	+	869	0.000185256	0.000887507	0.834653	?	0
56635	378	y	y	383	ARG1	++++++	7257	9.782	+	1.342e-22	++++++-+	8009	7.123	+	1.055e-12	15266	11.904	+	1.134e-32	?	0	ns	ns	ns	?	0	ns	ns	ns	-+	515	0.555	0.579	+	299	0.0104277	0.00408488	0.0113296	+?	213	2.073	0.0382	?	0	ns	ns	ns	+	1244
49266	379	y	y	26140	TTLL3	+++?++	6376	8.344	+	7.208e-17	+++-++++	8009	8.5	+	1.902e-17	14385	11.897	+	1.226e-32	+	394	0.00759556	0.00314242	0.0161479	+	394	0.0155957	0.00284071	7.69215e-08	++	515	3.047	0.00231	+	299	0.0156867	0.00578982	0.00724421	-+	567	2.141	0.03225	-	869	-0.000587219	0.0008112	0.469134	?	0
57370	380	y	y	640	BLK	------	7257	-6.504	-	7.817e-11	--------	8009	-10.219	-	1.632e-24	15266	-11.886	-	1.398e-32	?	0	ns	ns	ns	?	0	ns	ns	ns	-+	515	-0.972	0.3311	-	299	-0.0203993	0.00490684	4.53258e-05	+-	567	1.004	0.3154	-	869	-0.00832531	0.00166515	5.74e-07	-	1244
52989	381	y	y	1374	CPT1A	+-++++	7257	9.351	+	8.696e-21	-++-+-?+	6552	7.414	+	1.226e-13	13809	11.885	+	1.412e-32	?	0	ns	ns	ns	?	0	ns	ns	ns	++	515	3.939	8.167e-05	+	299	0.00695678	0.00248205	0.00549392	-+	567	1.833	0.06687	+	869	0.00414154	0.00113515	0.000263819	?	0
23000	382	y	y	4000	LMNA	++++++	7257	8.041	+	8.882e-16	++++--++	8009	8.737	+	2.399e-18	15266	11.872	+	1.646e-32	+	394	0.0023938	0.00343071	0.485782	+	394	0.0113843	0.0035494	0.00145984	++	515	3.08	0.002073	-	299	-0.003555	0.00878694	0.68616	++	567	2.828	0.004681	-	869	-0.00175813	0.00117115	0.133306	?	0
49602	383	y	y	2209	FCGR1A	++++++	7257	8.99	+	2.465e-19	++++++++	8009	7.8	+	6.19e-15	15266	11.848	+	2.202e-32	?	0	ns	ns	ns	?	0	ns	ns	ns	?+	213	0.478	0.633	?	0	ns	ns	ns	++	567	0.321	0.7486	?	0	ns	ns	ns	+	1244
42474	384	y	y	55622	TTC27	------	7257	-9.298	-	1.426e-20	--------	8009	-7.506	-	6.083e-14	15266	-11.848	-	2.212e-32	?	0	ns	ns	ns	?	0	ns	ns	ns	+-	515	-0.399	0.6902	-	299	-0.0165413	0.00552283	0.00304138	--	567	-2.959	0.003083	+	869	0.00119788	0.00109652	0.27464	-	1244
51213	385	y	y	55340	GIMAP5	------	7257	-10.453	-	1.414e-25	--------	8009	-6.399	-	1.564e-10	15266	-11.843	-	2.349e-32	?	0	ns	ns	ns	?	0	ns	ns	ns	+-	515	0.09	0.9285	-	299	-0.0162665	0.00735088	0.0278814	-+	567	-0.991	0.3217	-	869	-0.00147161	0.00250015	0.556122	?	0
48712	386	y	y	7850	IL1R2	++++++	7257	8.538	+	1.369e-17	++++++-+	8009	8.213	+	2.149e-16	15266	11.836	+	2.557e-32	?	0	ns	ns	ns	?	0	ns	ns	ns	++	515	1.188	0.2349	+	299	0.0340268	0.0106953	0.00166547	++	567	3.298	0.0009724	-	869	-0.00496469	0.0027286	0.0688349	+	1244
60831	387	y	y	6137	RPL13	------	7257	-7.88	-	3.264e-15	--------	8009	-8.826	-	1.081e-18	15266	-11.827	-	2.846e-32	+	394	0.0006544	0.00273719	0.811182	+	394	0.0032069	0.00270402	0.236414	--	515	-0.951	0.3414	-	299	-0.0247513	0.00483668	6.49499e-07	+-	567	-1.064	0.2875	+	869	7.32243e-05	0.000690086	0.915496	?	0
65554	388	y	y	55759	WDR12	------	7257	-8.547	-	1.258e-17	--------	8009	-8.192	-	2.577e-16	15266	-11.826	-	2.854e-32	?	0	ns	ns	ns	?	0	ns	ns	ns	?-	213	-1.99	0.0466	?	0	ns	ns	ns	--	567	-4.967	6.804e-07	+	869	0.00342012	0.00121179	0.00476707	?	0
47304	389	y	y	10480	EIF3M	------	7257	-7.541	-	4.65e-14	--------	8009	-9.148	-	5.776e-20	15266	-11.826	-	2.87e-32	-	394	-0.0090545	0.00289512	0.00190653	-	394	-0.0129219	0.00302559	2.49463e-05	?-	213	-2.137	0.0326	?	0	ns	ns	ns	--	567	-3.516	0.0004378	-	869	-0.000792047	0.000880702	0.368473	?	0
14843	390	y	y	3800	KIF5C	------	7257	-11.7	-	1.271e-31	+--+--+-	8009	-5.173	-	2.304e-07	15266	-11.814	-	3.3e-32	+	394	0.000679571	0.00321765	0.83285	-	394	-0.0069563	0.00318625	0.0296647	++	515	2.027	0.04268	-	299	-0.00429618	0.00493344	0.384747	+-	567	0.748	0.4544	-	869	-0.000211648	0.00158765	0.893949	?	0
29366	391	y	y	10694	CCT8	------	7257	-9.168	-	4.828e-20	--------	8009	-7.554	-	4.22e-14	15266	-11.792	-	4.273e-32	+	394	8.15557e-05	0.00351926	0.981524	-	394	-0.00565256	0.003469	0.104092	+-	515	0.236	0.8134	-	299	-0.0119622	0.00631664	0.0595002	-+	567	0.397	0.6915	+	869	0.000701236	0.00087438	0.422564	?	0
28877	392	y	y	1823	DSC1	------	7257	-8.647	-	5.302e-18	------?-	6552	-8.009	-	1.153e-15	13809	-11.786	-	4.635e-32	?	0	ns	ns	ns	?	0	ns	ns	ns	++	515	0.539	0.5901	-	299	-0.00912599	0.00269191	0.00082084	+?	213	0.66	0.509	+	869	7.45986e-05	0.000518383	0.885574	?	0
38787	393	y	y	10039	PARP3	++-+++	7257	9	+	2.254e-19	++++++++	8009	7.678	+	1.621e-14	15266	11.767	+	5.807e-32	?	0	ns	ns	ns	?	0	ns	ns	ns	++	515	4.55	5.372e-06	+	299	0.00261316	0.00410652	0.525179	++	567	5.019	5.187e-07	+	869	0.00253414	0.000955058	0.00796887	?	0
20916	394	y	y	433	ASGR2	++++++	7257	10.715	+	8.677e-27	+-+++-++	8009	6.008	+	1.874e-09	15266	11.74	+	7.977e-32	?	0	ns	ns	ns	?	0	ns	ns	ns	?+	213	1.687	0.0916	+	299	0.0071631	0.00274053	0.00954112	+-	567	1.192	0.2331	-	869	-0.000404726	0.000495672	0.414203	?	0
734	395	y	y	824	CAPN2	++-+-+	7257	6.913	+	4.737e-12	+++++-++	8009	9.621	+	6.533e-22	15266	11.735	+	8.441e-32	?	0	ns	ns	ns	?	0	ns	ns	ns	++	515	4.88	1.06e-06	+	299	0.00981241	0.00355782	0.00627921	-+	567	0.248	0.8038	+	869	0.00663326	0.00258059	0.0101568	+	1244
42458	396	y	y	6772	STAT1	++++++	7257	8.737	+	2.387e-18	+++-++++	8009	7.869	+	3.569e-15	15266	11.724	+	9.628e-32	+	394	0.0023517	0.00314746	0.455446	+	394	0.0109696	0.00283903	0.000132359	--	515	-1.01	0.3124	+	299	0.00279953	0.00746621	0.708033	-+	567	2.031	0.04229	+	869	7.21845e-05	0.00084813	0.932174	+	1244
26143	397	y	y	22849	CPEB3	++++++	7257	8.266	+	1.382e-16	++++++++	8009	8.313	+	9.308e-17	15266	11.721	+	9.962e-32	+	394	0.00977509	0.00337329	0.00398804	+	394	0.00709334	0.00320479	0.0274998	--	515	-1.103	0.27	+	299	0.00122967	0.00279045	0.659863	-+	567	0.693	0.4886	+	869	0.000831408	0.00116313	0.47473	?	0
47844	398	y	y	27346	TMEM97	------	7257	-8.142	-	3.896e-16	----+---	8009	-8.411	-	4.066e-17	15266	-11.706	-	1.194e-31	-	394	-0.0038774	0.00317287	0.222488	+	394	0.00150839	0.00352504	0.668975	--	515	-1.607	0.108	-	299	-0.0142262	0.00340033	4.06917e-05	--	567	-1.358	0.1745	+	869	0.00071501	0.000895424	0.424572	?	0
6703	399	y	y	6237	RRAS	++++++	7257	8.783	+	1.59e-18	+++++-++	8009	7.781	+	7.199e-15	15266	11.692	+	1.408e-31	+	394	0.00760004	0.00331498	0.0224602	+	394	0.0116792	0.00314379	0.000235471	++	515	1.726	0.08442	+	299	0.00553932	0.00452293	0.221923	-+	567	0.724	0.4691	-	869	-0.00350941	0.00134656	0.00915537	?	0
44904	400	y	y	9209	LRRFIP2	++++++	7257	9.704	+	2.91e-22	++++++++	8009	6.903	+	5.091e-12	15266	11.69	+	1.428e-31	+	394	0.00295559	0.00286966	0.303727	+	394	0.0144641	0.00266203	1.02013e-07	+-	515	0.902	0.3669	+	299	0.0142889	0.00410835	0.00060307	-+	567	1.59	0.1117	+	869	0.00267617	0.00109212	0.0142681	+	1244
26858	401	y	y	89857	KLHL6	------	7257	-8.642	-	5.526e-18	--------	8009	-7.91	-	2.582e-15	15266	-11.687	-	1.478e-31	?	0	ns	ns	ns	?	0	ns	ns	ns	+-	515	-0.967	0.3335	-	299	-0.00776718	0.00286176	0.00714408	-+	567	0.94	0.3473	-	869	-0.00754409	0.00275243	0.00612741	-	1244
47652	402	y	y	83853	ROPN1L	++++++	7257	10.182	+	2.389e-24	+++-++++	8009	6.44	+	1.197e-10	15266	11.684	+	1.536e-31	?	0	ns	ns	ns	?	0	ns	ns	ns	--	515	-0.096	0.9238	+	299	0.00646724	0.00350164	0.0660328	++	567	1.273	0.2029	?	0	ns	ns	ns	+	1244
54361	403	y	y	29993	PACSIN1	-----+	7257	-8.399	-	4.517e-17	-----+--	8009	-8.123	-	4.534e-16	15266	-11.675	-	1.721e-31	+	394	0.0082355	0.00345399	0.0176283	-	394	-0.00785993	0.00346565	0.0239241	-+	515	-1.37	0.1706	+	299	0.004507	0.00402256	0.263688	+-	567	0.538	0.5907	?	0	ns	ns	ns	?	0
23239	404	y	y	9933	KIAA0020	------	7257	-9.815	-	9.66e-23	--------	8009	-6.763	-	1.349e-11	15266	-11.666	-	1.899e-31	+	394	0.00300356	0.00324452	0.355209	-	394	-0.00599644	0.00315339	0.0580236	+-	515	-0.478	0.6324	-	299	-0.00552333	0.00372984	0.140004	-+	567	-0.736	0.4615	+	869	0.00108486	0.00123635	0.38023	?	0
43905	405	y	y	1803	DPP4	------	7257	-10.74	-	6.602e-27	------+-	8009	-5.874	-	4.26e-09	15266	-11.659	-	2.055e-31	?	0	ns	ns	ns	?	0	ns	ns	ns	++	515	1.281	0.2002	-	299	-0.0112456	0.00534514	0.036465	-+	567	0.251	0.8015	+	869	0.000277999	0.00357058	0.937941	?	0
17942	406	y	y	2672	GFI1	++-+++	7257	8.668	+	4.407e-18	++++++++	8009	7.83	+	4.897e-15	15266	11.647	+	2.374e-31	?	0	ns	ns	ns	?	0	ns	ns	ns	-+	515	0.612	0.5403	+	299	0.0212098	0.00573235	0.000269259	+?	213	1.314	0.189	+	869	0.000175797	0.000845719	0.835333	?	0
34844	407	y	y	5341	PLEK	++++++	7257	8.391	+	4.811e-17	+++-++++	8009	8.087	+	6.103e-16	15266	11.643	+	2.483e-31	?	0	ns	ns	ns	?	0	ns	ns	ns	++	515	2.92	0.003503	+	299	0.0441059	0.0130047	0.000816929	--	567	-1.765	0.07752	-	869	-0.00107668	0.00115812	0.35254	+	1244
24272	408	y	y	6352	CCL5	++-+++	7257	8.674	+	4.182e-18	++++++++	8009	7.818	+	5.375e-15	15266	11.643	+	2.497e-31	?	0	ns	ns	ns	?	0	ns	ns	ns	++	515	4.423	9.731e-06	+	299	0.0377885	0.00915571	5.11997e-05	++	567	0.881	0.3782	-	869	-0.000953602	0.0016159	0.5551	+	1244
8403	409	y	y	57509	MTUS1	---+--	7257	-7.269	-	3.622e-13	?----??-	5363	-9.394	-	5.755e-21	12620	-11.636	-	2.695e-31	-	394	-0.0137904	0.00271815	6.27055e-07	+	394	0.00278758	0.00361951	0.441717	?	0	ns	ns	?	0	ns	ns	ns	?	0	ns	ns	?	0	ns	ns	ns	?	0
52371	410	y	y	9341	VAMP3	++++-+	7257	9.29	+	1.546e-20	++++++++	8009	7.181	+	6.907e-13	15266	11.606	+	3.829e-31	-	394	-0.00405516	0.00337395	0.23019	+	394	0.00867	0.00340181	0.0112287	+-	515	0.741	0.4586	+	299	0.0085691	0.00429212	0.0470512	-+	567	0.165	0.869	-	869	-0.000378054	0.000782756	0.629111	+	1244
26058	411	y	y	152007	GLIPR2	++++++	7257	9.322	+	1.139e-20	++++++++	8009	7.138	+	9.495e-13	15266	11.597	+	4.258e-31	-	394	-0.000867141	0.00351439	0.80525	+	394	0.0108434	0.00343285	0.00171859	++	515	3.537	0.0004042	+	299	0.0296796	0.00686543	2.28502e-05	-+	567	-0.035	0.9721	-	869	-0.000229385	0.00154335	0.881848	+	1244
32936	412	y	y	8445	DYRK2	------	7257	-8.856	-	8.305e-19	--------	8009	-7.566	-	3.843e-14	15266	-11.586	-	4.843e-31	?	0	ns	ns	ns	?	0	ns	ns	ns	-+	515	-2.244	0.02484	-	299	-0.0224074	0.00561039	8.7274e-05	-+	567	1.202	0.2294	+	869	0.00208483	0.00152738	0.172262	-	1244
62799	413	y	y	26270	FBXO6	++++++	7257	8.975	+	2.829e-19	++++++++	8009	7.448	+	9.456e-14	15266	11.583	+	5.029e-31	?	0	ns	ns	ns	+	394	0.00746253	0.00340646	0.029127	?+	213	1.203	0.229	?	0	ns	ns	ns	+-	567	-0.179	0.8577	+	869	0.00211871	0.000802665	0.00830043	?	0
45616	414	y	y	6228	RPS23	---?--	6376	-7.492	-	6.775e-14	--------	8009	-8.809	-	1.261e-18	14385	-11.561	-	6.49e-31	?	0	ns	ns	ns	?	0	ns	ns	ns	--	515	-1.381	0.1672	-	299	-0.029097	0.011061	0.00909471	--	567	-1.772	0.07642	-	869	-0.000111072	0.000777055	0.886338	?	0
1432	415	y	y	3423	IDS	++++++	7257	8.051	+	8.193e-16	++++++++	8009	8.292	+	1.11e-16	15266	11.557	+	6.77e-31	?	0	ns	ns	ns	?	0	ns	ns	ns	?	0	ns	ns	?	0	ns	ns	ns	?-	354	-0.697	0.486	+	869	0.00164878	0.000887303	0.063142	?	0
16012	416	y	y	54865	GPATCH4	------	7257	-9.745	-	1.934e-22	--------	8009	-6.673	-	2.499e-11	15266	-11.553	-	7.147e-31	?	0	ns	ns	ns	?	0	ns	ns	ns	++	515	1.139	0.2549	-	299	-0.00827487	0.00286775	0.00427638	+-	567	0.228	0.8197	+	869	0.00525152	0.00112887	3.29e-06	?	0
8064	417	y	y	1955	MEGF9	++++++	7257	8.56	+	1.128e-17	+++-++-+	8009	7.768	+	7.958e-15	15266	11.528	+	9.489e-31	?	0	ns	ns	ns	?	0	ns	ns	ns	?+	213	2.126	0.0335	?	0	ns	ns	ns	++	567	1.312	0.1895	+	869	0.00211891	0.00114071	0.0632358	?	0
5894	418	y	y	10100	TSPAN2	++++++	7257	7.401	+	1.353e-13	+++++-++	8009	8.87	+	7.342e-19	15266	11.527	+	9.615e-31	?	0	ns	ns	ns	?	0	ns	ns	ns	?+	213	3.662	0.00025	?	0	ns	ns	ns	++	567	1.073	0.2834	?	0	ns	ns	ns	?	0
33681	419	y	y	55163	PNPO	---+--	7257	-7.203	-	5.887e-13	--------	8009	-9.055	-	1.364e-19	15266	-11.525	-	9.843e-31	+	394	0.00818256	0.00336321	0.0154621	-	394	-0.0027756	0.00339852	0.414635	+-	515	-0.554	0.5792	-	299	-0.00615299	0.00425523	0.149532	--	567	-1.686	0.09184	+	869	0.00773966	0.00126163	8.53e-10	?	0
35643	420	y	y	1802	DPH2	-----+	7257	-6.936	-	4.021e-12	----+---	8009	-9.309	-	1.296e-20	15266	-11.525	-	9.921e-31	?	0	ns	ns	ns	?	0	ns	ns	ns	+-	515	0.848	0.3964	-	299	-0.0113963	0.00421399	0.00735006	+-	567	0.238	0.8121	+	869	0.00341311	0.000987634	0.000548579	?	0
65629	421	y	y	29799	YPEL1	++++++	7257	9.572	+	1.049e-21	-+++++++	8009	6.786	+	1.152e-11	15266	11.515	+	1.109e-30	+	394	0.0142021	0.0031012	6.4296e-06	-	394	-0.0143953	0.00317686	7.98739e-06	?+	213	2.562	0.0104	?	0	ns	ns	ns	++	567	2.051	0.04025	-	869	-0.00358994	0.000828361	1.46564e-05	+	1244
13146	422	y	y	8725	URI1	------	7257	-9.121	-	7.44e-20	--------	8009	-7.211	-	5.573e-13	15266	-11.511	-	1.155e-30	-	394	-0.00716038	0.00329628	0.030488	-	394	-0.00204263	0.0034085	0.549366	+-	515	0.265	0.7912	-	299	-0.00597292	0.00635254	0.348072	-?	213	-2.518	0.0118	-	869	-0.000681328	0.000834971	0.414506	-	1244
21678	423	y	y	154141	MBOAT1	++++-+	7257	7.891	+	2.995e-15	+-++++++	8009	8.379	+	5.344e-17	15266	11.51	+	1.181e-30	?	0	ns	ns	ns	?	0	ns	ns	ns	++	515	1.574	0.1155	+	299	0.00506917	0.0043639	0.246586	-+	567	0.04	0.9677	+	869	0.00197652	0.00124366	0.111997	?	0
30116	424	y	y	10128	LRPPRC	------	7257	-9.398	-	5.544e-21	--------	8009	-6.942	-	3.857e-12	15266	-11.508	-	1.199e-30	+	394	0.00196249	0.0031822	0.537816	-	394	-0.00316736	0.00311701	0.310239	+-	515	-0.152	0.8789	-	299	-0.00415472	0.00361364	0.251437	--	567	-2.491	0.01275	-	869	-0.000517875	0.000982786	0.598231	-	1244
1823	425	y	y	10231	RCAN2	++++++	7257	10.595	+	3.157e-26	?++++??+	5363	5.316	+	1.062e-07	12620	11.499	+	1.327e-30	-	394	-0.00469017	0.00313258	0.135212	+	394	0.00412557	0.00344612	0.23203	?+	213	0.878	0.38	+	299	0.0123985	0.00319147	0.000133593	+?	213	0.876	0.381	?	0	ns	ns	ns	?	0
7834	426	y	y	54482	TRMT13	------	7257	-8.255	-	1.513e-16	--------	8009	-8.01	-	1.145e-15	15266	-11.494	-	1.421e-30	?	0	ns	ns	ns	?	0	ns	ns	ns	?-	213	-1.248	0.212	?	0	ns	ns	ns	--	567	-2.584	0.009778	-	869	-0.000109407	0.00101159	0.913874	-	1244
49249	427	y	y	23082	PPRC1	------	7257	-8.58	-	9.486e-18	--------	8009	-7.693	-	1.435e-14	15266	-11.488	-	1.523e-30	+	394	0.00838493	0.00343084	0.0150051	+	394	0.0149675	0.00337274	1.20981e-05	++	515	1.947	0.05153	-	299	-0.00439026	0.00438126	0.317362	-+	567	0.444	0.6569	+	869	0.00426742	0.00103044	3.45265e-05	-	1244
7303	428	y	y	84306	PDCD2L	------	7257	-8.02	-	1.058e-15	--------	8009	-8.216	-	2.112e-16	15266	-11.48	-	1.662e-30	+	394	0.000759031	0.00332837	0.819739	+	394	0.000978448	0.00317099	0.757834	--	515	-1.713	0.08668	-	299	-0.00685109	0.00263035	0.00979158	+-	567	-2.851	0.004352	+	869	0.00188688	0.000794066	0.0174909	-	1244
50976	429	y	y	594	BCKDHB	------	7257	-8.655	-	4.917e-18	--------	8009	-7.61	-	2.739e-14	15266	-11.48	-	1.671e-30	-	394	-0.0110087	0.00317273	0.000584407	-	394	-0.00437105	0.00348522	0.210598	--	515	-2.102	0.03558	-	299	-0.0025455	0.00213358	0.234062	--	567	-3.276	0.001054	+	869	0.0033158	0.00105041	0.00159574	-	1244
25745	430	y	y	3899	AFF3	------	7257	-8.986	-	2.557e-19	---+----	8009	-7.292	-	3.058e-13	15266	-11.477	-	1.718e-30	-	394	-0.00904504	0.0029726	0.00251649	-	394	-0.00397989	0.00328951	0.227122	--	515	-9.575	1.023e-21	-	299	-0.00559173	0.00195958	0.0047144	--	567	-2.387	0.01699	-	869	-0.00198543	0.00177003	0.261993	?	0
12769	431	y	y	142	PARP1	------	7257	-9.33	-	1.063e-20	---+---+	8009	-6.964	-	3.296e-12	15266	-11.477	-	1.721e-30	?	0	ns	ns	ns	?	0	ns	ns	ns	+-	515	0.979	0.3277	-	299	-0.00594078	0.00508071	0.24349	-+	567	0.117	0.9072	+	869	0.00234395	0.00094477	0.0131022	-	1244
17817	432	y	y	6132	RPL8	---?--	6376	-7.835	-	4.697e-15	--------	8009	-8.387	-	4.979e-17	14385	-11.474	-	1.777e-30	-	394	-0.00268666	0.003243	0.407965	+	394	0.00735269	0.00338907	0.0306964	?-	213	-0.546	0.585	?	0	ns	ns	ns	+-	567	-2.562	0.01041	-	869	-0.00397044	0.00132867	0.00280549	?	0
22395	433	y	y	257019	FRMD3	++++++	7257	8.501	+	1.881e-17	+++++-++	8009	7.749	+	9.267e-15	15266	11.474	+	1.786e-30	-	394	-0.00972075	0.0035122	0.00595252	-	394	-0.00245148	0.00337571	0.468194	--	515	-0.641	0.5214	+	299	0.00396442	0.00229734	0.0857406	++	567	1.527	0.1267	+	869	7.56523e-05	0.00113753	0.946975	+	1244
18463	434	y	y	930	CD19	------	7257	-6.369	-	1.902e-10	---+----	8009	-9.76	-	1.669e-22	15266	-11.461	-	2.077e-30	?	0	ns	ns	ns	?	0	ns	ns	ns	-+	515	-0.613	0.5397	-	299	-0.00208671	0.004227	0.622013	+-	567	1.213	0.2253	+	869	0.000703006	0.00109756	0.521835	?	0
35736	435	y	y	1879	EBF1	------	7257	-8.696	-	3.447e-18	---+----	8009	-7.545	-	4.537e-14	15266	-11.46	-	2.096e-30	+	394	0.00313882	0.00316451	0.321922	?	0	ns	ns	ns	?-	213	-0.84	0.401	?	0	ns	ns	ns	+-	567	-0.154	0.8774	-	869	-0.00276721	0.00159374	0.0825107	-	1244
42113	436	y	y	4839	NOP2	------	7257	-9.373	-	7.05e-21	--------	8009	-6.898	-	5.26e-12	15266	-11.459	-	2.12e-30	+	394	0.0134023	0.00283548	3.28e-06	+	394	0.0173845	0.00280668	1.60241e-09	--	515	-1.905	0.05675	+	299	0.000791792	0.00532188	0.881856	-+	567	0.216	0.8292	+	869	0.00534049	0.00120834	9.88e-06	?	0
34394	437	y	y	1117	CHI3L2	-+-?--	6376	-6.651	-	2.91e-11	-----+--	8009	-9.417	-	4.62e-21	14385	-11.455	-	2.219e-30	?	0	ns	ns	ns	?	0	ns	ns	ns	--	515	-5.543	2.966e-08	-	299	-0.00515766	0.00404876	0.203978	+-	567	-0.303	0.7618	-	869	-0.00567198	0.00509893	0.265972	?	0
61263	438	y	y	9334	B4GALT5	++++++	7257	8.098	+	5.574e-16	++++++++	8009	8.093	+	5.824e-16	15266	11.445	+	2.477e-30	-	394	-0.00319866	0.00353913	0.366707	-	394	-0.0091197	0.00347413	0.00903346	++	515	2.39	0.01684	+	299	0.0223129	0.00732819	0.00259708	++	567	2.459	0.01392	-	869	-0.00156311	0.0012218	0.200775	+	1244
10447	439	y	y	1939	EIF2D	------	7257	-8.665	-	4.519e-18	----+---	8009	-7.553	-	4.247e-14	15266	-11.445	-	2.491e-30	+	394	0.00147221	0.00307531	0.632429	+	394	0.0131785	0.00309635	2.65604e-05	--	515	-2.646	0.008153	-	299	-0.0263116	0.00470613	6.32221e-08	--	567	-2.917	0.003539	-	869	-0.00265255	0.000840738	0.00160483	?	0
16004	440	y	y	116369	SLC26A8	++++++	7257	8.705	+	3.185e-18	+++-++++	8009	7.509	+	5.937e-14	15266	11.441	+	2.619e-30	+	394	0.0107862	0.00301151	0.000389156	+	394	0.00245083	0.00303143	0.41938	-+	515	-0.706	0.4801	+	299	0.00508283	0.00266422	0.0576505	++	567	1.653	0.09831	-	869	-0.000501616	0.000505918	0.321443	?	0
47328	441	y	y	7453	WARS	++++++	7257	8.844	+	9.247e-19	++++++++	8009	7.336	+	2.202e-13	15266	11.411	+	3.678e-30	+	394	0.00482995	0.00355211	0.174764	-	394	-0.00319939	0.00353284	0.365746	?-	213	-0.581	0.561	?	0	ns	ns	ns	++	567	2.103	0.0355	+	869	0.00249468	0.00128547	0.0522976	?	0
28153	442	y	y	55356	SLC22A15	++++++	7257	8.537	+	1.374e-17	+++-++-+	8009	7.608	+	2.785e-14	15266	11.397	+	4.337e-30	?	0	ns	ns	ns	?	0	ns	ns	ns	?+	213	2.364	0.0181	+	299	0.00561812	0.00221683	0.0119263	-+	567	0.79	0.4295	?	0	ns	ns	ns	-	1244
61403	443	y	y	92935	MARS2	------	7257	-9.638	-	5.521e-22	--------	8009	-6.547	-	5.865e-11	15266	-11.387	-	4.839e-30	?	0	ns	ns	ns	?	0	ns	ns	ns	?+	213	0.913	0.361	?	0	ns	ns	ns	+-	567	-1.561	0.1185	+	869	0.00537942	0.00142233	0.000155509	?	0
25385	444	y	y	4830	NME1	------	7257	-7.748	-	9.37e-15	--+-----	8009	-8.338	-	7.562e-17	15266	-11.381	-	5.202e-30	-	394	-0.010175	0.00285301	0.00041079	-	394	-0.00707438	0.00329606	0.0325158	--	515	-2.191	0.02844	-	299	-0.0207768	0.00471951	1.63465e-05	--	567	-3.248	0.001163	+	869	0.00578842	0.00135692	1.99152e-05	?	0
5929	445	y	y	79872	CBLL1	------	7257	-9.175	-	4.511e-20	--------	8009	-6.964	-	3.312e-12	15266	-11.37	-	5.897e-30	-	394	-0.00294308	0.0033493	0.380143	-	394	-0.00328152	0.00324343	0.31234	-+	515	-0.399	0.6902	-	299	-0.00700539	0.00722046	0.33295	-+	567	0.721	0.4709	+	869	0.00188587	0.000901843	0.0365167	?	0
9370	446	y	y	93979	CPA5	------	7257	-7.64	-	2.166e-14	------?-	6552	-8.438	-	3.231e-17	13809	-11.351	-	7.349e-30	?	0	ns	ns	ns	?	0	ns	ns	ns	--	515	-0.948	0.3429	-	299	-0.00437662	0.00258446	0.0917142	+?	213	1.607	0.108	?	0	ns	ns	ns	?	0
50744	447	y	y	7923	HSD17B8	------	7257	-8.093	-	5.828e-16	--------	8009	-7.959	-	1.731e-15	15266	-11.345	-	7.871e-30	?	0	ns	ns	ns	-	394	-0.00155478	0.0036657	0.671721	?-	213	-1.585	0.113	?	0	ns	ns	ns	--	567	-1.889	0.05885	-	869	-0.00308463	0.000787889	9.03857e-05	-	1244
45421	448	y	y	113246	C12orf57	------	7257	-8.09	-	5.963e-16	--------	8009	-7.958	-	1.754e-15	15266	-11.342	-	8.134e-30	-	394	-0.00469304	0.00341594	0.170338	-	394	-0.00760862	0.00346444	0.0287146	--	515	-1.824	0.0681	-	299	-0.0280546	0.00610004	6.97913e-06	-?	213	-0.26	0.795	+	869	0.000983254	0.0014068	0.484596	-	1244
23725	449	y	y	5464	PPA1	------	7257	-8.126	-	4.422e-16	--------	8009	-7.915	-	2.48e-15	15266	-11.336	-	8.74e-30	-	394	-0.00784856	0.00324424	0.0160483	-	394	-0.0108017	0.00328703	0.00111548	+-	515	-0.646	0.5185	-	299	-0.0269024	0.00890439	0.00279947	--	567	-1.614	0.1065	+	869	0.00335379	0.00118121	0.00452155	?	0
37214	450	y	y	51225	ABI3	++++++	7257	9.047	+	1.466e-19	++++++++	8009	7.037	+	1.963e-12	15266	11.335	+	8.82e-30	?	0	ns	ns	ns	?	0	ns	ns	ns	?+	213	1.221	0.222	?	0	ns	ns	ns	++	567	0.897	0.3696	+	869	0.000549001	0.000905334	0.544244	+	1244
67967	451	y	y	6207	RPS13	------	7257	-8.268	-	1.36e-16	--------	8009	-7.756	-	8.753e-15	15266	-11.319	-	1.061e-29	-	394	-0.0052166	0.00324553	0.108862	+	394	0.00248589	0.00321315	0.43964	--	515	-2.025	0.04287	-	299	-0.0304382	0.00749565	6.69136e-05	--	567	-3.29	0.001002	-	869	-0.00242723	0.00102075	0.0174117	-	1244
38294	452	y	y	118932	ANKRD22	++++++	7257	9.027	+	1.757e-19	+++-++++	8009	7.014	+	2.319e-12	15266	11.304	+	1.251e-29	?	0	ns	ns	ns	?	0	ns	ns	ns	?+	213	0.942	0.346	?	0	ns	ns	ns	-+	567	0.397	0.6917	?	0	ns	ns	ns	?	0
45323	453	y	y	6125	RPL5	------	7257	-8.425	-	3.609e-17	--------	8009	-7.584	-	3.342e-14	15266	-11.302	-	1.279e-29	+	394	0.00319925	0.0027305	0.242104	+	394	0.0044177	0.00265382	0.0968513	?-	213	-1.461	0.144	?	0	ns	ns	ns	--	567	-3.748	0.0001782	+	869	0.00560884	0.00129048	1.38429e-05	?	0
45266	454	y	y	84991	RBM17	------	7257	-9.347	-	9.051e-21	--------	8009	-6.707	-	1.988e-11	15266	-11.302	-	1.282e-29	+	394	0.00455434	0.00280986	0.105927	+	394	0.00732655	0.00285101	0.0105771	--	515	-1.789	0.07369	-	299	-0.0269136	0.0066279	6.69498e-05	-+	567	-0.249	0.8036	+	869	0.000582119	0.00092158	0.527613	-	1244
4109	455	y	y	26751	SH3YL1	------	7257	-8.183	-	2.769e-16	--------	8009	-7.809	-	5.759e-15	15266	-11.298	-	1.34e-29	+	394	0.00100214	0.00249494	0.688165	+	394	0.000128976	0.00261221	0.960648	?-	213	-0.878	0.38	?	0	ns	ns	ns	--	567	-2.48	0.01314	-	869	-0.00262345	0.000909702	0.00392841	-	1244
45244	456	y	y	965	CD58	++++++	7257	7.646	+	2.068e-14	+++-+-++	8009	8.317	+	9.009e-17	15266	11.296	+	1.372e-29	?	0	ns	ns	ns	?	0	ns	ns	ns	++	515	3.107	0.001893	+	299	0.0178218	0.00420419	3.24159e-05	--	567	-2.773	0.005557	-	869	-0.00115234	0.00084965	0.175018	?	0
20246	457	y	y	10235	RASGRP2	------	7257	-7.579	-	3.494e-14	-----+--	8009	-8.375	-	5.51e-17	15266	-11.292	-	1.444e-29	?	0	ns	ns	ns	?	0	ns	ns	ns	--	515	-1.559	0.1189	-	299	-0.0235914	0.00780402	0.00278416	++	567	2.802	0.005082	?	0	ns	ns	ns	?	0
52246	458	y	y	6723	SRM	-----+	7257	-6.73	-	1.698e-11	--------	8009	-9.15	-	5.716e-20	15266	-11.267	-	1.909e-29	+	394	0.00106172	0.0034243	0.756698	-	394	-0.000889954	0.00329978	0.787545	-+	515	-0.353	0.7244	-	299	-0.0113109	0.00472034	0.0173593	++	567	1.263	0.2064	+	869	0.0057962	0.000984042	3.86e-09	?	0
55629	459	y	y	26240	FAM50B	------	7257	-8.66	-	4.719e-18	--------	8009	-7.306	-	2.759e-13	15266	-11.262	-	2.014e-29	-	394	-0.00162325	0.00316431	0.608274	-	394	-0.0079233	0.00303954	0.00952072	--	515	-0.612	0.5404	?	0	ns	ns	ns	+-	567	-0.651	0.5151	-	869	-0.000901713	0.000878951	0.30494	-	1244
4816	460	y	y	152137	CCDC50	------	7257	-6.742	-	1.559e-11	--------	8009	-9.123	-	7.298e-20	15266	-11.257	-	2.15e-29	-	394	-0.0152037	0.00332448	6.61464e-06	-	394	-0.0103432	0.00341275	0.00261599	?-	213	-0.938	0.348	?	0	ns	ns	ns	--	567	-3.135	0.001717	-	869	-0.00234072	0.00135314	0.0836593	-	1244
62886	461	y	y	6920	TCEA3	------	7257	-9.059	-	1.314e-19	-----+--	8009	-6.915	-	4.691e-12	15266	-11.255	-	2.197e-29	+	394	0.00416482	0.00348811	0.233302	+	394	0.0102221	0.00337121	0.00260443	--	515	-0.881	0.3782	-	299	-0.0546017	0.00754906	6.82785e-12	+-	567	0.176	0.8605	-	869	-0.000896449	0.000616745	0.146081	?	0
63666	462	y	y	79992	AGPAT4-IT1	++++++	7257	7.811	+	5.661e-15	++++++++	8009	8.095	+	5.749e-16	15266	11.249	+	2.352e-29	?	0	ns	ns	ns	?	0	ns	ns	ns	+?	302	2.432	0.015	+	299	0.00686671	0.00280119	0.0149707	?	0	ns	ns	-	869	-0.00303259	0.00107831	0.00491787	?	0
49446	463	y	y	1573	CYP2J2	------	7257	-9.597	-	8.237e-22	-----??-	6325	-6.188	-	6.091e-10	13582	-11.238	-	2.658e-29	+	394	0.00687561	0.00292978	0.0194768	+	394	0.00591121	0.00322161	0.0673506	+-	515	-0.279	0.7801	-	299	-0.0114939	0.0019301	9.55115e-09	+?	213	1.216	0.224	+	869	0.00154045	0.00116466	0.185949	-	1244
66984	464	y	y	202134	FAM153B	------	7257	-9.844	-	7.241e-23	+----+--	8009	-6.141	-	8.182e-10	15266	-11.236	-	2.721e-29	+	394	0.00185557	0.0035854	0.605102	-	394	-0.00137005	0.00348858	0.694756	-?	302	-0.21	0.834	-	299	-0.0547256	0.0104502	3.66087e-07	?	0	ns	ns	?	0	ns	ns	ns	?	0
41653	465	y	y	6036	RNASE2	++++++	7257	10.068	+	7.617e-24	+++++-++	8009	5.904	+	3.539e-09	15266	11.218	+	3.309e-29	?	0	ns	ns	ns	?	0	ns	ns	ns	-+	515	-0.422	0.6728	+	299	0.00857106	0.00351258	0.0154329	-+	567	0.256	0.7978	?	0	ns	ns	ns	+	1244
53348	466	y	y	64400	AKTIP	------	7257	-8.915	-	4.893e-19	-----+--	8009	-7	-	2.56e-12	15266	-11.217	-	3.379e-29	-	394	-0.00153484	0.00336076	0.648166	-	394	-0.00318942	0.00343684	0.354025	--	515	-1.89	0.05879	-	299	-0.0303302	0.00577542	3.40757e-07	--	567	-0.147	0.883	+	869	0.00303372	0.00149254	0.0420939	?	0
29996	467	y	y	79053	ALG8	------	7257	-9.204	-	3.462e-20	---++---	8009	-6.72	-	1.82e-11	15266	-11.213	-	3.526e-29	+	394	0.00787926	0.00309475	0.0113123	+	394	0.00826483	0.00287569	0.0042933	+-	515	-0.347	0.7285	-	299	-0.00654674	0.00278194	0.0194432	--	567	-1.657	0.09756	+	869	0.00574548	0.00121185	2.13e-06	?	0
29160	468	y	y	9315	NREP	--+---	7257	-5.383	-	7.328e-08	--+-----	8009	-10.341	-	4.581e-25	15266	-11.202	-	3.999e-29	-	394	-0.0101766	0.00318211	0.00150614	-	394	-0.0175131	0.00308351	2.78654e-08	?-	213	-8.276	1.27e-16	?	0	ns	ns	ns	-?	213	-1.943	0.052	+	869	0.00106601	0.00179168	0.551857	-	1244
1108	469	y	y	4691	NCL	------	7257	-8.051	-	8.192e-16	-----+--	8009	-7.8	-	6.178e-15	15266	-11.201	-	4.033e-29	-	394	-0.00240907	0.00318933	0.450531	-	394	-0.00365638	0.00302416	0.227434	?-	213	-0.94	0.347	?	0	ns	ns	ns	-+	567	-0.091	0.9272	+	869	0.00173084	0.00100781	0.0859008	?	0
38171	470	y	y	27079	RPUSD2	------	7257	-7.728	-	1.091e-14	--------	8009	-8.107	-	5.205e-16	15266	-11.2	-	4.074e-29	+	394	0.0107629	0.00260064	4.35628e-05	+	394	0.0134586	0.00291277	5.33908e-06	-+	515	-1.815	0.06952	-	299	-0.00766862	0.00462698	0.0987962	+-	567	-0.307	0.7587	+	869	0.00138109	0.000825782	0.094433	-	1244
50267	471	y	y	3112	HLA-DOB	------	7257	-7.92	-	2.375e-15	---+----	8009	-7.921	-	2.365e-15	15266	-11.197	-	4.209e-29	?	0	ns	ns	ns	?	0	ns	ns	ns	--	515	-1.569	0.1166	-	299	-0.00845821	0.00528272	0.110714	--	567	-1.569	0.1167	-	869	-0.00125529	0.00145564	0.388486	?	0
58624	472	y	y	8460	TPST1	-+++++	7257	8.293	+	1.108e-16	++++++-+	8009	7.549	+	4.397e-14	15266	11.185	+	4.834e-29	-	394	-0.00710077	0.00352122	0.0444828	+	394	0.00897504	0.00339336	0.00852986	?-	213	-1.705	0.0882	?	0	ns	ns	ns	-+	567	1.266	0.2055	-	869	-0.000469156	0.00201591	0.815974	-	1244
43819	473	y	y	201633	TIGIT	++++++	7257	7.926	+	2.269e-15	++-+--++	8009	7.885	+	3.149e-15	15266	11.176	+	5.371e-29	?	0	ns	ns	ns	?	0	ns	ns	ns	++	515	2.745	0.00606	+	299	0.00530224	0.00321006	0.0999372	++	567	1.151	0.2498	-	869	-0.00527026	0.00161432	0.00109581	+	1244
51745	474	y	y	253782	CERS6	---?--	6376	-6.352	-	2.12e-10	-----+--	8009	-9.291	-	1.528e-20	14385	-11.162	-	6.277e-29	-	394	-0.00631874	0.0035159	0.0731433	-	394	-0.0113933	0.00353498	0.00138425	--	515	-4.57	4.884e-06	-	299	-0.0631111	0.00834095	8.95451e-13	-+	567	0.535	0.5929	+	869	0.00290048	0.00182376	0.111749	-	1244
60136	475	y	y	23560	GTPBP4	------	7257	-8.535	-	1.403e-17	--------	8009	-7.277	-	3.407e-13	15266	-11.156	-	6.72e-29	?	0	ns	ns	ns	?	0	ns	ns	ns	+-	515	0.294	0.7691	-	299	-0.0023971	0.00498164	0.630838	--	567	-2.413	0.01583	+	869	3.06183e-05	0.00119168	0.979502	?	0
7455	476	y	y	4863	NPAT	-+-+--	7257	-7.338	-	2.171e-13	-+---+--	8009	-8.392	-	4.791e-17	15266	-11.138	-	8.239e-29	+	394	0.0152285	0.00317568	2.39845e-06	?	0	ns	ns	ns	--	515	-1.608	0.1077	-	299	-0.00836906	0.00301912	0.0060232	-+	567	-0.864	0.3876	-	869	-0.00183999	0.000867951	0.0340121	-	1244
20448	477	y	y	23108	RAP1GAP2	++++++	7257	7.648	+	2.041e-14	++++++++	8009	8.091	+	5.931e-16	15266	11.133	+	8.631e-29	?	0	ns	ns	ns	?	0	ns	ns	ns	+?	302	3.171	0.00152	+	299	0.032861	0.00739035	1.35384e-05	?+	354	1.726	0.0843	?	0	ns	ns	ns	?	0
42546	478	y	y	6175	RPLP0	------	7257	-7.938	-	2.056e-15	-+------	8009	-7.792	-	6.605e-15	15266	-11.116	-	1.043e-28	-	394	-0.00782021	0.00293648	0.00810176	-	394	-0.0112701	0.00316829	0.000426827	?-	213	-2.372	0.0177	?	0	ns	ns	ns	--	567	-2.693	0.007077	+	869	0.000676895	0.00076809	0.378171	?	0
8445	479	y	y	9332	CD163	-+++++	7257	8.649	+	5.217e-18	++++++++	8009	7.08	+	1.447e-12	15266	11.09	+	1.396e-28	?	0	ns	ns	ns	?	0	ns	ns	ns	?+	213	2.24	0.0251	?	0	ns	ns	ns	-+	567	1.109	0.2676	?	0	ns	ns	ns	?	0
54318	480	y	y	84311	MRPL45	---+--	7257	-7.782	-	7.131e-15	--------	8009	-7.894	-	2.937e-15	15266	-11.083	-	1.519e-28	-	394	-0.00551379	0.00304455	0.0709732	-	394	-0.00984764	0.00314949	0.0019114	--	515	-1.891	0.05857	-	299	-0.0248782	0.00477161	4.09172e-07	--	567	-2.623	0.00871	-	869	-0.00152124	0.000643383	0.0180575	?	0
59274	481	y	y	3033	HADH	------	7257	-8.224	-	1.964e-16	--------	8009	-7.472	-	7.896e-14	15266	-11.083	-	1.524e-28	+	394	0.00416463	0.0032451	0.200191	-	394	-0.000927229	0.00353422	0.793196	--	515	-2.106	0.03521	-	299	-0.0186545	0.00538974	0.000640239	--	567	-3.913	9.105e-05	+	869	0.000776568	0.00107621	0.470555	?	0
48961	482	y	y	719	C3AR1	++++++	7257	9.917	+	3.52e-23	+++++-++	8009	5.841	+	5.181e-09	15266	11.068	+	1.789e-28	?	0	ns	ns	ns	?	0	ns	ns	ns	++	515	3.463	0.0005337	+	299	0.00508125	0.00221753	0.0228374	-+	567	1.582	0.1137	?	0	ns	ns	ns	+	1244
42667	483	y	y	6732	SRPK1	+++-++	7257	6.577	+	4.791e-11	+++-++++	8009	9.016	+	1.946e-19	15266	11.065	+	1.848e-28	-	394	-0.00626717	0.0031124	0.0447937	-	394	-0.00651648	0.00339348	0.0556106	+-	515	-0.276	0.7826	+	299	0.00507294	0.00465298	0.276731	--	567	-1.452	0.1466	+	869	0.00276543	0.000937283	0.00317283	?	0
24349	484	y	y	10184	LHFPL2	++++++	7257	10.162	+	2.935e-24	++++++++	8009	5.593	+	2.232e-08	15266	11.057	+	2.02e-28	-	394	-0.000481577	0.00336543	0.886297	-	394	-0.00456379	0.00307569	0.13873	-+	515	-0.625	0.5321	+	299	0.00339765	0.00264253	0.199811	-+	567	0.85	0.3952	-	869	-0.00280793	0.00138674	0.0428826	+	1244
56590	485	y	y	8672	EIF4G3	++-+++	7257	8.078	+	6.585e-16	-++-++++	8009	7.575	+	3.603e-14	15266	11.056	+	2.052e-28	-	394	-0.000543448	0.00312569	0.862069	+	394	0.00388472	0.00312215	0.214219	+-	515	0.129	0.8972	+	299	0.0225754	0.0054887	5.42325e-05	-+	567	1.023	0.3061	+	869	0.00247019	0.000799019	0.00199128	?	0
9716	486	y	y	3150	HMGN1	------	7257	-7.478	-	7.567e-14	--------	8009	-8.12	-	4.669e-16	15266	-11.037	-	2.538e-28	?	0	ns	ns	ns	?	0	ns	ns	ns	+-	515	-0.331	0.7404	-	299	-0.00431431	0.00777276	0.579392	+-	567	-0.427	0.6692	+	869	0.0001884	0.000909762	0.835942	?	0
33786	487	y	y	1479	CSTF3	---?--	6376	-6.665	-	2.643e-11	--------	8009	-8.84	-	9.603e-19	14385	-11.033	-	2.637e-28	-	394	-0.00186227	0.00322174	0.563603	+	394	0.00372341	0.00318374	0.242972	--	515	-1.247	0.2124	-	299	-0.0133879	0.00410749	0.00128409	--	567	-1.322	0.1861	+	869	0.00374173	0.00125182	0.00279871	?	0
32149	488	y	y	1028	CDKN1C	++-+++	7257	7.527	+	5.211e-14	++++++++	8009	8.06	+	7.654e-16	15266	11.027	+	2.83e-28	?	0	ns	ns	ns	?	0	ns	ns	ns	?+	213	1.305	0.192	?	0	ns	ns	ns	++	567	2.191	0.02845	?	0	ns	ns	ns	+	1244
50125	489	y	y	114836	SLAMF6	++-+++	7257	7.581	+	3.426e-14	-+-+++++	8009	8.007	+	1.173e-15	15266	11.027	+	2.837e-28	?	0	ns	ns	ns	?	0	ns	ns	ns	+-	515	1.398	0.162	+	299	0.0126	0.00478361	0.00900656	+-	567	-0.771	0.4407	-	869	-0.00206509	0.00154246	0.180628	?	0
455	490	y	y	64231	MS4A6A	++++++	7257	10.094	+	5.892e-24	+++-+-++	8009	5.615	+	1.963e-08	15266	11.027	+	2.841e-28	?	0	ns	ns	ns	?	0	ns	ns	ns	--	515	-0.373	0.7092	+	299	0.00480627	0.00561057	0.392524	-+	567	1.372	0.1702	?	0	ns	ns	ns	?	0
47756	491	y	y	5898	RALA	---+--	7257	-8.749	-	2.149e-18	--------	8009	-6.894	-	5.418e-12	15266	-11.026	-	2.87e-28	-	394	-0.00338841	0.00329548	0.304547	-	394	-0.0104532	0.0031769	0.00109947	--	515	-1.106	0.2687	-	299	-0.0132256	0.0043443	0.00260082	--	567	-1.485	0.1375	-	869	-0.00259365	0.000864329	0.00269302	-	1244
67716	492	y	y	57711	ZNF529	------	7257	-8.774	-	1.723e-18	--------	8009	-6.866	-	6.62e-12	15266	-11.022	-	2.978e-28	+	394	0.00912877	0.00344553	0.00841761	+	394	0.013521	0.0034577	0.000110119	?-	213	-2.01	0.0444	?	0	ns	ns	ns	-+	567	-0.825	0.4096	-	869	-0.00565478	0.00136194	3.29576e-05	?	0
27484	493	y	y	92	ACVR2A	+++?++	6376	5.437	+	5.426e-08	+++++-?+	6552	10.107	+	5.126e-24	12928	11.013	+	3.293e-28	+	394	0.00713157	0.00295864	0.0164346	-	394	-0.0108234	0.00318005	0.000740098	++	515	2.95	0.003173	+	299	0.00898271	0.00401301	0.0261448	--	567	-1.519	0.1288	+	869	0.0013202	0.000823421	0.108866	?	0
55464	494	y	y	55062	WIPI1	++++++	7257	9.911	+	3.724e-23	-++-++-+	8009	5.759	+	8.44e-09	15266	11.005	+	3.609e-28	-	394	-0.000212417	0.00334338	0.949377	+	394	0.00733609	0.00351867	0.0377864	++	515	3.717	0.0002016	+	299	0.00927325	0.00255019	0.000340729	++	567	3.08	0.002072	-	869	-0.000341183	0.00134543	0.799814	?	0
9378	495	y	y	23218	NBEAL2	++++++	7257	7.626	+	2.415e-14	+-++++++	8009	7.929	+	2.212e-15	15266	11.001	+	3.779e-28	?	0	ns	ns	ns	?	0	ns	ns	ns	++	515	3.816	0.0001357	+	299	0.0405992	0.00841633	2.55071e-06	++	567	3.365	0.0007658	+	869	0.00226357	0.00103286	0.0284123	?	0
42852	496	y	y	7570	ZNF22	------	7257	-8.274	-	1.291e-16	--+-----	8009	-7.306	-	2.75e-13	15266	-10.997	-	3.954e-28	-	394	-0.00105392	0.00354561	0.766449	+	394	0.00137112	0.00330837	0.678799	--	515	-3.412	0.0006445	-	299	-0.034063	0.00710628	2.9301e-06	--	567	-4.579	4.668e-06	+	869	0.00230284	0.0013537	0.0889153	?	0
16567	497	y	y	5900	RALGDS	++-+++	7257	7.733	+	1.05e-14	++-+++++	8009	7.816	+	5.458e-15	15266	10.993	+	4.138e-28	+	394	0.00410014	0.00340093	0.228766	+	394	0.00993107	0.00339118	0.00362284	++	515	2.223	0.02619	+	299	0.000247205	0.00504452	0.960958	++	567	2.745	0.006049	-	869	-0.000686198	0.000942209	0.466438	?	0
15900	498	y	y	7378	UPP1	++++++	7257	7.531	+	5.019e-14	++++++++	8009	8.005	+	1.19e-15	15266	10.991	+	4.215e-28	+	394	0.0186323	0.0034425	1.13746e-07	+	394	0.0202599	0.00303384	9.2018e-11	+-	515	-0.586	0.5581	+	299	0.017398	0.00581727	0.00308303	-+	567	-0.344	0.731	-	869	-0.000423085	0.00104099	0.684429	+	1244
28196	499	y	y	54433	GAR1	------	7257	-7.761	-	8.445e-15	--------	8009	-7.774	-	7.575e-15	15266	-10.982	-	4.673e-28	?	0	ns	ns	ns	?	0	ns	ns	ns	++	515	1.044	0.2966	-	299	-0.00471327	0.00529715	0.374508	-+	567	0.566	0.5717	+	869	0.00164155	0.000698443	0.0187581	?	0
9997	500	y	y	56985	ADPRM	------	7257	-9.344	-	9.233e-21	--------	8009	-6.265	-	3.718e-10	15266	-10.981	-	4.724e-28	?	0	ns	ns	ns	?	0	ns	ns	ns	--	515	-1.343	0.1791	-	299	-0.0340651	0.00619176	9.9185e-08	-?	213	-0.294	0.769	-	869	-0.002652	0.00109888	0.0158056	?	0
1644	501	y	y	57696	DDX55	------	7257	-8.892	-	5.981e-19	--------	8009	-6.679	-	2.413e-11	15266	-10.969	-	5.413e-28	?	0	ns	ns	ns	?	0	ns	ns	ns	?-	213	-2.7	0.00694	?	0	ns	ns	ns	-+	567	0.293	0.7697	+	869	0.00159548	0.000951035	0.0934205	-	1244
63235	502	y	y	9790	BMS1	------	7257	-8.645	-	5.376e-18	--------	8009	-6.908	-	4.921e-12	15266	-10.964	-	5.696e-28	+	394	0.0102361	0.00304443	0.000856133	+	394	0.0218002	0.00295493	1.12255e-12	+-	515	-0.806	0.4203	-	299	-0.00777882	0.00599458	0.195699	-+	567	0.58	0.562	+	869	0.00204803	0.000877687	0.0196253	-	1244
47925	503	y	y	51669	TMEM66	--+---	7257	-8.544	-	1.3e-17	--------	8009	-7	-	2.555e-12	15266	-10.961	-	5.897e-28	-	394	-0.00723297	0.00321203	0.0249346	-	394	-0.0142512	0.00320613	1.17215e-05	+-	515	-1.246	0.2126	-	299	-0.0060546	0.00588975	0.305025	--	567	-2.262	0.02368	-	869	-0.000865487	0.000865076	0.317081	-	1244
41340	504	y	y	57136	APMAP	++++++	7257	8.466	+	2.547e-17	+++-++-+	8009	7.07	+	1.547e-12	15266	10.958	+	6.111e-28	+	394	0.000460817	0.00356498	0.897222	-	394	-0.00188294	0.00314075	0.549204	?+	213	0.357	0.721	?	0	ns	ns	ns	-?	213	-0.117	0.907	+	869	0.00176412	0.000932098	0.0584065	+	1244
19410	505	y	y	241	ALOX5AP	++++++	7257	9.43	+	4.091e-21	++++++++	8009	6.145	+	7.972e-10	15266	10.953	+	6.415e-28	?	0	ns	ns	ns	-	394	-0.0102803	0.00332211	0.00213198	++	515	4.174	2.991e-05	+	299	0.0324877	0.00910278	0.000435422	++	567	0.296	0.7673	-	869	-0.00316197	0.00297154	0.287291	+	1244
46418	506	y	y	5271	SERPINB8	++++++	7257	8.192	+	2.561e-16	++++++++	8009	7.315	+	2.583e-13	15266	10.947	+	6.902e-28	?	0	ns	ns	ns	?	0	ns	ns	ns	++	515	1.201	0.2296	+	299	0.00409256	0.00319158	0.201018	--	567	-1.927	0.05399	+	869	0.0016896	0.0016305	0.300085	?	0
50612	507	y	y	4234	METTL1	------	7257	-6.573	-	4.929e-11	--------	8009	-8.851	-	8.659e-19	15266	-10.943	-	7.183e-28	?	0	ns	ns	ns	?	0	ns	ns	ns	+-	515	0.106	0.9155	-	299	-0.0123889	0.00365209	0.000814807	--	567	-0.948	0.3434	+	869	0.00178589	0.000839689	0.0334329	?	0
10901	508	y	y	118429	ANTXR2	++++++	7257	6.649	+	2.956e-11	++++-+++	8009	8.776	+	1.701e-18	15266	10.94	+	7.399e-28	?	0	ns	ns	ns	?	0	ns	ns	ns	++	515	2.625	0.008675	+	299	0.01968	0.00566205	0.000607889	--	567	-0.327	0.7439	+	869	0.00122313	0.00213724	0.567121	?	0
52394	509	y	y	81544	GDPD5	++-+++	7257	7.629	+	2.369e-14	++++++++	8009	7.805	+	5.929e-15	15266	10.913	+	9.947e-28	-	394	-0.0088166	0.00321117	0.00634396	+	394	0.000650544	0.00349736	0.852542	++	515	3.092	0.001989	+	299	0.0447303	0.0101007	1.46258e-05	++	567	2.666	0.007672	-	869	-0.000379916	0.00116429	0.744193	?	0
41712	510	y	y	90075	ZNF30	------	7257	-9.575	-	1.017e-21	--------	8009	-5.951	-	2.673e-09	15266	-10.912	-	1.013e-27	+	394	0.00323304	0.0032832	0.325422	+	394	0.00212573	0.00291634	0.466535	--	515	-1.852	0.06409	-	299	-0.0144851	0.00267052	1.46106e-07	+?	213	0.404	0.686	+	869	0.00128859	0.00094414	0.172306	?	0
58392	511	y	y	84946	LTV1	------	7257	-7.283	-	3.254e-13	--------	8009	-8.124	-	4.529e-16	15266	-10.906	-	1.082e-27	-	394	-0.00111423	0.00361121	0.757844	-	394	-0.00723553	0.00329348	0.0286645	--	515	-1.065	0.2871	-	299	-0.00810774	0.00474774	0.089029	--	567	-1.882	0.05977	+	869	0.00437841	0.0014867	0.00322905	-	1244
21714	512	y	y	137797	LYPD2	++-+++	7257	6.259	+	3.876e-10	++++++++	8009	9.077	+	1.12e-19	15266	10.89	+	1.293e-27	?	0	ns	ns	ns	?	0	ns	ns	ns	?+	213	1.616	0.106	?	0	ns	ns	ns	++	567	2.175	0.02966	?	0	ns	ns	ns	+	1244
25737	513	y	y	1318	SLC31A2	++++++	7257	8.343	+	7.245e-17	++++++-+	8009	7.092	+	1.324e-12	15266	10.889	+	1.298e-27	-	394	-0.0112681	0.0035463	0.00161436	+	394	0.00916817	0.00350698	0.00931752	-+	515	-0.801	0.4231	+	299	0.00693001	0.00432353	0.110326	-+	567	1.552	0.1206	+	869	0.00128004	0.00116775	0.273012	?	0
31827	514	y	y	2593	GAMT	------	7257	-8.046	-	8.554e-16	---+--+-	8009	-7.34	-	2.141e-13	15266	-10.864	-	1.715e-27	-	394	-0.0027733	0.00337898	0.412331	+	394	0.00248166	0.00335719	0.460263	-+	515	-0.132	0.8948	+	299	0.000259868	0.00254217	0.918668	++	567	1.363	0.173	-	869	-0.00024793	0.000867857	0.775123	?	0
42970	515	y	y	11326	VSIG4	++++++	7257	8.887	+	6.281e-19	+++++-++	8009	6.535	+	6.381e-11	15266	10.86	+	1.78e-27	?	0	ns	ns	ns	?	0	ns	ns	ns	-?	302	-0.486	0.627	-	299	-0.00153524	0.00256509	0.550083	?+	354	4.995	5.89e-07	-	869	-0.000114355	0.000545139	0.833845	?	0
5695	516	y	y	23710	GABARAPL1	++++++	7257	7.763	+	8.306e-15	++++++++	8009	7.601	+	2.945e-14	15266	10.857	+	1.84e-27	+	394	0.000665954	0.00260332	0.798244	-	394	-0.00273345	0.00311042	0.380094	++	515	2.287	0.02218	+	299	0.0360434	0.00841678	2.70897e-05	-+	567	1.83	0.06725	-	869	-0.00362931	0.00177213	0.0405608	?	0
49765	517	y	y	57122	NUP107	------	7257	-7.703	-	1.331e-14	--------	8009	-7.641	-	2.152e-14	15266	-10.846	-	2.092e-27	+	394	0.0080713	0.00345915	0.0201814	+	394	0.00821299	0.00360066	0.0231356	?-	213	-2.146	0.0319	?	0	ns	ns	ns	-+	567	-0.116	0.9075	+	869	0.00486497	0.00130878	0.000201451	?	0
23281	518	y	y	7203	CCT3	------	7257	-7.646	-	2.078e-14	--------	8009	-7.691	-	1.46e-14	15266	-10.842	-	2.174e-27	-	394	-0.00239945	0.00321256	0.455613	+	394	0.00341789	0.00312995	0.275565	+-	515	-1.315	0.1886	-	299	-0.0154308	0.00578905	0.00822725	--	567	-2.869	0.004114	+	869	0.00274175	0.000989662	0.00559883	?	0
58118	519	y	y	1019	CDK4	------	7257	-6.47	-	9.772e-11	--------	8009	-8.808	-	1.279e-18	15266	-10.841	-	2.211e-27	+	394	0.00132035	0.00350896	0.70693	+	394	0.00942449	0.00336001	0.00530642	+-	515	0.332	0.7401	-	299	-0.00832039	0.00368144	0.0247438	--	567	-0.591	0.5547	+	869	0.0031219	0.00125489	0.0128539	?	0
63689	520	y	y	147184	TMEM99	------	7257	-8.203	-	2.34e-16	--------	8009	-7.136	-	9.594e-13	15266	-10.825	-	2.627e-27	-	394	-0.00229626	0.00327086	0.483109	+	394	0.00737347	0.0033827	0.0299246	--	515	-1.213	0.2252	-	299	-0.00497309	0.00307848	0.107575	+-	567	-0.923	0.356	+	869	0.00098083	0.00127208	0.440682	?	0
1897	521	y	y	84824	FCRLA	------	7257	-7.099	-	1.252e-12	---+----	8009	-8.184	-	2.736e-16	15266	-10.823	-	2.678e-27	?	0	ns	ns	ns	?	0	ns	ns	ns	?-	213	-1.007	0.314	?	0	ns	ns	ns	+-	567	-0.98	0.3271	+	869	0.00820208	0.00203916	5.76389e-05	-	1244
26978	522	y	y	6919	TCEA2	------	7257	-6.203	-	5.541e-10	---+----	8009	-9.021	-	1.861e-19	15266	-10.811	-	3.054e-27	+	394	0.0103397	0.00303763	0.000739215	+	394	0.010178	0.00308643	0.00107213	--	515	-0.839	0.4015	-	299	-0.0099203	0.00581755	0.0894886	--	567	-2.461	0.01386	-	869	-0.00232124	0.000799149	0.00367675	?	0
47904	523	y	y	967	CD63	++++++	7257	9.247	+	2.313e-20	++++++++	8009	6.122	+	9.253e-10	15266	10.81	+	3.099e-27	-	394	-0.00532809	0.00350938	0.129835	+	394	0.00496207	0.00344362	0.150469	?+	213	3.099	0.00194	?	0	ns	ns	ns	--	567	-1.627	0.1037	+	869	0.00115317	0.0010035	0.250491	?	0
1922	524	y	y	9678	PHF14	----+-	7257	-6.92	-	4.508e-12	-+------	8009	-8.332	-	7.947e-17	15266	-10.806	-	3.216e-27	-	394	-0.0068615	0.00338227	0.0432322	-	394	-0.0149982	0.00308427	1.73612e-06	+-	515	-0.576	0.5646	-	299	-0.00820992	0.00250699	0.00121895	--	567	-1.263	0.2067	+	869	0.00201482	0.00106248	0.0579156	?	0
10534	525	y	y	158295	MGC24103	++++++	7257	7.693	+	1.433e-14	+++-++++	8009	7.585	+	3.334e-14	15266	10.798	+	3.506e-27	?	0	ns	ns	ns	?	0	ns	ns	ns	+-	515	-0.898	0.3694	+	299	0.00178329	0.00372605	0.632673	-?	213	-1.665	0.0959	?	0	ns	ns	ns	?	0
27775	526	y	y	16	AARS	------	7257	-8.002	-	1.222e-15	--------	8009	-7.257	-	3.952e-13	15266	-10.774	-	4.569e-27	+	394	0.00650877	0.00310217	0.03659	+	394	0.0234581	0.00301823	8.16312e-14	+-	515	-0.038	0.9694	-	299	-0.0096452	0.00527225	0.0686192	-+	567	-0.365	0.7151	-	869	-0.00130386	0.00101426	0.198608	?	0
42202	527	y	y	79731	NARS2	------	7257	-8.208	-	2.252e-16	---+----	8009	-7.048	-	1.812e-12	15266	-10.764	-	5.07e-27	+	394	0.00734568	0.00337531	0.0302107	-	394	-0.00507427	0.00363086	0.16316	?-	213	-2.148	0.0317	?	0	ns	ns	ns	--	567	-2.056	0.03979	+	869	0.00145694	0.00108253	0.178347	-	1244
32036	528	y	y	11186	RASSF1	++-+++	7257	8.596	+	8.239e-18	++++++++	8009	6.677	+	2.442e-11	15266	10.763	+	5.146e-27	+	394	0.00277001	0.00282028	0.326673	+	394	0.00371867	0.00298055	0.212972	++	515	3.649	0.0002637	+	299	0.0275432	0.00610948	1.03734e-05	++	567	1.073	0.2833	-	869	-0.00148024	0.000607145	0.0147672	+	1244
61335	529	y	y	55900	ZNF302	------	7257	-8.365	-	5.993e-17	--------	8009	-6.891	-	5.534e-12	15266	-10.759	-	5.366e-27	-	394	-0.00231336	0.00337469	0.493468	+	394	0.00429841	0.00310713	0.167399	--	515	-1.98	0.0477	-	299	-0.0323727	0.00592642	1.20706e-07	--	567	-2.325	0.02009	-	869	-0.00250278	0.00109483	0.0222545	?	0
426	530	y	y	1776	DNASE1L3	------	7257	-8.102	-	5.39e-16	-+---??-	6325	-7.085	-	1.394e-12	13582	-10.757	-	5.464e-27	?	0	ns	ns	ns	?	0	ns	ns	ns	?+	213	1.293	0.196	?	0	ns	ns	ns	-?	213	-0.189	0.85	-	869	-0.00813783	0.0026146	0.00185541	?	0
67791	531	y	y	1975	EIF4B	------	7257	-8.539	-	1.35e-17	--------	8009	-6.711	-	1.929e-11	15266	-10.749	-	6.014e-27	+	394	0.0121033	0.00342803	0.000468319	+	394	0.0170685	0.00329866	3.80727e-07	+-	515	-0.382	0.7021	-	299	-0.0145408	0.00791123	0.0673422	--	567	-1.358	0.1745	-	869	-0.00383321	0.00206664	0.0636239	?	0
64509	532	y	y	116447	TOP1MT	------	7257	-7.552	-	4.298e-14	-----+--	8009	-7.651	-	2.001e-14	15266	-10.748	-	6.053e-27	?	0	ns	ns	ns	+	394	0.0105782	0.00294865	0.000380457	--	515	-1.897	0.05789	-	299	-0.0358339	0.00598824	8.1899e-09	++	567	1.638	0.1013	-	869	-0.00127945	0.00076837	0.0958838	?	0
5852	533	y	y	10591	C6orf108	------	7257	-7.98	-	1.463e-15	--------	8009	-7.222	-	5.124e-13	15266	-10.733	-	7.108e-27	-	394	-0.00230519	0.00354732	0.51621	+	394	0.00730574	0.00340661	0.0326558	-+	515	-0.107	0.915	-	299	-0.0250031	0.004562	1.10163e-07	-?	213	-0.148	0.882	-	869	-0.00149446	0.000906723	0.0993121	?	0
39064	534	y	y	64062	RBM26	------	7257	-7.986	-	1.399e-15	--------	8009	-7.21	-	5.605e-13	15266	-10.728	-	7.539e-27	-	394	-0.00146998	0.0030935	0.634957	?	0	ns	ns	ns	--	515	-0.599	0.5492	-	299	-0.012008	0.00543356	0.0280846	-+	567	-0.315	0.7528	+	869	0.00268154	0.000833227	0.00128974	-	1244
49562	535	y	y	353189	SLCO4C1	++++-+	7257	9.776	+	1.427e-22	-++--+-+	8009	5.501	+	3.78e-08	15266	10.724	+	7.814e-27	?	0	ns	ns	ns	?	0	ns	ns	ns	?+	213	1.526	0.127	+	299	0.00528449	0.00221987	0.018096	-+	567	0.297	0.7668	+	869	0.00317503	0.0037336	0.395106	?	0
58921	536	y	y	6431	SRSF6	------	7257	-8.212	-	2.177e-16	--------	8009	-6.985	-	2.84e-12	15266	-10.721	-	8.078e-27	+	394	0.0131648	0.00265244	1.07165e-06	+	394	0.0118604	0.00271734	1.66536e-05	+?	302	1.302	0.193	-	299	-0.0101182	0.00442292	0.0230578	?+	354	1.134	0.257	+	869	0.00281593	0.00103486	0.00650681	-	1244
66838	537	y	y	5269	SERPINB6	++-+++	7257	7.029	+	2.075e-12	+++++-++	8009	8.107	+	5.176e-16	15266	10.718	+	8.339e-27	+	394	0.0105557	0.00311557	0.00078178	+	394	0.0129645	0.00325609	8.28239e-05	++	515	2.422	0.01544	+	299	0.020108	0.00882858	0.0236607	--	567	-1.927	0.05397	-	869	-0.00051608	0.000598774	0.388745	+	1244
10638	538	y	y	953	ENTPD1	++++++	7257	7.772	+	7.746e-15	+++-++-+	8009	7.4	+	1.362e-13	15266	10.718	+	8.349e-27	?	0	ns	ns	ns	?	0	ns	ns	ns	-+	515	1.415	0.157	+	299	0.00349093	0.00331095	0.292816	-+	567	-0.446	0.6553	+	869	0.00121199	0.000923679	0.189474	?	0
42673	539	y	y	639	PRDM1	++++++	7257	7.2	+	6.029e-13	++++++++	8009	7.924	+	2.296e-15	15266	10.704	+	9.8e-27	?	0	ns	ns	ns	?	0	ns	ns	ns	?+	213	3.256	0.00113	?	0	ns	ns	ns	-?	213	-0.098	0.922	+	869	0.0106799	0.00238416	7.48e-06	+	1244
4853	540	y	y	1824	DSC2	++++++	7257	7.526	+	5.227e-14	+++++-++	8009	7.609	+	2.764e-14	15266	10.7	+	1.014e-26	?	0	ns	ns	ns	?	0	ns	ns	ns	-+	515	0.566	0.5715	+	299	4.39318e-05	0.00244236	0.985664	++	567	2.885	0.00391	-	869	-0.00560542	0.00311311	0.0717685	?	0
62670	541	y	y	22887	FOXJ3	------	7257	-8.548	-	1.254e-17	--------	8009	-6.625	-	3.473e-11	15266	-10.692	-	1.105e-26	+	394	0.00586684	0.00331854	0.0779253	-	394	-0.00227195	0.00331769	0.493912	?+	213	0.224	0.823	?	0	ns	ns	ns	-+	567	1.824	0.06817	+	869	0.00159769	0.00066306	0.0159711	?	0
61065	542	y	y	55506	H2AFY2	------	7257	-7.654	-	1.955e-14	--------	8009	-7.474	-	7.756e-14	15266	-10.69	-	1.128e-26	-	394	-0.00109384	0.00355141	0.758259	+	394	0.00160792	0.00331961	0.628418	-+	515	-0.746	0.4559	-	299	-0.0255933	0.00428461	8.67085e-09	--	567	-0.622	0.534	?	0	ns	ns	ns	?	0
16054	543	y	y	1870	E2F2	++-++-	7257	5.197	+	2.024e-07	++++-+++	8009	9.781	+	1.355e-22	15266	10.668	+	1.438e-26	?	0	ns	ns	ns	?	0	ns	ns	ns	++	515	4.154	3.27e-05	+	299	0.0186435	0.00614407	0.00268487	++	567	3.062	0.002199	+	869	0.00427727	0.000891475	1.6e-06	+	1244
31661	544	y	y	7486	WRN	------	7257	-8.204	-	2.324e-16	--------	8009	-6.916	-	4.66e-12	15266	-10.666	-	1.474e-26	+	394	0.002255	0.00321445	0.483454	+	394	0.00216702	0.00327139	0.508148	--	515	-1.713	0.08668	-	299	-0.0116831	0.00609674	0.0565576	--	567	-2.139	0.03247	+	869	0.000434529	0.00111116	0.695753	?	0
11560	545	y	y	54517	PUS7	------	7257	-9.375	-	6.901e-21	-----+--	8009	-5.789	-	7.065e-09	15266	-10.657	-	1.614e-26	-	394	-0.00137266	0.00353187	0.697765	+	394	0.00797663	0.00338619	0.0190299	?-	213	-1.419	0.156	?	0	ns	ns	ns	-+	567	-0.945	0.3445	+	869	0.00207283	0.00134983	0.124631	?	0
58631	546	y	y	90488	C12orf23	------	7257	-8.251	-	1.565e-16	---+-??-	6325	-6.774	-	1.252e-11	13582	-10.654	-	1.668e-26	?	0	ns	ns	ns	?	0	ns	ns	ns	?-	213	-2.681	0.00734	?	0	ns	ns	ns	-?	213	-0.428	0.669	+	869	0.0015182	0.00114816	0.186073	-	1244
64778	547	y	y	10418	SPON1	------	7257	-9.021	-	1.862e-19	---+--+-	8009	-6.119	-	9.412e-10	15266	-10.652	-	1.706e-26	-	394	-0.00912134	0.0031028	0.00349844	+	394	0.00231498	0.00317831	0.466862	+-	515	0.372	0.7096	-	299	-0.00594299	0.00278833	0.0341097	+-	567	-0.286	0.775	?	0	ns	ns	ns	?	0
1950	548	y	y	5934	RBL2	------	7257	-8.266	-	1.386e-16	--------	8009	-6.831	-	8.43e-12	15266	-10.647	-	1.807e-26	+	394	0.00166888	0.003236	0.606364	+	394	0.00284711	0.00324863	0.381395	--	515	-1.773	0.07622	-	299	-0.0183127	0.00824809	0.02737	--	567	-2.666	0.007668	-	869	-0.00231464	0.00110724	0.0365754	-	1244
64139	549	y	y	79180	EFHD2	++++++	7257	8.422	+	3.7e-17	+++-++++	8009	6.675	+	2.477e-11	15266	10.641	+	1.916e-26	-	394	-0.00791514	0.00365695	0.0310897	+	394	0.0113427	0.00335061	0.000789474	++	515	3.779	0.0001575	+	299	0.0268175	0.00783711	0.000734943	++	567	2.206	0.02735	+	869	0.00418805	0.000806489	2.07e-07	+	1244
5653	550	y	y	55846	ITFG2	------	7257	-7.303	-	2.807e-13	--------	8009	-7.739	-	1.005e-14	15266	-10.64	-	1.94e-26	+	394	0.0103443	0.00327938	0.00174391	+	394	0.0157504	0.00259954	3.4552e-09	--	515	-2.574	0.01005	-	299	-0.0131623	0.0050584	0.00986279	--	567	-1.629	0.1033	+	869	0.00164387	0.000799708	0.0398217	-	1244
32866	551	y	y	9710	KIAA0355	------	7257	-9.817	-	9.485e-23	-------+	8009	-5.32	-	1.038e-07	15266	-10.622	-	2.361e-26	+	394	0.00572647	0.00308998	0.0646664	+	394	0.0102	0.00311288	0.00115236	+-	515	0.243	0.8079	-	299	-0.0167565	0.0050866	0.00114123	-+	567	0.869	0.3846	-	869	-0.000869012	0.000768725	0.258283	?	0
20682	552	y	y	55701	ARHGEF40	++++++	7257	7.736	+	1.028e-14	++++++++	8009	7.294	+	3.009e-13	15266	10.617	+	2.497e-26	?	0	ns	ns	ns	?	0	ns	ns	ns	-?	302	-1.359	0.174	+	299	0.00112365	0.00193781	0.562575	?-	354	-0.88	0.379	?	0	ns	ns	ns	?	0
20744	553	y	y	29997	GLTSCR2	------	7257	-8.626	-	6.379e-18	--------	8009	-6.428	-	1.296e-10	15266	-10.602	-	2.906e-26	+	394	0.0126653	0.0033228	0.000162353	+	394	0.0167511	0.0029834	3.93859e-08	--	515	-1.514	0.13	-	299	-0.00313992	0.00242592	0.196842	-+	567	0.695	0.4869	-	869	-0.00617231	0.00114047	6.23e-08	?	0
62631	554	y	y	9540	TP53I3	++++++	7257	8.996	+	2.337e-19	++++++++	8009	6.065	+	1.323e-09	15266	10.595	+	3.129e-26	?	0	ns	ns	ns	?	0	ns	ns	ns	?+	213	1.863	0.0625	?	0	ns	ns	ns	-+	567	0.023	0.9818	+	869	0.00221677	0.000857005	0.00969152	+	1244
50269	555	y	y	25923	ATL3	+-++++	7257	6.477	+	9.352e-11	++++++++	8009	8.453	+	2.84e-17	15266	10.588	+	3.374e-26	?	0	ns	ns	ns	?	0	ns	ns	ns	+-	515	1.759	0.07856	+	299	0.00445222	0.00391279	0.256351	-+	567	-0.13	0.8968	-	869	-0.00399801	0.00119522	0.000822824	?	0
53171	556	y	y	400916	CHCHD10	------	7257	-7.693	-	1.439e-14	----++--	8009	-7.275	-	3.473e-13	15266	-10.573	-	3.969e-26	-	394	-0.00139277	0.00322626	0.666219	+	394	0.0026632	0.003167	0.400949	?+	213	1.576	0.115	?	0	ns	ns	ns	++	567	0.931	0.3521	-	869	-0.00103911	0.000786876	0.186652	?	0
65149	557	y	y	5911	RAP2A	++++++	7257	7.637	+	2.221e-14	+++-++++	8009	7.318	+	2.511e-13	15266	10.566	+	4.265e-26	-	394	-0.0101737	0.0032498	0.00188736	-	394	-0.00279682	0.00341428	0.41324	++	515	0.971	0.3314	+	299	0.00903486	0.00927642	0.331091	--	567	-1.194	0.2324	+	869	3.13605e-05	0.00120352	0.979212	?	0
18756	558	y	y	57819	LSM2	------	7257	-6.333	-	2.405e-10	----+---	8009	-8.545	-	1.287e-17	15266	-10.555	-	4.81e-26	-	394	-0.00292353	0.0033427	0.382375	+	394	0.00847733	0.00347316	0.0151354	-+	515	0.086	0.9314	-	299	-0.0129158	0.00526813	0.0149577	--	567	-3.251	0.00115	+	869	0.000752341	0.00107621	0.484509	-	1244
63039	559	y	y	9166	EBAG9	------	7257	-8.321	-	8.725e-17	--------	8009	-6.635	-	3.25e-11	15266	-10.543	-	5.492e-26	+	394	0.00151991	0.00309398	0.623551	-	394	-0.00416968	0.00315598	0.187274	?-	213	-0.684	0.494	?	0	ns	ns	ns	--	567	-1.313	0.1891	+	869	0.000755909	0.00080054	0.345042	-	1244
9621	560	y	y	1521	CTSW	++-+++	7257	8.435	+	3.32e-17	++++++++	8009	6.514	+	7.32e-11	15266	10.534	+	6.045e-26	?	0	ns	ns	ns	?	0	ns	ns	ns	++	515	2.608	0.009114	+	299	0.0125793	0.00919943	0.172824	+-	567	1.727	0.08415	-	869	-0.000494533	0.00166058	0.765849	?	0
30132	561	y	y	283	ANG	++++++	7257	9.575	+	1.018e-21	+-++++++	8009	5.419	+	5.982e-08	15266	10.527	+	6.492e-26	?	0	ns	ns	ns	?	0	ns	ns	ns	?+	213	1.372	0.17	?	0	ns	ns	ns	-+	567	0.254	0.7994	+	869	0.000938018	0.00069701	0.178376	?	0
47890	562	y	y	8644	AKR1C3	++-+++	7257	7.032	+	2.035e-12	++++++++	8009	7.839	+	4.533e-15	15266	10.526	+	6.536e-26	+	394	0.00665525	0.00305808	0.0301856	+	394	0.0077946	0.00336729	0.0211861	?+	213	0.358	0.72	?	0	ns	ns	ns	+-	567	0.162	0.8713	+	869	0.00133957	0.00082318	0.10367	-	1244
62447	563	y	y	11000	SLC27A3	++++++	7257	8.379	+	5.339e-17	++++++++	8009	6.548	+	5.818e-11	15266	10.52	+	6.983e-26	+	394	0.0151885	0.00345992	1.49293e-05	+	394	0.0201433	0.00314483	4.71131e-10	++	515	3.866	0.0001106	+	299	0.031586	0.00721465	1.81224e-05	-+	567	1.533	0.1253	+	869	0.00119174	0.000582736	0.040847	+	1244
25296	564	y	y	23318	ZCCHC11	------	7257	-7.152	-	8.529e-13	-----+--	8009	-7.71	-	1.254e-14	15266	-10.516	-	7.259e-26	+	394	0.00403252	0.00348474	0.24796	+	394	0.00603917	0.00323894	0.06306	--	515	-1.406	0.1599	-	299	-0.0144073	0.00649663	0.0275475	-+	567	-0.52	0.6032	-	869	-0.00281182	0.00156027	0.071524	?	0
63269	565	y	y	132	ADK	------	7257	-8.634	-	5.908e-18	---++---	8009	-6.294	-	3.085e-10	15266	-10.512	-	7.602e-26	-	394	-0.00737024	0.00313926	0.0194273	-	394	-0.00914615	0.00304332	0.00283903	--	515	-1.983	0.04737	-	299	-0.0103685	0.00419951	0.0142718	--	567	-2.429	0.01514	+	869	0.00467561	0.00128453	0.000272695	?	0
32065	566	y	y	80746	TSEN2	---?--	6376	-9.203	-	3.491e-20	--------	8009	-5.866	-	4.465e-09	14385	-10.504	-	8.309e-26	+	394	0.0115647	0.00314205	0.000268267	+	394	0.00359055	0.00321839	0.265323	--	515	-2.231	0.02565	-	299	-0.00919603	0.00312904	0.00362598	--	567	-2.696	0.007012	+	869	0.00063516	0.000917496	0.488764	-	1244
3467	567	y	y	2882	GPX7	------	7257	-8.1	-	5.507e-16	-----+--	8009	-6.785	-	1.164e-11	15266	-10.499	-	8.726e-26	?	0	ns	ns	ns	?	0	ns	ns	ns	--	515	-0.902	0.3668	-	299	-0.0117266	0.00390936	0.002998	+-	567	-1.933	0.05325	+	869	0.00109818	0.00252963	0.664198	?	0
64885	568	y	y	10575	CCT4	------	7257	-7.897	-	2.865e-15	--------	8009	-6.976	-	3.045e-12	15266	-10.497	-	8.942e-26	?	0	ns	ns	ns	?	0	ns	ns	ns	--	515	-1.036	0.3001	-	299	-0.00259433	0.00197209	0.189632	--	567	-3.189	0.001428	+	869	0.000623485	0.000900596	0.488747	-	1244
2282	569	y	y	84273	NOA1	-----+	7257	-7.625	-	2.449e-14	--------	8009	-7.204	-	5.83e-13	15266	-10.475	-	1.124e-25	-	394	-0.00492497	0.00340976	0.149503	-	394	-0.00912927	0.00336397	0.0069707	+-	515	-0.636	0.5249	-	299	-0.0183872	0.00635688	0.00418546	-?	213	-1.063	0.288	-	869	-0.000464053	0.000640627	0.468837	-	1244
3055	570	y	y	6310	ATXN1	+-+-++	7257	7.18	+	6.987e-13	+--+++++	8009	7.603	+	2.891e-14	15266	10.457	+	1.358e-25	-	394	-0.00476492	0.00235488	0.0437726	-	394	-0.0071383	0.00231925	0.00224486	?+	213	3.46	0.000541	?	0	ns	ns	ns	++	567	1.472	0.1409	-	869	-0.00251411	0.0014707	0.0873636	?	0
47855	571	y	y	51602	NOP58	------	7257	-7.055	-	1.726e-12	--------	8009	-7.687	-	1.51e-14	15266	-10.432	-	1.779e-25	+	394	0.00422164	0.0030681	0.169708	-	394	-0.00159915	0.00310621	0.607004	+-	515	1.12	0.2629	+	299	0.00205457	0.00579944	0.723458	--	567	-3.745	0.0001807	+	869	0.00184267	0.00114258	0.106804	-	1244
1677	572	y	y	23304	UBR2	++++++	7257	5.373	+	7.728e-08	++++++++	8009	9.273	+	1.816e-20	15266	10.421	+	1.991e-25	+	394	0.0101329	0.00326273	0.00204926	+	394	0.0106982	0.00322004	0.000984056	+-	515	0.726	0.4677	+	299	0.00629862	0.00431305	0.145543	-+	567	1.371	0.1703	-	869	-0.0016561	0.00101187	0.1017	+	1244
43041	573	y	y	6720	SREBF1	--+--+	7257	-5.137	-	2.795e-07	-----+--	8009	-9.484	-	2.452e-21	15266	-10.411	-	2.215e-25	+	394	0.0020623	0.0032021	0.51996	+	394	0.00961454	0.00330074	0.00380506	-+	515	-1.457	0.145	-	299	-0.0378483	0.0068863	1.01966e-07	+-	567	0.743	0.4572	-	869	-5.4008e-05	0.000584942	0.926435	?	0
6728	574	y	y	1974	EIF4A2	------	7257	-8.599	-	8.049e-18	--------	8009	-6.176	-	6.591e-10	15266	-10.402	-	2.434e-25	+	394	0.00119842	0.00342922	0.726938	+	394	0.000684983	0.00359058	0.848812	+-	515	0.762	0.446	+	299	0.00395394	0.00557323	0.478756	--	567	-2.436	0.01485	-	869	-0.00400504	0.00114741	0.000482079	?	0
50905	575	y	y	83939	EIF2A	------	7257	-7.89	-	3.023e-15	--------	8009	-6.837	-	8.079e-12	15266	-10.392	-	2.691e-25	+	394	0.00250335	0.003168	0.429932	-	394	-0.00189908	0.00303742	0.532218	+-	515	-0.55	0.5824	-	299	-0.0103992	0.00603715	0.0863042	--	567	-2.757	0.005833	-	869	-0.00208491	0.000942232	0.0269162	?	0
35693	576	y	y	23022	PALLD	++++++	7257	8.495	+	1.975e-17	++++++++	8009	6.252	+	4.062e-10	15266	10.385	+	2.895e-25	-	394	-0.00338923	0.00326957	0.300618	+	394	0.00783917	0.00304068	0.0103315	?-	213	-0.483	0.629	+	299	0.00575609	0.00318844	0.0723246	++	567	3.543	0.0003954	+	869	0.00124751	0.00130614	0.33952	?	0
61696	577	y	y	4242	MFNG	------	7257	-7.435	-	1.046e-13	--------	8009	-7.249	-	4.186e-13	15266	-10.377	-	3.169e-25	?	0	ns	ns	ns	?	0	ns	ns	ns	--	515	-1.645	0.09994	-	299	-0.0215484	0.00586701	0.000297849	-+	567	-0.127	0.8991	+	869	0.00291707	0.00106154	0.00599672	-	1244
11007	578	y	y	10577	NPC2	++++++	7257	9.297	+	1.451e-20	++++++++	8009	5.419	+	6.007e-08	15266	10.334	+	4.923e-25	+	394	0.000453419	0.00327333	0.889907	+	394	0.0122739	0.00302361	6.04025e-05	++	515	0.869	0.385	+	299	0.0170022	0.00608696	0.0056545	++	567	3.141	0.001682	-	869	-0.00496466	0.00131275	0.000155648	+	1244
23973	579	y	y	7124	TNF	++-+++	7257	4.987	+	6.135e-07	++++++++	8009	9.514	+	1.838e-21	15266	10.329	+	5.203e-25	?	0	ns	ns	ns	?	0	ns	ns	ns	?+	213	5.157	2.51e-07	?	0	ns	ns	ns	++	567	2.156	0.0311	+	869	0.000842398	0.00165222	0.61015	+	1244
46301	580	y	y	146857	SLFN13	++++++	7257	6.358	+	2.04e-10	++++++++	8009	8.202	+	2.366e-16	15266	10.324	+	5.462e-25	?	0	ns	ns	ns	?	0	ns	ns	ns	++	515	0.947	0.3437	+	299	0.00525078	0.00657877	0.425605	-?	213	-0.53	0.596	+	869	0.00253769	0.00195187	0.193556	?	0
15195	581	y	y	4967	OGDH	++-+++	7257	6.712	+	1.916e-11	+-++++++	8009	7.863	+	3.765e-15	15266	10.323	+	5.574e-25	+	394	0.00867318	0.00332243	0.00941884	+	394	0.0155685	0.0031014	8.14917e-07	++	515	2.252	0.0243	+	299	0.0121601	0.00380788	0.00160088	++	567	1.063	0.2876	+	869	0.0044257	0.000825072	8.14e-08	?	0
42265	582	y	y	80008	TMEM156	------	7257	-7.328	-	2.332e-13	-+---?--	7782	-7.248	-	4.229e-13	15039	-10.304	-	6.726e-25	?	0	ns	ns	ns	?	0	ns	ns	ns	+-	515	0.135	0.8927	-	299	-0.000374128	0.00198515	0.850678	-+	567	-0.392	0.6953	-	869	-0.00126084	0.00212158	0.552318	?	0
43425	583	y	y	321	APBA2	------	7257	-8.634	-	5.939e-18	------?-	6552	-5.86	-	4.618e-09	13809	-10.296	-	7.38e-25	+	394	0.00517155	0.00327572	0.115271	+	394	0.00278432	0.00328864	0.397753	--	515	-3.971	7.166e-05	-	299	-0.0370876	0.00560713	2.54671e-10	+?	213	0.824	0.41	?	0	ns	ns	ns	-	1244
10509	584	y	y	8676	STX11	++++++	7257	8.843	+	9.328e-19	++++++++	8009	5.782	+	7.378e-09	15266	10.285	+	8.242e-25	?	0	ns	ns	ns	?	0	ns	ns	ns	++	515	1.978	0.04788	+	299	0.0226149	0.0112245	0.0450819	++	567	2.413	0.01582	+	869	0.00060568	0.00146349	0.678976	+	1244
17745	585	y	y	26056	RAB11FIP5	++-+++	7257	8.53	+	1.46e-17	+++++++-	8009	6.079	+	1.21e-09	15266	10.284	+	8.284e-25	+	394	0.0120192	0.00322455	0.000224599	+	394	0.00254121	0.00340286	0.455679	++	515	3.708	0.0002088	+	299	0.00743133	0.00456679	0.10504	++	567	1.634	0.1024	-	869	-3.4892e-05	0.000551381	0.949543	?	0
30113	586	y	y	1514	CTSL1	++-+++	7257	6.128	+	8.905e-10	++++-+++	8009	8.365	+	5.99e-17	15266	10.284	+	8.309e-25	+	394	0.00390196	0.00320482	0.2242	-	394	-0.00347326	0.00310796	0.264509	?+	213	0.224	0.823	?	0	ns	ns	ns	++	567	2.255	0.02412	?	0	ns	ns	ns	?	0
23133	587	y	y	26135	SERBP1	---?--	6376	-8.272	-	1.313e-16	--------	8009	-6.392	-	1.633e-10	14385	-10.278	-	8.89e-25	+	394	0.00258581	0.00318038	0.416726	+	394	0.00194531	0.00289491	0.502031	--	515	-2.246	0.02472	-	299	-0.018182	0.00442121	5.43701e-05	-+	567	-0.866	0.3865	-	869	-6.1113e-05	0.000909178	0.946408	?	0
53045	588	y	y	7597	ZBTB25	------	7257	-9.157	-	5.331e-20	-----+--	8009	-5.472	-	4.45e-08	15266	-10.277	-	8.946e-25	?	0	ns	ns	ns	?	0	ns	ns	ns	--	515	-0.562	0.5739	-	299	-0.0189147	0.00677337	0.00566644	--	567	-2.301	0.02138	-	869	-0.00392012	0.00140712	0.00533775	?	0
10594	589	y	y	84441	MAML2	------	7257	-9.08	-	1.081e-19	------+-	8009	-5.53	-	3.207e-08	15266	-10.266	-	1.003e-24	?	0	ns	ns	ns	?	0	ns	ns	ns	--	515	-1.704	0.0883	-	299	-0.00552256	0.00189278	0.00387275	-+	567	-1.341	0.1799	-	869	-0.00338405	0.00132787	0.0108194	-	1244
28342	590	y	y	191	AHCY	---+-+	7257	-5.862	-	4.584e-09	----+---	8009	-8.588	-	8.844e-18	15266	-10.262	-	1.045e-24	-	394	-0.0147978	0.0029454	7.98331e-07	-	394	-0.0109946	0.00302024	0.00031221	-+	515	-0.652	0.5147	-	299	-0.0209515	0.00524709	8.75967e-05	--	567	-1.791	0.07335	+	869	0.00180019	0.00108571	0.0973012	-	1244
62229	591	y	y	4259	MGST3	++++++	7257	8.851	+	8.66e-19	++++++++	8009	5.738	+	9.596e-09	15266	10.258	+	1.084e-24	-	394	-0.00795923	0.00317743	0.0126889	-	394	-0.00832621	0.00318631	0.00934828	+-	515	0.841	0.4003	+	299	0.00743068	0.00672686	0.270465	--	567	-3.245	0.001176	-	869	-0.000567602	0.00183287	0.756805	+	1244
15111	592	y	y	28984	RGCC	------	7257	-9.199	-	3.6e-20	---+---+	8009	-5.395	-	6.844e-08	15266	-10.251	-	1.176e-24	+	394	0.00030734	0.00295242	0.91715	+	394	0.00456011	0.00347784	0.19063	+-	515	0.057	0.9546	-	299	-0.0241256	0.00948326	0.0116084	+?	213	0.068	0.946	+	869	0.000205736	0.00170025	0.903689	?	0
18693	593	y	y	199675	C19orf59	++++++	7257	8.406	+	4.239e-17	++++++++	8009	6.147	+	7.875e-10	15266	10.248	+	1.204e-24	?	0	ns	ns	ns	?	0	ns	ns	ns	-+	515	0.691	0.4896	+	299	0.016588	0.00930286	0.0758763	+?	213	1.815	0.0696	-	869	-0.000512529	0.000907149	0.572081	?	0
22070	594	y	y	51018	RRP15	------	7257	-8.141	-	3.922e-16	--------	8009	-6.393	-	1.626e-10	15266	-10.243	-	1.268e-24	?	0	ns	ns	ns	?	0	ns	ns	ns	--	515	-1.109	0.2674	-	299	-0.00679248	0.00489536	0.166611	--	567	-3.492	0.0004792	+	869	0.00346072	0.00144731	0.0167964	?	0
56210	595	y	y	88455	ANKRD13A	++++++	7257	7.824	+	5.106e-15	+-++++++	8009	6.694	+	2.17e-11	15266	10.243	+	1.27e-24	-	394	-0.00581139	0.00330534	0.0795664	+	394	0.0104936	0.00316775	0.00101793	++	515	2.327	0.01998	+	299	0.00639984	0.00527772	0.226511	-+	567	0.874	0.3824	-	869	-0.00185186	0.00110236	0.0929759	+	1244
62881	596	y	y	388524	RPSAP58	------	7257	-7.797	-	6.342e-15	--------	8009	-6.717	-	1.85e-11	15266	-10.241	-	1.295e-24	+	394	0.00418283	0.00315923	0.186343	+	394	0.00909595	0.00335456	0.00701863	+?	302	1.63	0.103	-	299	-0.00885678	0.00400231	0.0278777	?-	354	-2.374	0.0176	?	0	ns	ns	ns	?	0
57182	597	y	y	2581	GALC	++++++	7257	6.13	+	8.809e-10	+++++-++	8009	8.301	+	1.03e-16	15266	10.239	+	1.327e-24	?	0	ns	ns	ns	?	0	ns	ns	ns	?+	213	0.714	0.475	?	0	ns	ns	ns	-+	567	0.474	0.6355	-	869	-0.000706337	0.00136221	0.604094	?	0
67717	598	y	y	23279	NUP160	------	7257	-9.029	-	1.727e-19	-----+-+	8009	-5.536	-	3.095e-08	15266	-10.235	-	1.383e-24	+	394	0.00301936	0.00334841	0.367804	+	394	0.00802318	0.0031454	0.0111666	+-	515	-0.261	0.7939	-	299	-0.0122857	0.00655184	0.0620288	--	567	-3.519	0.0004327	+	869	0.00413082	0.00117271	0.000427572	?	0
1670	599	y	y	10099	TSPAN3	------	7257	-8.369	-	5.803e-17	---+---+	8009	-6.164	-	7.113e-10	15266	-10.235	-	1.386e-24	-	394	-0.0130475	0.00320764	5.83874e-05	-	394	-0.0021052	0.00322323	0.514086	--	515	-5.117	3.107e-07	-	299	-0.0255949	0.00435018	1.39294e-08	--	567	-2.204	0.0275	+	869	0.000342819	0.0012952	0.791252	?	0
56658	600	y	y	3340	NDST1	++++++	7257	7.752	+	9.017e-15	++++++-+	8009	6.75	+	1.481e-11	15266	10.234	+	1.396e-24	?	0	ns	ns	ns	+	394	0.00469004	0.00317238	0.140204	?-	213	-1.684	0.0922	?	0	ns	ns	ns	+-	567	1.084	0.2785	+	869	0.00208203	0.000935239	0.0260011	?	0
20844	601	y	y	1786	DNMT1	------	7257	-8.654	-	4.982e-18	-------+	8009	-5.889	-	3.889e-09	15266	-10.232	-	1.427e-24	+	394	0.0014903	0.00357421	0.676957	-	394	-0.000871479	0.00320667	0.785954	+-	515	1.507	0.1317	-	299	-0.00474259	0.00566048	0.402981	-+	567	0.226	0.8215	+	869	0.00428148	0.00101075	2.27594e-05	-	1244
55298	602	y	y	114884	OSBPL10	------	7257	-7.185	-	6.726e-13	---+---+	8009	-7.256	-	3.976e-13	15266	-10.21	-	1.798e-24	?	0	ns	ns	ns	?	0	ns	ns	ns	?-	213	-0.444	0.657	?	0	ns	ns	ns	+-	567	0.603	0.5466	+	869	0.000804282	0.000926484	0.385339	-	1244
41942	603	y	y	83857	TMTC1	++++++	7257	6.425	+	1.32e-10	++++++++	8009	7.964	+	1.668e-15	15266	10.198	+	2.025e-24	?	0	ns	ns	ns	?	0	ns	ns	ns	?-	213	-0.58	0.562	+	299	0.00275107	0.0017564	0.118638	++	567	1.445	0.1486	+	869	0.00393574	0.0033181	0.235565	?	0
55194	604	y	y	23580	CDC42EP4	++++++	7257	7.161	+	7.985e-13	++++++++	8009	7.253	+	4.067e-13	15266	10.191	+	2.172e-24	-	394	-0.00211979	0.00296749	0.47548	+	394	0.00306928	0.00326935	0.34846	-+	515	-0.569	0.5697	-	299	-0.000831597	0.0042658	0.845606	++	567	4.736	2.179e-06	-	869	-0.000412431	0.000744192	0.579442	?	0
34130	605	y	y	64755	C16orf58	------	7257	-6.999	-	2.576e-12	--------	8009	-7.404	-	1.324e-13	15266	-10.188	-	2.233e-24	+	394	0.00835453	0.0032365	0.0102363	+	394	0.00677041	0.003335	0.0430808	-+	515	0.546	0.585	-	299	-0.0171095	0.00558553	0.0024487	+?	213	0.58	0.562	+	869	0.00186381	0.000572354	0.00112837	-	1244
68115	606	y	y	6594	SMARCA1	----+-	7257	-6.165	-	7.03e-10	-+-???+-	7302	-8.235	-	1.803e-16	14559	-10.185	-	2.321e-24	?	0	ns	ns	ns	?	0	ns	ns	ns	-?	302	-1.815	0.0695	+	299	0.0013123	0.00210306	0.533244	?+	354	0.145	0.885	-	869	-0.00607821	0.00134284	6e-06	?	0
64743	607	y	y	51338	MS4A4A	+-++++	7257	9.032	+	1.686e-19	--+++??+	6325	5.239	+	1.618e-07	13582	10.177	+	2.522e-24	?	0	ns	ns	ns	?	0	ns	ns	ns	?-	213	-0.411	0.681	?	0	ns	ns	ns	++	567	1.976	0.04813	-	869	-0.0017946	0.00177436	0.311823	+	1244
43301	608	y	y	151258	SLC38A11	------	7257	-7.329	-	2.314e-13	+--+--?-	6552	-7.056	-	1.713e-12	13809	-10.174	-	2.593e-24	?	0	ns	ns	ns	+	394	0.0107866	0.00345986	0.00197538	--	515	-0.539	0.5901	?	0	ns	ns	ns	+?	213	2.076	0.0379	?	0	ns	ns	ns	+	1244
40373	609	y	y	79668	PARP8	++++++	7257	6.948	+	3.701e-12	+++-++++	8009	7.423	+	1.143e-13	15266	10.168	+	2.767e-24	-	394	-0.00427665	0.00328003	0.193122	+	394	0.0063981	0.00342757	0.0627624	++	515	1.878	0.06035	+	299	0.0292468	0.00485906	6.79635e-09	-+	567	1.309	0.1905	-	869	-0.00150595	0.00110301	0.172157	?	0
19552	610	y	y	6187	RPS2	------	7257	-6.475	-	9.511e-11	--------	8009	-7.874	-	3.43e-15	15266	-10.167	-	2.773e-24	-	394	-0.0110588	0.00265649	3.93529e-05	-	394	-0.00978886	0.00294447	0.000976861	+-	515	-1.043	0.2969	-	299	-0.017135	0.00933693	0.0677576	--	567	-0.642	0.5206	+	869	0.00017968	0.00230527	0.937873	?	0
56003	611	y	y	23028	KDM1A	---+--	7257	-6.88	-	5.994e-12	--------	8009	-7.483	-	7.256e-14	15266	-10.164	-	2.883e-24	+	394	0.00933956	0.00288312	0.00130931	+	394	0.00809246	0.00304856	0.00829473	-?	302	-1.865	0.0622	-	299	-0.0114389	0.00611614	0.0627032	?+	354	1.811	0.0701	?	0	ns	ns	ns	?	0
48908	612	y	y	55803	ADAP2	++++++	7257	8.149	+	3.664e-16	+++++-++	8009	6.271	+	3.598e-10	15266	10.16	+	2.976e-24	?	0	ns	ns	ns	-	394	-0.0121465	0.00332124	0.000293563	++	515	1.749	0.08021	+	299	0.00885206	0.00323297	0.00665965	-+	567	-0.508	0.6111	-	869	-0.000957984	0.000976406	0.326527	?	0
45909	613	y	y	10906	TRAFD1	++++++	7257	6.755	+	1.427e-11	++++++++	8009	7.566	+	3.84e-14	15266	10.138	+	3.761e-24	+	394	0.00152178	0.00309197	0.622899	+	394	0.00753078	0.00326713	0.0217372	+-	515	0.234	0.8153	+	299	0.00491682	0.00328474	0.135787	-+	567	-0.542	0.5879	-	869	-0.000595325	0.0011144	0.593196	+	1244
23198	614	y	y	4864	NPC1	++-+++	7257	8.274	+	1.294e-16	+++-++++	8009	6.118	+	9.453e-10	15266	10.137	+	3.798e-24	-	394	-0.00946825	0.00349178	0.00701729	+	394	0.00912489	0.00333233	0.00648285	++	515	2.793	0.005219	+	299	0.0247724	0.00756604	0.00122163	-+	567	0.167	0.8674	-	869	-0.000718692	0.00138619	0.604132	?	0
32696	615	y	y	283345	RPL13P5	------	7257	-5.402	-	6.594e-08	--------	8009	-8.852	-	8.565e-19	15266	-10.136	-	3.809e-24	+	394	0.00323499	0.00271481	0.234199	+	394	0.00105265	0.00274385	0.701475	-?	302	-1.146	0.252	-	299	-0.0292809	0.00563067	4.36786e-07	?-	354	-4.345	1.39e-05	?	0	ns	ns	ns	?	0
55301	616	y	y	9242	MSC	++++++	7257	8.901	+	5.547e-19	-+++++?+	6552	5.336	+	9.52e-08	13809	10.128	+	4.163e-24	?	0	ns	ns	ns	?	0	ns	ns	ns	?+	213	2.393	0.0167	?	0	ns	ns	ns	+-	567	1.086	0.2776	+	869	0.00414562	0.00109534	0.000153837	?	0
33055	617	y	y	3101	HK3	++++++	7257	9.226	+	2.813e-20	++++++++	8009	5.197	+	2.027e-07	15266	10.125	+	4.28e-24	?	0	ns	ns	ns	?	0	ns	ns	ns	++	515	1.282	0.1999	+	299	0.0224752	0.00683873	0.00117181	-+	567	0.272	0.7857	-	869	-0.000264319	0.000486575	0.586976	+	1244
53780	618	y	y	83716	CRISPLD2	++++++	7257	7.907	+	2.634e-15	++++++++	8009	6.434	+	1.245e-10	15266	10.111	+	4.914e-24	?	0	ns	ns	ns	+	394	0.00997215	0.00334108	0.00303633	++	515	0.575	0.565	+	299	0.00695261	0.00611091	0.256404	++	567	3.054	0.002259	?	0	ns	ns	ns	?	0
43292	619	y	y	6472	SHMT2	------	7257	-6.029	-	1.653e-09	--------	8009	-8.221	-	2.025e-16	15266	-10.111	-	4.944e-24	-	394	-0.00410626	0.00356932	0.25073	+	394	0.00757705	0.00340627	0.0267382	--	515	-1.09	0.2755	-	299	-0.00271522	0.00449334	0.546251	--	567	-1.737	0.08246	-	869	-0.000570128	0.000885679	0.519758	?	0
61890	620	y	y	5176	SERPINF1	--+---	7257	-5.652	-	1.583e-08	---?-??-	5966	-8.783	-	1.591e-18	13223	-10.087	-	6.291e-24	?	0	ns	ns	ns	?	0	ns	ns	ns	--	515	-3.079	0.002077	-	299	-0.0105525	0.00275269	0.000162746	-?	213	-0.278	0.781	-	869	-0.0017193	0.00135288	0.203785	?	0
47603	621	y	y	10859	LILRB1	++++++	7257	6.743	+	1.554e-11	++++++++	8009	7.485	+	7.179e-14	15266	10.07	+	7.471e-24	?	0	ns	ns	ns	?	0	ns	ns	ns	?+	213	1.955	0.0506	+	299	0.00942356	0.00248288	0.000188168	++	567	2.728	0.006372	-	869	-0.00210261	0.00167265	0.208733	+	1244
25166	622	y	y	9987	HNRPDL	------	7257	-7.103	-	1.219e-12	--------	8009	-7.14	-	9.308e-13	15266	-10.069	-	7.558e-24	-	394	-0.000286344	0.00263919	0.913662	+	394	0.00445721	0.00255302	0.0816893	--	515	-2.377	0.01747	-	299	-0.0306809	0.00600652	6.79451e-07	--	567	-2.177	0.0295	+	869	0.00157595	0.000772869	0.0414404	-	1244
5878	623	y	y	64318	NOC3L	------	7257	-7.444	-	9.779e-14	--------	8009	-6.808	-	9.904e-12	15266	-10.063	-	8.018e-24	-	394	-0.00447575	0.00295141	0.130281	+	394	0.0032977	0.00296671	0.267067	+-	515	-0.23	0.818	-	299	-0.00844291	0.00488169	0.0850488	--	567	-2.639	0.008313	-	869	-0.00049916	0.00122318	0.683213	-	1244
53063	624	y	y	79726	WDR59	------	7257	-8.309	-	9.634e-17	--------	8009	-5.983	-	2.186e-09	15266	-10.063	-	8.084e-24	+	394	0.0111837	0.0023629	3.18427e-06	+	394	0.00859806	0.0027501	0.00191321	+-	515	-0.638	0.5233	-	299	-0.0067193	0.00452312	0.138757	-+	567	0.886	0.3756	-	869	-0.000883936	0.000780607	0.257479	?	0
28615	625	y	y	219738	C10orf35	------	7257	-8.664	-	4.537e-18	+--+----	8009	-5.642	-	1.684e-08	15266	-10.06	-	8.26e-24	?	0	ns	ns	ns	?	0	ns	ns	ns	-+	515	0.455	0.6489	-	299	-0.00848295	0.00343044	0.0141222	+?	213	1.163	0.245	?	0	ns	ns	ns	?	0
38878	626	y	y	25976	TIPARP	++++++	7257	6.471	+	9.725e-11	+++++-++	8009	7.73	+	1.077e-14	15266	10.06	+	8.285e-24	-	394	-0.00021629	0.0033424	0.94844	+	394	0.00752263	0.00323466	0.0205932	+-	515	0.264	0.7919	+	299	0.00591077	0.0106779	0.58042	-+	567	2.564	0.01034	-	869	-0.00447597	0.00135967	0.000994961	?	0
49663	627	y	y	152189	CMTM8	---?--	6376	-7.113	-	1.137e-12	--------	8009	-7.134	-	9.763e-13	14385	-10.058	-	8.451e-24	?	0	ns	ns	ns	-	394	-0.00748982	0.00332568	0.0249237	+-	515	-0.163	0.8704	-	299	-0.00626559	0.00603979	0.300637	++	567	1.234	0.2171	?	0	ns	ns	ns	-	1244
55622	628	y	y	55035	NOL8	------	7257	-7.899	-	2.812e-15	-----+--	8009	-6.367	-	1.931e-10	15266	-10.058	-	8.492e-24	+	394	0.00943911	0.00324293	0.00383097	+	394	0.0150074	0.00329742	7.30373e-06	--	515	-0.665	0.5064	-	299	-0.00063019	0.0063744	0.921333	-+	567	1.252	0.2107	-	869	-0.000556043	0.000824023	0.499809	?	0
14891	629	y	y	158038	LINGO2	++-+++	7257	6.554	+	5.594e-11	+++?+??+	5966	7.735	+	1.031e-14	13223	10.052	+	9.046e-24	?	0	ns	ns	ns	-	394	-0.00506824	0.00348642	0.146908	?-	213	-2.052	0.0402	?	0	ns	ns	ns	+?	213	0.925	0.355	-	869	-0.00130933	0.000724474	0.0707188	?	0
52888	630	y	y	29090	TIMM21	------	7257	-7.245	-	4.331e-13	--------	8009	-6.978	-	2.989e-12	15266	-10.049	-	9.234e-24	-	394	-0.00347277	0.00340125	0.307927	-	394	-0.00967313	0.00336639	0.00430115	--	515	-2.056	0.03978	-	299	-0.0159581	0.00444633	0.000404876	-?	213	-2.08	0.0375	+	869	0.0037265	0.00140168	0.00784685	-	1244
42247	631	y	y	285636	C5orf51	------	7257	-7.19	-	6.464e-13	---+----	8009	-7.01	-	2.381e-12	15266	-10.035	-	1.068e-23	+	394	0.00593805	0.00304416	0.0518754	+	394	0.015478	0.00241384	4.50781e-10	?-	213	-0.45	0.653	?	0	ns	ns	ns	-?	213	-1.68	0.0929	+	869	0.0010515	0.000998518	0.292312	?	0
14696	632	y	y	220002	CYBASC3	-----+	7257	-6.234	-	4.534e-10	--------	8009	-7.911	-	2.554e-15	15266	-10.029	-	1.14e-23	-	394	-0.00449544	0.00320871	0.162087	+	394	0.00493598	0.00324921	0.129616	--	515	-1.033	0.3017	-	299	-0.00303406	0.00402331	0.451542	+-	567	-1.281	0.2003	+	869	0.00601843	0.00165201	0.000269385	?	0
61807	633	y	y	51114	ZDHHC9	------	7257	-7.582	-	3.4e-14	+--+----	8009	-6.614	-	3.739e-11	15266	-10.018	-	1.267e-23	?	0	ns	ns	ns	?	0	ns	ns	ns	-?	302	-0.633	0.527	-	299	-0.00309824	0.00241798	0.201355	?+	354	1.794	0.0728	-	869	-0.000548736	0.001039	0.597405	?	0
65926	634	y	y	6929	TCF3	------	7257	-5.847	-	5.009e-09	-----+--	8009	-8.263	-	1.421e-16	15266	-10.016	-	1.293e-23	?	0	ns	ns	ns	?	0	ns	ns	ns	-+	515	0.021	0.9833	-	299	-0.0203906	0.00476525	2.74645e-05	++	567	1.292	0.1963	+	869	0.00226496	0.000683455	0.000919765	-	1244
19149	635	y	y	9792	SERTAD2	------	7257	-7.705	-	1.308e-14	--------	8009	-6.494	-	8.37e-11	15266	-10.016	-	1.299e-23	+	394	0.00575237	0.00300411	0.0563058	+	394	0.0071081	0.00315215	0.0247336	?-	213	-1.344	0.179	?	0	ns	ns	ns	++	567	3.405	0.0006611	+	869	0.000157388	0.00115789	0.891879	-	1244
68307	636	y	y	915	CD3D	---?--	6376	-7.574	-	3.61e-14	--------	8009	-6.661	-	2.726e-11	14385	-10.012	-	1.343e-23	?	0	ns	ns	ns	?	0	ns	ns	ns	+-	515	-1.041	0.2979	-	299	-0.00812027	0.00492104	0.100273	+-	567	-1.92	0.05489	?	0	ns	ns	ns	?	0
3345	637	y	y	168537	GIMAP7	------	7257	-8.769	-	1.806e-18	--------	8009	-5.472	-	4.46e-08	15266	-10.009	-	1.394e-23	+	394	0.0048313	0.00338327	0.154194	+	394	0.00347341	0.00338167	0.305056	--	515	-1.469	0.1418	-	299	-0.0221557	0.00888081	0.0133	-+	567	-1.333	0.1824	-	869	-0.00478113	0.0022585	0.034264	?	0
2072	638	y	y	9221	NOLC1	------	7257	-8.078	-	6.563e-16	-+------	8009	-6.123	-	9.164e-10	15266	-10.005	-	1.447e-23	?	0	ns	ns	ns	?	0	ns	ns	ns	+-	515	0.118	0.9061	-	299	-0.00297165	0.00273588	0.278527	-+	567	-0.115	0.9088	+	869	0.00313506	0.00106754	0.00331697	-	1244
8050	639	y	y	79680	C22orf29	------	7257	-6.041	-	1.532e-09	--------	8009	-8.057	-	7.816e-16	15266	-10.001	-	1.509e-23	+	394	0.00755859	0.00324289	0.0203147	+	394	0.00521838	0.00328083	0.112587	-?	302	-2.391	0.0168	-	299	-0.0139413	0.00260877	2.1701e-07	?	0	ns	ns	+	869	0.00123881	0.000433969	0.0043091	?	0
49930	640	y	y	8666	EIF3G	------	7257	-7.055	-	1.73e-12	--------	8009	-7.084	-	1.397e-12	15266	-9.995	-	1.602e-23	-	394	-0.0071783	0.0032048	0.0257097	-	394	-0.00187959	0.00337869	0.578347	--	515	-1.746	0.08077	-	299	-0.0127586	0.00445531	0.0045712	--	567	-2.365	0.01801	-	869	-0.000435201	0.000779222	0.576498	?	0
34287	641	y	y	23107	MRPS27	------	7257	-7.326	-	2.375e-13	-----+--	8009	-6.825	-	8.808e-12	15266	-9.994	-	1.62e-23	+	394	0.0019587	0.00320157	0.541059	-	394	-0.00396664	0.00316868	0.211446	+-	515	-0.78	0.4352	-	299	-0.00650332	0.00397655	0.103317	--	567	-3.404	0.0006644	+	869	0.00391498	0.00124088	0.00160492	?	0
4576	642	y	y	2633	GBP1	++++++	7257	7.651	+	1.988e-14	++++++++	8009	6.513	+	7.379e-11	15266	9.993	+	1.642e-23	?	0	ns	ns	ns	?	0	ns	ns	ns	++	515	1.908	0.05638	-	299	-3.74159e-05	0.00592634	0.994968	-+	567	1.325	0.1852	+	869	0.00458732	0.00181902	0.0116737	?	0
35327	643	y	y	27292	DIMT1	------	7257	-8.395	-	4.651e-17	--------	8009	-5.802	-	6.561e-09	15266	-9.991	-	1.676e-23	-	394	-0.00279331	0.00327778	0.394672	+	394	0.0101085	0.00322245	0.00184808	?-	213	-0.851	0.395	?	0	ns	ns	ns	--	567	-4.202	2.643e-05	+	869	0.000419395	0.00106412	0.693489	?	0
28311	644	y	y	219743	TYSND1	-----+	7257	-5.096	-	3.464e-07	--------	8009	-8.942	-	3.826e-19	15266	-9.991	-	1.677e-23	+	394	2.41733e-05	0.00316457	0.993909	+	394	0.00291236	0.00294673	0.323653	--	515	-0.504	0.6144	-	299	-0.0114721	0.00544289	0.0361289	+-	567	-1.385	0.1661	-	869	-4.6362e-05	0.000493938	0.925218	?	0
53538	645	y	y	6441	SFTPD	++-+++	7257	5.644	+	1.662e-08	++++++++	8009	8.411	+	4.052e-17	15266	9.984	+	1.791e-23	?	0	ns	ns	ns	?	0	ns	ns	ns	++	515	0.716	0.4739	+	299	0.00889272	0.00273773	0.0013333	++	567	1.336	0.1814	-	869	-0.0012646	0.000665155	0.0572746	?	0
58154	646	y	y	26207	PITPNC1	------	7257	-6.571	-	5.01e-11	-----+--	8009	-7.522	-	5.388e-14	15266	-9.979	-	1.891e-23	+	394	0.00206036	0.00309253	0.505705	+	394	0.00648402	0.00316071	0.0409574	--	515	-3.285	0.001021	-	299	-0.0147513	0.00667801	0.0281566	-+	567	0.707	0.4794	-	869	-0.00128284	0.00393441	0.744381	-	1244
2474	647	y	y	27242	TNFRSF21	--+---	7257	-5.995	-	2.041e-09	-----+--	8009	-8.062	-	7.526e-16	15266	-9.972	-	2.017e-23	-	394	-0.00711149	0.00324856	0.0292296	+	394	0.00133625	0.00313245	0.669939	-+	515	-0.21	0.8335	+	299	0.00161611	0.00249895	0.518455	++	567	2.737	0.006198	+	869	0.00162388	0.00225512	0.471472	-	1244
67352	648	y	y	94039	ZNF101	------	7257	-8.139	-	3.992e-16	+-------	8009	-6.012	-	1.834e-09	15266	-9.966	-	2.142e-23	?	0	ns	ns	ns	?	0	ns	ns	ns	--	515	-1.355	0.1753	-	299	-0.0374755	0.00604611	2.58393e-09	++	567	0.455	0.6489	-	869	-0.000887172	0.0010139	0.381571	-	1244
42780	649	y	y	64682	ANAPC1	------	7257	-8.227	-	1.912e-16	-----+--	8009	-5.913	-	3.356e-09	15266	-9.956	-	2.385e-23	+	394	0.0119951	0.00292504	5.09282e-05	+	394	0.0026691	0.00312455	0.393543	+-	515	-1.069	0.2849	-	299	-0.0140325	0.00385325	0.000334002	--	567	-2.634	0.008428	+	869	0.00270531	0.000963739	0.00499893	?	0
1206	650	y	y	147657	ZNF480	---?--	6376	-7.051	-	1.776e-12	---+----	8009	-7.048	-	1.816e-12	14385	-9.953	-	2.452e-23	?	0	ns	ns	ns	?	0	ns	ns	ns	--	515	-1.425	0.1541	-	299	-0.00463953	0.00214494	0.031562	--	567	-1.279	0.2009	+	869	0.00469546	0.00169038	0.00547368	-	1244
53825	651	y	y	3458	IFNG	++++++	7257	7.162	+	7.935e-13	++++++++	8009	6.918	+	4.574e-12	15266	9.949	+	2.543e-23	?	0	ns	ns	ns	?	0	ns	ns	ns	++	515	5.323	1.021e-07	+	299	0.0732556	0.0136851	2.07655e-07	+-	567	0.171	0.8641	+	869	0.00831474	0.0032651	0.0108794	?	0
32700	652	y	y	55299	BRIX1	------	7257	-7.588	-	3.244e-14	--------	8009	-6.51	-	7.52e-11	15266	-9.947	-	2.595e-23	-	394	-0.00357216	0.00326752	0.275023	-	394	-0.00205397	0.00323326	0.525661	+-	515	-0.461	0.645	-	299	-0.00508299	0.00568833	0.372472	--	567	-5.462	4.715e-08	+	869	0.00103501	0.00115697	0.371007	?	0
66441	653	y	y	23224	SYNE2	++-+++	7257	4.628	+	3.696e-06	+-++++++	8009	9.323	+	1.132e-20	15266	9.943	+	2.695e-23	?	0	ns	ns	ns	?	0	ns	ns	ns	++	515	3.496	0.000473	+	299	0.0213861	0.00841205	0.0116638	++	567	0.895	0.3709	-	869	-0.000704955	0.00167177	0.673257	?	0
49554	654	y	y	55603	FAM46A	++++++	7257	6.904	+	5.074e-12	++++++++	8009	7.147	+	8.896e-13	15266	9.936	+	2.898e-23	+	394	0.0016365	0.00339468	0.630044	-	394	-0.00279656	0.00348485	0.4228	--	515	-1.744	0.08109	-	299	-0.0077285	0.00665303	0.24657	-+	567	-0.308	0.758	+	869	0.00360321	0.0015243	0.0180863	?	0
18970	655	y	y	10171	RCL1	------	7257	-8.594	-	8.413e-18	--------	8009	-5.534	-	3.138e-08	15266	-9.933	-	2.986e-23	?	0	ns	ns	ns	+	394	0.011053	0.00330878	0.000928883	--	515	-2.079	0.03761	-	299	-0.0102287	0.00329182	0.00212349	--	567	-2.081	0.03742	+	869	0.00335237	0.0010827	0.00195937	-	1244
8647	656	y	y	122060	SLAIN1	---?--	6376	-7.344	-	2.072e-13	---+----	8009	-6.759	-	1.391e-11	14385	-9.933	-	2.998e-23	-	394	-0.00837462	0.0028397	0.00339558	+	394	0.00554947	0.00328899	0.0924145	--	515	-1.418	0.1562	-	299	-0.0044509	0.00552586	0.421374	--	567	-3.273	0.001066	-	869	-0.000650447	0.00139789	0.641711	?	0
49500	657	y	y	5876	RABGGTB	------	7257	-7.069	-	1.566e-12	-----+--	8009	-6.984	-	2.865e-12	15266	-9.932	-	3.026e-23	-	394	-0.00603076	0.00308155	0.0511138	+	394	0.000129166	0.00334041	0.969177	+-	515	-0.543	0.5875	-	299	-0.00444957	0.00544473	0.414639	-+	567	-1.348	0.1776	+	869	0.00180456	0.00128237	0.159365	-	1244
38645	658	y	y	55711	FAR2	+++?++	6376	6.739	+	1.589e-11	+++++-++	8009	7.296	+	2.956e-13	14385	9.931	+	3.051e-23	?	0	ns	ns	ns	-	394	-0.00684768	0.00329853	0.0386385	-+	515	1.243	0.2137	-	299	-0.000528784	0.00244046	0.828653	++	567	0.62	0.5355	+	869	0.00035754	0.0031237	0.908873	+	1244
32826	659	y	y	59	ACTA2	++++++	7257	6.2	+	5.645e-10	++++--++	8009	7.809	+	5.784e-15	15266	9.931	+	3.065e-23	+	394	0.00192461	0.00349614	0.58232	+	394	0.00164744	0.00290423	0.570893	?+	213	4.295	1.75e-05	?	0	ns	ns	ns	++	567	1.464	0.1431	+	869	0.00092471	0.00166535	0.578714	+	1244
12448	660	y	y	51754	TMEM8B	---?--	6376	-5.92	-	3.215e-09	-----+--	8009	-8.022	-	1.038e-15	14385	-9.927	-	3.175e-23	-	394	-0.0125839	0.00332088	0.000177025	-	394	-0.0159522	0.00306211	3.19341e-07	-?	302	-0.268	0.789	-	299	-0.00569187	0.00368697	0.124005	?	0	ns	ns	?	0	ns	ns	ns	-	1244
13455	661	y	y	93594	WDR67	------	7257	-7.159	-	8.141e-13	--------	8009	-6.89	-	5.561e-12	15266	-9.927	-	3.188e-23	+	394	0.0127122	0.00350672	0.000331073	-	394	-0.000242867	0.00343994	0.943754	--	515	-2.129	0.03325	-	299	-0.00657321	0.00527395	0.213891	-+	567	-0.678	0.4978	+	869	0.00299558	0.00111439	0.00718621	?	0
17364	662	y	y	5578	PRKCA	------	7257	-9.57	-	1.072e-21	---+---+	8009	-4.594	-	4.343e-06	15266	-9.926	-	3.21e-23	-	394	-0.00362127	0.00337793	0.284422	+	394	0.00345542	0.00318876	0.279255	++	515	0.495	0.6208	-	299	-0.0249646	0.00707324	0.000502057	++	567	1.563	0.1181	-	869	-0.00367032	0.00227595	0.106819	?	0
51448	663	y	y	23344	ESYT1	------	7257	-7.55	-	4.344e-14	--------	8009	-6.515	-	7.281e-11	15266	-9.925	-	3.257e-23	+	394	0.00629182	0.00352969	0.0755035	+	394	0.0241663	0.00283003	3.85309e-16	+-	515	0.582	0.5608	-	299	-0.00408577	0.00626147	0.514708	--	567	-1.858	0.0631	+	869	0.00596105	0.00116685	3.24e-07	-	1244
24918	664	y	y	79673	ZNF329	------	7257	-7.873	-	3.454e-15	---+----	8009	-6.204	-	5.512e-10	15266	-9.922	-	3.339e-23	-	394	-0.00627225	0.00340415	0.0662198	-	394	-0.0122677	0.00338096	0.000326325	--	515	-2.345	0.01903	-	299	-0.0189585	0.00435218	1.98839e-05	--	567	-1.98	0.04765	-	869	-0.00194585	0.00080229	0.015293	?	0
37749	665	y	y	6604	SMARCD3	++++++	7257	7.922	+	2.34e-15	+-++++++	8009	6.156	+	7.48e-10	15266	9.92	+	3.392e-23	+	394	0.0154969	0.00305261	6.17478e-07	+	394	1.40876e-05	0.00330871	0.996605	-+	515	1.425	0.1542	-	299	-0.0114617	0.00568945	0.0451045	++	567	1.82	0.06878	-	869	-0.000538151	0.000509828	0.291173	?	0
38978	666	y	y	222161	DKFZP586I1420	++++++	7257	5.886	+	3.947e-09	++++++++	8009	8.086	+	6.189e-16	15266	9.915	+	3.587e-23	-	394	-0.000149126	0.00325707	0.963507	+	394	0.00270966	0.00285581	0.343347	?	0	ns	ns	?	0	ns	ns	ns	?+	354	3.47	0.000521	-	869	-0.00113672	0.00129898	0.381526	?	0
1521	667	y	y	3162	HMOX1	++++++	7257	6.492	+	8.468e-11	++++++++	8009	7.508	+	5.99e-14	15266	9.914	+	3.604e-23	?	0	ns	ns	ns	?	0	ns	ns	ns	-+	515	1.146	0.2516	+	299	0.0133171	0.00460189	0.00416839	++	567	2.81	0.004952	+	869	0.00261938	0.00170854	0.12525	+	1244
54114	668	y	y	26009	ZZZ3	------	7257	-7.904	-	2.694e-15	--------	8009	-6.157	-	7.417e-10	15266	-9.909	-	3.788e-23	+	394	0.000213631	0.00317708	0.946427	+	394	0.00681487	0.00321066	0.0344714	--	515	-0.96	0.3369	-	299	-0.0117134	0.00484791	0.0164574	--	567	-1.988	0.0468	+	869	0.000379039	0.00092565	0.682184	-	1244
3839	669	y	y	9823	ARMCX2	---?--	6376	-7.506	-	6.103e-14	------?-	6552	-6.504	-	7.829e-11	12928	-9.901	-	4.108e-23	?	0	ns	ns	ns	?	0	ns	ns	ns	-?	302	-1.892	0.0585	-	299	-0.0180591	0.00302322	8.6633e-09	?+	354	2.099	0.0358	-	869	-0.00681397	0.00139185	9.8e-07	?	0
57739	670	y	y	22990	PCNX	+++-++	7257	4.803	+	1.56e-06	++++++++	8009	9.095	+	9.425e-20	15266	9.9	+	4.177e-23	+	394	0.00134809	0.00312042	0.665984	+	394	0.00997751	0.00324422	0.0022624	++	515	2.873	0.00407	+	299	0.023941	0.0055926	2.72582e-05	-+	567	1.476	0.14	+	869	0.00114568	0.000821784	0.163277	?	0
18435	671	y	y	51504	TRMT112	------	7257	-5.82	-	5.898e-09	---+----	8009	-8.122	-	4.593e-16	15266	-9.895	-	4.367e-23	-	394	-0.00345762	0.00290731	0.235112	+	394	0.00104348	0.00292658	0.721635	++	515	1.966	0.04927	-	299	-0.00609399	0.00581127	0.29543	+-	567	-2.474	0.01336	-	869	-0.000457701	0.000978785	0.640055	-	1244
11238	672	y	y	8886	DDX18	------	7257	-7.008	-	2.425e-12	--------	8009	-6.975	-	3.05e-12	15266	-9.884	-	4.899e-23	+	394	0.0123748	0.00314521	0.000100053	+	394	0.0122148	0.00309877	9.71661e-05	+-	515	-0.029	0.9772	-	299	-0.0179426	0.00715006	0.0127752	--	567	-2.595	0.009451	+	869	0.00057456	0.00126842	0.650569	-	1244
11822	673	y	y	3084	NRG1	++++++	7257	7.561	+	4.01e-14	+++++-?+	6552	6.391	+	1.653e-10	13809	9.883	+	4.929e-23	?	0	ns	ns	ns	?	0	ns	ns	ns	?+	213	0.842	0.4	?	0	ns	ns	ns	+-	567	0.119	0.9056	-	869	-0.000263151	0.000426809	0.537529	?	0
10499	674	y	y	91746	YTHDC1	------	7257	-7.205	-	5.822e-13	--------	8009	-6.772	-	1.273e-11	15266	-9.872	-	5.481e-23	+	394	0.00569177	0.00302038	0.060309	+	394	0.00862959	0.00286502	0.00277834	+-	515	-0.389	0.6976	-	299	-0.00290053	0.00477078	0.543797	-+	567	-0.103	0.9177	-	869	-0.000208642	0.000794402	0.792828	?	0
66533	675	y	y	10807	SDCCAG3	------	7257	-6.882	-	5.888e-12	--------	8009	-7.078	-	1.465e-12	15266	-9.871	-	5.543e-23	+	394	0.0086279	0.0031227	0.00602214	+	394	0.0161062	0.00289596	5.21975e-08	+-	515	0.831	0.406	-	299	-0.0130289	0.00495182	0.00908045	++	567	2.141	0.03231	+	869	0.000133464	0.000783769	0.864787	?	0
21501	676	y	y	1534	CYB561	++-+++	7257	6.222	+	4.924e-10	++++--+-	8009	7.705	+	1.304e-14	15266	9.871	+	5.557e-23	-	394	-0.000344442	0.00344321	0.920372	-	394	-0.00664917	0.0034507	0.0547828	++	515	4.991	6e-07	+	299	0.019134	0.00485069	0.000105927	++	567	1.92	0.05487	-	869	-0.000383002	0.00060633	0.527601	?	0
56566	677	y	y	3959	LGALS3BP	------	7257	-6.68	-	2.385e-11	--------	8009	-7.268	-	3.637e-13	15266	-9.87	-	5.606e-23	-	394	-0.0115002	0.00362851	0.00166495	+	394	0.00838057	0.0035023	0.0172328	--	515	-2.075	0.03798	-	299	-0.0118307	0.00252657	4.82409e-06	-+	567	0.133	0.8942	-	869	-0.00235007	0.00212694	0.269201	-	1244
21931	678	y	y	738	VPS51	------	7257	-6.693	-	2.192e-11	--------	8009	-7.251	-	4.132e-13	15266	-9.867	-	5.808e-23	+	394	0.00612856	0.00311046	0.0495692	+	394	0.00692865	0.0029817	0.0206964	?-	213	-0.185	0.853	?	0	ns	ns	ns	+?	213	0.63	0.529	-	869	-0.000873649	0.000699714	0.211819	-	1244
64977	679	y	y	80129	CCDC170	-++-++	7257	6.586	+	4.529e-11	-++++??+	6325	7.404	+	1.318e-13	13582	9.867	+	5.813e-23	?	0	ns	ns	ns	?	0	ns	ns	ns	?+	213	0.455	0.649	?	0	ns	ns	ns	-?	213	-1.229	0.219	?	0	ns	ns	ns	?	0
15588	680	y	y	9056	SLC7A7	-+++++	7257	8.232	+	1.844e-16	+-++++++	8009	5.771	+	7.871e-09	15266	9.856	+	6.461e-23	?	0	ns	ns	ns	?	0	ns	ns	ns	+-	515	0.646	0.5183	+	299	0.0202639	0.00793319	0.0112801	-+	567	-0.237	0.8127	-	869	-0.000531509	0.00201269	0.791719	+	1244
12570	681	y	y	257101	ZNF683	++-+++	7257	8.641	+	5.588e-18	-++-++++	8009	5.367	+	7.985e-08	15266	9.845	+	7.196e-23	?	0	ns	ns	ns	?	0	ns	ns	ns	++	515	3.548	0.0003876	+	299	0.0393362	0.0138758	0.00498868	++	567	2.064	0.03904	?	0	ns	ns	ns	?	0
50623	682	y	y	7130	TNFAIP6	++++++	7257	7.412	+	1.248e-13	++++++++	8009	6.537	+	6.267e-11	15266	9.845	+	7.213e-23	?	0	ns	ns	ns	?	0	ns	ns	ns	?+	213	0.739	0.46	?	0	ns	ns	ns	-+	567	-0.331	0.7408	-	869	-0.00576686	0.00215534	0.00745931	?	0
58135	683	y	y	23312	DMXL2	+-++++	7257	7.133	+	9.839e-13	+++--+++	8009	6.794	+	1.094e-11	15266	9.839	+	7.658e-23	?	0	ns	ns	ns	?	0	ns	ns	ns	++	515	1.748	0.08049	+	299	0.00320016	0.00264304	0.227209	-+	567	2.714	0.006652	-	869	-0.00463309	0.00173485	0.00757169	?	0
20700	684	y	y	942	CD86	++++++	7257	7.801	+	6.143e-15	+++++-++	8009	6.154	+	7.561e-10	15266	9.836	+	7.883e-23	?	0	ns	ns	ns	?	0	ns	ns	ns	--	515	-0.612	0.5402	+	299	0.0143231	0.00475445	0.00287759	-+	567	-0.128	0.8978	-	869	-0.00688889	0.0018535	0.000201846	?	0
30028	685	y	y	10533	ATG7	++++++	7257	8.406	+	4.246e-17	+++-+-++	8009	5.575	+	2.479e-08	15266	9.833	+	8.088e-23	+	394	0.00190303	0.00330702	0.565346	-	394	-0.00247007	0.00330902	0.455873	?-	213	-1.48	0.139	?	0	ns	ns	ns	--	567	-3.843	0.0001216	+	869	0.00242816	0.000995262	0.0146987	+	1244
60036	686	y	y	23303	KIF13B	++-+++	7257	7.024	+	2.163e-12	++++++++	8009	6.875	+	6.212e-12	15266	9.822	+	9.041e-23	-	394	-0.00511251	0.00339566	0.133046	+	394	0.0113564	0.00325269	0.000540254	++	515	0.886	0.3758	+	299	0.00438285	0.00425572	0.304141	-+	567	0.195	0.8455	+	869	0.0020796	0.00103727	0.0449753	?	0
3017	687	y	y	7431	VIM	++++++	7257	7.919	+	2.385e-15	++++++++	8009	6.014	+	1.812e-09	15266	9.816	+	9.599e-23	?	0	ns	ns	ns	?	0	ns	ns	ns	?+	213	3.038	0.00238	?	0	ns	ns	ns	++	567	2.899	0.00374	+	869	0.0035418	0.00218452	0.104949	?	0
9412	688	y	y	826	CAPNS1	++-+++	7257	7.657	+	1.896e-14	++++++++	8009	6.262	+	3.81e-10	15266	9.815	+	9.723e-23	-	394	-0.0040976	0.0035254	0.245881	+	394	0.0085262	0.0031697	0.00747995	+-	515	1.199	0.2307	+	299	0.0142481	0.0054675	0.00975469	-+	567	2.029	0.04246	+	869	0.00373884	0.000604095	6.05e-10	?	0
46627	689	y	y	114908	TMEM123	------	7257	-7.111	-	1.156e-12	--------	8009	-6.769	-	1.296e-11	15266	-9.805	-	1.074e-22	-	394	-0.00387646	0.00345388	0.262463	+	394	0.00483724	0.00342081	0.158208	+-	515	-0.123	0.9025	-	299	-0.0272409	0.010309	0.00879183	-+	567	-1.065	0.2869	-	869	-0.00292968	0.00134472	0.0293578	?	0
7856	690	y	y	79690	GAL3ST4	--+-+-	7257	-4.673	-	2.969e-06	----++--	8009	-9.084	-	1.047e-19	15266	-9.801	-	1.112e-22	?	0	ns	ns	ns	?	0	ns	ns	ns	?-	213	-0.954	0.34	?	0	ns	ns	ns	+-	567	-0.651	0.5148	-	869	-0.000315311	0.000850771	0.710922	?	0
37377	691	y	y	157567	ANKRD46	------	7257	-8.011	-	1.142e-15	--------	8009	-5.906	-	3.509e-09	15266	-9.801	-	1.117e-22	-	394	-0.00239558	0.00329969	0.468309	-	394	-0.00561422	0.00343562	0.103107	--	515	-1.776	0.07579	-	299	-0.00737857	0.00259637	0.0048842	--	567	-4.345	1.394e-05	+	869	0.000201932	0.000798632	0.800387	?	0
26846	692	y	y	10954	PDIA5	------	7257	-5.702	-	1.186e-08	----+---	8009	-8.101	-	5.468e-16	15266	-9.798	-	1.147e-22	?	0	ns	ns	ns	?	0	ns	ns	ns	--	515	-1.261	0.2074	-	299	-0.00526097	0.00210733	0.0132373	--	567	-3.595	0.0003248	+	869	0.00150535	0.00123894	0.224353	?	0
65026	693	y	y	3140	MR1	++++++	7257	7.8	+	6.179e-15	+++-++++	8009	6.085	+	1.164e-09	15266	9.786	+	1.294e-22	?	0	ns	ns	ns	?	0	ns	ns	ns	?+	213	0.111	0.912	?	0	ns	ns	ns	-+	567	-0.942	0.3463	-	869	-0.00247655	0.00103527	0.0167482	+	1244
3843	694	y	y	3066	HDAC2	--+---	7257	-5.869	-	4.382e-09	--------	8009	-7.919	-	2.391e-15	15266	-9.783	-	1.337e-22	-	394	-0.00262676	0.0028087	0.350301	-	394	-0.00333437	0.00290995	0.252618	--	515	-1.568	0.1168	-	299	-0.0129586	0.00549816	0.0192605	--	567	-1.232	0.218	+	869	0.0015548	0.000943355	0.0993194	?	0
33853	695	y	y	56978	PRDM8	+-+-++	7257	5.257	+	1.465e-07	+++++-++	8009	8.5	+	1.898e-17	15266	9.781	+	1.365e-22	-	394	-0.0126903	0.00332461	0.000159016	-	394	-0.00454088	0.0036444	0.213578	++	515	4.879	1.064e-06	+	299	0.0121335	0.00457532	0.00855482	+-	567	0.966	0.3339	-	869	-0.000302453	0.000605314	0.617313	?	0
13162	696	y	y	6480	ST6GAL1	------	7257	-6.767	-	1.316e-11	-------+	8009	-7.057	-	1.706e-12	15266	-9.776	-	1.424e-22	-	394	-0.00646257	0.00356238	0.070516	-	394	-0.0183029	0.00327892	4.68706e-08	+-	515	-0.475	0.6348	+	299	0.000870729	0.00857089	0.919169	--	567	-2.15	0.03157	-	869	-0.000441736	0.00100965	0.66174	?	0
16198	697	y	y	11145	PLA2G16	++-+++	7257	5.842	+	5.168e-09	+++-++++	8009	7.936	+	2.088e-15	15266	9.776	+	1.432e-22	-	394	-0.00675339	0.00355863	0.0585291	+	394	0.0138879	0.00342361	6.1111e-05	+?	302	2.395	0.0166	+	299	0.0194257	0.00665406	0.00385277	?-	354	-0.415	0.678	?	0	ns	ns	ns	?	0
21509	698	y	y	9644	SH3PXD2A	------	7257	-6.64	-	3.146e-11	-----+--	8009	-7.176	-	7.199e-13	15266	-9.775	-	1.441e-22	+	394	0.00729702	0.00330861	0.028053	+	394	0.0127801	0.00335216	0.000161811	-+	515	-0.769	0.4417	-	299	-0.0233503	0.00512506	8.42528e-06	++	567	1.207	0.2274	+	869	0.00467174	0.00170513	0.00614754	?	0
54226	699	y	y	2799	GNS	++++++	7257	7.656	+	1.912e-14	++++++++	8009	6.205	+	5.463e-10	15266	9.774	+	1.463e-22	+	394	0.00761926	0.0029784	0.0109311	+	394	0.012658	0.0026969	3.82243e-06	+-	515	0.063	0.9502	+	299	0.0227154	0.00686421	0.00108443	-+	567	0.892	0.3726	-	869	-0.00169663	0.00111986	0.129762	-	1244
63986	700	y	y	84186	ZCCHC7	------	7257	-7.342	-	2.112e-13	--------	8009	-6.498	-	8.158e-11	15266	-9.768	-	1.542e-22	+	394	0.00953362	0.00335137	0.00469956	+	394	0.000594762	0.00342854	0.862376	?-	213	-2.072	0.0383	?	0	ns	ns	ns	--	567	-3.064	0.002184	-	869	-0.00240278	0.000998982	0.0161624	?	0
28734	701	y	y	3755	KCNG1	------	7257	-6.899	-	5.246e-12	-+-+----	8009	-6.919	-	4.54e-12	15266	-9.768	-	1.543e-22	?	0	ns	ns	ns	-	394	-0.0272393	0.00287774	4.28303e-19	?+	213	2.037	0.0416	?	0	ns	ns	ns	+-	567	1.153	0.249	-	869	-0.000959933	0.000551818	0.0819325	?	0
37284	702	y	y	10155	TRIM28	-----+	7257	-7.012	-	2.349e-12	-----+--	8009	-6.791	-	1.111e-11	15266	-9.754	-	1.779e-22	+	394	0.00598168	0.0028076	0.0338054	+	394	0.0062978	0.00292743	0.0321171	--	515	-0.417	0.6768	-	299	-0.014494	0.00455042	0.00164509	+-	567	-1.019	0.3082	+	869	0.00498906	0.00103669	1.49e-06	-	1244
50483	703	y	y	55350	VNN3	++++++	7257	5.579	+	2.422e-08	++++++++	8009	8.15	+	3.64e-16	15266	9.75	+	1.851e-22	?	0	ns	ns	ns	?	0	ns	ns	ns	?+	213	1.183	0.237	?	0	ns	ns	ns	-+	567	0.595	0.5517	-	869	-0.000231058	0.000563109	0.681567	?	0
55317	704	y	y	6143	RPL19	-----+	7257	-7.975	-	1.525e-15	-------+	8009	-5.859	-	4.67e-09	15266	-9.742	-	2.004e-22	-	394	-0.0053412	0.00348456	0.126199	+	394	0.00595421	0.00348514	0.0884138	++	515	1.393	0.1636	-	299	-0.011154	0.00636403	0.0809803	+-	567	-2.25	0.02447	-	869	-0.00317133	0.000947144	0.000813051	?	0
56295	705	y	y	84705	GTPBP3	-----+	7257	-6.042	-	1.519e-09	--------	8009	-7.692	-	1.443e-14	15266	-9.738	-	2.078e-22	+	394	0.0113726	0.0031531	0.000353775	+	394	0.0186402	0.0029253	5.70581e-10	?+	213	0.787	0.431	?	0	ns	ns	ns	++	567	2.512	0.01202	+	869	0.00186858	0.000627513	0.00290362	?	0
39327	706	y	y	4318	MMP9	++++++	7257	7.903	+	2.715e-15	+++-++-+	8009	5.917	+	3.278e-09	15266	9.735	+	2.145e-22	?	0	ns	ns	ns	?	0	ns	ns	ns	-+	515	0.855	0.3927	+	299	0.0174455	0.0115515	0.132345	++	567	0.945	0.3445	+	869	0.000158636	0.00101604	0.875929	?	0
12209	707	y	y	84329	HVCN1	---?--	6376	-5.502	-	3.76e-08	---+----	8009	-8.136	-	4.095e-16	14385	-9.733	-	2.173e-22	?	0	ns	ns	ns	?	0	ns	ns	ns	--	515	-5.524	3.321e-08	+	299	0.0032959	0.0031671	0.299114	--	567	-3.585	0.0003374	-	869	-0.00156314	0.00102151	0.125962	?	0
37891	708	y	y	3516	RBPJ	++++++	7257	8.218	+	2.072e-16	++++++++	8009	5.615	+	1.969e-08	15266	9.733	+	2.185e-22	-	394	-0.0038317	0.00319251	0.230844	+	394	0.00824033	0.00337861	0.0152115	--	515	-1.262	0.2068	+	299	0.00235287	0.00381704	0.538226	-+	567	0.931	0.3517	-	869	-0.00247574	0.00107149	0.0208575	?	0
14077	709	y	y	4216	MAP3K4	------	7257	-9.101	-	8.979e-20	--------	8009	-4.774	-	1.807e-06	15266	-9.732	-	2.198e-22	+	394	0.0140153	0.00255532	7.81357e-08	+	394	0.0120883	0.00242577	9.72949e-07	++	515	1.437	0.1508	-	299	-0.00867808	0.00609691	0.155976	--	567	-1.204	0.2287	+	869	0.00031242	0.00108177	0.77273	?	0
53753	710	y	y	28232	SLCO3A1	++++++	7257	7.528	+	5.172e-14	++++-+++	8009	6.252	+	4.06e-10	15266	9.718	+	2.521e-22	-	394	-0.000767039	0.0033274	0.817817	+	394	0.0111803	0.00320113	0.000538056	++	515	4.336	1.451e-05	+	299	0.0137453	0.0048902	0.00536446	++	567	0.389	0.6974	+	869	0.00147491	0.000834648	0.0772116	?	0
46193	711	y	y	10799	RPP40	---+--	7257	-6.388	-	1.681e-10	--------	8009	-7.324	-	2.415e-13	15266	-9.709	-	2.768e-22	-	394	-0.0064364	0.00314418	0.0413755	-	394	-0.00778516	0.0031646	0.0143598	--	515	-1.79	0.07338	-	299	-0.0117654	0.00359058	0.00121101	--	567	-3.025	0.002485	+	869	0.00426223	0.00156598	0.00649327	?	0
45166	712	y	y	5627	PROS1	+++++-	7257	6.603	+	4.019e-11	++++-+++	8009	7.101	+	1.24e-12	15266	9.696	+	3.134e-22	?	0	ns	ns	ns	+	394	0.00422847	0.00315069	0.180421	+-	515	-0.081	0.9356	+	299	0.003398	0.00258101	0.189293	++	567	0.883	0.3772	?	0	ns	ns	ns	+	1244
55076	713	y	y	27250	PDCD4	------	7257	-7.827	-	4.997e-15	--+--+--	8009	-5.927	-	3.079e-09	15266	-9.69	-	3.337e-22	?	0	ns	ns	ns	?	0	ns	ns	ns	--	515	-0.869	0.385	+	299	0.00667083	0.0102328	0.515107	-+	567	0.844	0.3985	-	869	-0.00452064	0.00175013	0.00979364	?	0
33975	714	y	y	23092	ARHGAP26	++++++	7257	6.367	+	1.933e-10	++++++++	8009	7.315	+	2.577e-13	15266	9.688	+	3.396e-22	+	394	0.00619425	0.0033381	0.0643436	+	394	0.0123834	0.00302	5.14018e-05	?-	213	-1.943	0.052	?	0	ns	ns	ns	++	567	1.749	0.0803	-	869	-0.000606072	0.0016658	0.715984	?	0
7658	715	y	y	4049	LTA	------	7257	-7.762	-	8.387e-15	---+----	8009	-5.982	-	2.199e-09	15266	-9.684	-	3.512e-22	?	0	ns	ns	ns	?	0	ns	ns	ns	-+	515	0.35	0.7265	-	299	-0.0147005	0.00672911	0.0299184	+-	567	0.453	0.6504	-	869	-0.00216306	0.00185164	0.242733	-	1244
2279	716	y	y	2058	EPRS	------	7257	-8.045	-	8.622e-16	--------	8009	-5.704	-	1.173e-08	15266	-9.678	-	3.727e-22	-	394	-0.00296568	0.00340531	0.38439	+	394	0.00273656	0.00344296	0.427237	+-	515	-0.066	0.9473	-	299	-0.00373803	0.00480998	0.437867	-+	567	-0.224	0.8226	+	869	0.00160789	0.000941252	0.0875905	?	0
4798	717	y	y	55824	PAG1	------	7257	-9.42	-	4.512e-21	--------	8009	-4.384	-	1.164e-05	15266	-9.671	-	4.007e-22	+	394	0.00285188	0.00355331	0.422736	-	394	-0.00673025	0.00343692	0.0509757	--	515	-1.417	0.1565	-	299	-0.0349567	0.00830378	3.65794e-05	-+	567	0.414	0.6789	+	869	0.00901892	0.00207043	1.32428e-05	?	0
61456	718	y	y	284207	METRNL	++++++	7257	8.973	+	2.879e-19	+++++++-	8009	4.81	+	1.507e-06	15266	9.671	+	4.018e-22	?	0	ns	ns	ns	?	0	ns	ns	ns	++	515	2.394	0.01668	+	299	0.0115718	0.00632146	0.0684484	++	567	3.328	0.0008754	-	869	-0.000650004	0.000716203	0.364106	?	0
7762	719	y	y	1432	MAPK14	++++++	7257	7.273	+	3.506e-13	+++-+0++	8009	6.411	+	1.447e-10	15266	9.658	+	4.55e-22	?	0	ns	ns	ns	?	0	ns	ns	ns	+-	515	-1.201	0.2296	+	299	0.00254853	0.00175158	0.147023	--	567	-1.474	0.1404	+	869	0.00185443	0.00101267	0.0670668	?	0
40439	720	y	y	158219	TTC39B	+-----	7257	-6.527	-	6.692e-11	--------	8009	-7.11	-	1.158e-12	15266	-9.65	-	4.897e-22	?	0	ns	ns	ns	?	0	ns	ns	ns	+-	515	0.723	0.4695	+	299	0.00188605	0.00543241	0.728768	-+	567	0.304	0.761	-	869	-0.000215625	0.00106612	0.839719	-	1244
38897	721	y	y	84245	MRI1	------	7257	-6.818	-	9.24e-12	-----+--	8009	-6.833	-	8.312e-12	15266	-9.65	-	4.914e-22	?	0	ns	ns	ns	?	0	ns	ns	ns	+-	515	0.003	0.9977	-	299	-0.0172273	0.00631402	0.00685115	-+	567	-0.525	0.5998	+	869	0.00168409	0.000905089	0.0627875	?	0
66147	722	y	y	5351	PLOD1	++++++	7257	8.048	+	8.441e-16	+++-++-+	8009	5.656	+	1.55e-08	15266	9.645	+	5.147e-22	+	394	0.0020237	0.00343394	0.556015	+	394	0.013762	0.00326179	3.10734e-05	++	515	0.66	0.5091	+	299	0.0202055	0.009048	0.0264937	++	567	0.801	0.4232	+	869	0.00175052	0.000833412	0.0356919	+	1244
24315	723	y	y	64776	C11orf1	------	7257	-7.246	-	4.305e-13	--------	8009	-6.419	-	1.374e-10	15266	-9.645	-	5.159e-22	-	394	-0.00546811	0.00323938	0.0922769	-	394	-0.0120214	0.00335533	0.000386744	--	515	-0.259	0.7957	-	299	-0.0269909	0.00641405	3.68288e-05	-?	213	-1.841	0.0656	-	869	-0.00121817	0.00107078	0.255269	?	0
39364	724	y	y	29094	LGALSL	++++++	7257	5.997	+	2.006e-09	++++++++	8009	7.605	+	2.84e-14	15266	9.643	+	5.239e-22	?	0	ns	ns	ns	?	0	ns	ns	ns	?+	213	0.51	0.61	?	0	ns	ns	ns	+?	213	1.447	0.148	+	869	0.00116512	0.00251579	0.643276	+	1244
30996	725	y	y	51280	GOLM1	++++++	7257	8.614	+	7.046e-18	+++++-++	8009	5.109	+	3.241e-07	15266	9.64	+	5.439e-22	?	0	ns	ns	ns	?	0	ns	ns	ns	++	515	0.63	0.5289	+	299	0.00377492	0.00226218	0.0965236	-+	567	1.642	0.1006	+	869	0.00136615	0.00176822	0.43975	+	1244
14227	726	y	y	23076	RRP1B	------	7257	-7.543	-	4.584e-14	--------	8009	-6.122	-	9.243e-10	15266	-9.635	-	5.679e-22	+	394	0.00869863	0.00332559	0.00930102	?	0	ns	ns	ns	+-	515	-0.03	0.9762	+	299	0.00067865	0.00250483	0.786681	-+	567	-0.39	0.6963	+	869	0.0045153	0.00113952	7.41851e-05	?	0
41018	727	y	y	2629	GBA	++++++	7257	7.015	+	2.305e-12	+++-++++	8009	6.62	+	3.581e-11	15266	9.632	+	5.886e-22	-	394	-0.00184574	0.00349869	0.598135	+	394	0.000826477	0.0032243	0.797844	++	515	1.541	0.1233	+	299	0.0121259	0.00356018	0.000776874	--	567	-0.58	0.5617	+	869	0.00325405	0.000967563	0.000770621	?	0
54493	728	y	y	3674	ITGA2B	++++++	7257	7.35	+	1.983e-13	-+++++++	8009	6.287	+	3.245e-10	15266	9.621	+	6.519e-22	?	0	ns	ns	ns	?	0	ns	ns	ns	?+	213	0.986	0.324	+	299	0.000497713	0.00243086	0.837949	+-	567	1.844	0.06523	-	869	-0.000460034	0.000539194	0.393555	+	1244
28612	729	y	y	7705	ZNF146	------	7257	-7.026	-	2.119e-12	--------	8009	-6.593	-	4.3e-11	15266	-9.62	-	6.575e-22	+	394	0.00256375	0.00257064	0.319281	+	394	0.00698914	0.0027841	0.0124981	?-	213	-1.175	0.24	?	0	ns	ns	ns	-+	567	-0.707	0.4793	-	869	-0.00193438	0.0010395	0.0627606	-	1244
34217	730	y	y	6217	RPS16	---?--	6376	-5.305	-	1.125e-07	--------	8009	-8.157	-	3.443e-16	14385	-9.618	-	6.723e-22	+	394	0.00287499	0.00347608	0.408741	+	394	0.00693117	0.00342494	0.0437356	+-	515	-0.7	0.4841	-	299	-0.00899532	0.00402985	0.0265592	--	567	-3.875	0.0001066	+	869	0.000683633	0.000600025	0.254561	?	0
48798	731	y	y	57019	CIAPIN1	---+--	7257	-6.051	-	1.441e-09	-----+--	8009	-7.516	-	5.643e-14	15266	-9.616	-	6.843e-22	-	394	-0.00814607	0.00314501	0.00998726	-	394	-0.0156683	0.00323556	1.91097e-06	+-	515	-0.485	0.6275	-	299	-0.00861091	0.00295577	0.0039263	--	567	-2.698	0.006979	+	869	0.00309286	0.000871705	0.000388087	?	0
39910	732	y	y	3184	HNRNPD	------	7257	-7.027	-	2.111e-12	--------	8009	-6.585	-	4.55e-11	15266	-9.614	-	6.945e-22	+	394	0.00678865	0.00339345	0.0461952	+	394	0.0121496	0.00313695	0.000127645	--	515	-1.276	0.2019	-	299	-0.00311414	0.00601763	0.605298	-+	567	1.029	0.3035	+	869	0.00287334	0.000817836	0.000442501	?	0
13	733	y	y	64224	HERPUD2	++++++	7257	8.104	+	5.328e-16	-+-+-+++	8009	5.559	+	2.721e-08	15266	9.613	+	7.017e-22	-	394	-0.00648932	0.00343544	0.0597108	-	394	-0.0106002	0.00327198	0.00130962	++	515	0.889	0.3737	+	299	0.0124089	0.00457146	0.00713768	+-	567	-0.655	0.5128	-	869	-0.000814366	0.000898294	0.364634	?	0
51744	734	y	y	7155	TOP2B	------	7257	-7.865	-	3.703e-15	--------	8009	-5.781	-	7.437e-09	15266	-9.61	-	7.29e-22	-	394	-0.00878271	0.00315927	0.00572168	-	394	-0.00649085	0.00321471	0.044217	--	515	-1.624	0.1043	-	299	-0.00987713	0.00585728	0.0930822	-+	567	0.414	0.6789	-	869	-0.00245943	0.00133308	0.0650483	-	1244
36381	735	y	y	4809	NHP2L1	------	7257	-6.919	-	4.556e-12	----+---	8009	-6.677	-	2.434e-11	15266	-9.607	-	7.482e-22	+	394	0.00292991	0.00275932	0.289028	+	394	0.00104444	0.00284188	0.71345	+-	515	0.425	0.6706	-	299	-0.00469975	0.00300367	0.119023	--	567	-1.813	0.06981	+	869	0.00236241	0.000915677	0.0098812	?	0
25048	736	y	y	1511	CTSG	++++++	7257	7.385	+	1.522e-13	++++++++	8009	6.228	+	4.729e-10	15266	9.603	+	7.772e-22	?	0	ns	ns	ns	?	0	ns	ns	ns	++	515	0.93	0.3524	+	299	0.0144173	0.00702931	0.041388	+-	567	0.067	0.9467	?	0	ns	ns	ns	+	1244
60032	737	y	y	150290	DUSP18	++++++	7257	7.392	+	1.449e-13	++++++++	8009	6.22	+	4.97e-10	15266	9.602	+	7.871e-22	?	0	ns	ns	ns	?	0	ns	ns	ns	+-	515	0.37	0.7112	+	299	0.00252488	0.00385823	0.513493	-+	567	2.177	0.02946	+	869	0.00140317	0.000922481	0.128239	?	0
25918	738	y	y	51181	DCXR	---?--	6376	-5.436	-	5.463e-08	---+----	8009	-8.014	-	1.114e-15	14385	-9.599	-	8.101e-22	+	394	0.00471293	0.00325105	0.148023	+	394	0.0111072	0.0031385	0.000454261	-+	515	0.319	0.7498	-	299	-0.00777574	0.00698337	0.266661	+-	567	-2.081	0.03741	+	869	0.00318437	0.000855032	0.000195879	-	1244
47086	739	y	y	3148	HMGB2	+++?++	6376	7.883	+	3.207e-15	+-++-+-+	8009	5.825	+	5.723e-09	14385	9.594	+	8.469e-22	?	0	ns	ns	ns	?	0	ns	ns	ns	?-	213	-0.716	0.474	?	0	ns	ns	ns	-+	567	-0.722	0.4703	+	869	0.00410332	0.00138212	0.00298898	+	1244
50495	740	y	y	81571	MIR600HG	------	7257	-6.825	-	8.781e-12	---+---+	8009	-6.745	-	1.534e-11	15266	-9.591	-	8.699e-22	+	394	0.00281423	0.00334919	0.401314	+	394	0.000350233	0.00348989	0.920117	-?	302	-1.546	0.122	-	299	-0.0165944	0.0037711	1.64792e-05	?	0	ns	ns	-	869	-0.00101022	0.00141065	0.473907	?	0
39981	741	y	y	4353	MPO	++++++	7257	8.274	+	1.3e-16	++++++++	8009	5.352	+	8.677e-08	15266	9.581	+	9.593e-22	?	0	ns	ns	ns	?	0	ns	ns	ns	?+	213	0.719	0.472	+	299	0.00443318	0.0039964	0.268452	-+	567	0.524	0.6002	-	869	-0.000359038	0.000529764	0.497942	-	1244
47092	742	y	y	11168	PSIP1	--+---	7257	-7.208	-	5.682e-13	--------	8009	-6.362	-	1.997e-10	15266	-9.577	-	9.964e-22	-	394	-0.00574399	0.00270652	0.0344969	-	394	-0.00144407	0.00238864	0.545854	--	515	-0.698	0.4851	-	299	-0.0217496	0.00740866	0.00366255	-+	567	-0.235	0.8146	-	869	-0.00311509	0.00102959	0.0024818	-	1244
62502	743	y	y	64127	NOD2	++++++	7257	6.063	+	1.335e-09	++++++++	8009	7.451	+	9.261e-14	15266	9.577	+	1.001e-21	?	0	ns	ns	ns	?	0	ns	ns	ns	?+	213	3.954	7.7e-05	?	0	ns	ns	ns	-+	567	-0.156	0.8764	-	869	-0.00133177	0.00138387	0.335872	+	1244
3760	744	y	y	79158	GNPTAB	++-+++	7257	6.062	+	1.343e-09	+++-++++	8009	7.43	+	1.082e-13	15266	9.562	+	1.154e-21	?	0	ns	ns	ns	?	0	ns	ns	ns	?-	213	-1.713	0.0868	?	0	ns	ns	ns	-+	567	-0.682	0.495	+	869	0.000895915	0.00122213	0.463513	?	0
5566	745	y	y	5287	PIK3C2B	------	7257	-8.696	-	3.448e-18	---+--+-	8009	-4.922	-	8.57e-07	15266	-9.56	-	1.173e-21	-	394	-0.00714897	0.00348825	0.0411432	+	394	0.00400286	0.00333582	0.230943	++	515	0.921	0.3569	+	299	0.00695657	0.00398124	0.0819016	++	567	1.015	0.3103	+	869	0.00151111	0.00122097	0.215855	?	0
3372	746	y	y	6948	TCN2	++++++	7257	6.914	+	4.717e-12	++++++++	8009	6.615	+	3.721e-11	15266	9.558	+	1.2e-21	?	0	ns	ns	ns	?	0	ns	ns	ns	++	515	0.784	0.4328	+	299	0.00380106	0.00214078	0.0771174	++	567	3.052	0.002273	+	869	0.00156862	0.00233871	0.502399	+	1244
30522	747	y	y	56941	C3orf37	------	7257	-7.074	-	1.508e-12	-------+	8009	-6.463	-	1.029e-10	15266	-9.558	-	1.202e-21	+	394	0.00341991	0.00313907	0.276677	+	394	0.0111645	0.0029953	0.000224645	+-	515	-0.7	0.4841	-	299	-0.00812115	0.0040714	0.0472473	-?	213	-1.08	0.28	-	869	-0.00177396	0.00136497	0.193725	?	0
39957	748	y	y	4282	MIF	------	7257	-6.097	-	1.078e-09	--------	8009	-7.39	-	1.471e-13	15266	-9.556	-	1.22e-21	-	394	-0.0106382	0.00292909	0.000322163	-	394	-0.00635761	0.00298405	0.0338052	+-	515	0.612	0.5403	-	299	-0.00801347	0.00477608	0.0947257	--	567	-2.871	0.004096	-	869	-0.00401026	0.00126182	0.00148214	-	1244
30474	749	y	y	1912	PHC2	++++++	7257	6.867	+	6.534e-12	++++++-+	8009	6.639	+	3.165e-11	15266	9.543	+	1.383e-21	-	394	-0.0099172	0.00299735	0.00103262	-	394	-0.000266089	0.00341135	0.937871	?+	213	1.598	0.11	?	0	ns	ns	ns	-+	567	1.528	0.1266	-	869	-1.7759e-05	0.000343875	0.958811	?	0
37947	750	y	y	9960	USP3	++++++	7257	6.19	+	6.034e-10	++++++++	8009	7.279	+	3.375e-13	15266	9.539	+	1.437e-21	?	0	ns	ns	ns	?	0	ns	ns	ns	?-	213	-1.45	0.147	?	0	ns	ns	ns	-+	567	0.681	0.4958	-	869	-0.000314821	0.000883861	0.7217	?	0
26694	751	y	y	9446	GSTO1	++++++	7257	8.361	+	6.2e-17	-++++-++	8009	5.209	+	1.894e-07	15266	9.538	+	1.45e-21	-	394	-0.000593429	0.00330492	0.8576	-	394	-0.000804706	0.00335026	0.810318	+-	515	0.661	0.5088	+	299	0.00187687	0.00448348	0.675881	--	567	-3.652	0.0002605	+	869	0.000332858	0.0011885	0.779427	+	1244
13912	752	y	y	2268	FGR	++++++	7257	7.112	+	1.145e-12	++++++++	8009	6.4	+	1.556e-10	15266	9.538	+	1.454e-21	?	0	ns	ns	ns	?	0	ns	ns	ns	++	515	2.739	0.006163	+	299	0.0557729	0.0112974	1.5177e-06	++	567	2.478	0.01322	-	869	-0.00354739	0.00215418	0.0996112	?	0
59911	753	y	y	23658	LSM5	------	7257	-7.772	-	7.715e-15	--------	8009	-5.769	-	7.954e-09	15266	-9.538	-	1.462e-21	?	0	ns	ns	ns	?	0	ns	ns	ns	--	515	-1.254	0.2098	-	299	-0.0189595	0.00416935	8.75313e-06	--	567	-2.583	0.009789	+	869	0.00705586	0.00148327	1.97e-06	?	0
54471	754	y	y	6925	TCF4	-+----	7257	-5.1	-	3.393e-07	-----+--	8009	-8.311	-	9.499e-17	15266	-9.536	-	1.481e-21	+	394	0.00884369	0.002982	0.00322151	+	394	0.00180634	0.00319197	0.571815	--	515	-4.866	1.141e-06	-	299	-0.00307944	0.00206518	0.137287	-+	567	-1.96	0.04997	-	869	-0.00100447	0.00161714	0.534509	?	0
37270	755	y	y	55250	ELP2	------	7257	-8.818	-	1.161e-18	--------	8009	-4.771	-	1.835e-06	15266	-9.535	-	1.495e-21	+	394	0.0137961	0.00306857	9.35355e-06	+	394	0.012086	0.00313162	0.000134731	+-	515	-0.771	0.4405	-	299	-0.00944768	0.00563484	0.0949568	--	567	-4.342	1.412e-05	-	869	-0.00151859	0.0010544	0.149799	-	1244
48180	756	y	y	5050	PAFAH1B3	-----+	7257	-5.321	-	1.035e-07	--------	8009	-8.1	-	5.495e-16	15266	-9.535	-	1.505e-21	+	394	0.00670381	0.00323622	0.0390245	+	394	0.0112436	0.00304316	0.00025433	--	515	-1.129	0.2591	-	299	-0.0132397	0.00572529	0.0216266	+-	567	-0.744	0.4567	+	869	0.00233571	0.000969577	0.0159965	-	1244
61156	757	y	y	10161	LPAR6	+++++-	7257	4.993	+	5.937e-07	++++--++	8009	8.407	+	4.209e-17	15266	9.532	+	1.545e-21	?	0	ns	ns	ns	-	394	-0.0167284	0.00338521	1.21079e-06	+?	302	5.785	7.23e-09	+	299	0.0242199	0.0050044	2.37262e-06	?-	354	-0.473	0.636	?	0	ns	ns	ns	?	0
57488	758	y	y	4841	NONO	------	7257	-5.811	-	6.223e-09	--------	8009	-7.627	-	2.404e-14	15266	-9.531	-	1.561e-21	?	0	ns	ns	ns	?	0	ns	ns	ns	+?	302	0.24	0.81	-	299	-0.0113827	0.00593354	0.0562927	?+	354	0.966	0.334	+	869	0.00123762	0.000826244	0.134164	?	0
44621	759	y	y	2802	GOLGA3	------	7257	-7.342	-	2.11e-13	--------	8009	-6.167	-	6.949e-10	15266	-9.529	-	1.59e-21	+	394	0.01383	0.00270939	5.38398e-07	+	394	0.00780662	0.00270656	0.00415839	+-	515	-0.456	0.6486	-	299	-0.0203182	0.00527491	0.000151709	-+	567	1.326	0.1848	+	869	0.000407917	0.00066309	0.538439	?	0
45386	760	y	y	27040	LAT	------	7257	-7.167	-	7.686e-13	------+-	8009	-6.326	-	2.509e-10	15266	-9.523	-	1.676e-21	?	0	ns	ns	ns	?	0	ns	ns	ns	--	515	-0.664	0.5069	-	299	-0.00114586	0.00696344	0.869439	+-	567	0.61	0.5419	+	869	0.00118541	0.000716185	0.0978879	?	0
48698	761	y	y	2306	FOXD2	++++++	7257	8.042	+	8.847e-16	++++++++	8009	5.489	+	4.041e-08	15266	9.52	+	1.724e-21	?	0	ns	ns	ns	?	0	ns	ns	ns	++	515	2.117	0.03426	+	299	0.00620789	0.00225126	0.00628779	++	567	4.007	6.151e-05	?	0	ns	ns	ns	?	0
27340	762	y	y	57820	CCNB1IP1	------	7257	-7.934	-	2.121e-15	--+-+---	8009	-5.585	-	2.331e-08	15266	-9.516	-	1.8e-21	?	0	ns	ns	ns	?	0	ns	ns	ns	+-	515	-0.41	0.6816	-	299	-0.000912856	0.00427015	0.830909	--	567	-2.99	0.002794	-	869	-0.00110281	0.00107697	0.305837	?	0
67416	763	y	y	8237	USP11	------	7257	-6.645	-	3.041e-11	-----+--	8009	-6.811	-	9.675e-12	15266	-9.515	-	1.822e-21	?	0	ns	ns	ns	?	0	ns	ns	ns	-?	302	-0.543	0.587	-	299	-0.0100383	0.00592647	0.0916456	?+	354	2.402	0.0163	+	869	0.000424305	0.000818845	0.604336	?	0
13306	764	y	y	79931	TNIP3	+++-++	7257	6.977	+	3.009e-12	-++++?-+	7782	6.478	+	9.294e-11	15039	9.507	+	1.967e-21	?	0	ns	ns	ns	?	0	ns	ns	ns	++	515	2.824	0.004748	+	299	0.0180107	0.00631	0.00470324	+?	213	1.694	0.0903	+	869	0.00646223	0.0019478	0.000907599	?	0
26087	765	y	y	30844	EHD4	++-+++	7257	7.063	+	1.624e-12	+++++-++	8009	6.392	+	1.637e-10	15266	9.5	+	2.101e-21	-	394	-0.00638153	0.00373547	0.0884717	+	394	0.00303257	0.00321555	0.346278	++	515	3.14	0.001691	-	299	-0.00227274	0.00462312	0.623464	-+	567	2.087	0.03689	-	869	-0.00272388	0.000993876	0.00613161	+	1244
46903	766	y	y	197370	NSMCE1	------	7257	-5.151	-	2.584e-07	--------	8009	-8.207	-	2.266e-16	15266	-9.496	-	2.173e-21	-	394	-0.00675881	0.00329292	0.0408406	+	394	0.000689554	0.00347016	0.842602	--	515	-1.016	0.3098	-	299	-0.0105569	0.00520845	0.0438182	--	567	-1.75	0.08005	-	869	-0.0030592	0.00176667	0.0833412	?	0
14589	767	y	y	124221	PRSS30P	++++++	7257	7.82	+	5.278e-15	++++++++	8009	5.662	+	1.5e-08	15266	9.492	+	2.257e-21	?	0	ns	ns	ns	?	0	ns	ns	ns	?	0	ns	ns	?	0	ns	ns	ns	?+	354	0.187	0.852	?	0	ns	ns	ns	+	1244
46089	768	y	y	51379	CRLF3	--+---	7257	-7.622	-	2.505e-14	--------	8009	-5.843	-	5.132e-09	15266	-9.487	-	2.382e-21	-	394	-0.00677408	0.00326627	0.0388107	-	394	-0.00208715	0.00358028	0.560297	--	515	-4.077	4.56e-05	-	299	-0.0318539	0.00850774	0.000228363	--	567	-3.032	0.002426	+	869	0.00179153	0.0010642	0.0922862	?	0
45609	769	y	y	8671	SLC4A4	++++++	7257	5.498	+	3.832e-08	++++++++	8009	7.861	+	3.826e-15	15266	9.484	+	2.437e-21	-	394	-0.0115992	0.00342995	0.000799582	-	394	-0.00518237	0.00359293	0.150077	++	515	2.609	0.009071	+	299	0.00899656	0.00264814	0.000800677	-?	213	-0.745	0.456	+	869	0.0025938	0.00164941	0.11582	?	0
19603	770	y	y	84154	RPF2	------	7257	-6.879	-	6.014e-12	--+-----	8009	-6.544	-	5.992e-11	15266	-9.483	-	2.47e-21	+	394	0.00841431	0.00275261	0.00240391	-	394	-0.00122801	0.0029133	0.673628	+-	515	0.076	0.9398	-	299	-0.0049083	0.00391128	0.210775	--	567	-3.714	0.0002038	-	869	-0.0021604	0.0015001	0.149818	-	1244
52521	771	y	y	29914	UBIAD1	------	7257	-5.049	-	4.436e-07	---+----	8009	-8.283	-	1.203e-16	15266	-9.481	-	2.525e-21	?	0	ns	ns	ns	?	0	ns	ns	ns	?+	213	0.054	0.957	?	0	ns	ns	ns	+-	567	0.023	0.9818	+	869	0.00393423	0.000829254	2.09e-06	-	1244
22540	772	y	y	7414	VCL	++-+++	7257	7.32	+	2.477e-13	-+-+++++	8009	6.109	+	1.005e-09	15266	9.471	+	2.775e-21	?	0	ns	ns	ns	?	0	ns	ns	ns	++	515	0.921	0.3571	+	299	0.00588883	0.00230089	0.0111219	--	567	-1.439	0.1502	+	869	0.0046941	0.00168106	0.0052328	?	0
7043	773	y	y	5527	PPP2R5C	++++++	7257	7.259	+	3.904e-13	++++-+++	8009	6.165	+	7.068e-10	15266	9.47	+	2.801e-21	?	0	ns	ns	ns	-	394	-0.0109828	0.00297303	0.000255203	+-	515	1.751	0.0799	+	299	0.0234008	0.00597801	0.000119114	--	567	-1.451	0.1468	-	869	-0.00218179	0.000835061	0.00898229	+	1244
34722	774	y	y	54940	OCIAD1	--+---	7257	-6.419	-	1.375e-10	--------	8009	-6.954	-	3.543e-12	15266	-9.462	-	3.013e-21	-	394	-0.00498811	0.00322515	0.122831	-	394	-0.00957434	0.00312351	0.00233902	--	515	-1.013	0.3112	-	299	-0.0042639	0.00382736	0.266407	--	567	-3.217	0.001297	+	869	0.000596782	0.000868686	0.492086	-	1244
8881	775	y	y	147694	ZNF548	------	7257	-7.926	-	2.271e-15	--------	8009	-5.518	-	3.427e-08	15266	-9.461	-	3.044e-21	?	0	ns	ns	ns	?	0	ns	ns	ns	+-	515	-0.628	0.53	-	299	-0.0153917	0.00529832	0.00402744	-+	567	1.108	0.2679	-	869	-0.00197991	0.000688725	0.00404357	-	1244
64427	776	y	y	3594	IL12RB1	++-+++	7257	6.798	+	1.063e-11	+++-++++	8009	6.59	+	4.399e-11	15266	9.46	+	3.071e-21	?	0	ns	ns	ns	?	0	ns	ns	ns	++	515	1.038	0.2995	+	299	0.00353075	0.00368847	0.339443	++	567	2.178	0.02943	+	869	0.00541902	0.000878816	6.99e-10	+	1244
7104	777	y	y	4092	SMAD7	++-+++	7257	9.165	+	4.944e-20	++++++++	8009	4.33	+	1.488e-05	15266	9.456	+	3.211e-21	-	394	-0.00821433	0.00316464	0.00982723	+	394	6.38295e-05	0.00315227	0.983856	-+	515	1.684	0.0921	-	299	-0.000187171	0.0067058	0.977757	++	567	0.982	0.326	-	869	-0.000193919	0.000824786	0.81412	?	0
20613	778	y	y	51134	CCDC41	------	7257	-7.778	-	7.348e-15	+-+--+--	8009	-5.649	-	1.616e-08	15266	-9.454	-	3.258e-21	-	394	-0.000133457	0.00338005	0.968527	-	394	-0.0134476	0.00296786	8.06424e-06	--	515	-0.95	0.342	-	299	-0.0064116	0.0030282	0.0352992	-+	567	0.295	0.7676	-	869	-0.000193253	0.00128626	0.880572	?	0
31227	779	y	y	26262	TSPAN17	++-+++	7257	7.816	+	5.455e-15	++++++++	8009	5.611	+	2.017e-08	15266	9.452	+	3.312e-21	-	394	-0.00052608	0.00340269	0.877218	-	394	-0.0162226	0.00329152	1.2659e-06	++	515	1.56	0.1187	+	299	0.015173	0.00829608	0.0686925	++	567	3.37	0.0007517	+	869	0.00209554	0.000642187	0.00110186	?	0
3620	780	y	y	231	AKR1B1	-----+	7257	-5.879	-	4.132e-09	--------	8009	-7.447	-	9.529e-14	15266	-9.447	-	3.471e-21	-	394	-7.35291e-06	0.00309548	0.998106	-	394	-0.0151688	0.00329299	5.69352e-06	--	515	-1.405	0.1601	-	299	-0.00845781	0.00318776	0.00852373	-+	567	0.383	0.7015	+	869	0.00439512	0.00119378	0.00023169	-	1244
22120	781	y	y	1465	CSRP1	++-+++	7257	6.838	+	8.043e-12	++++++++	8009	6.534	+	6.423e-11	15266	9.447	+	3.491e-21	-	394	-0.00137235	0.00319811	0.668097	+	394	0.0143035	0.00314082	7.2117e-06	?+	213	0.908	0.364	?	0	ns	ns	ns	+-	567	-1.213	0.2252	+	869	0.00908565	0.00125758	5.02e-13	+	1244
5015	782	y	y	307	ANXA4	+++?++	6376	7.764	+	8.207e-15	++-?-??+	5966	5.558	+	2.723e-08	12342	9.445	+	3.544e-21	?	0	ns	ns	ns	?	0	ns	ns	ns	++	515	4.007	6.152e-05	+	299	0.00771663	0.003899	0.0489836	--	567	-4.09	4.314e-05	+	869	0.000210914	0.00137949	0.878483	+	1244
17818	783	y	y	9961	MVP	++++++	7257	6.022	+	1.723e-09	++++-+++	8009	7.294	+	3.012e-13	15266	9.435	+	3.9e-21	+	394	0.00468007	0.00293459	0.111636	+	394	0.011514	0.00301482	0.00015782	++	515	2.349	0.01884	+	299	0.00389562	0.00596214	0.51415	++	567	3.33	0.000867	-	869	-0.00208967	0.000994149	0.035556	+	1244
36592	784	y	y	1050	CEBPA	++++++	7257	5.925	+	3.114e-09	++++++++	8009	7.383	+	1.544e-13	15266	9.434	+	3.96e-21	+	394	0.0044608	0.00319944	0.164121	-	394	-0.00461987	0.00287129	0.108496	++	515	1.28	0.2005	+	299	0.0157589	0.0039752	9.80617e-05	+-	567	-1.915	0.05554	-	869	-0.000126501	0.000638227	0.842882	+	1244
316	785	y	y	9836	LCMT2	------	7257	-7.127	-	1.023e-12	--------	8009	-6.215	-	5.125e-10	15266	-9.416	-	4.683e-21	-	394	-0.00450256	0.00343562	0.190856	-	394	-0.00014855	0.00338758	0.965047	--	515	-1.512	0.1304	-	299	-0.00105756	0.00189194	0.576712	--	567	-2.091	0.03652	+	869	0.00425543	0.00113219	0.000170889	-	1244
32157	786	y	y	25902	MTHFD1L	------	7257	-5.977	-	2.269e-09	---+----	8009	-7.306	-	2.761e-13	15266	-9.413	-	4.837e-21	?	0	ns	ns	ns	?	0	ns	ns	ns	--	515	-2.323	0.02018	-	299	-0.00936103	0.00252184	0.000257535	++	567	1.616	0.1061	+	869	0.00115432	0.000906359	0.202813	?	0
33239	787	y	y	10227	MFSD10	++-+++	7257	8.255	+	1.519e-16	++-+++++	8009	5.132	+	2.864e-07	15266	9.409	+	5.007e-21	+	394	0.00985395	0.00302096	0.00121261	-	394	-0.00149613	0.00285639	0.600752	++	515	3.111	0.001866	+	299	0.0243824	0.0054249	1.10081e-05	++	567	4.373	1.223e-05	-	869	-0.00232445	0.0010782	0.0310952	?	0
2899	788	y	y	80727	TTYH3	++++++	7257	7.064	+	1.613e-12	--++++++	8009	6.256	+	3.949e-10	15266	9.402	+	5.344e-21	-	394	-0.0064956	0.00336852	0.054601	-	394	-0.00685516	0.00351943	0.0522153	--	515	-0.44	0.6596	+	299	0.00398111	0.00468005	0.395838	++	567	3.866	0.0001106	+	869	0.000943899	0.000844038	0.263433	?	0
5195	789	y	y	5208	PFKFB2	++++++	7257	6.758	+	1.396e-11	+++-?-++	7888	6.54	+	6.156e-11	15145	9.398	+	5.58e-21	?	0	ns	ns	ns	?	0	ns	ns	ns	--	515	-2.191	0.02845	-	299	-0.00130206	0.00266687	0.625844	-?	213	-1.826	0.0678	-	869	-0.00330625	0.00120432	0.00604491	?	0
13231	790	y	y	9046	DOK2	++++++	7257	7.256	+	3.978e-13	+-++++++	8009	6.064	+	1.324e-09	15266	9.396	+	5.674e-21	?	0	ns	ns	ns	?	0	ns	ns	ns	++	515	2.684	0.007279	+	299	0.0344774	0.00733173	4.4122e-06	-+	567	-0.493	0.6217	-	869	-0.0021453	0.000893543	0.0163551	?	0
48839	791	y	y	6124	RPL4	------	7257	-8.06	-	7.633e-16	--------	8009	-5.296	-	1.185e-07	15266	-9.392	-	5.866e-21	+	394	0.00172882	0.00279083	0.536001	+	394	0.01357	0.00292427	4.87554e-06	++	515	1.838	0.06605	-	299	-0.0181573	0.00517569	0.000541705	+-	567	1.306	0.1915	-	869	-0.0022224	0.00123362	0.0716211	-	1244
5426	792	y	y	9746	CLSTN3	++-+++	7257	5.359	+	8.357e-08	-+++++++	8009	7.854	+	4.045e-15	15266	9.383	+	6.394e-21	-	394	-0.00130412	0.00333406	0.695925	?	0	ns	ns	ns	?+	213	3.041	0.00236	?	0	ns	ns	ns	+?	213	1.956	0.0505	+	869	0.00347327	0.000792312	1.16671e-05	?	0
36098	793	y	y	57823	SLAMF7	++-+-+	7257	6.371	+	1.879e-10	+++-++++	8009	6.89	+	5.594e-12	15266	9.383	+	6.423e-21	?	0	ns	ns	ns	?	0	ns	ns	ns	?+	213	4.509	6.52e-06	?	0	ns	ns	ns	++	567	0.198	0.843	-	869	-0.00461949	0.00132944	0.000511322	+	1244
44427	794	y	y	11222	MRPL3	---?--	6376	-7.395	-	1.413e-13	--+-----	8009	-5.972	-	2.341e-09	14385	-9.38	-	6.607e-21	-	394	-0.0101407	0.00314645	0.00138484	-	394	-0.0126088	0.00309618	5.7264e-05	?-	213	-0.397	0.691	?	0	ns	ns	ns	--	567	-3.919	8.91e-05	+	869	0.00152511	0.00099286	0.12452	?	0
48791	795	y	y	6947	TCN1	++++++	7257	8.567	+	1.066e-17	++++++++	8009	4.794	+	1.633e-06	15266	9.379	+	6.666e-21	?	0	ns	ns	ns	?	0	ns	ns	ns	?-	213	-1.363	0.173	?	0	ns	ns	ns	+?	213	1.119	0.263	?	0	ns	ns	ns	?	0
23624	796	y	y	10449	ACAA2	++++-+	7257	7.294	+	3.002e-13	+-+++-++	8009	5.993	+	2.065e-09	15266	9.37	+	7.287e-21	?	0	ns	ns	ns	+	394	0.0056738	0.00340934	0.0969588	+-	515	1.625	0.1041	+	299	0.00811394	0.00488359	0.0979697	-+	567	-0.197	0.8437	+	869	0.00511333	0.00126798	5.51507e-05	+	1244
14294	797	y	y	5026	P2RX5	----+-	7257	-8.195	-	2.51e-16	-+---?--	7782	-5.102	-	3.357e-07	15039	-9.363	-	7.774e-21	?	0	ns	ns	ns	?	0	ns	ns	ns	?+	213	0.063	0.95	?	0	ns	ns	ns	+-	567	-0.955	0.3397	-	869	-0.00456569	0.00257245	0.0759238	?	0
35139	798	y	y	25780	RASGRP3	-+----	7257	-6.88	-	5.966e-12	-+------	8009	-6.374	-	1.838e-10	15266	-9.361	-	7.922e-21	?	0	ns	ns	ns	?	0	ns	ns	ns	+-	515	1.622	0.1047	+	299	0.00229699	0.00237866	0.335217	++	567	0.392	0.695	-	869	-0.000418969	0.00121907	0.731087	?	0
17226	799	y	y	5636	PRPSAP2	------	7257	-7.482	-	7.298e-14	--------	8009	-5.8	-	6.613e-09	15266	-9.36	-	7.952e-21	-	394	-0.00403546	0.00329154	0.220997	+	394	4.75913e-05	0.00330234	0.98851	--	515	-2.334	0.0196	-	299	-0.00776273	0.00479284	0.106666	--	567	-2.303	0.02129	+	869	0.00265089	0.00093783	0.00470421	?	0
17055	800	y	y	145864	HAPLN3	------	7257	-7.003	-	2.511e-12	--------	8009	-6.243	-	4.296e-10	15266	-9.35	-	8.775e-21	?	0	ns	ns	ns	?	0	ns	ns	ns	?-	213	-1.472	0.141	?	0	ns	ns	ns	++	567	0.681	0.496	+	869	0.00193145	0.00137975	0.161558	?	0
57771	801	y	y	1845	DUSP3	++++++	7257	8.734	+	2.448e-18	+++-++++	8009	4.586	+	4.518e-06	15266	9.344	+	9.299e-21	+	394	0.00518788	0.00339543	0.127415	-	394	-0.0102504	0.00352534	0.00386742	-+	515	-0.333	0.7393	+	299	0.00706417	0.00850379	0.406993	++	567	1.107	0.2684	-	869	-0.00398033	0.00141818	0.00500593	+	1244
11610	802	y	y	4670	HNRNPM	------	7257	-6.736	-	1.633e-11	--------	8009	-6.481	-	9.102e-11	15266	-9.339	-	9.764e-21	+	394	0.00205775	0.00325833	0.528092	+	394	0.00975501	0.0031605	0.00218196	+?	302	0.964	0.335	-	299	-0.000221707	0.00374902	0.952894	?+	354	2.067	0.0387	?	0	ns	ns	ns	?	0
20217	803	y	y	8664	EIF3D	-----+	7257	-6.714	-	1.893e-11	--------	8009	-6.499	-	8.076e-11	15266	-9.337	-	9.94e-21	+	394	0.0108539	0.00289748	0.000209177	+	394	0.0128259	0.0028071	6.74034e-06	?-	213	-1.889	0.0589	?	0	ns	ns	ns	--	567	-2.068	0.03862	-	869	-0.00172543	0.000711114	0.0152505	?	0
15462	804	y	y	152789	JAKMIP1	+-++++	7257	5.442	+	5.263e-08	-+++--++	8009	7.709	+	1.264e-14	15266	9.337	+	9.946e-21	?	0	ns	ns	ns	?	0	ns	ns	ns	-?	302	-1.563	0.118	+	299	0.00208193	0.00214298	0.332304	?+	354	0.871	0.384	?	0	ns	ns	ns	?	0
7476	805	y	y	11031	RAB31	++++++	7257	6.723	+	1.786e-11	++++++++	8009	6.482	+	9.023e-11	15266	9.33	+	1.057e-20	-	394	-0.000364451	0.00298182	0.902789	+	394	0.00563176	0.00310526	0.0705684	--	515	-1.022	0.3067	+	299	0.014169	0.0078949	0.0740032	-+	567	2.181	0.02922	-	869	-0.00171184	0.00311328	0.582421	+	1244
11886	806	y	y	50852	TRAT1	----+-	7257	-7.556	-	4.172e-14	-+------	8009	-5.681	-	1.337e-08	15266	-9.324	-	1.119e-20	?	0	ns	ns	ns	?	0	ns	ns	ns	+-	515	0.647	0.5177	+	299	0.0156495	0.00671375	0.0206136	--	567	-2.336	0.01951	+	869	0.00750157	0.00320212	0.0191455	?	0
41939	807	y	y	84319	CMSS1	---+--	7257	-8.436	-	3.298e-17	---+----	8009	-4.839	-	1.304e-06	15266	-9.321	-	1.147e-20	-	394	-0.00589821	0.00309506	0.057487	-	394	-0.00810426	0.00316047	0.0107448	?-	213	-0.273	0.785	?	0	ns	ns	ns	-?	213	-1.112	0.266	+	869	0.000994151	0.00108566	0.359819	-	1244
22588	808	y	y	55692	LUC7L	------	7257	-7.133	-	9.802e-13	-----+--	8009	-6.079	-	1.21e-09	15266	-9.321	-	1.15e-20	+	394	0.0108404	0.00282353	0.000145729	+	394	0.0100589	0.00277051	0.000323632	+-	515	0.028	0.9777	-	299	-0.00417168	0.00636064	0.512565	-+	567	0.358	0.7201	-	869	-0.00020986	0.000633295	0.740359	?	0
28986	809	y	y	9188	DDX21	------	7257	-6.972	-	3.131e-12	--------	8009	-6.223	-	4.882e-10	15266	-9.314	-	1.229e-20	-	394	-0.00552858	0.00315964	0.0810182	-	394	-0.00891209	0.00332907	0.00777212	+-	515	0.284	0.7767	+	299	0.00269694	0.0101602	0.790905	-+	567	-1.206	0.228	+	869	0.00100404	0.00112789	0.373362	?	0
23811	810	y	y	1788	DNMT3A	------	7257	-6.91	-	4.836e-12	----++--	8009	-6.28	-	3.391e-10	15266	-9.313	-	1.244e-20	?	0	ns	ns	ns	?	0	ns	ns	ns	+-	515	-1.695	0.09016	-	299	-0.00915597	0.00296568	0.00226566	++	567	1.858	0.06313	-	869	-0.00343695	0.00081228	2.32411e-05	-	1244
48013	811	y	y	79752	ZFAND1	------	7257	-7.815	-	5.515e-15	--------	8009	-5.417	-	6.048e-08	15266	-9.312	-	1.258e-20	?	0	ns	ns	ns	?	0	ns	ns	ns	--	515	-1.465	0.1428	-	299	-0.0178013	0.00520527	0.000740101	--	567	-3.721	0.0001986	-	869	-0.00108048	0.00144151	0.453527	-	1244
15325	812	y	y	84230	LRRC8C	------	7257	-6.712	-	1.921e-11	--------	8009	-6.46	-	1.044e-10	15266	-9.308	-	1.309e-20	?	0	ns	ns	ns	?	0	ns	ns	ns	+-	515	0.671	0.5023	+	299	0.00308496	0.008619	0.720724	--	567	-0.364	0.7159	+	869	0.00289705	0.00190592	0.128506	+	1244
39444	813	y	y	51316	PLAC8	---+--	7257	-5.914	-	3.342e-09	--+-----	8009	-7.219	-	5.239e-13	15266	-9.306	-	1.324e-20	?	0	ns	ns	ns	?	0	ns	ns	ns	--	515	-2.125	0.0336	-	299	-0.018687	0.00813401	0.022488	-+	567	0.27	0.7874	-	869	-0.000882681	0.00204592	0.666152	-	1244
24604	814	y	y	977	CD151	++++++	7257	7.361	+	1.828e-13	+++++-++	8009	5.838	+	5.295e-09	15266	9.303	+	1.364e-20	?	0	ns	ns	ns	?	0	ns	ns	ns	++	515	1.386	0.1659	+	299	0.015226	0.00540036	0.00522668	--	567	-1.156	0.2477	-	869	-0.00320295	0.00167887	0.0564161	?	0
20721	815	y	y	5243	ABCB1	------	7257	-6.485	-	8.868e-11	-+------	8009	-6.667	-	2.607e-11	15266	-9.3	-	1.401e-20	+	394	0.00192339	0.00334064	0.565142	-	394	-0.0019204	0.0031865	0.54711	--	515	-2.426	0.01526	-	299	-0.0206728	0.00682758	0.00274145	+?	213	2.265	0.0235	-	869	-0.00117373	0.00112134	0.29523	?	0
61814	816	y	y	6512	SLC1A7	++++++	7257	8.353	+	6.682e-17	+++-++++	8009	4.886	+	1.027e-06	15266	9.298	+	1.435e-20	?	0	ns	ns	ns	?	0	ns	ns	ns	++	515	2.63	0.008543	+	299	0.0229472	0.00614469	0.000236765	+?	213	1.89	0.0588	-	869	-4.3071e-05	0.000578789	0.94068	+	1244
10485	817	y	y	831	CAST	++++++	7257	7.623	+	2.473e-14	+-+++-++	8009	5.578	+	2.426e-08	15266	9.297	+	1.451e-20	?	0	ns	ns	ns	?	0	ns	ns	ns	++	515	1.542	0.123	+	299	0.0128174	0.00592289	0.031482	-+	567	-0.041	0.9676	-	869	-0.00196987	0.00100737	0.050529	?	0
14343	818	y	y	8879	SGPL1	++++++	7257	6.962	+	3.347e-12	++++++++	8009	6.207	+	5.392e-10	15266	9.296	+	1.455e-20	?	0	ns	ns	ns	?	0	ns	ns	ns	+-	515	1.195	0.2321	+	299	0.00319581	0.00245682	0.194621	--	567	-1.837	0.06619	+	869	0.00430915	0.00104836	3.95049e-05	+	1244
32940	819	y	y	326624	RAB37	++++++	7257	8.448	+	2.957e-17	-+++++++	8009	4.783	+	1.726e-06	15266	9.289	+	1.559e-20	-	394	-0.00386605	0.00315333	0.221008	?	0	ns	ns	ns	++	515	1.948	0.05137	+	299	0.000695081	0.00253819	0.784444	+-	567	0.951	0.3417	-	869	-0.000650365	0.000687709	0.344303	?	0
36113	820	y	y	79590	MRPL24	------	7257	-6.528	-	6.652e-11	--------	8009	-6.605	-	3.984e-11	15266	-9.285	-	1.616e-20	-	394	-0.00797609	0.00343312	0.0207206	+	394	0.00443129	0.00340449	0.193885	+-	515	0.226	0.8214	-	299	-0.00753794	0.00431881	0.082244	--	567	-3.051	0.002277	+	869	0.000594312	0.00109413	0.587005	?	0
60474	821	y	y	3398	ID2	++-+++	7257	8.866	+	7.584e-19	-++-++++	8009	4.374	+	1.218e-05	15266	9.281	+	1.679e-20	-	394	-0.0139425	0.00327105	2.58641e-05	-	394	-0.00889321	0.00335656	0.00841642	+-	515	-1.682	0.09248	+	299	0.0070997	0.00731698	0.332905	-+	567	-0.343	0.7314	-	869	-0.00346694	0.00197817	0.0796701	+	1244
54141	822	y	y	91937	TIMD4	------	7257	-6.563	-	5.288e-11	?--????-	4883	-6.633	-	3.28e-11	12140	-9.281	-	1.681e-20	?	0	ns	ns	ns	?	0	ns	ns	ns	?-	213	-1.039	0.299	?	0	ns	ns	ns	-?	213	-0.399	0.69	?	0	ns	ns	ns	-	1244
31706	823	y	y	10875	FGL2	++++++	7257	8.052	+	8.12e-16	+++++-++	8009	5.148	+	2.637e-07	15266	9.28	+	1.69e-20	-	394	-0.00404343	0.00339976	0.235139	?	0	ns	ns	ns	++	515	2.82	0.004806	+	299	0.0245099	0.00791039	0.00218548	-+	567	0.323	0.7465	+	869	0.00255269	0.00173109	0.140317	+	1244
32401	824	y	y	79037	PVRIG	------	7257	-7.282	-	3.281e-13	----+---	8009	-5.873	-	4.269e-09	15266	-9.275	-	1.774e-20	?	0	ns	ns	ns	?	0	ns	ns	ns	++	515	1.393	0.1635	-	299	-0.00156938	0.00615547	0.798982	+-	567	-0.484	0.6283	+	869	0.00580212	0.00209734	0.00566747	?	0
21023	825	y	y	23127	GLT25D2	++++++	7257	6.026	+	1.676e-09	+++-+-++	8009	7.064	+	1.613e-12	15266	9.272	+	1.83e-20	-	394	-0.0113807	0.00320827	0.000440676	+	394	0.00246886	0.00324863	0.447771	++	515	0.809	0.4183	+	299	0.00902923	0.00255163	0.000485805	+?	213	1.706	0.0881	?	0	ns	ns	ns	?	0
60717	826	y	y	23569	PADI4	-+++-+	7257	8.128	+	4.378e-16	+++-++-+	8009	5.063	+	4.119e-07	15266	9.271	+	1.841e-20	?	0	ns	ns	ns	?	0	ns	ns	ns	--	515	-1.063	0.2877	+	299	0.00351181	0.0120773	0.771482	-+	567	0.23	0.8178	+	869	0.000533745	0.000502125	0.287794	-	1244
7166	827	y	y	29107	NXT1	-----+	7257	-6.172	-	6.724e-10	--------	8009	-6.924	-	4.397e-12	15266	-9.271	-	1.849e-20	+	394	0.00173783	0.00310445	0.575974	+	394	0.00507504	0.00329557	0.124448	++	515	1.206	0.228	-	299	-0.0073253	0.00598083	0.221894	+-	567	-2.985	0.002833	+	869	0.000294215	0.000504546	0.559807	+	1244
89	828	y	y	79161	C7orf23	------	7257	-8.212	-	2.17e-16	--------	8009	-4.972	-	6.625e-07	15266	-9.263	-	1.981e-20	+	394	0.000979693	0.00312331	0.753952	+	394	0.00723723	0.00349564	0.039131	--	515	-1.776	0.07569	-	299	-0.0229959	0.00635718	0.000365267	-?	213	-1.405	0.16	+	869	0.00171913	0.000876487	0.049834	-	1244
38642	829	y	y	26509	MYOF	++-+++	7257	6.392	+	1.633e-10	++++++++	8009	6.687	+	2.271e-11	15266	9.251	+	2.215e-20	?	0	ns	ns	ns	?	0	ns	ns	ns	+?	302	2.014	0.044	+	299	0.00672166	0.00244436	0.00643175	?+	354	1.928	0.0538	?	0	ns	ns	ns	+	1244
33737	830	y	y	8837	CFLAR	++++++	7257	6.318	+	2.644e-10	+++-++++	8009	6.757	+	1.409e-11	15266	9.251	+	2.233e-20	?	0	ns	ns	ns	?	0	ns	ns	ns	--	515	-1.162	0.2454	+	299	0.0163412	0.010007	0.103828	-+	567	1.337	0.1811	-	869	-0.0023417	0.00124238	0.0594509	+	1244
20746	831	y	y	1847	DUSP5	++-+++	7257	8.078	+	6.596e-16	-+++++++	8009	5.06	+	4.182e-07	15266	9.235	+	2.588e-20	-	394	-0.0123069	0.00307158	7.48381e-05	+	394	0.00136737	0.00364668	0.707909	++	515	1.781	0.07496	+	299	0.00891431	0.00704728	0.207166	++	567	2.768	0.005644	-	869	-0.00212286	0.00153662	0.167123	?	0
35333	832	y	y	51337	THEM6	-----+	7257	-5.324	-	1.016e-07	--------	8009	-7.681	-	1.58e-14	15266	-9.234	-	2.619e-20	+	394	0.00757484	0.00314609	0.0165558	+	394	0.00817358	0.0030048	0.00684121	+-	515	-0.034	0.9731	-	299	-0.00946007	0.00506963	0.0632993	+?	213	0.925	0.355	+	869	0.00024754	0.000547073	0.650923	?	0
26712	833	y	y	53637	S1PR5	++-++-	7257	7.961	+	1.703e-15	+++-+++-	8009	5.165	+	2.402e-07	15266	9.231	+	2.693e-20	?	0	ns	ns	ns	?	0	ns	ns	ns	++	515	3.865	0.0001111	+	299	0.0182783	0.0115684	0.115465	++	567	1.942	0.0521	-	869	-0.000175777	0.000724435	0.808284	?	0
67920	834	y	y	976	CD97	++++++	7257	6.842	+	7.829e-12	++++-+++	8009	6.228	+	4.727e-10	15266	9.228	+	2.758e-20	?	0	ns	ns	ns	?	0	ns	ns	ns	++	515	2.421	0.01549	+	299	0.0171744	0.0075951	0.0246707	++	567	3.741	0.0001836	+	869	0.0011847	0.000932254	0.203804	?	0
21505	835	y	y	2162	F13A1	++++++	7257	8.169	+	3.109e-16	++++++-+	8009	4.957	+	7.17e-07	15266	9.222	+	2.903e-20	?	0	ns	ns	ns	?	0	ns	ns	ns	++	515	0.233	0.8155	+	299	0.00677632	0.00389841	0.083498	+-	567	0.414	0.6787	+	869	0.000236246	0.00430883	0.956275	?	0
67511	836	y	y	54955	C1orf109	------	7257	-5.212	-	1.869e-07	-+------	8009	-7.77	-	7.835e-15	15266	-9.221	-	2.932e-20	-	394	-0.00156745	0.00341309	0.646336	-	394	-0.00541455	0.00334714	0.106618	--	515	-1.206	0.2278	-	299	-0.00222428	0.00286604	0.438491	-?	213	-2.075	0.038	?	0	ns	ns	ns	-	1244
20436	837	y	y	124222	PAQR4	++++++	7257	7.466	+	8.257e-14	++++++++	8009	5.623	+	1.876e-08	15266	9.22	+	2.964e-20	-	394	-0.0165955	0.00323669	4.80939e-07	+	394	0.00374127	0.00340402	0.27247	++	515	2.018	0.04361	+	299	0.00512932	0.00247859	0.0396115	++	567	3.32	0.0009015	+	869	0.0051739	0.000968557	9.2e-08	+	1244
34083	838	y	y	138151	NACC2	++++++	7257	7.728	+	1.09e-14	++++++++	8009	5.355	+	8.559e-08	15266	9.207	+	3.352e-20	?	0	ns	ns	ns	?	0	ns	ns	ns	++	515	3.509	0.0004499	+	299	0.0149105	0.00401277	0.000253925	++	567	3.124	0.001787	?	0	ns	ns	ns	+	1244
52271	839	y	y	58473	PLEKHB1	------	7257	-6.307	-	2.852e-10	-----+--	8009	-6.7	-	2.082e-11	15266	-9.201	-	3.533e-20	+	394	0.000395086	0.00327679	0.904098	+	394	0.0129562	0.00329191	9.9548e-05	++	515	1.693	0.09054	-	299	-0.0143522	0.00425315	0.000866681	++	567	1.18	0.2381	?	0	ns	ns	ns	-	1244
13521	840	y	y	64949	MRPS26	------	7257	-4.92	-	8.64e-07	--------	8009	-8.013	-	1.115e-15	15266	-9.196	-	3.705e-20	+	394	0.00225397	0.00323467	0.486369	+	394	0.0119975	0.00305264	0.000101777	--	515	-2.167	0.03021	-	299	-0.011661	0.00399195	0.00383168	+-	567	-1.074	0.283	-	869	-0.000730166	0.000708912	0.303019	-	1244
42381	841	y	y	1933	EEF1B2	------	7257	-7.726	-	1.113e-14	--------	8009	-5.34	-	9.276e-08	15266	-9.195	-	3.754e-20	-	394	-0.00641146	0.00323384	0.0481702	-	394	-0.00731328	0.00335554	0.0299447	-+	515	0.232	0.8163	-	299	-0.0259772	0.0078495	0.00108381	+-	567	-2.957	0.003107	?	0	ns	ns	ns	?	0
27749	842	y	y	55133	SRBD1	++++++	7257	6.849	+	7.436e-12	-+++++-+	8009	6.175	+	6.625e-10	15266	9.195	+	3.766e-20	-	394	-0.00850615	0.00321689	0.0085654	+	394	0.00440088	0.00333367	0.187644	+-	515	-0.299	0.7648	-	299	-0.00322864	0.00565912	0.568878	-+	567	1.748	0.08047	+	869	0.00298167	0.00119504	0.0125947	-	1244
19718	843	y	y	57007	CXCR7	------	7257	-6.601	-	4.073e-11	--------	8009	-6.406	-	1.492e-10	15266	-9.192	-	3.864e-20	?	0	ns	ns	ns	+	394	0.00312855	0.00324543	0.335704	--	515	-0.469	0.6388	-	299	-0.000813606	0.0020639	0.69379	++	567	0.657	0.5111	-	869	-0.0100241	0.00313966	0.00140938	?	0
30550	844	y	y	3932	LCK	---?--	6376	-8.404	-	4.318e-17	?---???-	5242	-4.403	-	1.069e-05	11618	-9.183	-	4.196e-20	?	0	ns	ns	ns	?	0	ns	ns	ns	?-	213	-1.844	0.0652	?	0	ns	ns	ns	+?	213	0.277	0.782	-	869	-0.00146675	0.00162073	0.365468	?	0
31886	845	y	y	22929	SEPHS1	------	7257	-6.746	-	1.516e-11	--------	8009	-6.254	-	4.009e-10	15266	-9.181	-	4.281e-20	-	394	-0.00611995	0.00313415	0.0516358	+	394	0.00749278	0.00300919	0.0132274	--	515	-2.819	0.004816	-	299	-0.0151033	0.00537231	0.00535568	+-	567	-0.232	0.8162	+	869	0.00384138	0.00124025	0.00195315	?	0
53317	846	y	y	29121	CLEC2D	------	7257	-8.079	-	6.524e-16	-------+	8009	-4.984	-	6.228e-07	15266	-9.18	-	4.299e-20	?	0	ns	ns	ns	?	0	ns	ns	ns	+-	515	-0.65	0.5159	-	299	-0.0105859	0.00559227	0.0596091	--	567	-2.671	0.007558	-	869	-0.00328875	0.00273347	0.228921	?	0
34255	847	y	y	7174	TPP2	------	7257	-6.946	-	3.753e-12	-++-----	8009	-6.053	-	1.424e-09	15266	-9.174	-	4.571e-20	-	394	-0.000713058	0.00364179	0.844883	?	0	ns	ns	ns	--	515	-1.438	0.1505	-	299	-0.0100344	0.00676818	0.139541	-+	567	0.23	0.8179	+	869	0.00132335	0.000895549	0.139488	?	0
16381	848	y	y	353	APRT	------	7257	-6.179	-	6.454e-10	--------	8009	-6.767	-	1.311e-11	15266	-9.162	-	5.091e-20	-	394	-0.00601041	0.00324636	0.0649313	-	394	-0.0127724	0.00327037	0.000112286	?-	213	-0.876	0.381	?	0	ns	ns	ns	--	567	-2.123	0.03377	-	869	-0.00186874	0.000824015	0.0233387	?	0
52340	849	y	y	1992	SERPINB1	+-++++	7257	6.931	+	4.183e-12	++++++++	8009	6.05	+	1.449e-09	15266	9.161	+	5.158e-20	?	0	ns	ns	ns	?	0	ns	ns	ns	?-	213	-1.538	0.124	?	0	ns	ns	ns	--	567	-2.138	0.03252	-	869	-0.000946121	0.00273335	0.729238	+	1244
1297	850	y	y	169714	QSOX2	------	7257	-6.09	-	1.13e-09	-+------	8009	-6.835	-	8.2e-12	15266	-9.149	-	5.721e-20	+	394	0.00881876	0.00328604	0.0076174	+	394	0.0121591	0.00310037	0.000105285	--	515	-1.237	0.216	-	299	-0.0167591	0.00375231	1.24321e-05	-+	567	0.938	0.3484	-	869	-1.1575e-05	0.000679214	0.986403	?	0
42372	851	y	y	91404	SESTD1	+++?++	6376	6.215	+	5.125e-10	-++--+++	8009	6.715	+	1.884e-11	14385	9.148	+	5.784e-20	-	394	-0.0050563	0.00305041	0.0982735	-	394	-0.000167303	0.00331332	0.959757	+-	515	-0.401	0.6888	+	299	0.00577517	0.00345773	0.0962247	-+	567	0.775	0.4384	-	869	-0.00207777	0.00153944	0.177117	?	0
60804	852	y	y	1729	DIAPH1	++-+++	7257	5.933	+	2.978e-09	++-+++++	8009	6.97	+	3.178e-12	15266	9.139	+	6.33e-20	+	394	0.015363	0.0028478	1.2466e-07	+	394	0.0149386	0.00302236	1.18314e-06	++	515	2.99	0.002794	+	299	0.0143359	0.00476603	0.00292013	-+	567	0.796	0.426	+	869	0.00504476	0.000960893	1.52e-07	?	0
17417	853	y	y	5873	RAB27A	++++++	7257	7.669	+	1.74e-14	-++--+++	8009	5.292	+	1.211e-07	15266	9.12	+	7.494e-20	?	0	ns	ns	ns	?	0	ns	ns	ns	++	515	0.739	0.4599	+	299	0.0092313	0.00389925	0.0187327	-+	567	2.284	0.02238	-	869	-0.00241369	0.00179136	0.17785	+	1244
45634	854	y	y	55031	USP47	------	7257	-6.849	-	7.431e-12	-----+--	8009	-6.058	-	1.381e-09	15266	-9.11	-	8.237e-20	+	394	0.0102982	0.00312049	0.00106309	+	394	0.0130529	0.00296845	1.44562e-05	--	515	-2.605	0.009199	-	299	-0.00423566	0.00293571	0.150424	-+	567	0.193	0.8473	-	869	-0.000750964	0.00108734	0.489788	?	0
62985	855	y	y	9984	THOC1	------	7257	-5.829	-	5.574e-09	--------	8009	-7.027	-	2.103e-12	15266	-9.109	-	8.292e-20	+	394	0.00885598	0.00313557	0.00500126	+	394	0.00978228	0.00274162	0.000408301	+-	515	0.527	0.5981	-	299	-0.0071933	0.0066349	0.279419	-+	567	-0.373	0.7091	+	869	0.00168744	0.00126196	0.181172	?	0
35238	856	y	y	79871	RPAP2	------	7257	-7.505	-	6.141e-14	--------	8009	-5.425	-	5.803e-08	15266	-9.104	-	8.721e-20	+	394	0.0115089	0.00300454	0.000150829	+	394	0.00397518	0.00295688	0.179671	--	515	-2.058	0.03962	-	299	-0.00651892	0.00285614	0.0233705	--	567	-2.703	0.006874	+	869	0.000355766	0.000990838	0.719554	-	1244
36538	857	y	y	439921	MXRA7	++++++	7257	7.275	+	3.476e-13	++++++++	8009	5.635	+	1.75e-08	15266	9.097	+	9.284e-20	+	394	0.00537589	0.0032673	0.100768	+	394	0.000779854	0.00335425	0.816284	++	515	3.022	0.002511	+	299	0.012388	0.00386324	0.00153213	+-	567	-0.582	0.5607	-	869	-0.00103326	0.000700845	0.1404	?	0
24611	858	y	y	79090	TRAPPC6A	------	7257	-5.705	-	1.16e-08	---++---	8009	-7.123	-	1.055e-12	15266	-9.093	-	9.662e-20	?	0	ns	ns	ns	?	0	ns	ns	ns	-+	515	-0.588	0.5564	-	299	-0.0154934	0.0051693	0.00302109	+-	567	-2.247	0.02466	-	869	-0.0048807	0.00112012	1.31663e-05	-	1244
35007	859	y	y	27436	EML4	+-----	7257	-8.66	-	4.736e-18	--------	8009	-4.302	-	1.694e-05	15266	-9.087	-	1.021e-19	+	394	0.00909542	0.0031818	0.00450312	+	394	0.00116781	0.00336325	0.728624	+-	515	0.078	0.9379	+	299	0.0019293	0.00664911	0.771953	-+	567	1.011	0.3121	+	869	0.00163658	0.00155351	0.292125	-	1244
59124	860	y	y	126231	ZNF573	------	7257	-7.909	-	2.6e-15	----++--	8009	-4.998	-	5.791e-07	15266	-9.073	-	1.157e-19	+	394	0.0107491	0.00310806	0.000608374	+	394	0.0103297	0.00276131	0.000213316	--	515	-1.943	0.05198	-	299	-0.0158702	0.00448138	0.000481022	-+	567	0.361	0.7178	-	869	-0.00100828	0.00109868	0.358766	-	1244
16485	861	y	y	6596	HLTF	------	7257	-6.525	-	6.82e-11	-+------	8009	-6.309	-	2.815e-10	15266	-9.068	-	1.215e-19	+	394	0.00133404	0.00353642	0.706226	-	394	-0.00307593	0.00324401	0.343671	?-	213	-0.937	0.349	?	0	ns	ns	ns	-+	567	-0.655	0.5123	-	869	-0.000544716	0.0010774	0.613147	?	0
47882	862	y	y	152485	ZNF827	-+----	7257	-5.204	-	1.946e-07	----++--	8009	-7.562	-	3.977e-14	15266	-9.065	-	1.246e-19	+	394	0.00827964	0.0027348	0.00264347	+	394	0.00336902	0.00274316	0.220192	--	515	-2.393	0.01671	-	299	-0.0107642	0.00668832	0.108889	+?	213	0.942	0.346	+	869	0.000487497	0.00112831	0.665697	?	0
63490	863	y	y	64764	CREB3L2	++-+++	7257	5.642	+	1.681e-08	-+++++++	8009	7.141	+	9.289e-13	15266	9.062	+	1.279e-19	-	394	-0.00412476	0.00355289	0.246432	+	394	0.00858321	0.00336196	0.0110906	++	515	3.831	0.0001274	+	299	0.0142515	0.00451215	0.00179664	++	567	3.058	0.00223	+	869	0.00364669	0.00144214	0.0114494	?	0
1355	864	y	y	5329	PLAUR	++++++	7257	7.335	+	2.211e-13	++++++-+	8009	5.527	+	3.254e-08	15266	9.061	+	1.291e-19	?	0	ns	ns	ns	?	0	ns	ns	ns	-+	515	1.661	0.09666	+	299	0.00874076	0.00437918	0.0471052	+-	567	-0.649	0.5165	+	869	0.000194034	0.00171806	0.91008	?	0
47088	865	y	y	24141	LAMP5	--+---	7257	-5.535	-	3.119e-08	-----+--	8009	-7.237	-	4.577e-13	15266	-9.058	-	1.329e-19	-	394	-0.0183306	0.00328544	4.75341e-08	+	394	0.0037625	0.00359144	0.295512	?+	213	0.256	0.798	?	0	ns	ns	ns	-?	213	-0.211	0.833	-	869	-0.00108941	0.00516331	0.832894	-	1244
6683	866	y	y	10240	MRPS31	------	7257	-7.068	-	1.573e-12	--+-----	8009	-5.777	-	7.626e-09	15266	-9.057	-	1.338e-19	+	394	0.00268482	0.00318779	0.400226	+	394	0.0117491	0.00315026	0.000222741	+-	515	0.349	0.727	-	299	-0.0123119	0.00600615	0.0415	--	567	-1.657	0.09747	+	869	0.001855	0.00103506	0.0731067	-	1244
3437	867	y	y	25816	TNFAIP8	------	7257	-7.133	-	9.809e-13	-+------	8009	-5.711	-	1.121e-08	15266	-9.055	-	1.366e-19	?	0	ns	ns	ns	?	0	ns	ns	ns	+-	515	-0.224	0.8225	-	299	-0.00540403	0.00584452	0.356118	--	567	-2.616	0.008898	-	869	-2.54e-06	0.000864304	0.997654	?	0
5599	868	y	y	3683	ITGAL	++-+++	7257	5.652	+	1.589e-08	++++++++	8009	7.119	+	1.091e-12	15266	9.053	+	1.395e-19	?	0	ns	ns	ns	?	0	ns	ns	ns	?+	213	1.117	0.264	?	0	ns	ns	ns	-+	567	-1.568	0.117	+	869	0.0056427	0.0021006	0.00722626	+	1244
58853	869	y	y	353514	LILRA5	++++++	7257	8.642	+	5.527e-18	++++++++	8009	4.271	+	1.942e-05	15266	9.052	+	1.399e-19	?	0	ns	ns	ns	?	0	ns	ns	ns	-+	515	0.507	0.6123	+	299	0.00790726	0.00386497	0.041896	++	567	2.483	0.01303	-	869	-5.6043e-05	0.000600056	0.925589	?	0
33973	870	y	y	2288	FKBP4	------	7257	-5.966	-	2.429e-09	---+----	8009	-6.818	-	9.21e-12	15266	-9.052	-	1.403e-19	-	394	-0.00139667	0.00357662	0.696397	+	394	0.0101595	0.00341819	0.00315561	+-	515	-0.428	0.6687	-	299	-0.0018633	0.00307604	0.545275	-+	567	0.344	0.7312	+	869	0.00201463	0.00126876	0.112315	-	1244
29964	871	y	y	6916	TBXAS1	++++++	7257	5.577	+	2.442e-08	++++++++	8009	7.185	+	6.701e-13	15266	9.05	+	1.429e-19	?	0	ns	ns	ns	?	0	ns	ns	ns	?+	213	2.248	0.0246	?	0	ns	ns	ns	++	567	0.945	0.3448	+	869	0.00307569	0.00192038	0.109244	+	1244
53465	872	y	y	84986	ARHGAP19	++++++	7257	6.884	+	5.804e-12	++++++-+	8009	5.94	+	2.843e-09	15266	9.049	+	1.436e-19	?	0	ns	ns	ns	?	0	ns	ns	ns	+-	515	1.281	0.2003	+	299	0.0039783	0.00438353	0.365054	-+	567	-0.13	0.8963	+	869	0.0035616	0.00113514	0.00170345	?	0
51666	873	y	y	57128	LYRM4	------	7257	-6.565	-	5.195e-11	---+----	8009	-6.24	-	4.371e-10	15266	-9.046	-	1.479e-19	?	0	ns	ns	ns	?	0	ns	ns	ns	--	515	-2.449	0.01433	-	299	-0.0194915	0.0040158	2.22562e-06	--	567	-2.455	0.01408	+	869	0.00124624	0.00117216	0.287694	-	1244
23129	874	y	y	23191	CYFIP1	++++++	7257	8.5	+	1.897e-17	+++++--+	8009	4.398	+	1.091e-05	15266	9.046	+	1.48e-19	-	394	-0.0163501	0.00321978	6.14054e-07	-	394	-0.0152353	0.00316914	2.25047e-06	++	515	3.166	0.001544	+	299	0.00347511	0.00246895	0.16061	-+	567	-0.461	0.6451	-	869	-0.00261102	0.000952238	0.00610688	?	0
17631	875	y	y	84925	DIRC2	+-++++	7257	8.12	+	4.665e-16	+++-++-+	8009	4.76	+	1.938e-06	15266	9.046	+	1.486e-19	-	394	-0.020729	0.0033645	1.93458e-09	-	394	-0.00773992	0.00353304	0.0291124	--	515	-2.743	0.006097	+	299	0.00287705	0.00336047	0.392801	++	567	2.422	0.01546	+	869	0.000818018	0.00115807	0.479963	+	1244
50859	876	y	y	8714	ABCC3	++--++	7257	7.146	+	8.955e-13	++++++++	8009	5.684	+	1.314e-08	15266	9.044	+	1.507e-19	?	0	ns	ns	ns	?	0	ns	ns	ns	+-	515	0.152	0.8796	+	299	0.00918589	0.00398748	0.0221255	-+	567	1.723	0.08491	+	869	0.000382009	0.000563041	0.497471	+	1244
52381	877	y	y	28387	IGHV5-78	------	7257	-6.832	-	8.402e-12	-+-+----	8009	-5.983	-	2.191e-09	15266	-9.044	-	1.514e-19	?	0	ns	ns	ns	?	0	ns	ns	ns	?	0	ns	ns	?	0	ns	ns	ns	?-	354	-2.442	0.0146	-	869	-0.00282011	0.00224164	0.208371	-	1244
62049	878	y	y	274	BIN1	------	7257	-7.083	-	1.408e-12	--------	8009	-5.741	-	9.408e-09	15266	-9.042	-	1.54e-19	+	394	0.0009202	0.00312247	0.768391	+	394	0.00954093	0.00294294	0.0012979	+-	515	0.76	0.4475	-	299	-0.000602359	0.00492676	0.902797	+-	567	-0.875	0.3818	+	869	1.89212e-05	0.0010497	0.985619	?	0
34481	879	y	y	27350	APOBEC3C	++-+++	7257	5.153	+	2.563e-07	++++++++	8009	7.569	+	3.76e-14	15266	9.035	+	1.634e-19	?	0	ns	ns	ns	?	0	ns	ns	ns	++	515	3.781	0.0001562	+	299	0.0147931	0.00405586	0.000327199	++	567	0.316	0.7523	+	869	0.00471727	0.000975558	1.33e-06	+	1244
42260	880	y	y	26053	AUTS2	------	7257	-5.971	-	2.358e-09	--------	8009	-6.784	-	1.168e-11	15266	-9.03	-	1.711e-19	-	394	-0.00483725	0.00351761	0.16994	+	394	0.00244126	0.00343882	0.478218	-+	515	-2.978	0.002905	+	299	0.0124745	0.00725298	0.0867817	++	567	1.212	0.2257	-	869	-0.00176811	0.00214173	0.409056	+	1244
58636	881	y	y	10632	ATP5L	--+---	7257	-5.849	-	4.945e-09	--------	8009	-6.899	-	5.243e-12	15266	-9.03	-	1.723e-19	-	394	-0.00261025	0.00271837	0.337586	-	394	-0.00467488	0.00293545	0.112136	--	515	-1.473	0.1409	-	299	-0.0164242	0.00440812	0.000244496	--	567	-1.809	0.07041	+	869	0.00230449	0.00168792	0.172164	?	0
48641	882	y	y	80762	NDFIP1	--+---	7257	-6.496	-	8.257e-11	--------	8009	-6.283	-	3.33e-10	15266	-9.029	-	1.729e-19	?	0	ns	ns	ns	?	0	ns	ns	ns	+-	515	-1.749	0.08027	-	299	-0.0159569	0.00553047	0.00427924	--	567	-2.304	0.02121	+	869	0.00462988	0.00137549	0.000762727	-	1244
24452	883	y	y	3684	ITGAM	++++-+	7257	7.881	+	3.251e-15	++++++++	8009	4.96	+	7.038e-07	15266	9.026	+	1.773e-19	?	0	ns	ns	ns	?	0	ns	ns	ns	++	515	2.758	0.005824	+	299	0.0381948	0.0110089	0.000621649	-+	567	1.929	0.0537	-	869	-0.00164094	0.00200411	0.412908	?	0
25113	884	y	y	2992	GYG1	++++++	7257	8.082	+	6.385e-16	++++++++	8009	4.765	+	1.887e-06	15266	9.023	+	1.825e-19	-	394	-0.0139489	0.0035708	0.000111899	+	394	0.00675305	0.00348613	0.0535127	++	515	2.024	0.04293	+	299	0.0139422	0.00814836	0.0884093	-+	567	-0.608	0.543	+	869	0.00405086	0.00131539	0.0020729	+	1244
23264	885	y	y	1731	SEPT1	------	7257	-7.481	-	7.372e-14	---+-+-?	4829	-5.1	-	3.397e-07	12086	-9.021	-	1.871e-19	?	0	ns	ns	ns	?	0	ns	ns	ns	-?	302	-0.584	0.559	-	299	-0.00674782	0.00454789	0.139239	?	0	ns	ns	?	0	ns	ns	ns	?	0
34914	886	y	y	1808	DPYSL2	+-++++	7257	7.462	+	8.539e-14	+++++-++	8009	5.346	+	9.004e-08	15266	9.017	+	1.938e-19	-	394	-0.00856529	0.00331819	0.0102374	+	394	0.00329223	0.00339885	0.333379	+-	515	-0.353	0.724	+	299	0.0179352	0.0096206	0.0635496	-+	567	-0.184	0.8537	+	869	0.0028818	0.00196827	0.143159	?	0
17484	887	y	y	25873	RPL36	-----+	7257	-6.622	-	3.55e-11	---+----	8009	-6.142	-	8.164e-10	15266	-9.014	-	1.985e-19	-	394	-0.00464121	0.00334465	0.166101	-	394	-0.000646823	0.00333749	0.846438	+-	515	1.092	0.2749	-	299	-0.0129668	0.00435956	0.00324637	+-	567	-2.484	0.01298	+	869	0.00128802	0.000785965	0.10126	?	0
13574	888	y	y	6297	SALL2	-----+	7257	-6.278	-	3.423e-10	-----++-	8009	-6.465	-	1.013e-10	15266	-9.012	-	2.027e-19	-	394	-0.00277244	0.00329843	0.401168	+	394	0.00697258	0.00311653	0.0258791	--	515	-1.58	0.114	-	299	-0.00388431	0.0032541	0.233828	+-	567	-0.38	0.704	-	869	-0.00147551	0.000682856	0.0307115	?	0
39281	889	y	y	921	CD5	------	7257	-7.764	-	8.201e-15	---+---+	8009	-5.041	-	4.63e-07	15266	-9.005	-	2.163e-19	?	0	ns	ns	ns	?	0	ns	ns	ns	?-	213	-0.345	0.73	?	0	ns	ns	ns	+-	567	-0.256	0.7981	?	0	ns	ns	ns	-	1244
31495	890	y	y	128178	EDARADD	++--++	7257	6.241	+	4.339e-10	+++++-++	8009	6.49	+	8.579e-11	15266	9.004	+	2.176e-19	?	0	ns	ns	ns	?	0	ns	ns	ns	++	515	4.065	4.799e-05	+	299	0.0296447	0.00575108	5.4373e-07	+-	567	0.874	0.3823	-	869	-7.7877e-05	0.0011546	0.946225	?	0
64849	891	y	y	6868	ADAM17	+++--+	7257	6.997	+	2.616e-12	--++++-+	8009	5.762	+	8.333e-09	15266	8.997	+	2.314e-19	?	0	ns	ns	ns	?	0	ns	ns	ns	--	515	-1.594	0.1108	+	299	0.0103014	0.0112541	0.360962	-+	567	0.824	0.4097	-	869	-0.000398713	0.00113963	0.726442	?	0
35254	892	y	y	8187	ZNF239	---+--	7257	-6.638	-	3.174e-11	--------	8009	-6.096	-	1.085e-09	15266	-8.992	-	2.424e-19	-	394	-0.00803045	0.00345655	0.0207379	-	394	-0.0164398	0.003196	4.44283e-07	+-	515	-0.303	0.7623	-	299	-0.00238017	0.00236697	0.315666	+-	567	1.177	0.2391	?	0	ns	ns	ns	?	0
62279	893	y	y	5001	ORC5	------	7257	-7.179	-	7.031e-13	----+---	8009	-5.577	-	2.446e-08	15266	-8.989	-	2.496e-19	+	394	0.00642137	0.00314609	0.0419732	+	394	0.00668733	0.00332899	0.045303	+?	302	0.847	0.397	-	299	-0.0103041	0.00457329	0.0251872	?-	354	-2.578	0.00994	+	869	0.00303868	0.00124178	0.0144038	-	1244
35886	894	y	y	28973	MRPS18B	------	7257	-5.338	-	9.414e-08	---+----	8009	-7.323	-	2.43e-13	15266	-8.984	-	2.607e-19	-	394	-0.00802291	0.00309401	0.00990098	-	394	-0.00495378	0.00310763	0.111798	+-	515	1.127	0.2596	-	299	-0.00216381	0.00396444	0.585724	-+	567	-0.271	0.7866	-	869	-0.00024439	0.000772293	0.751663	?	0
393	895	y	y	10574	CCT7	-----+	7257	-6.24	-	4.373e-10	-+------	8009	-6.46	-	1.047e-10	15266	-8.981	-	2.678e-19	-	394	-0.0104963	0.00320565	0.00116194	-	394	-0.00330856	0.00322916	0.306246	+-	515	-0.052	0.9582	-	299	-0.00694947	0.00450397	0.124202	--	567	-3.008	0.002632	+	869	0.00112006	0.00103942	0.28122	?	0
67597	896	y	y	91574	C12orf65	------	7257	-7.001	-	2.533e-12	---+----	8009	-5.732	-	9.924e-09	15266	-8.979	-	2.726e-19	?	0	ns	ns	ns	?	0	ns	ns	ns	?-	213	-0.782	0.434	?	0	ns	ns	ns	-?	213	-0.982	0.326	-	869	-0.000677833	0.000798062	0.395687	?	0
1389	897	y	y	2956	MSH6	------	7257	-6.642	-	3.087e-11	---+----	8009	-6.064	-	1.328e-09	15266	-8.972	-	2.921e-19	+	394	0.000941652	0.00344293	0.784624	+	394	0.00697507	0.00335231	0.0381702	--	515	-2.084	0.03718	-	299	-0.0185322	0.00416005	1.30632e-05	-+	567	-1.097	0.2725	+	869	0.00182526	0.00124358	0.142173	-	1244
14914	898	y	y	8731	RNMT	------	7257	-6.743	-	1.557e-11	--------	8009	-5.962	-	2.498e-09	15266	-8.967	-	3.06e-19	?	0	ns	ns	ns	?	0	ns	ns	ns	--	515	-1.329	0.184	-	299	-0.0099385	0.00537622	0.0657875	-+	567	1.055	0.2914	-	869	-0.00225533	0.00136329	0.0980623	-	1244
63497	899	y	y	9452	ITM2A	------	7257	-6.903	-	5.075e-12	--------	8009	-5.807	-	6.361e-09	15266	-8.966	-	3.082e-19	?	0	ns	ns	ns	?	0	ns	ns	ns	-?	302	-0.803	0.422	+	299	0.001305	0.0103867	0.900125	?-	354	-1.931	0.0535	-	869	-0.00284656	0.00235234	0.226242	?	0
37733	900	y	y	90673	PPP1R3E	-----+	7257	-6.628	-	3.406e-11	-----+-+	8009	-6.069	-	1.289e-09	15266	-8.965	-	3.097e-19	+	394	0.0168949	0.00307947	7.74993e-08	+	394	0.0203483	0.00278693	1.84242e-12	--	515	-0.81	0.4179	-	299	-0.0309085	0.00508383	4.90766e-09	-+	567	-0.884	0.3765	+	869	0.00179018	0.000908811	0.0488605	?	0
21330	901	y	y	64061	TSPYL2	------	7257	-7.764	-	8.231e-15	---+-+--	8009	-4.987	-	6.147e-07	15266	-8.965	-	3.109e-19	?	0	ns	ns	ns	?	0	ns	ns	ns	?	0	ns	ns	?	0	ns	ns	ns	?+	354	0.434	0.664	+	869	0.000755143	0.000953552	0.428404	?	0
3805	902	y	y	10276	NET1	------	7257	-5.491	-	3.99e-08	--------	8009	-7.149	-	8.766e-13	15266	-8.964	-	3.135e-19	+	394	0.00262509	0.00338835	0.439002	+	394	0.0012718	0.00346408	0.71373	+-	515	-1.004	0.3155	-	299	-0.00298753	0.00437085	0.494964	-+	567	2.1	0.03571	?	0	ns	ns	ns	?	0
56251	903	y	y	492311	IGIP	------	7257	-7.441	-	9.956e-14	--------	8009	-5.291	-	1.219e-07	15266	-8.963	-	3.171e-19	+	394	0.0040988	0.00312268	0.190158	+	394	0.00694523	0.00286636	0.015885	-+	515	-0.613	0.5396	-	299	-0.00582382	0.00261458	0.0268778	+?	213	0.029	0.977	-	869	-0.00165549	0.00109395	0.130199	?	0
11696	904	y	y	58191	CXCL16	++++++	7257	7.114	+	1.13e-12	++++++++	8009	5.591	+	2.26e-08	15266	8.954	+	3.423e-19	-	394	-0.00349065	0.003288	0.289115	-	394	-0.000505656	0.00310791	0.870846	-+	515	-0.885	0.3763	+	299	0.0148034	0.00962382	0.125361	++	567	4.882	1.049e-06	-	869	-0.00113766	0.000769049	0.139057	?	0
57596	905	y	y	56342	PPAN	------	7257	-5.177	-	2.258e-07	--------	8009	-7.423	-	1.145e-13	15266	-8.945	-	3.711e-19	+	394	0.00304141	0.00330319	0.357827	+	394	0.00881237	0.0032567	0.00714893	+?	302	0.966	0.334	-	299	-0.00338778	0.00327012	0.301291	?-	354	-0.122	0.903	+	869	0.00161428	0.000648108	0.0127474	?	0
9125	906	y	y	79156	PLEKHF1	++-+++	7257	6.04	+	1.541e-09	++++++++	8009	6.597	+	4.186e-11	15266	8.943	+	3.79e-19	?	0	ns	ns	ns	?	0	ns	ns	ns	?+	213	0.882	0.378	?	0	ns	ns	ns	+-	567	1.014	0.3106	-	869	-0.00107351	0.000799198	0.179197	?	0
50399	907	y	y	9804	TOMM20	------	7257	-6.476	-	9.45e-11	--------	8009	-6.169	-	6.853e-10	15266	-8.933	-	4.134e-19	-	394	-0.00436561	0.00312114	0.162756	-	394	-0.00915163	0.00317283	0.00415789	--	515	-1.642	0.1006	-	299	-0.0238414	0.00931228	0.0110958	--	567	-3.851	0.0001178	-	869	-0.00118492	0.00156931	0.450215	-	1244
49133	908	y	y	5955	RCN2	------	7257	-6.132	-	8.69e-10	--------	8009	-6.492	-	8.453e-11	15266	-8.93	-	4.253e-19	-	394	-0.00907476	0.00295041	0.00226025	-	394	-0.014597	0.00292407	9.32619e-07	--	515	-0.715	0.4747	-	299	-0.00968227	0.00797287	0.225829	--	567	-3.215	0.001307	+	869	0.00270599	0.00156427	0.0836518	-	1244
35366	909	y	y	140739	UBE2F	+++++-	7257	5.787	+	7.149e-09	++++--++	8009	6.815	+	9.401e-12	15266	8.927	+	4.389e-19	-	394	-0.00625056	0.0033624	0.0638486	-	394	-0.0057841	0.00330192	0.0806698	--	515	-1.727	0.08419	+	299	0.0115974	0.00449896	0.0105617	--	567	-2.785	0.005357	+	869	0.0014455	0.00151288	0.339344	+	1244
66008	910	y	y	6224	RPS20	------	7257	-6.763	-	1.35e-11	---+----	8009	-5.879	-	4.117e-09	15266	-8.921	-	4.601e-19	?	0	ns	ns	ns	?	0	ns	ns	ns	+-	515	0.26	0.7952	-	299	-0.00500947	0.00470815	0.288435	--	567	-1.783	0.07462	-	869	-0.00506021	0.00110079	4.29e-06	-	1244
2006	911	y	y	5411	PNN	------	7257	-6.648	-	2.961e-11	-----+--	8009	-5.977	-	2.274e-09	15266	-8.913	-	4.951e-19	-	394	-0.00546667	0.00313391	0.0819495	-	394	-0.00197296	0.00313707	0.529801	+-	515	-0.604	0.546	-	299	-0.00760072	0.00536446	0.157863	-+	567	0.667	0.5049	+	869	0.00127452	0.000880365	0.147697	?	0
26766	912	y	y	387882	C12orf75	++-+++	7257	5.684	+	1.316e-08	-++-++++	8009	6.894	+	5.425e-12	15266	8.912	+	5.017e-19	?	0	ns	ns	ns	?	0	ns	ns	ns	+?	302	1.699	0.0893	+	299	0.0186748	0.00997481	0.0624377	?-	354	-1.499	0.134	?	0	ns	ns	ns	?	0
14172	913	y	y	115	ADCY9	++-+-+	7257	5.287	+	1.243e-07	+++++??+	6325	7.383	+	1.543e-13	13582	8.904	+	5.402e-19	+	394	0.0136829	0.00305873	1.03629e-05	+	394	0.0096105	0.00324762	0.00329158	?+	213	2.08	0.0375	+	299	0.000743855	0.00247783	0.764291	-+	567	0.842	0.3996	+	869	0.000147308	0.000792349	0.852513	?	0
25180	914	y	y	4927	NUP88	------	7257	-7.789	-	6.748e-15	---+----	8009	-4.875	-	1.087e-06	15266	-8.901	-	5.529e-19	-	394	-0.0040713	0.00334825	0.224802	+	394	0.00406545	0.00343501	0.237379	+-	515	-0.529	0.5966	-	299	-0.0031695	0.00437243	0.469254	--	567	-4.856	1.2e-06	+	869	0.0016509	0.000820963	0.0443328	-	1244
2308	915	y	y	285172	FAM126B	++++++	7257	5.959	+	2.541e-09	+++--+++	8009	6.616	+	3.702e-11	15266	8.9	+	5.572e-19	-	394	-0.000877401	0.00348222	0.801211	-	394	-0.00851313	0.00331058	0.0105268	--	515	-1.743	0.08141	+	299	0.00402675	0.00444015	0.365403	-+	567	-0.217	0.8278	+	869	0.00166908	0.000962764	0.0829835	?	0
62688	916	y	y	3978	LIG1	------	7257	-6.34	-	2.293e-10	-----+--	8009	-6.251	-	4.072e-10	15266	-8.9	-	5.609e-19	+	394	0.0142645	0.00249324	2.24447e-08	+	394	0.00959143	0.00279172	0.000661935	--	515	-1.12	0.2628	-	299	-0.00930362	0.00437363	0.0344582	-+	567	0.262	0.7934	+	869	0.00292942	0.000813899	0.000319146	-	1244
61042	917	y	y	8876	VNN1	++++++	7257	6.594	+	4.267e-11	+++-++++	8009	6.009	+	1.862e-09	15266	8.899	+	5.612e-19	?	0	ns	ns	ns	?	0	ns	ns	ns	?+	213	0.915	0.36	?	0	ns	ns	ns	-+	567	0.564	0.5728	-	869	-0.000827512	0.00108112	0.444019	-	1244
68156	918	y	y	1368	CPM	+++-++	7257	6.028	+	1.662e-09	++++-+++	8009	6.545	+	5.966e-11	15266	8.896	+	5.769e-19	+	394	0.00405102	0.00323108	0.210769	?	0	ns	ns	ns	+-	515	-0.541	0.5885	+	299	0.0127238	0.00528523	0.0168475	-+	567	-0.055	0.9559	-	869	-0.00499353	0.00328676	0.128691	?	0
58584	919	y	y	54507	ADAMTSL4	++++++	7257	6.275	+	3.486e-10	++++++++	8009	6.289	+	3.194e-10	15266	8.882	+	6.566e-19	?	0	ns	ns	ns	?	0	ns	ns	ns	-+	515	-0.133	0.8945	+	299	0.00321846	0.00207092	0.121518	++	567	4.484	7.336e-06	-	869	-7.8362e-05	0.000757461	0.917603	?	0
437	920	y	y	137872	ADHFE1	++-+++	7257	5.251	+	1.516e-07	++++-+++	8009	7.26	+	3.884e-13	15266	8.878	+	6.802e-19	+	394	0.00715538	0.00324729	0.0281928	+	394	0.0112452	0.00344744	0.00121251	++	515	2.651	0.008018	+	299	0.0061718	0.00538936	0.253314	-+	567	0.154	0.8773	-	869	-0.00672108	0.00160009	2.66389e-05	?	0
18477	921	y	y	115825	WDFY2	+++-++	7257	5.89	+	3.861e-09	++++++++	8009	6.645	+	3.025e-11	15266	8.874	+	7.045e-19	-	394	-0.00257025	0.00300611	0.393118	?	0	ns	ns	ns	--	515	-2.344	0.0191	-	299	-0.0104854	0.00364273	0.00436982	-+	567	1.151	0.2496	+	869	0.000769967	0.000970282	0.427458	-	1244
54341	922	y	y	91689	C22orf32	------	7257	-7.499	-	6.438e-14	--------	8009	-5.107	-	3.271e-07	15266	-8.869	-	7.353e-19	?	0	ns	ns	ns	?	0	ns	ns	ns	--	515	-1.645	0.1001	-	299	-0.0191337	0.00494917	0.000143659	-?	213	-0.843	0.399	-	869	-0.0013124	0.000935376	0.160597	-	1244
14582	923	y	y	3267	AGFG1	-+++++	7257	5.55	+	2.859e-08	-++-++++	8009	6.958	+	3.459e-12	15266	8.866	+	7.586e-19	?	0	ns	ns	ns	?	0	ns	ns	ns	-?	302	-1.457	0.145	+	299	0.00228861	0.00784651	0.770798	?+	354	2.387	0.017	?	0	ns	ns	ns	+	1244
55243	924	y	y	57570	TRMT5	--++--	7257	-5.784	-	7.3e-09	--------	8009	-6.728	-	1.724e-11	15266	-8.861	-	7.93e-19	?	0	ns	ns	ns	?	0	ns	ns	ns	--	515	-0.569	0.5697	-	299	-0.0139242	0.00676739	0.0407516	--	567	-3.032	0.002426	+	869	0.000422754	0.00110759	0.702694	?	0
44276	925	y	y	65983	GRAMD3	---+--	7257	-5.708	-	1.145e-08	-----+--	8009	-6.785	-	1.162e-11	15266	-8.849	-	8.804e-19	+	394	0.00385199	0.00300221	0.200306	+	394	0.0120735	0.00308549	0.000108995	?-	213	-2.121	0.0339	?	0	ns	ns	ns	--	567	-0.814	0.4156	+	869	0.00166304	0.0019257	0.387806	-	1244
53256	926	y	y	51747	LUC7L3	--+---	7257	-6.367	-	1.933e-10	--+-----	8009	-6.156	-	7.452e-10	15266	-8.849	-	8.849e-19	-	394	-0.00461894	0.00314985	0.143414	+	394	0.000433754	0.00305591	0.887208	-?	302	-1.136	0.256	-	299	-0.0256446	0.00873523	0.00366188	?+	354	3.424	0.000618	?	0	ns	ns	ns	?	0
64802	927	y	y	9314	KLF4	+-++++	7257	8.013	+	1.115e-15	++++--++	8009	4.584	+	4.56e-06	15266	8.845	+	9.153e-19	?	0	ns	ns	ns	?	0	ns	ns	ns	-+	515	0.816	0.4143	+	299	0.0219439	0.0123198	0.0761896	-+	567	0.979	0.3276	-	869	-0.000109546	0.000498135	0.82594	?	0
28861	928	y	y	6636	SNRPF	------	7257	-6.134	-	8.573e-10	--+-----	8009	-6.369	-	1.898e-10	15266	-8.843	-	9.359e-19	-	394	-0.00330182	0.00339406	0.331294	-	394	-0.00543156	0.00329701	0.100344	--	515	-0.855	0.3923	-	299	-0.0215841	0.00743331	0.00404369	--	567	-4.182	2.886e-05	+	869	0.00252322	0.0010935	0.0210292	?	0
64381	929	y	y	84695	LOXL3	++++++	7257	6.74	+	1.581e-11	++++++++	8009	5.79	+	7.036e-09	15266	8.841	+	9.484e-19	?	0	ns	ns	ns	?	0	ns	ns	ns	?+	213	2.061	0.0393	?	0	ns	ns	ns	-+	567	1.368	0.1714	+	869	0.000773506	0.0017007	0.649241	+	1244
8192	930	y	y	25849	PARM1	------	7257	-5.594	-	2.218e-08	---++---	8009	-6.877	-	6.096e-12	15266	-8.838	-	9.731e-19	-	394	-0.00758932	0.00326915	0.0208403	-	394	-0.00360997	0.00352186	0.306043	?	0	ns	ns	?	0	ns	ns	ns	?	0	ns	ns	?	0	ns	ns	ns	?	0
61614	931	y	y	55833	UBAP2	---?--	6376	-6.383	-	1.739e-10	-+---+--	8009	-6.146	-	7.939e-10	14385	-8.835	-	9.977e-19	?	0	ns	ns	ns	?	0	ns	ns	ns	+-	515	-1.48	0.1388	-	299	-0.000780204	0.00284357	0.784041	-+	567	-0.364	0.7159	+	869	0.0027695	0.000707702	9.10178e-05	?	0
38489	932	y	y	84898	PLXDC2	+-++-+	7257	7.161	+	7.981e-13	+++-++-+	8009	5.38	+	7.437e-08	15266	8.835	+	1.005e-18	?	0	ns	ns	ns	?	0	ns	ns	ns	-+	515	0.207	0.8363	+	299	0.00478694	0.00320782	0.136987	-+	567	0.282	0.7777	+	869	0.00216233	0.00514828	0.674479	+	1244
33741	933	y	y	1669	DEFA4	++++++	7257	8.09	+	5.958e-16	++++++-+	8009	4.494	+	6.989e-06	15266	8.833	+	1.019e-18	?	0	ns	ns	ns	?	0	ns	ns	ns	?+	213	0.417	0.677	+	299	0.00634446	0.00596098	0.288285	+-	567	-0.052	0.9588	?	0	ns	ns	ns	?	0
16957	934	y	y	1545	CYP1B1	+-++++	7257	6.571	+	4.999e-11	+++++-++	8009	5.934	+	2.959e-09	15266	8.828	+	1.062e-18	?	0	ns	ns	ns	?	0	ns	ns	ns	?+	213	3.4	0.000675	+	299	0.000593947	0.00233427	0.799376	++	567	1.169	0.2423	-	869	-0.00460722	0.00361	0.201872	+	1244
15691	935	y	y	5092	PCBD1	++++++	7257	5.951	+	2.663e-09	++++++++	8009	6.523	+	6.886e-11	15266	8.828	+	1.066e-18	+	394	0.00349797	0.00333836	0.295428	+	394	0.00390148	0.00328202	0.235324	++	515	2.203	0.02759	-	299	-0.00099582	0.00233905	0.670694	--	567	-1.116	0.2646	+	869	0.000971424	0.00121063	0.422315	?	0
15385	936	y	y	5226	PGD	++++++	7257	7.073	+	1.521e-12	++++++++	8009	5.451	+	5.015e-08	15266	8.824	+	1.101e-18	-	394	-0.0107937	0.00297174	0.00032192	+	394	0.000929672	0.00318121	0.770273	?-	213	-2.428	0.0152	?	0	ns	ns	ns	-+	567	-0.392	0.6951	+	869	0.00159476	0.000871684	0.0673219	+	1244
48585	937	y	y	54663	WDR74	------	7257	-5.934	-	2.957e-09	--------	8009	-6.532	-	6.504e-11	15266	-8.822	-	1.122e-18	+	394	0.0143192	0.00320148	1.0371e-05	+	394	0.0149775	0.00321703	4.54775e-06	+-	515	-1.245	0.2133	-	299	-0.00103653	0.00919423	0.910336	-+	567	-1.543	0.1228	+	869	0.00188082	0.000918709	0.0406347	?	0
67434	938	y	y	3189	HNRNPH3	--+---	7257	-5.555	-	2.781e-08	--------	8009	-6.889	-	5.632e-12	15266	-8.819	-	1.15e-18	-	394	-0.00477757	0.00287117	0.0969872	-	394	-0.00147754	0.00283001	0.601923	+?	302	0.18	0.857	-	299	-0.0111925	0.00661041	0.0917668	?+	354	0.827	0.408	?	0	ns	ns	ns	?	0
68229	939	y	y	84513	PPAPDC1B	------	7257	-5.879	-	4.134e-09	---++-+-	8009	-6.578	-	4.759e-11	15266	-8.818	-	1.165e-18	?	0	ns	ns	ns	?	0	ns	ns	ns	++	515	2.935	0.003332	-	299	-0.00103146	0.00282872	0.715714	+-	567	0.353	0.7239	-	869	-0.00177294	0.00102469	0.0835907	-	1244
28586	940	y	y	4790	NFKB1	---?--	6376	-8.12	-	4.663e-16	-------+	8009	-4.573	-	4.816e-06	14385	-8.818	-	1.167e-18	+	394	0.0124443	0.00301482	4.55679e-05	+	394	0.0115395	0.00308143	0.000210085	-+	515	-0.894	0.3714	-	299	-0.0248296	0.00580149	2.73681e-05	-+	567	0.527	0.5979	-	869	-0.00168091	0.000796482	0.034822	-	1244
49659	941	y	y	54432	YIPF1	+++-++	7257	5.496	+	3.879e-08	+++-++++	8009	6.919	+	4.55e-12	15266	8.801	+	1.356e-18	-	394	-0.00201938	0.00302312	0.504576	-	394	-0.00884108	0.00305501	0.00403581	?-	213	-1.245	0.213	?	0	ns	ns	ns	--	567	-2.099	0.03579	+	869	0.0014605	0.000991503	0.140747	?	0
3466	942	y	y	221078	NSUN6	--+-+-	7257	-5.471	-	4.488e-08	--+-----	8009	-6.927	-	4.284e-12	15266	-8.789	-	1.503e-18	?	0	ns	ns	ns	?	0	ns	ns	ns	?-	213	-1.809	0.0704	?	0	ns	ns	ns	-+	567	-0.88	0.3787	+	869	0.00149881	0.00112542	0.182935	-	1244
13388	943	y	y	10871	CD300C	++++++	7257	5.922	+	3.186e-09	+++++-++	8009	6.498	+	8.134e-11	15266	8.789	+	1.503e-18	?	0	ns	ns	ns	?	0	ns	ns	ns	?+	213	2.501	0.0124	?	0	ns	ns	ns	--	567	-0.598	0.5496	+	869	2.08537e-05	0.000550784	0.969798	?	0
60365	944	y	y	57552	NCEH1	+-++++	7257	5.918	+	3.268e-09	+++++-++	8009	6.481	+	9.102e-11	15266	8.774	+	1.719e-18	+	394	0.00815279	0.00333962	0.0151196	-	394	-0.0043363	0.00357724	0.226237	-?	302	-1.559	0.119	-	299	-0.00103576	0.00204196	0.612469	?+	354	0.731	0.465	?	0	ns	ns	ns	?	0
40835	945	y	y	10663	CXCR6	------	7257	-6.183	-	6.288e-10	+-------	8009	-6.217	-	5.075e-10	15266	-8.766	-	1.855e-18	?	0	ns	ns	ns	?	0	ns	ns	ns	?+	213	1.576	0.115	?	0	ns	ns	ns	+?	213	1.208	0.227	-	869	-0.00113415	0.000776086	0.143912	-	1244
3975	946	y	y	6279	S100A8	++++++	7257	6.857	+	7.042e-12	++++--++	8009	5.567	+	2.593e-08	15266	8.76	+	1.954e-18	?	0	ns	ns	ns	?	0	ns	ns	ns	++	515	1.53	0.1261	+	299	0.0501968	0.0198512	0.0121148	--	567	-0.743	0.4573	+	869	0.000240494	0.0011081	0.828183	+	1244
39477	947	y	y	56911	C21orf7	--+?+-	6376	-5.474	-	4.394e-08	--------	8009	-6.854	-	7.188e-12	14385	-8.759	-	1.975e-18	?	0	ns	ns	ns	?	0	ns	ns	ns	--	515	-0.935	0.3497	-	299	-0.00317446	0.00527901	0.548202	-?	213	-2.151	0.0315	-	869	-0.00119855	0.00228339	0.599653	-	1244
54292	948	y	y	79664	NARG2	------	7257	-6.451	-	1.113e-10	?--?+??-	5004	-5.934	-	2.951e-09	12261	-8.754	-	2.055e-18	?	0	ns	ns	ns	?	0	ns	ns	ns	--	515	-1.127	0.2597	-	299	-0.00359289	0.00203159	0.0782893	--	567	-1.979	0.04781	+	869	0.0010284	0.00107687	0.339584	?	0
60613	949	y	y	5037	PEBP1	---?--	6376	-4.706	-	2.521e-06	---+----	8009	-7.528	-	5.142e-14	14385	-8.751	-	2.119e-18	-	394	-0.000940379	0.00292028	0.747627	+	394	0.00454224	0.00297257	0.127378	+-	515	-0.058	0.9535	-	299	-0.00838553	0.00406802	0.040386	--	567	-3.523	0.000426	+	869	0.000685177	0.00101122	0.498041	-	1244
8977	950	y	y	115123	MARCH3	------	7257	-5.848	-	4.982e-09	-+-+-+-?	4829	-6.67	-	2.551e-11	12086	-8.748	-	2.175e-18	+	394	0.00349403	0.00282524	0.217002	+	394	0.00290522	0.00312773	0.353606	?	0	ns	ns	?	0	ns	ns	ns	?	0	ns	ns	?	0	ns	ns	ns	?	0
61365	951	y	y	55922	NKRF	------	7257	-7.186	-	6.655e-13	--------	8009	-5.234	-	1.657e-07	15266	-8.746	-	2.217e-18	?	0	ns	ns	ns	?	0	ns	ns	ns	-?	302	-0.51	0.61	-	299	-0.0138652	0.00317968	1.9513e-05	?-	354	-3	0.0027	+	869	0.000627072	0.000884053	0.478129	?	0
63491	952	y	y	755	C21orf2	------	7257	-5.722	-	1.051e-08	--------	8009	-6.621	-	3.56e-11	15266	-8.741	-	2.303e-18	+	394	0.00971404	0.00317412	0.0023764	+	394	0.00979931	0.00325077	0.00275693	?+	213	1.32	0.187	?	0	ns	ns	ns	+?	213	1.491	0.136	-	869	-0.000479865	0.000373705	0.199116	-	1244
59773	953	y	y	6767	ST13	--+---	7257	-7.503	-	6.234e-14	----+---	8009	-4.923	-	8.505e-07	15266	-8.739	-	2.347e-18	-	394	-0.00398218	0.00333701	0.233523	+	394	0.00981105	0.00321154	0.00241888	?-	213	-1.884	0.0596	?	0	ns	ns	ns	--	567	-4.038	5.395e-05	+	869	0.00136371	0.00097305	0.161069	-	1244
21469	954	y	y	84719	LINC00260	++++++	7257	5.45	+	5.038e-08	++-+++++	8009	6.86	+	6.881e-12	15266	8.726	+	2.629e-18	?	0	ns	ns	ns	?	0	ns	ns	ns	?	0	ns	ns	?	0	ns	ns	ns	?+	354	0.465	0.642	?	0	ns	ns	ns	?	0
44306	955	y	y	4673	NAP1L1	------	7257	-7.298	-	2.91e-13	---+----	8009	-5.093	-	3.52e-07	15266	-8.721	-	2.753e-18	-	394	-0.00111081	0.00338776	0.743186	+	394	0.00467111	0.00323053	0.149068	--	515	-0.534	0.5936	-	299	-0.021538	0.00787981	0.00675326	--	567	-3.257	0.001127	-	869	-0.000786161	0.00157699	0.618118	?	0
16624	956	y	y	81793	TLR10	------	7257	-6.695	-	2.158e-11	-+------	8009	-5.658	-	1.535e-08	15266	-8.713	-	2.951e-18	?	0	ns	ns	ns	?	0	ns	ns	ns	?-	213	-1.074	0.283	?	0	ns	ns	ns	--	567	-2.791	0.005257	-	869	-0.00549509	0.00159157	0.000555161	?	0
25560	957	y	y	10949	HNRNPA0	------	7257	-6.606	-	3.944e-11	-------+	8009	-5.729	-	1.009e-08	15266	-8.704	-	3.19e-18	-	394	-0.00308064	0.0032344	0.341503	-	394	-0.0155613	0.00302308	4.35156e-07	++	515	1.386	0.1658	-	299	-0.00939124	0.00451556	0.0386468	++	567	1.744	0.08116	+	869	0.00299109	0.00105278	0.00449521	?	0
31859	958	y	y	8707	B3GALT2	------	7257	-5.655	-	1.562e-08	+--+--?-	6552	-6.679	-	2.407e-11	13809	-8.7	-	3.324e-18	?	0	ns	ns	ns	?	0	ns	ns	ns	++	515	1.303	0.1926	-	299	-0.00180399	0.00176435	0.307625	+?	213	0.335	0.738	-	869	-0.00130266	0.000798197	0.102677	-	1244
16069	959	y	y	84881	RPUSD4	-----+	7257	-5.809	-	6.295e-09	--------	8009	-6.478	-	9.28e-11	15266	-8.697	-	3.404e-18	+	394	0.0117253	0.00318191	0.000263871	+	394	0.0106979	0.003256	0.00111771	--	515	-1.433	0.152	-	299	-0.0104366	0.00402229	0.0100706	--	567	-1.799	0.07195	-	869	-0.000186985	0.000837503	0.82333	-	1244
19709	960	y	y	27440	CECR5	-----+	7257	-6.3	-	2.977e-10	--------	8009	-6.003	-	1.941e-09	15266	-8.691	-	3.58e-18	+	394	0.000287433	0.00329228	0.930478	-	394	-0.0106938	0.00327564	0.00120115	--	515	-0.754	0.451	-	299	-0.0242686	0.00540948	1.14065e-05	--	567	-1.763	0.07794	+	869	0.00125539	0.00095643	0.189323	?	0
17150	961	y	y	64794	DDX31	------	7257	-7.16	-	8.061e-13	-----+?-	6552	-5.082	-	3.736e-07	13809	-8.691	-	3.592e-18	+	394	0.00409779	0.00348391	0.24029	+	394	0.00356935	0.0034569	0.302547	--	515	-2.424	0.01534	-	299	-0.0119025	0.00394172	0.00281403	--	567	-1.547	0.1219	+	869	0.00127305	0.000750231	0.0897186	-	1244
60519	962	y	y	51765	MST4	--+---	7257	-6.872	-	6.347e-12	---+----	8009	-5.457	-	4.854e-08	15266	-8.69	-	3.62e-18	?	0	ns	ns	ns	?	0	ns	ns	ns	-?	302	-3.713	0.000205	-	299	-0.0155765	0.00474497	0.00118662	?-	354	-2.136	0.0327	-	869	-0.00141782	0.000919039	0.1229	?	0
59569	963	y	y	705	BYSL	-----+	7257	-4.707	-	2.516e-06	--------	8009	-7.517	-	5.614e-14	15266	-8.69	-	3.638e-18	-	394	-0.00536788	0.00350709	0.12678	-	394	-0.00783358	0.0033589	0.0202464	+-	515	-0.296	0.7674	-	299	-0.00448778	0.00190454	0.0192878	--	567	-4.179	2.927e-05	?	0	ns	ns	ns	?	0
199	964	y	y	117289	TAGAP	++++++	7257	6.637	+	3.206e-11	++++-+-+	8009	5.68	+	1.349e-08	15266	8.69	+	3.638e-18	?	0	ns	ns	ns	?	0	ns	ns	ns	+-	515	0.78	0.4354	+	299	0.00777191	0.00937319	0.407864	-+	567	0.588	0.5569	-	869	-0.0022758	0.00140973	0.106451	+	1244
59738	965	y	y	26520	TIMM9	------	7257	-4.984	-	6.241e-07	--------	8009	-7.25	-	4.166e-13	15266	-8.687	-	3.712e-18	-	394	-0.00359828	0.00347118	0.300645	-	394	-0.00627936	0.00360324	0.0822648	?-	213	-1.491	0.136	?	0	ns	ns	ns	--	567	-3.753	0.0001744	+	869	0.00107993	0.00123191	0.380688	-	1244
331	966	y	y	55170	PRMT6	------	7257	-6.269	-	3.637e-10	-----+--	8009	-6.024	-	1.706e-09	15266	-8.685	-	3.794e-18	-	394	-0.0163198	0.00285173	2.21742e-08	-	394	-0.0173593	0.0027409	7.15323e-10	--	515	-2.622	0.008729	-	299	-0.00728872	0.00286878	0.0117163	--	567	-0.775	0.4386	+	869	0.00163031	0.0012391	0.188266	-	1244
55381	967	y	y	2043	EPHA4	------	7257	-7.993	-	1.316e-15	-+------	8009	-4.362	-	1.291e-05	15266	-8.67	-	4.319e-18	+	394	0.00520493	0.00360829	0.150035	-	394	-0.0107006	0.0033961	0.00176467	--	515	-1.168	0.2427	+	299	0.00275081	0.00367392	0.454772	+-	567	-0.197	0.844	-	869	-0.000525487	0.0014708	0.720882	-	1244
2177	968	y	y	4215	MAP3K3	++++-+	7257	5.532	+	3.17e-08	++++++++	8009	6.701	+	2.072e-11	15266	8.668	+	4.412e-18	+	394	0.0105764	0.00273403	0.000130188	?	0	ns	ns	ns	+-	515	-0.135	0.8928	+	299	0.00664066	0.00300052	0.0278602	-+	567	1.231	0.2184	+	869	0.00170778	0.000718905	0.0175237	?	0
31155	969	y	y	2012	EMP1	++++++	7257	6.38	+	1.771e-10	++++--++	8009	5.885	+	3.989e-09	15266	8.661	+	4.669e-18	?	0	ns	ns	ns	?	0	ns	ns	ns	++	515	2.24	0.02512	+	299	0.00453424	0.00228224	0.0481268	+-	567	0.741	0.4588	?	0	ns	ns	ns	+	1244
23768	970	y	y	57665	RDH14	------	7257	-6.683	-	2.336e-11	--------	8009	-5.594	-	2.219e-08	15266	-8.66	-	4.737e-18	+	394	0.000322279	0.00334547	0.92331	-	394	-0.0130496	0.00322609	6.40447e-05	--	515	-2.837	0.00456	-	299	-0.02304	0.00468266	1.63829e-06	+-	567	-0.379	0.7048	-	869	-0.000188584	0.000710148	0.790581	-	1244
9539	971	y	y	29883	CNOT7	--+---	7257	-6.538	-	6.235e-11	--------	8009	-5.728	-	1.018e-08	15266	-8.656	-	4.883e-18	-	394	-0.0051989	0.00320549	0.105708	-	394	-0.0124316	0.00304565	5.5097e-05	+-	515	-0.086	0.9318	-	299	-0.00984781	0.00694742	0.157685	--	567	-3.12	0.001807	+	869	0.00193553	0.000990182	0.050616	?	0
34879	972	y	y	706	TSPO	++++++	7257	7.856	+	3.972e-15	+++++-++	8009	4.461	+	8.171e-06	15266	8.647	+	5.272e-18	-	394	-0.00289138	0.00333918	0.387124	+	394	0.0106947	0.00307935	0.000577272	++	515	2.861	0.004229	+	299	0.025073	0.0059962	4.10712e-05	++	567	0.941	0.3468	-	869	-0.00376472	0.00146341	0.0100945	?	0
52719	973	y	y	6208	RPS14	------	7257	-7.257	-	3.954e-13	--------	8009	-5.024	-	5.061e-07	15266	-8.643	-	5.493e-18	-	394	-0.000720659	0.00290305	0.804089	+	394	0.0037771	0.00302937	0.213271	+-	515	-1.395	0.1631	-	299	-0.0179037	0.00532084	0.000896106	--	567	-4.75	2.033e-06	+	869	0.0026242	0.00135547	0.0528671	?	0
66966	974	y	y	6988	TCTA	++++++	7257	6.188	+	6.075e-10	++++++++	8009	6.041	+	1.531e-09	15266	8.642	+	5.505e-18	-	394	-0.000869288	0.00353895	0.806105	+	394	0.00623731	0.00349036	0.0747769	--	515	-2.315	0.02061	+	299	0.000127172	0.00356099	0.971542	++	567	0.703	0.4818	+	869	0.00163485	0.000740221	0.0272032	?	0
43682	975	y	y	9638	FEZ1	++++++	7257	7.247	+	4.273e-13	++++++++	8009	5.026	+	4.996e-07	15266	8.637	+	5.77e-18	-	394	-0.0160106	0.00319955	8.79952e-07	+	394	0.000731239	0.00338403	0.829044	?+	213	1.506	0.132	+	299	0.00531031	0.0039678	0.182093	++	567	1.894	0.05825	-	869	-0.00686798	0.00282089	0.0149047	+	1244
51191	976	y	y	284029	LINC00324	++++++	7257	5.275	+	1.327e-07	+++++-++	8009	6.892	+	5.507e-12	15266	8.629	+	6.214e-18	?	0	ns	ns	ns	?	0	ns	ns	ns	++	515	0.891	0.373	+	299	0.000176102	0.00277773	0.949504	-?	213	-0.933	0.351	-	869	-0.000740691	0.000586022	0.206255	+	1244
38525	977	y	y	64852	TUT1	------	7257	-5.838	-	5.287e-09	--------	8009	-6.349	-	2.168e-10	15266	-8.624	-	6.494e-18	+	394	0.00921241	0.00297006	0.00207778	+	394	0.0127822	0.00299705	2.59271e-05	?+	213	0.242	0.809	?	0	ns	ns	ns	++	567	0.989	0.3228	+	869	0.00213173	0.000540216	7.94437e-05	-	1244
57138	978	y	y	54838	WBP1L	++++++	7257	7.095	+	1.289e-12	++++++++	8009	5.149	+	2.615e-07	15266	8.621	+	6.609e-18	-	394	-0.00180547	0.0034034	0.596106	-	394	-0.00305128	0.00352239	0.386936	--	515	-0.397	0.6913	-	299	-0.00139216	0.00191279	0.467461	-?	213	-0.21	0.834	-	869	-0.000130154	0.000730384	0.858566	?	0
1686	979	y	y	9451	EIF2AK3	--+---	7257	-6.189	-	6.041e-10	--------	8009	-6.01	-	1.85e-09	15266	-8.621	-	6.646e-18	?	0	ns	ns	ns	?	0	ns	ns	ns	--	515	-2.032	0.04215	-	299	-0.00677227	0.0060651	0.265322	--	567	-1.4	0.1614	-	869	-0.00172628	0.0012313	0.160915	?	0
59937	980	y	y	2531	KDSR	------	7257	-7.228	-	4.889e-13	---+----	8009	-5.02	-	5.156e-07	15266	-8.62	-	6.698e-18	?	0	ns	ns	ns	?	0	ns	ns	ns	?	0	ns	ns	?	0	ns	ns	ns	?-	354	-0.035	0.972	?	0	ns	ns	ns	?	0
55113	981	y	y	118980	SFXN2	------	7257	-6.375	-	1.833e-10	+---+??-	6325	-5.792	-	6.967e-09	13582	-8.612	-	7.168e-18	?	0	ns	ns	ns	?	0	ns	ns	ns	?	0	ns	ns	?	0	ns	ns	ns	?	0	ns	ns	?	0	ns	ns	ns	-	1244
47324	982	y	y	10056	FARSB	----+-	7257	-6.354	-	2.104e-10	?+--???-	5242	-5.819	-	5.909e-09	12499	-8.61	-	7.301e-18	?	0	ns	ns	ns	?	0	ns	ns	ns	?-	213	-1.865	0.0622	?	0	ns	ns	ns	-?	213	-2.729	0.00635	+	869	0.00304663	0.000960287	0.0015107	?	0
64850	983	y	y	55568	GALNT10	++++++	7257	7.121	+	1.071e-12	++-+-+++	8009	5.102	+	3.367e-07	15266	8.605	+	7.637e-18	?	0	ns	ns	ns	?	0	ns	ns	ns	++	515	1.665	0.09588	+	299	0.00838257	0.00499827	0.0948713	-+	567	2.378	0.0174	-	869	-0.00116225	0.00125857	0.355762	+	1244
53819	984	y	y	23556	PIGN	------	7257	-6.654	-	2.857e-11	----+---	8009	-5.545	-	2.946e-08	15266	-8.603	-	7.743e-18	+	394	0.00302603	0.00324229	0.351292	+	394	0.0112487	0.00332174	0.000786394	?-	213	-2.287	0.0222	?	0	ns	ns	ns	--	567	-3.522	0.0004286	+	869	0.00262712	0.00118698	0.0268781	?	0
36659	985	y	y	517	ATP5G2	------	7257	-5.707	-	1.15e-08	-----+--	8009	-6.444	-	1.163e-10	15266	-8.603	-	7.792e-18	+	394	0.00104482	0.00324315	0.747516	+	394	0.00350239	0.00345609	0.311551	--	515	-1.018	0.3089	-	299	-0.0231489	0.00571784	7.02629e-05	--	567	-2.073	0.03813	+	869	0.00333076	0.00091656	0.000279086	?	0
49204	986	y	y	4094	MAF	++-++-	7257	5.482	+	4.197e-08	++++++++	8009	6.655	+	2.829e-11	15266	8.6	+	7.954e-18	?	0	ns	ns	ns	?	0	ns	ns	ns	++	515	3.939	8.192e-05	+	299	0.00608707	0.00760457	0.42427	++	567	1.329	0.1839	?	0	ns	ns	ns	?	0
10098	987	y	y	308	ANXA5	++++++	7257	7.511	+	5.878e-14	++++++++	8009	4.718	+	2.383e-06	15266	8.596	+	8.265e-18	-	394	-0.00845274	0.00331971	0.0113052	+	394	0.00724663	0.00329203	0.0283512	?+	213	3.936	8.29e-05	?	0	ns	ns	ns	-+	567	1.106	0.2685	-	869	-0.00133003	0.00124457	0.285219	+	1244
25370	988	y	y	388566	ZNF470	------	7257	-6.487	-	8.76e-11	+-------	8009	-5.691	-	1.265e-08	15266	-8.594	-	8.404e-18	?	0	ns	ns	ns	?	0	ns	ns	ns	--	515	-0.424	0.6717	-	299	-0.00362461	0.00204617	0.0778055	--	567	-1.149	0.2505	-	869	-0.00400225	0.00119539	0.000813791	?	0
44196	989	y	y	8115	TCL1A	---?--	6376	-6.797	-	1.065e-11	---+--+-	8009	-5.452	-	4.989e-08	14385	-8.593	-	8.483e-18	?	0	ns	ns	ns	?	0	ns	ns	ns	+-	515	-0.021	0.9832	+	299	3.95338e-05	0.00223009	0.985872	--	567	-2.302	0.02136	+	869	0.00235465	0.00260461	0.365979	?	0
48938	990	y	y	7019	TFAM	------	7257	-6.354	-	2.103e-10	--+-----	8009	-5.812	-	6.161e-09	15266	-8.591	-	8.64e-18	?	0	ns	ns	ns	?	0	ns	ns	ns	--	515	-2.572	0.01012	-	299	-0.0203503	0.00641058	0.00170438	--	567	-2.86	0.004238	+	869	0.0033741	0.00117048	0.00394323	?	0
46998	991	y	y	10451	VAV3	+++-++	7257	4.958	+	7.139e-07	-++++-++	8009	7.137	+	9.531e-13	15266	8.588	+	8.882e-18	-	394	-0.00547876	0.0033828	0.10623	?	0	ns	ns	ns	+-	515	0.111	0.9119	+	299	0.0199389	0.00474775	3.8128e-05	-+	567	1.989	0.04669	-	869	-0.00182057	0.00120971	0.132334	?	0
15116	992	y	y	116225	ZMYND19	------	7257	-6.51	-	7.523e-11	--------	8009	-5.653	-	1.58e-08	15266	-8.583	-	9.269e-18	+	394	0.00505047	0.00293072	0.0856951	+	394	0.00172666	0.00298499	0.563325	++	515	0.676	0.4992	-	299	-0.00156801	0.00368879	0.671175	++	567	0.92	0.3576	+	869	0.000983942	0.00062109	0.113144	-	1244
67238	993	y	y	3904	LAIR2	++-+++	7257	5.228	+	1.712e-07	++++++++	8009	6.859	+	6.941e-12	15266	8.573	+	1.01e-17	?	0	ns	ns	ns	?	0	ns	ns	ns	-+	515	0.315	0.7524	+	299	0.00790641	0.0101074	0.434874	+-	567	0.565	0.5722	-	869	-0.00454586	0.00200561	0.0234166	?	0
58568	994	y	y	7433	VIPR1	------	7257	-5.554	-	2.794e-08	-----+--	8009	-6.546	-	5.893e-11	15266	-8.571	-	1.025e-17	+	394	0.0131725	0.00311121	2.91932e-05	-	394	-0.00588068	0.00328952	0.0746658	-+	515	0.237	0.813	-	299	-0.0236383	0.00876992	0.00754556	++	567	2.095	0.03621	+	869	0.000187952	0.000476399	0.693192	-	1244
34647	995	y	y	9580	SOX13	+++?-+	6376	5.174	+	2.286e-07	++++++++	8009	6.87	+	6.413e-12	14385	8.571	+	1.026e-17	?	0	ns	ns	ns	+	394	0.00746074	0.00328095	0.0235824	++	515	3.374	0.0007414	+	299	0.0192344	0.00458575	3.8958e-05	+-	567	0.522	0.6015	?	0	ns	ns	ns	+	1244
45475	996	y	y	285195	SLC9A9	++++++	7257	7.604	+	2.882e-14	-+++-+++	8009	4.588	+	4.48e-06	15266	8.565	+	1.077e-17	?	0	ns	ns	ns	+	394	0.00693771	0.00301844	0.0221141	+-	515	1.675	0.094	+	299	0.00287213	0.00411516	0.485915	-+	567	-0.765	0.4442	+	869	0.00186907	0.00112428	0.0964208	+	1244
8761	997	y	y	112840	WDR89	--+---	7257	-5.634	-	1.76e-08	?++?+??-	5004	-6.616	-	3.693e-11	12261	-8.561	-	1.118e-17	?	0	ns	ns	ns	?	0	ns	ns	ns	--	515	-0.906	0.3652	?	0	ns	ns	ns	-+	567	0.577	0.5642	-	869	-0.000273285	0.00117024	0.815351	?	0
39373	998	y	y	25983	NGDN	------	7257	-6.177	-	6.554e-10	--------	8009	-5.929	-	3.044e-09	15266	-8.553	-	1.196e-17	-	394	-0.000305774	0.00347491	0.92993	-	394	-0.00267121	0.00336009	0.427155	+-	515	-1.168	0.243	-	299	-0.00237764	0.0055543	0.668995	--	567	-1.631	0.1029	-	869	-0.00167661	0.00134956	0.214111	?	0
13424	999	y	y	56474	CTPS2	------	7257	-6.085	-	1.167e-09	----+---	8009	-6.016	-	1.79e-09	15266	-8.552	-	1.207e-17	?	0	ns	ns	ns	?	0	ns	ns	ns	-?	302	-2.151	0.0315	-	299	-0.0167274	0.00381507	1.76271e-05	?-	354	-0.829	0.407	-	869	-0.00151653	0.00105902	0.152141	?	0
4122	1000	y	y	171568	POLR3H	---?--	6376	-5.727	-	1.021e-08	---+----	8009	-6.341	-	2.278e-10	14385	-8.545	-	1.289e-17	+	394	0.00312293	0.00337641	0.355624	+	394	0.00774854	0.0034257	0.0243002	--	515	-1.568	0.1169	-	299	-0.00461872	0.00296884	0.121135	-+	567	1.21	0.2262	+	869	0.00552105	0.00135397	4.54903e-05	?	0
44200	1001	y	y	58486	ZBED5	---?--	6376	-7.425	-	1.128e-13	-+------	8009	-4.827	-	1.386e-06	14385	-8.544	-	1.292e-17	?	0	ns	ns	ns	?	0	ns	ns	ns	--	515	-1.293	0.196	-	299	-0.0232026	0.0072685	0.00160732	-+	567	0.722	0.4705	-	869	-0.000976775	0.000941407	0.29947	?	0
34229	1002	y	y	7322	UBE2D2	------	7257	-6.551	-	5.715e-11	---+----	8009	-5.554	-	2.792e-08	15266	-8.54	-	1.347e-17	-	394	-0.00130006	0.00299774	0.664781	-	394	-0.00944718	0.00315297	0.00292238	+-	515	-2.221	0.02636	-	299	-0.00185559	0.00226677	0.413852	--	567	-1.5	0.1337	+	869	0.00250383	0.000921988	0.00661376	?	0
41058	1003	y	y	57171	DOLPP1	-----+	7257	-5.018	-	5.234e-07	--------	8009	-7.001	-	2.534e-12	15266	-8.531	-	1.452e-17	+	394	0.00015069	0.00318753	0.96232	-	394	-0.00097681	0.00335395	0.771034	--	515	-1.202	0.2295	-	299	-0.00369045	0.00215656	0.0883688	+-	567	-1.047	0.2949	+	869	0.00336566	0.000813096	3.48343e-05	?	0
18452	1004	y	y	55720	TSR1	---+--	7257	-6.958	-	3.456e-12	-+------	8009	-5.154	-	2.548e-07	15266	-8.53	-	1.461e-17	+	394	0.00305162	0.00335555	0.36375	+	394	0.000401231	0.00296534	0.892445	+-	515	-0.29	0.7716	-	299	-0.00125113	0.00320992	0.697065	-+	567	-1.492	0.1356	+	869	0.00115983	0.00102047	0.255723	?	0
56379	1005	y	y	10228	STX6	-+++++	7257	6.506	+	7.705e-11	+++-+-++	8009	5.58	+	2.412e-08	15266	8.527	+	1.499e-17	+	394	0.00576715	0.00344912	0.0953806	-	394	-0.00896329	0.00322451	0.00572602	--	515	-2.671	0.007568	-	299	-0.00808399	0.00326555	0.0140189	-+	567	1.046	0.2954	-	869	-0.00268749	0.00105884	0.011144	?	0
33764	1006	y	y	56922	MCCC1	------	7257	-7.759	-	8.592e-15	--------	8009	-4.371	-	1.237e-05	15266	-8.515	-	1.668e-17	+	394	0.0118443	0.00332167	0.000411781	+	394	0.00511684	0.00333621	0.125975	--	515	-2.104	0.03542	-	299	-0.0100371	0.00338047	0.00329958	--	567	-3.741	0.0001829	+	869	0.000518024	0.00110266	0.638503	?	0
37125	1007	y	y	23231	SEL1L3	------	7257	-7.495	-	6.624e-14	-+-+---+	8009	-4.618	-	3.869e-06	15266	-8.513	-	1.698e-17	-	394	-0.00636617	0.00341931	0.0634418	-	394	-0.0172639	0.00348565	1.12684e-06	?+	213	2.556	0.0106	?	0	ns	ns	ns	++	567	1.421	0.1552	-	869	-0.00512201	0.00322537	0.112278	?	0
10629	1008	y	y	131616	TMEM42	------	7257	-6.867	-	6.537e-12	--------	8009	-5.214	-	1.849e-07	15266	-8.511	-	1.72e-17	-	394	-0.00527265	0.00336544	0.118063	-	394	-0.00109978	0.00343736	0.749192	-+	515	-0.133	0.8945	-	299	-0.0089327	0.00368987	0.0162522	+-	567	-0.877	0.3807	-	869	-0.00156457	0.000710777	0.0277214	-	1244
11236	1009	y	y	26253	CLEC4E	-+++++	7257	6.827	+	8.689e-12	+++-++++	8009	5.247	+	1.549e-07	15266	8.507	+	1.786e-17	?	0	ns	ns	ns	?	0	ns	ns	ns	-+	515	0.388	0.698	+	299	0.00508821	0.0031843	0.111425	-+	567	1.105	0.2691	+	869	0.000938012	0.000866239	0.278873	?	0
46819	1010	y	y	30815	ST6GALNAC6	++-+++	7257	5.049	+	4.439e-07	++++++++	8009	6.938	+	3.987e-12	15266	8.506	+	1.798e-17	+	394	0.00557428	0.00323084	0.0853251	-	394	-0.00148804	0.00347627	0.668867	++	515	2.443	0.01458	+	299	0.00802089	0.00453902	0.0785266	+-	567	-0.852	0.3944	-	869	-0.0034597	0.000991501	0.000484192	+	1244
14945	1011	y	y	83666	PARP9	++++++	7257	6.907	+	4.947e-12	++++-+++	8009	5.166	+	2.391e-07	15266	8.504	+	1.831e-17	+	394	0.000536835	0.0033032	0.870993	+	394	0.00903147	0.00298471	0.0026597	+-	515	1.029	0.3034	+	299	0.00817426	0.00504087	0.106247	-+	567	0.233	0.8156	-	869	-0.000323958	0.00185529	0.861384	+	1244
23416	1012	y	y	7076	TIMP1	++-+++	7257	5.626	+	1.842e-08	++-++-++	8009	6.381	+	1.761e-10	15266	8.501	+	1.879e-17	?	0	ns	ns	ns	?	0	ns	ns	ns	?	0	ns	ns	?	0	ns	ns	ns	?+	354	4.339	1.43e-05	-	869	-0.000385351	0.0016115	0.811009	?	0
55739	1013	y	y	257240	KLHL34	---+--	7257	-5.739	-	9.515e-09	---?-??-	5966	-6.309	-	2.812e-10	13223	-8.489	-	2.078e-17	?	0	ns	ns	ns	?	0	ns	ns	ns	-?	302	-1.369	0.171	?	0	ns	ns	ns	?	0	ns	ns	-	869	-0.000378714	0.000513537	0.460841	?	0
6942	1014	y	y	158248	TTC16	++++++	7257	5.983	+	2.189e-09	+++-++++	8009	6.024	+	1.705e-09	15266	8.488	+	2.105e-17	+	394	0.00243524	0.00353981	0.491934	+	394	0.00121031	0.00339522	0.7217	++	515	3.481	0.0005005	+	299	0.0194951	0.00588449	0.00107077	+-	567	1.046	0.2956	?	0	ns	ns	ns	+	1244
34921	1015	y	y	6452	SH3BP2	++++++	7257	6.605	+	3.98e-11	++++++++	8009	5.427	+	5.723e-08	15266	8.485	+	2.159e-17	?	0	ns	ns	ns	?	0	ns	ns	ns	?+	213	3.031	0.00244	?	0	ns	ns	ns	++	567	1.132	0.2578	-	869	-0.00254845	0.000811392	0.00168463	?	0
5106	1016	y	y	1192	CLIC1	++++++	7257	6.916	+	4.648e-12	++++++++	8009	5.127	+	2.951e-07	15266	8.482	+	2.222e-17	?	0	ns	ns	ns	+	394	0.00162734	0.0033626	0.628717	++	515	5.138	2.772e-07	+	299	0.0303412	0.00691928	1.75931e-05	+-	567	-0.238	0.8119	+	869	0.00239251	0.00088303	0.00673996	?	0
21201	1017	y	y	7443	VRK1	--+---	7257	-5.169	-	2.35e-07	--------	8009	-6.788	-	1.136e-11	15266	-8.48	-	2.244e-17	?	0	ns	ns	ns	?	0	ns	ns	ns	+-	515	-0.525	0.5999	-	299	-0.00554086	0.00424354	0.192943	--	567	-2.918	0.003524	+	869	0.00214792	0.00148977	0.149364	?	0
9996	1018	y	y	6283	S100A12	++++++	7257	7.187	+	6.644e-13	+-+++-++	8009	4.858	+	1.187e-06	15266	8.473	+	2.388e-17	?	0	ns	ns	ns	?	0	ns	ns	ns	++	515	1.422	0.1551	+	299	0.0319873	0.0144068	0.0273657	--	567	-1.915	0.05546	?	0	ns	ns	ns	-	1244
29684	1019	y	y	54331	GNG2	++++++	7257	6.658	+	2.767e-11	-++--+-+	8009	5.351	+	8.734e-08	15266	8.467	+	2.523e-17	?	0	ns	ns	ns	?	0	ns	ns	ns	++	515	0.756	0.4495	+	299	0.00842373	0.00961425	0.381843	++	567	1.557	0.1194	-	869	-0.000877678	0.00134206	0.513127	?	0
38282	1020	y	y	9679	FAM53B	++-+++	7257	6.873	+	6.289e-12	-+++++++	8009	5.147	+	2.647e-07	15266	8.467	+	2.527e-17	+	394	0.00516185	0.00293409	0.0793813	+	394	0.0138789	0.00309251	9.69281e-06	++	515	2.777	0.00549	+	299	0.0178508	0.00612011	0.00388418	++	567	2.009	0.04454	+	869	0.00150226	0.000798685	0.0599842	?	0
23566	1021	y	y	25797	QPCT	++++++	7257	7.521	+	5.452e-14	+++-++-+	8009	4.528	+	5.953e-06	15266	8.465	+	2.56e-17	?	0	ns	ns	ns	-	394	-0.00663185	0.00333862	0.0477614	-+	515	0.605	0.545	+	299	0.00806571	0.00714323	0.260005	--	567	-1.938	0.05258	+	869	0.00116468	0.000766635	0.12871	?	0
297	1022	y	y	7818	DAP3	-----+	7257	-5.923	-	3.164e-09	--------	8009	-6.036	-	1.581e-09	15266	-8.456	-	2.774e-17	-	394	-0.000992511	0.00296309	0.737852	-	394	-0.0025323	0.00300764	0.400371	--	515	-1.85	0.06429	-	299	-0.0210498	0.00441897	3.35416e-06	--	567	-2.377	0.01748	+	869	1.70452e-05	0.000957199	0.985793	?	0
66668	1023	y	y	642	BLMH	---?--	6376	-5.591	-	2.257e-08	--------	8009	-6.339	-	2.319e-10	14385	-8.452	-	2.87e-17	+	394	0.00154668	0.00236928	0.514304	+	394	0.00479994	0.0026205	0.0678677	--	515	-2.16	0.03074	-	299	-0.00442917	0.00441108	0.316376	-+	567	-0.895	0.3708	+	869	0.00183129	0.00105313	0.0820517	-	1244
68460	1024	y	y	8357	HIST1H3H	-+----	7257	-5.663	-	1.491e-08	--------	8009	-6.276	-	3.482e-10	15266	-8.45	-	2.916e-17	?	0	ns	ns	ns	?	0	ns	ns	ns	?-	213	-0.388	0.698	?	0	ns	ns	ns	+-	567	-1.326	0.1849	+	869	0.00402466	0.00120354	0.000825744	-	1244
14726	1025	y	y	51650	MRPS33	------	7257	-7.04	-	1.927e-12	--+-----	8009	-4.961	-	7.004e-07	15266	-8.447	-	2.987e-17	-	394	-0.0108041	0.00305829	0.000464801	-	394	-0.0129145	0.00299704	2.1178e-05	--	515	-0.712	0.4762	-	299	-0.0164082	0.00397886	5.19261e-05	--	567	-4.828	1.38e-06	+	869	0.000647139	0.00125526	0.606173	?	0
40691	1026	y	y	83442	SH3BGRL3	++-+++	7257	6.54	+	6.161e-11	++++++++	8009	5.428	+	5.697e-08	15266	8.441	+	3.158e-17	-	394	-0.00733959	0.0034557	0.0343593	-	394	-0.00648859	0.00333507	0.0524851	++	515	2.727	0.006382	+	299	0.0113879	0.00580821	0.0511158	++	567	2.215	0.02676	+	869	0.00331515	0.000826449	6.03824e-05	?	0
39673	1027	y	y	79932	KIAA0319L	-+++++	7257	7.248	+	4.219e-13	-++++--+	8009	4.753	+	2.004e-06	15266	8.44	+	3.161e-17	-	394	-0.000343203	0.00318242	0.91418	-	394	-0.00115972	0.00318457	0.715947	+-	515	-1.604	0.1088	+	299	0.00114438	0.00169803	0.501015	-+	567	-0.08	0.936	-	869	-0.00183053	0.000927756	0.0484871	-	1244
18429	1028	y	y	27065	NSG1	------	7257	-7.218	-	5.266e-13	---+----	8009	-4.781	-	1.746e-06	15266	-8.439	-	3.196e-17	+	394	0.00812419	0.00325149	0.0129133	+	394	0.00436187	0.0035489	0.219845	-+	515	1.643	0.1003	-	299	-0.0145669	0.00939487	0.12238	+-	567	0.318	0.7508	-	869	-0.00320224	0.0028264	0.257224	?	0
23834	1029	y	y	54796	BNC2	+-++++	7257	6.484	+	8.932e-11	?--?+??+	5004	5.398	+	6.755e-08	12261	8.437	+	3.269e-17	?	0	ns	ns	ns	?	0	ns	ns	ns	?+	213	0.497	0.619	?	0	ns	ns	ns	+?	213	2.503	0.0123	?	0	ns	ns	ns	?	0
6196	1030	y	y	91662	NLRP12	++++-+	7257	5.858	+	4.692e-09	+++-++++	8009	6.067	+	1.302e-09	15266	8.433	+	3.355e-17	?	0	ns	ns	ns	?	0	ns	ns	ns	?+	213	1.44	0.15	+	299	0.000680152	0.00174347	0.696811	-+	567	2.091	0.03649	-	869	-0.000924403	0.000507263	0.0684039	-	1244
52421	1031	y	y	5294	PIK3CG	++++++	7257	6.956	+	3.501e-12	+-++++++	8009	5.021	+	5.135e-07	15266	8.433	+	3.376e-17	?	0	ns	ns	ns	?	0	ns	ns	ns	--	515	-1.252	0.2105	+	299	0.00349669	0.00474243	0.461673	-+	567	2.332	0.0197	+	869	0.00588818	0.00228015	0.00981273	+	1244
67269	1032	y	y	375341	C3orf62	++++++	7257	5.656	+	1.548e-08	++++++++	8009	6.249	+	4.128e-10	15266	8.426	+	3.581e-17	?	0	ns	ns	ns	?	0	ns	ns	ns	--	515	-0.649	0.5163	+	299	0.00161663	0.0028521	0.571384	-?	213	-0.898	0.369	+	869	0.00489433	0.00139359	0.000444683	+	1244
12442	1033	y	y	7057	THBS1	+++++-	7257	6.628	+	3.399e-11	++-++--+	8009	5.319	+	1.041e-07	15266	8.423	+	3.671e-17	?	0	ns	ns	ns	?	0	ns	ns	ns	?+	213	0.542	0.588	?	0	ns	ns	ns	++	567	3.055	0.002249	+	869	0.00466497	0.00181734	0.0102604	+	1244
63245	1034	y	y	55178	RNMTL1	---+--	7257	-4.901	-	9.536e-07	----+---	8009	-6.957	-	3.466e-12	15266	-8.418	-	3.822e-17	+	394	0.00436153	0.00321768	0.176112	-	394	-0.00445341	0.00321672	0.167076	--	515	-1.863	0.06252	-	299	-0.00765035	0.00470876	0.105583	+-	567	-2.482	0.01308	+	869	0.001076	0.000856468	0.208999	-	1244
49965	1035	y	y	2530	FUT8	------	7257	-6.68	-	2.394e-11	-----+?-	6552	-5.184	-	2.171e-07	13809	-8.413	-	3.981e-17	-	394	-0.0113053	0.00276044	5.22201e-05	-	394	-0.00685074	0.00309242	0.0273698	?-	213	-1.071	0.284	?	0	ns	ns	ns	--	567	-2.379	0.01736	+	869	0.00267165	0.0015103	0.0769013	?	0
14570	1036	y	y	1608	DGKG	++++-+	7257	5.162	+	2.445e-07	+-+++??+	6325	6.795	+	1.08e-11	13582	8.41	+	4.095e-17	+	394	0.0120326	0.00316886	0.000171751	+	394	0.0146885	0.00284752	4.18028e-07	?+	213	0.282	0.778	?	0	ns	ns	ns	--	567	-2.45	0.01427	+	869	0.000298489	0.000773258	0.699486	?	0
34213	1037	y	y	80018	NAA25	------	7257	-7.566	-	3.84e-14	--------	8009	-4.406	-	1.055e-05	15266	-8.407	-	4.205e-17	+	394	0.0148226	0.00331455	1.04024e-05	+	394	0.00327301	0.00328252	0.319385	-?	302	-2.772	0.00557	-	299	-0.00692138	0.003418	0.0440146	?	0	ns	ns	?	0	ns	ns	ns	-	1244
64337	1038	y	y	6583	SLC22A4	++++++	7257	5.5	+	3.807e-08	++++++++	8009	6.371	+	1.875e-10	15266	8.406	+	4.236e-17	?	0	ns	ns	ns	?	0	ns	ns	ns	++	515	1.294	0.1956	+	299	0.00323512	0.00247316	0.192136	--	567	-2.015	0.04396	?	0	ns	ns	ns	?	0
25164	1039	y	y	163486	DENND1B	+++++-	7257	5.206	+	1.932e-07	++++++++	8009	6.646	+	3.013e-11	15266	8.403	+	4.345e-17	+	394	0.0155617	0.00299484	3.41954e-07	+	394	0.00615321	0.00310262	0.0481058	?	0	ns	ns	?	0	ns	ns	ns	?	0	ns	ns	?	0	ns	ns	ns	+	1244
48785	1040	y	y	607	BCL9	------	7257	-6.361	-	2.01e-10	--------	8009	-5.536	-	3.096e-08	15266	-8.395	-	4.659e-17	+	394	0.0134641	0.00324266	4.11571e-05	+	394	0.0165383	0.00292121	3.07109e-08	-+	515	-0.578	0.5634	-	299	-0.00310413	0.00339514	0.361516	-+	567	0.221	0.8254	+	869	0.00386313	0.000944937	4.34664e-05	?	0
49700	1041	y	y	334	APLP2	++++++	7257	6.366	+	1.942e-10	+-++++++	8009	5.512	+	3.553e-08	15266	8.382	+	5.225e-17	+	394	0.0042695	0.00352449	0.226545	+	394	0.00690926	0.00336225	0.0406048	++	515	1.25	0.2114	+	299	0.00726835	0.00423162	0.0871987	-+	567	-0.135	0.8925	-	869	-0.00201558	0.00133617	0.131433	?	0
4209	1042	y	y	55640	FLVCR2	++++++	7257	6.874	+	6.24e-12	++++++++	8009	5.026	+	5.021e-07	15266	8.38	+	5.314e-17	?	0	ns	ns	ns	?	0	ns	ns	ns	++	515	2.703	0.006877	+	299	0.000475413	0.00304716	0.876154	++	567	1.322	0.1861	-	869	-0.00482666	0.00159826	0.00252817	+	1244
5098	1043	y	y	81552	VOPP1	++++++	7257	7.492	+	6.764e-14	-+---+-+	8009	4.426	+	9.61e-06	15266	8.371	+	5.69e-17	?	0	ns	ns	ns	?	0	ns	ns	ns	++	515	1.232	0.2178	+	299	0.000527142	0.00242387	0.828026	++	567	0.74	0.4593	+	869	0.000729638	0.000747285	0.328874	?	0
9714	1044	y	y	51495	PTPLAD1	------	7257	-6.426	-	1.313e-10	--------	8009	-5.44	-	5.32e-08	15266	-8.371	-	5.713e-17	-	394	-0.00613357	0.00341135	0.0730168	-	394	-0.00618803	0.00349386	0.0773876	+-	515	-0.792	0.4286	-	299	-0.00944154	0.00543094	0.0834541	--	567	-2.025	0.04285	?	0	ns	ns	ns	?	0
7148	1045	y	y	8291	DYSF	++++++	7257	6.383	+	1.731e-10	+++-++++	8009	5.48	+	4.248e-08	15266	8.371	+	5.731e-17	+	394	0.00365184	0.00359515	0.310453	+	394	0.0174294	0.00296952	9.93156e-09	++	515	0.714	0.4751	+	299	0.0072454	0.00844624	0.391874	++	567	3.433	0.000596	?	0	ns	ns	ns	+	1244
4792	1046	y	y	8192	CLPP	------	7257	-4.784	-	1.719e-06	----+---	8009	-6.998	-	2.59e-12	15266	-8.367	-	5.896e-17	-	394	-0.00691083	0.00337978	0.0416056	-	394	-0.00769796	0.00333853	0.0216899	--	515	-0.862	0.3885	-	299	-0.00302031	0.00401278	0.452409	+-	567	-2.344	0.01907	-	869	-4.9607e-05	0.000532244	0.925742	?	0
20977	1047	y	y	83937	RASSF4	++++++	7257	6.241	+	4.351e-10	++++++++	8009	5.609	+	2.034e-08	15266	8.366	+	5.965e-17	+	394	0.000689954	0.0034561	0.84188	+	394	0.00868424	0.00326652	0.00819781	?+	213	2.336	0.0195	+	299	0.0153734	0.00365553	3.72216e-05	-+	567	-0.538	0.5904	-	869	-0.00381526	0.00258039	0.139258	?	0
26689	1048	y	y	8555	CDC14B	++-++-	7257	6.733	+	1.665e-11	++-+++++	8009	5.139	+	2.763e-07	15266	8.364	+	6.059e-17	-	394	-0.00519307	0.00334016	0.120895	+	394	0.00313842	0.00320748	0.328501	++	515	0.916	0.3597	+	299	0.00219673	0.00237389	0.355735	+-	567	0.674	0.5002	?	0	ns	ns	ns	?	0
24154	1049	y	y	25946	ZNF385A	++++++	7257	7.488	+	7.013e-14	+-++++++	8009	4.417	+	1.002e-05	15266	8.362	+	6.169e-17	?	0	ns	ns	ns	?	0	ns	ns	ns	-+	515	-0.008	0.9938	-	299	-0.000558207	0.00233954	0.811629	++	567	3.54	0.0003996	+	869	0.00467549	0.00128281	0.000267693	+	1244
52027	1050	y	y	375748	ERCC6L2	------	7257	-6.397	-	1.586e-10	--+-+---	8009	-5.451	-	5e-08	15266	-8.359	-	6.344e-17	-	394	-0.00338083	0.00343103	0.325107	-	394	-0.00635156	0.00347318	0.0682647	--	515	-1.136	0.2559	-	299	-0.0151352	0.0056589	0.00801477	-?	213	-1.323	0.186	+	869	0.000347043	0.000985463	0.724717	-	1244
56843	1051	y	y	388335	TMEM220	------	7257	-6.815	-	9.421e-12	+---++?-	6552	-4.955	-	7.245e-07	13809	-8.353	-	6.64e-17	?	0	ns	ns	ns	?	0	ns	ns	ns	?-	213	-1.522	0.128	?	0	ns	ns	ns	-+	567	-0.037	0.9708	-	869	-0.00211676	0.000674752	0.00170634	?	0
40494	1052	y	y	51596	CUTA	-----+	7257	-6.272	-	3.566e-10	--------	8009	-5.555	-	2.768e-08	15266	-8.348	-	6.941e-17	-	394	-0.00597871	0.00320622	0.063034	-	394	-0.00338303	0.00332211	0.309201	+-	515	0.342	0.7325	-	299	-0.00680141	0.0046859	0.148002	--	567	-1.082	0.2791	-	869	-0.00180302	0.000985527	0.0673257	?	0
2502	1053	y	y	8685	MARCO	++++++	7257	6.646	+	3.016e-11	+++++-++	8009	5.187	+	2.137e-07	15266	8.339	+	7.507e-17	?	0	ns	ns	ns	?	0	ns	ns	ns	?+	213	1.64	0.101	?	0	ns	ns	ns	++	567	1.79	0.07345	-	869	-0.000253784	0.000715193	0.722704	?	0
50284	1054	y	y	22839	DLGAP4	++++++	7257	5.52	+	3.387e-08	++++++++	8009	6.251	+	4.087e-10	15266	8.333	+	7.866e-17	-	394	-0.00903	0.00343549	0.00894503	-	394	-0.00923166	0.0032917	0.00531317	++	515	3.797	0.0001463	+	299	0.00615328	0.00442041	0.165251	++	567	3.833	0.0001266	-	869	-8.5612e-05	0.000648018	0.894895	?	0
19192	1055	y	y	10813	UTP14A	---?--	6376	-7.186	-	6.658e-13	-+----+-	8009	-4.754	-	1.998e-06	14385	-8.331	-	8.005e-17	?	0	ns	ns	ns	?	0	ns	ns	ns	?	0	ns	ns	?	0	ns	ns	ns	?+	354	0.757	0.449	+	869	0.0022158	0.00113256	0.0504107	?	0
45769	1056	y	y	55122	AKIRIN2	++++++	7257	6.75	+	1.483e-11	-+++++-+	8009	5.071	+	3.962e-07	15266	8.327	+	8.311e-17	-	394	-0.0113297	0.0033724	0.00086429	-	394	-0.0166915	0.00317675	2.55044e-07	++	515	2.673	0.007515	+	299	0.026074	0.00661862	0.000108056	-+	567	2.38	0.01731	-	869	-0.000406873	0.000891676	0.648173	+	1244
547	1057	y	y	10528	NOP56	-----+	7257	-7.224	-	5.043e-13	------+-	8009	-4.615	-	3.923e-06	15266	-8.324	-	8.503e-17	+	394	0.00452887	0.00326634	0.166444	+	394	0.0116027	0.00335939	0.000618627	+-	515	-0.951	0.3416	-	299	-0.00654336	0.00836555	0.434907	-+	567	-1.124	0.2608	+	869	0.000719115	0.000817302	0.378933	-	1244
52193	1058	y	y	140691	TRIM69	++++++	7257	5.446	+	5.148e-08	++-+--++	8009	6.308	+	2.834e-10	15266	8.324	+	8.524e-17	?	0	ns	ns	ns	-	394	-0.0040522	0.00331164	0.221927	++	515	5.895	3.739e-09	+	299	0.0119756	0.00297936	7.88641e-05	+?	213	0.41	0.682	-	869	-0.00182653	0.00229647	0.426401	?	0
1867	1059	y	y	23404	EXOSC2	------	7257	-6.67	-	2.563e-11	--------	8009	-5.134	-	2.833e-07	15266	-8.318	-	8.974e-17	+	394	0.0106758	0.00312309	0.000702129	+	394	0.00918595	0.00324148	0.0048587	--	515	-2.076	0.03792	-	299	-0.0011511	0.00276058	0.67708	--	567	-2.587	0.009681	+	869	0.00384259	0.00110135	0.000484874	+	1244
57199	1060	y	y	11214	AKAP13	++++++	7257	5.579	+	2.425e-08	++++++++	8009	6.171	+	6.777e-10	15266	8.316	+	9.109e-17	?	0	ns	ns	ns	?	0	ns	ns	ns	++	515	0.797	0.4252	+	299	0.00562933	0.00428177	0.189903	-+	567	1.172	0.2413	-	869	-0.00365072	0.00107742	0.000703052	+	1244
7022	1061	y	y	1436	CSF1R	++-+++	7257	5.655	+	1.554e-08	++++++++	8009	6.09	+	1.132e-09	15266	8.311	+	9.524e-17	-	394	-0.010896	0.00322123	0.000797317	-	394	-0.0207092	0.00299937	2.28714e-11	++	515	1.508	0.1315	+	299	0.0346194	0.0106585	0.00133396	++	567	3.064	0.002187	-	869	-0.000599335	0.000580744	0.302066	+	1244
63977	1062	y	y	6935	ZEB1	--+?--	6376	-5.338	-	9.415e-08	?--+???-	5242	-6.483	-	8.987e-11	11618	-8.309	-	9.662e-17	?	0	ns	ns	ns	?	0	ns	ns	ns	--	515	-0.762	0.4459	-	299	-0.0028076	0.00199643	0.160969	+?	213	0.754	0.451	-	869	-0.00187692	0.00100099	0.0607839	?	0
60152	1063	y	y	10745	PHTF1	+-++-+	7257	5.742	+	9.348e-09	+-+-++++	8009	5.996	+	2.016e-09	15266	8.302	+	1.022e-16	-	394	-0.00258199	0.00350942	0.462375	-	394	-0.00388524	0.00344822	0.260612	++	515	1.919	0.05495	+	299	0.0078575	0.00252966	0.00213158	-+	567	-0.273	0.7851	-	869	-0.000873558	0.00119758	0.465735	+	1244
46995	1064	y	y	10068	IL18BP	++-+++	7257	5.679	+	1.359e-08	++-+++++	8009	6.055	+	1.408e-09	15266	8.3	+	1.039e-16	+	394	0.00754506	0.00322331	0.0198094	?	0	ns	ns	ns	++	515	2.71	0.006725	+	299	0.0123001	0.00466123	0.00888363	++	567	1.34	0.1803	+	869	0.00339825	0.00115029	0.00313415	?	0
42735	1065	y	y	11119	BTN3A1	++++++	7257	5.908	+	3.464e-09	-++-++++	8009	5.827	+	5.66e-09	15266	8.294	+	1.098e-16	+	394	0.0100779	0.00321777	0.0018824	?	0	ns	ns	ns	--	515	-0.078	0.9377	-	299	-0.00184372	0.00685023	0.788056	-+	567	1.637	0.1015	-	869	-0.00338403	0.00116829	0.00377276	?	0
5699	1066	y	y	931	MS4A1	------	7257	-5.332	-	9.694e-08	------+-	8009	-6.366	-	1.943e-10	15266	-8.288	-	1.156e-16	?	0	ns	ns	ns	?	0	ns	ns	ns	?+	213	3.175	0.0015	?	0	ns	ns	ns	+-	567	-0.772	0.4399	-	869	-0.00283206	0.00108566	0.00909108	?	0
9908	1067	y	y	10199	MPHOSPH10	------	7257	-6.808	-	9.881e-12	-+------	8009	-4.959	-	7.086e-07	15266	-8.286	-	1.173e-16	+	394	0.00999928	0.00289828	0.000626935	+	394	0.00907153	0.00269291	0.000837006	--	515	-1.341	0.1798	-	299	-0.00162345	0.00414411	0.695604	-+	567	-0.439	0.6608	+	869	0.000555215	0.00111526	0.618601	-	1244
36913	1068	y	y	65083	NOL6	-----+	7257	-6.472	-	9.679e-11	-----+--	8009	-5.279	-	1.297e-07	15266	-8.286	-	1.174e-16	?	0	ns	ns	ns	?	0	ns	ns	ns	?-	213	-0.65	0.516	?	0	ns	ns	ns	-+	567	1.65	0.09903	+	869	0.0040119	0.00105979	0.000153353	-	1244
27994	1069	y	y	253018	HCG27	++++-+	7257	5.261	+	1.434e-07	++++++++	8009	6.429	+	1.288e-10	15266	8.284	+	1.194e-16	?	0	ns	ns	ns	?	0	ns	ns	ns	-+	515	1.2	0.2303	-	299	-0.00599089	0.0030655	0.0518679	++	567	3.442	0.0005782	-	869	-5.8947e-05	0.000699429	0.932834	?	0
32613	1070	y	y	26234	FBXL5	++++++	7257	6.442	+	1.178e-10	+++-++++	8009	5.302	+	1.146e-07	15266	8.281	+	1.219e-16	-	394	-0.00389755	0.00319131	0.222771	+	394	0.00015611	0.00337628	0.963147	--	515	-0.458	0.6468	-	299	-0.00293011	0.00768189	0.703233	--	567	-2.555	0.01061	-	869	-0.00152411	0.000837568	0.0688058	?	0
4260	1071	y	y	645683	RPL13AP3	------	7257	-6.491	-	8.503e-11	---+----	8009	-5.253	-	1.498e-07	15266	-8.28	-	1.23e-16	-	394	-0.000131606	0.00337951	0.968958	+	394	0.0069638	0.0034664	0.0452895	?	0	ns	ns	?	0	ns	ns	ns	?-	354	-2.158	0.0309	?	0	ns	ns	ns	?	0
23536	1072	y	y	9537	TP53I11	++++++	7257	7.006	+	2.455e-12	+++-++++	8009	4.763	+	1.908e-06	15266	8.28	+	1.233e-16	?	0	ns	ns	ns	?	0	ns	ns	ns	-+	515	1.9	0.05745	+	299	0.00313659	0.00227453	0.169221	++	567	1.982	0.04746	?	0	ns	ns	ns	+	1244
34131	1073	y	y	135	ADORA2A	------	7257	-6.457	-	1.066e-10	---+----	8009	-5.275	-	1.326e-07	15266	-8.272	-	1.315e-16	+	394	0.0092601	0.00283027	0.00117375	?	0	ns	ns	ns	+-	515	-0.141	0.8875	+	299	0.0121096	0.00679713	0.0761263	+-	567	0.778	0.4366	-	869	-0.00177454	0.00103403	0.0861361	-	1244
4838	1074	y	y	29	ABR	++-+++	7257	6.194	+	5.857e-10	++-+++++	8009	5.521	+	3.372e-08	15266	8.27	+	1.344e-16	+	394	0.00435658	0.00328481	0.185587	-	394	-0.00716211	0.00326597	0.0289503	++	515	1.945	0.05174	+	299	0.0238816	0.00454782	3.41393e-07	++	567	2.799	0.005125	+	869	0.00227113	0.000822956	0.00578498	+	1244
27716	1075	y	y	55211	DPPA4	---+--	7257	-6.247	-	4.177e-10	?-+-???-	5242	-5.418	-	6.037e-08	12499	-8.269	-	1.355e-16	?	0	ns	ns	ns	?	0	ns	ns	ns	?-	213	-3.649	0.000263	?	0	ns	ns	ns	+?	213	0.617	0.537	-	869	-0.000352148	0.000567594	0.53498	?	0
39025	1076	y	y	126299	ZNF428	---+--	7257	-5.179	-	2.236e-07	------+-	8009	-6.481	-	9.126e-11	15266	-8.264	-	1.405e-16	-	394	-0.00992222	0.00294131	0.000823198	-	394	-0.00186987	0.00263279	0.478026	-+	515	-0.233	0.8157	-	299	-0.00541147	0.0057963	0.351477	+-	567	0.355	0.7228	+	869	0.00101259	0.000587929	0.085016	-	1244
15176	1077	y	y	6430	SRSF5	+-----	7257	-5.63	-	1.806e-08	-----+--	8009	-6.039	-	1.55e-09	15266	-8.255	-	1.514e-16	+	394	0.00926917	0.00281426	0.00108709	+	394	0.00961916	0.00269001	0.000396695	+?	302	0.908	0.364	+	299	0.000613667	0.00452301	0.892194	?+	354	2.186	0.0288	-	869	-0.0023258	0.000845635	0.00595287	?	0
3844	1078	y	y	10673	TNFSF13B	++++++	7257	7.497	+	6.506e-14	+++++++-	8009	4.257	+	2.069e-05	15266	8.253	+	1.547e-16	?	0	ns	ns	ns	?	0	ns	ns	ns	?-	213	-0.27	0.787	?	0	ns	ns	ns	-+	567	0.137	0.8912	+	869	0.00165684	0.00157573	0.293039	?	0
22388	1079	y	y	2650	GCNT1	++++++	7257	5.891	+	3.837e-09	-++++-++	8009	5.784	+	7.299e-09	15266	8.251	+	1.571e-16	?	0	ns	ns	ns	?	0	ns	ns	ns	++	515	1.722	0.08503	+	299	0.00642157	0.00187206	0.000713766	-+	567	0.664	0.5066	+	869	0.00139978	0.00259967	0.590269	?	0
29161	1080	y	y	374946	DRAXIN	++++++	7257	6.706	+	1.999e-11	?++++??+	5363	4.849	+	1.241e-06	12620	8.246	+	1.633e-16	?	0	ns	ns	ns	?	0	ns	ns	ns	?+	213	2.157	0.031	?	0	ns	ns	ns	+?	213	2.209	0.0272	+	869	0.000140796	0.000598527	0.814024	?	0
15356	1081	y	y	83732	RIOK1	---?--	6376	-6.36	-	2.013e-10	----+---	8009	-5.373	-	7.731e-08	14385	-8.244	-	1.665e-16	-	394	-0.000547286	0.00301121	0.855882	-	394	-0.00398591	0.00318967	0.212246	--	515	-1.563	0.1179	-	299	-0.00581257	0.00469092	0.216557	--	567	-1.995	0.046	+	869	0.000255346	0.00112159	0.819908	?	0
42204	1082	y	y	23500	DAAM2	-+++++	7257	5.906	+	3.509e-09	+-++++++	8009	5.759	+	8.461e-09	15266	8.243	+	1.677e-16	-	394	-0.00135561	0.00356335	0.70385	+	394	0.01165	0.00354247	0.00110586	-+	515	-0.131	0.8956	-	299	-0.00231616	0.0017533	0.187794	+-	567	0.412	0.6805	+	869	0.00055125	0.00214726	0.797393	?	0
60002	1083	y	y	91603	ZNF830	--+---	7257	-5.745	-	9.218e-09	--+-----	8009	-5.911	-	3.405e-09	15266	-8.242	-	1.697e-16	-	394	-0.00109664	0.00361543	0.761819	-	394	-0.00635618	0.00347804	0.0684499	?	0	ns	ns	?	0	ns	ns	ns	?-	354	-0.676	0.499	?	0	ns	ns	ns	?	0
40354	1084	y	y	604	BCL6	+++-++	7257	4.869	+	1.121e-06	+++--+++	8009	6.743	+	1.55e-11	15266	8.241	+	1.702e-16	+	394	0.012764	0.00289144	1.34076e-05	+	394	0.00656451	0.00296176	0.0272874	++	515	2.372	0.01767	+	299	0.0325197	0.00948476	0.000717737	++	567	3.777	0.0001586	-	869	-0.0027329	0.00141428	0.0533147	+	1244
14758	1085	y	y	80024	SLC24A6	------	7257	-5.095	-	3.486e-07	--------	8009	-6.519	-	7.087e-11	15266	-8.234	-	1.805e-16	+	394	0.0143158	0.00300693	2.7969e-06	+	394	0.0106482	0.00322626	0.00106165	?-	213	-3.482	0.000497	?	0	ns	ns	ns	++	567	2.325	0.02009	+	869	0.000488043	0.000481426	0.310704	-	1244
6105	1086	y	y	8087	FXR1	------	7257	-5.219	-	1.803e-07	--------	8009	-6.396	-	1.592e-10	15266	-8.231	-	1.851e-16	-	394	-0.0011301	0.00342462	0.741597	+	394	0.00763224	0.00316996	0.0165567	--	515	-0.939	0.3475	-	299	-0.0125521	0.00475753	0.00889468	-+	567	0.358	0.7201	-	869	-0.0029673	0.00105489	0.00490989	?	0
68202	1087	y	y	10939	AFG3L2	------	7257	-6.278	-	3.421e-10	--------	8009	-5.386	-	7.219e-08	15266	-8.23	-	1.877e-16	+	394	0.00303926	0.00333382	0.362566	-	394	-0.00144517	0.00333988	0.665491	--	515	-2.572	0.01011	-	299	-0.00767312	0.00439272	0.0819983	-+	567	0.08	0.936	+	869	0.00101413	0.00101825	0.31927	-	1244
61881	1088	y	y	51154	MRTO4	------	7257	-7.425	-	1.127e-13	--------	8009	-4.294	-	1.757e-05	15266	-8.229	-	1.89e-16	+	394	0.00145093	0.00325502	0.656053	-	394	-0.00046099	0.00308957	0.881473	+-	515	-0.534	0.5932	-	299	-0.00128736	0.00270448	0.634514	--	567	-2.404	0.01622	+	869	0.00469145	0.00135097	0.000515325	?	0
32261	1089	y	y	27334	P2RY10	------	7257	-6.256	-	3.955e-10	-+-+----	8009	-5.404	-	6.533e-08	15266	-8.227	-	1.92e-16	?	0	ns	ns	ns	?	0	ns	ns	ns	?	0	ns	ns	?	0	ns	ns	ns	?-	354	-1.635	0.102	-	869	-0.000401057	0.00114007	0.725002	+	1244
42751	1090	y	y	23240	KIAA0922	------	7257	-6.413	-	1.428e-10	-----+--	8009	-5.244	-	1.573e-07	15266	-8.22	-	2.039e-16	?	0	ns	ns	ns	?	0	ns	ns	ns	?-	213	-1.576	0.115	?	0	ns	ns	ns	-+	567	-1.148	0.2511	-	869	-0.00165367	0.000794196	0.0373244	-	1244
23823	1091	y	y	1509	CTSD	++++++	7257	7.381	+	1.575e-13	++++++++	8009	4.32	+	1.558e-05	15266	8.218	+	2.077e-16	?	0	ns	ns	ns	?	0	ns	ns	ns	--	515	-0.705	0.4807	+	299	0.0114202	0.00448868	0.0116018	++	567	1.914	0.05556	+	869	0.00126452	0.000968691	0.191761	+	1244
5820	1092	y	y	11278	KLF12	------	7257	-7.001	-	2.539e-12	--------	8009	-4.68	-	2.868e-06	15266	-8.217	-	2.091e-16	+	394	0.000982835	0.00372786	0.792204	-	394	-0.00345815	0.0035308	0.328041	+-	515	-0.264	0.7918	-	299	-0.00384763	0.00685594	0.575196	--	567	-0.776	0.4377	+	869	0.000811653	0.00188897	0.667428	?	0
11748	1093	y	y	10541	ANP32B	------	7257	-6.874	-	6.227e-12	--------	8009	-4.786	-	1.701e-06	15266	-8.206	-	2.281e-16	-	394	-0.00587087	0.00358704	0.102569	+	394	0.0113041	0.00337627	0.000899625	?-	213	-1.047	0.295	?	0	ns	ns	ns	-+	567	-1.14	0.2542	+	869	0.00423057	0.00115744	0.000257062	?	0
45292	1094	y	y	5368	PNOC	------	7257	-5.353	-	8.653e-08	-------+	8009	-6.233	-	4.58e-10	15266	-8.205	-	2.3e-16	?	0	ns	ns	ns	?	0	ns	ns	ns	?-	213	-0.295	0.768	?	0	ns	ns	ns	+-	567	-0.408	0.6834	-	869	-0.000907456	0.00115168	0.430732	?	0
28832	1095	y	y	10555	AGPAT2	++++++	7257	6.696	+	2.145e-11	++++++++	8009	4.94	+	7.798e-07	15266	8.195	+	2.513e-16	?	0	ns	ns	ns	?	0	ns	ns	ns	++	515	2.052	0.04019	+	299	0.00810342	0.00336732	0.0168898	+-	567	0.307	0.7586	+	869	0.000659265	0.000689034	0.33867	?	0
18950	1096	y	y	84549	MAK16	------	7257	-5.218	-	1.812e-07	----+---	8009	-6.343	-	2.259e-10	15266	-8.192	-	2.579e-16	?	0	ns	ns	ns	?	0	ns	ns	ns	--	515	-1.458	0.1449	-	299	-0.0169956	0.00669957	0.0118434	--	567	-4.477	7.562e-06	+	869	0.00187489	0.00119754	0.117439	-	1244
61938	1097	y	y	55617	TASP1	------	7257	-6.618	-	3.643e-11	-----?--	7782	-4.996	-	5.852e-07	15039	-8.191	-	2.587e-16	?	0	ns	ns	ns	?	0	ns	ns	ns	+-	515	-0.417	0.6766	-	299	-0.00187125	0.00254217	0.462424	--	567	-1.93	0.05362	+	869	0.000780122	0.00126484	0.537384	?	0
45816	1098	y	y	6158	RPL28	-----+	7257	-4.976	-	6.48e-07	-----+--	8009	-6.566	-	5.153e-11	15266	-8.187	-	2.672e-16	+	394	0.00527461	0.00327624	0.108286	+	394	0.00712819	0.00306171	0.0204562	--	515	-1.733	0.08302	-	299	-0.0124225	0.00314884	0.000105723	--	567	-0.97	0.3323	-	869	-0.000983784	0.000712415	0.167305	-	1244
63322	1099	y	y	29968	PSAT1	------	7257	-4.958	-	7.119e-07	+-------	8009	-6.583	-	4.595e-11	15266	-8.187	-	2.682e-16	-	394	-0.003478	0.00309588	0.262004	+	394	0.00760328	0.00309404	0.0144656	--	515	-1.414	0.1575	-	299	-0.0019286	0.00207993	0.354765	--	567	-0.362	0.7177	+	869	0.00618173	0.00218697	0.00470419	-	1244
21755	1100	y	y	3600	IL15	++++++	7257	5.778	+	7.563e-09	+++++-++	8009	5.803	+	6.526e-09	15266	8.187	+	2.686e-16	?	0	ns	ns	ns	?	0	ns	ns	ns	++	515	3.921	8.801e-05	+	299	0.0209178	0.00390433	2.02967e-07	-+	567	0.499	0.6177	-	869	-0.000580739	0.000952586	0.542097	+	1244
32219	1101	y	y	54915	YTHDF1	------	7257	-6.387	-	1.687e-10	--------	8009	-5.218	-	1.813e-07	15266	-8.183	-	2.766e-16	+	394	0.014062	0.00280186	8.1887e-07	+	394	0.00913515	0.00284319	0.00143209	?-	213	-0.703	0.482	?	0	ns	ns	ns	-+	567	0.169	0.866	+	869	0.000585595	0.000829263	0.480087	-	1244
7240	1102	y	y	79003	MIS12	------	7257	-6.327	-	2.507e-10	--------	8009	-5.275	-	1.325e-07	15266	-8.182	-	2.783e-16	-	394	-0.00637426	0.00311373	0.0413691	+	394	0.0052044	0.00324983	0.110157	+-	515	-0.663	0.5076	-	299	-0.00978768	0.00506427	0.0544913	--	567	-3.264	0.001097	+	869	0.00206783	0.00143751	0.150299	-	1244
40607	1103	y	y	23460	ABCA6	++++++	7257	6.198	+	5.725e-10	?++-++?+	5590	5.333	+	9.672e-08	12847	8.176	+	2.939e-16	?	0	ns	ns	ns	?	0	ns	ns	ns	?-	213	-0.462	0.644	?	0	ns	ns	ns	-+	567	0.466	0.6412	+	869	0.00416177	0.00187542	0.0264785	+	1244
30048	1104	y	y	80303	EFHD1	------	7257	-6.571	-	4.985e-11	---?-??-	5966	-4.918	-	8.765e-07	13223	-8.171	-	3.055e-16	-	394	-0.00533976	0.00356995	0.135595	+	394	0.0122917	0.00330214	0.000228984	-+	515	0.571	0.5682	-	299	-0.00577926	0.00200472	0.00431153	+?	213	1.465	0.143	-	869	-0.00123495	0.000681564	0.0699964	?	0
61343	1105	y	y	8522	GAS7	++++++	7257	6.571	+	4.982e-11	+-+-++++	8009	5.025	+	5.032e-07	15266	8.171	+	3.067e-16	+	394	0.00711662	0.00338651	0.0362947	+	394	0.0113131	0.00324508	0.000550383	++	515	1.483	0.138	+	299	0.0269766	0.00687207	0.000114104	-+	567	1.555	0.12	+	869	0.000684441	0.00208442	0.742639	?	0
63873	1106	y	y	53917	RAB24	++++++	7257	7.163	+	7.888e-13	+++-+++-	8009	4.462	+	8.137e-06	15266	8.17	+	3.078e-16	+	394	0.0138852	0.0030652	8.03594e-06	+	394	0.00634464	0.00299053	0.0345561	++	515	0.268	0.7889	+	299	0.013569	0.00668981	0.0436713	++	567	1.03	0.3031	-	869	-0.00173997	0.000821069	0.0340775	?	0
37473	1107	y	y	5594	MAPK1	++++++	7257	5.838	+	5.296e-09	++++++-+	8009	5.717	+	1.082e-08	15266	8.166	+	3.184e-16	?	0	ns	ns	ns	?	0	ns	ns	ns	+-	515	1.398	0.1621	+	299	0.0113545	0.00374022	0.00267287	--	567	-1.909	0.05628	+	869	0.000404024	0.000961677	0.674394	?	0
11441	1108	y	y	5023	P2RX1	++++++	7257	5.368	+	7.959e-08	++++++++	8009	6.163	+	7.159e-10	15266	8.165	+	3.223e-16	?	0	ns	ns	ns	?	0	ns	ns	ns	-+	515	-0.551	0.5813	+	299	0.0155543	0.00490749	0.00173263	++	567	0.738	0.4605	-	869	-0.00189985	0.00173665	0.273967	+	1244
18316	1109	y	y	79031	PDCL3	------	7257	-5.31	-	1.096e-07	-----+--	8009	-6.212	-	5.228e-10	15266	-8.16	-	3.347e-16	-	394	-0.00840998	0.00299871	0.00531232	+	394	0.00418063	0.00306139	0.172921	++	515	0.624	0.5326	-	299	-0.00333502	0.00436705	0.445835	--	567	-1.623	0.1047	?	0	ns	ns	ns	?	0
37659	1110	y	y	9926	LPGAT1	+-++-+	7257	6.323	+	2.562e-10	+-+-++-+	8009	5.236	+	1.638e-07	15266	8.152	+	3.57e-16	?	0	ns	ns	ns	?	0	ns	ns	ns	?+	213	1.188	0.235	?	0	ns	ns	ns	-+	567	0.32	0.7493	-	869	-0.00189157	0.00126903	0.136076	?	0
39500	1111	y	y	53343	NUDT9	------	7257	-6.409	-	1.468e-10	-+------	8009	-5.146	-	2.66e-07	15266	-8.146	-	3.767e-16	-	394	-0.00359445	0.00326978	0.272375	-	394	-0.00223015	0.00324953	0.492966	+-	515	-0.238	0.8116	-	299	-0.000292036	0.00307598	0.924444	++	567	1.154	0.2486	+	869	0.000128152	0.000782282	0.869874	?	0
39818	1112	y	y	55245	UQCC	------	7257	-5.525	-	3.304e-08	----+---	8009	-5.986	-	2.15e-09	15266	-8.145	-	3.796e-16	+	394	0.00709821	0.00324033	0.0291227	+	394	0.00340862	0.00318978	0.285962	--	515	-1.995	0.04599	-	299	-0.0167225	0.00534693	0.00198857	--	567	-3.702	0.000214	+	869	0.00176954	0.000824909	0.0319426	?	0
39614	1113	y	y	9466	IL27RA	------	7257	-6.224	-	4.86e-10	---+----	8009	-5.319	-	1.044e-07	15266	-8.144	-	3.824e-16	?	0	ns	ns	ns	?	0	ns	ns	ns	--	515	-2.391	0.01682	-	299	-0.00916567	0.00349286	0.00926411	-+	567	-0.125	0.9006	+	869	7.23294e-05	0.000888817	0.935142	-	1244
29970	1114	y	y	4637	MYL6	+++++-	7257	5.76	+	8.403e-09	+++++-++	8009	5.759	+	8.45e-09	15266	8.143	+	3.856e-16	-	394	-0.0135873	0.0030207	9.26434e-06	-	394	-0.00918607	0.00316314	0.00391037	+-	515	0.594	0.5528	+	299	0.0203122	0.00438601	6.05962e-06	--	567	-1.581	0.114	+	869	0.00268191	0.0012922	0.0379434	?	0
62996	1115	y	y	55003	PAK1IP1	------	7257	-6.519	-	7.069e-11	--------	8009	-5.034	-	4.804e-07	15266	-8.141	-	3.918e-16	+	394	0.00567889	0.0032919	0.0853662	+	394	0.00346366	0.00327766	0.291335	+-	515	-1.283	0.1994	-	299	-0.0048602	0.00276737	0.0803648	--	567	-3.921	8.835e-05	+	869	0.00181536	0.00131655	0.167933	?	0
2033	1116	y	y	6993	DYNLT1	++++++	7257	6.751	+	1.466e-11	++++++++	8009	4.811	+	1.502e-06	15266	8.139	+	3.974e-16	-	394	-0.0127232	0.00313133	5.94577e-05	+	394	0.00160093	0.00324897	0.62249	?-	213	-0.65	0.516	?	0	ns	ns	ns	-+	567	-0.331	0.7405	-	869	-0.00112123	0.00142124	0.430164	+	1244
52007	1117	y	y	3636	INPPL1	++-+++	7257	6.1	+	1.062e-09	+++--+++	8009	5.425	+	5.808e-08	15266	8.135	+	4.122e-16	?	0	ns	ns	ns	?	0	ns	ns	ns	++	515	1.432	0.1522	+	299	0.0161245	0.00764166	0.0359235	++	567	3.214	0.001308	+	869	0.000345128	0.000512265	0.500483	+	1244
17530	1118	y	y	7867	MAPKAPK3	++++++	7257	5.932	+	2.984e-09	++++++++	8009	5.578	+	2.43e-08	15266	8.131	+	4.265e-16	+	394	0.000305514	0.00341477	0.92876	+	394	0.00628792	0.00334276	0.0607707	++	515	1.169	0.2423	+	299	0.00922904	0.00573664	0.109022	+-	567	0.143	0.8861	+	869	0.000580279	0.00118155	0.623343	+	1244
11949	1119	y	y	9775	EIF4A3	-----+	7257	-5.613	-	1.993e-08	--------	8009	-5.868	-	4.402e-09	15266	-8.12	-	4.644e-16	-	394	-0.00291796	0.00330356	0.377676	-	394	-0.00278434	0.00354564	0.432803	+-	515	0.908	0.3639	-	299	-0.00338507	0.00478189	0.479722	--	567	-2.904	0.00369	-	869	-0.000469783	0.0010965	0.668333	?	0
51294	1120	y	y	2254	FGF9	+-----	7257	-6.027	-	1.669e-09	---+--+-	8009	-5.47	-	4.488e-08	15266	-8.118	-	4.749e-16	-	394	-1.31955e-05	0.00341646	0.99692	-	394	-0.000845114	0.00352875	0.81086	-+	515	1.245	0.213	-	299	-0.00583613	0.00380893	0.12683	++	567	1.044	0.2965	?	0	ns	ns	ns	+	1244
14290	1121	y	y	54841	BIVM	------	7257	-6.538	-	6.227e-11	--------	8009	-4.984	-	6.236e-07	15266	-8.118	-	4.757e-16	-	394	-0.00066014	0.00324966	0.839139	-	394	-0.00427293	0.00266663	0.109951	-+	515	-0.03	0.9757	-	299	-0.00432106	0.00413476	0.297085	--	567	-1.136	0.2559	+	869	0.000515352	0.00116832	0.659136	-	1244
42278	1122	y	y	516	ATP5G1	---+--	7257	-5.398	-	6.75e-08	--+-+---	8009	-6.067	-	1.3e-09	15266	-8.116	-	4.808e-16	-	394	-0.00237295	0.00319191	0.45771	-	394	-0.000356988	0.00330118	0.913945	--	515	-2.612	0.009001	-	299	-0.00501854	0.00481015	0.297884	--	567	-2.871	0.004092	+	869	0.00223405	0.000631951	0.000407519	?	0
55456	1123	y	y	54065	FAM165B	------	7257	-7.284	-	3.242e-13	---+-+--	8009	-4.271	-	1.95e-05	15266	-8.115	-	4.845e-16	-	394	-0.00652971	0.00311703	0.0368849	-	394	-0.0101247	0.00310592	0.00122113	-?	302	-1.722	0.0851	-	299	-0.00263919	0.00226198	0.244504	?	0	ns	ns	?	0	ns	ns	ns	-	1244
54540	1124	y	y	199746	U2AF1L4	------	7257	-6.46	-	1.046e-10	-----+--	8009	-5.047	-	4.479e-07	15266	-8.11	-	5.081e-16	-	394	-0.00133256	0.00347112	0.70129	-	394	-0.00434191	0.00316425	0.170879	+-	515	0.221	0.8254	+	299	0.00262722	0.00558167	0.638307	++	567	1.15	0.2501	+	869	0.00323934	0.000990347	0.00107202	?	0
27419	1125	y	y	483	ATP1B3	++-+++	7257	6.156	+	7.447e-10	-++++-++	8009	5.335	+	9.569e-08	15266	8.109	+	5.123e-16	?	0	ns	ns	ns	?	0	ns	ns	ns	?+	213	1.193	0.233	?	0	ns	ns	ns	-+	567	1.511	0.1308	+	869	0.00282344	0.00110292	0.010468	?	0
59778	1126	y	y	55132	LARP1B	------	7257	-6.239	-	4.407e-10	--+-----	8009	-5.252	-	1.503e-07	15266	-8.106	-	5.233e-16	-	394	-0.00934565	0.00303798	0.00225647	+	394	0.0117933	0.00349975	0.000833821	--	515	-0.851	0.395	-	299	-0.00501834	0.00476853	0.293717	--	567	-2.722	0.00649	+	869	0.000387939	0.00116905	0.740009	-	1244
2937	1127	y	y	8562	DENR	------	7257	-6.491	-	8.509e-11	--------	8009	-5.012	-	5.397e-07	15266	-8.105	-	5.254e-16	-	394	-0.00603238	0.00313636	0.0552221	+	394	0.00325473	0.00348926	0.351556	+-	515	-0.056	0.9554	-	299	-0.00435178	0.00453266	0.338007	--	567	-2.269	0.02324	+	869	0.00302645	0.00109608	0.00575956	?	0
22151	1128	y	y	64965	MRPS9	------	7257	-5.285	-	1.259e-07	--------	8009	-6.15	-	7.749e-10	15266	-8.098	-	5.584e-16	+	394	0.00330859	0.00293339	0.260111	+	394	0.00183821	0.00286318	0.521272	--	515	-0.482	0.6299	-	299	-0.00662019	0.00456869	0.148679	--	567	-1.183	0.2368	+	869	0.00181752	0.000860332	0.0346363	-	1244
2105	1129	y	y	280636	C11orf31	------	7257	-5.571	-	2.527e-08	-----??-	6325	-5.899	-	3.656e-09	13582	-8.098	-	5.595e-16	?	0	ns	ns	ns	-	394	-0.0128385	0.00309807	4.30906e-05	--	515	-2.06	0.03942	-	299	-0.00165127	0.00164293	0.315907	-?	213	-1.224	0.221	+	869	0.00122433	0.000771977	0.112746	?	0
66623	1130	y	y	1571	CYP2E1	------	7257	-6.539	-	6.198e-11	------?-	6552	-4.87	-	1.117e-06	13809	-8.094	-	5.761e-16	+	394	0.0232788	0.003304	9.56504e-12	+	394	0.000468319	0.00346595	0.892593	-+	515	0.874	0.3823	-	299	-0.00406031	0.00301063	0.178761	+?	213	0.97	0.332	-	869	-0.000914445	0.000766583	0.232915	?	0
3999	1131	y	y	26034	IPCEF1	--+?--	6376	-5.131	-	2.876e-07	----+---	8009	-6.267	-	3.685e-10	14385	-8.092	-	5.868e-16	+	394	0.0047098	0.00347245	0.175846	+	394	0.00331105	0.00343456	0.335679	-?	302	-1.878	0.0604	-	299	-0.0145919	0.00447549	0.00127968	?+	354	0.403	0.687	?	0	ns	ns	ns	-	1244
34136	1132	y	y	9437	NCR1	+-++++	7257	5.905	+	3.537e-09	?-+?+??+	5004	5.553	+	2.802e-08	12261	8.09	+	5.953e-16	?	0	ns	ns	ns	?	0	ns	ns	ns	?-	213	-0.102	0.919	?	0	ns	ns	ns	+?	213	0.447	0.655	+	869	0.000450355	0.000582151	0.439165	?	0
5582	1133	y	y	730092	RRN3P1	------	7257	-6.623	-	3.513e-11	--------	8009	-4.857	-	1.194e-06	15266	-8.085	-	6.224e-16	?	0	ns	ns	ns	?	0	ns	ns	ns	?	0	ns	ns	?	0	ns	ns	ns	?	0	ns	ns	?	0	ns	ns	ns	?	0
63841	1134	y	y	1633	DCK	---?--	6376	-6.87	-	6.41e-12	-------+	8009	-4.705	-	2.54e-06	14385	-8.085	-	6.239e-16	-	394	-0.00705552	0.00296977	0.0180435	-	394	-0.0168032	0.00302608	5.50712e-08	--	515	-1.352	0.1763	-	299	-0.020436	0.00641892	0.00165321	--	567	-3.557	0.0003754	+	869	0.00156916	0.00129908	0.227087	?	0
64988	1135	y	y	6426	SRSF1	------	7257	-5.905	-	3.522e-09	--------	8009	-5.534	-	3.122e-08	15266	-8.08	-	6.461e-16	+	394	0.00584565	0.00319093	0.0677833	+	394	0.00668182	0.00301058	0.0270792	+?	302	2.79	0.00527	-	299	-0.00610292	0.00487185	0.211579	?+	354	0.906	0.365	+	869	0.00334362	0.00103826	0.00128007	?	0
32326	1136	y	y	23483	TGDS	--+---	7257	-5.357	-	8.48e-08	--------	8009	-6.049	-	1.457e-09	15266	-8.074	-	6.781e-16	-	394	-0.000933399	0.00354191	0.792294	+	394	0.00861211	0.00339384	0.0115849	--	515	-1.257	0.2086	-	299	-0.010812	0.00390096	0.00603017	--	567	-2.222	0.02631	-	869	-0.000462431	0.00091815	0.614504	?	0
24559	1137	y	y	3336	HSPE1	------	7257	-6.097	-	1.08e-09	--------	8009	-5.342	-	9.169e-08	15266	-8.073	-	6.837e-16	-	394	-0.00997266	0.00341112	0.00367925	-	394	-0.00507274	0.00334269	0.130003	--	515	-0.845	0.3982	-	299	-0.00295124	0.00389507	0.449408	--	567	-2.828	0.004683	?	0	ns	ns	ns	-	1244
9123	1138	y	y	4666	NACA	------	7257	-5.916	-	3.298e-09	--------	8009	-5.497	-	3.874e-08	15266	-8.06	-	7.618e-16	-	394	-0.00368238	0.00295617	0.2137	-	394	-0.00193501	0.00289164	0.503815	--	515	-0.775	0.4386	-	299	-0.013519	0.00569307	0.0183803	--	567	-2.327	0.01998	+	869	0.00330594	0.00101852	0.00117117	?	0
7519	1139	y	y	51523	CXXC5	-----+	7257	-5.174	-	2.29e-07	----++-+	8009	-6.2	-	5.631e-10	15266	-8.058	-	7.725e-16	+	394	0.00166833	0.00334704	0.618473	+	394	0.00909324	0.00341134	0.00803153	-+	515	-1.451	0.1467	-	299	-0.00995822	0.00402775	0.0141393	+-	567	-0.531	0.5954	+	869	0.00136975	0.000968549	0.157296	-	1244
4856	1140	y	y	2887	GRB10	++++-+	7257	5.324	+	1.016e-07	++++++++	8009	6.054	+	1.413e-09	15266	8.055	+	7.924e-16	+	394	0.016516	0.00306729	1.31334e-07	+	394	0.00214962	0.00338581	0.525903	-+	515	-0.588	0.5568	-	299	-0.00157909	0.00197403	0.42457	++	567	2.566	0.01028	-	869	-0.000182591	0.000461163	0.692153	?	0
22527	1141	y	y	51645	PPIL1	------	7257	-5.476	-	4.352e-08	--------	8009	-5.906	-	3.515e-09	15266	-8.053	-	8.089e-16	-	394	-0.00794737	0.00322746	0.0142758	-	394	-0.0104898	0.00335524	0.00191361	++	515	1.341	0.1799	-	299	-0.000797426	0.00169421	0.638314	+-	567	-1.925	0.05429	+	869	0.0036263	0.00119237	0.00235592	-	1244
49276	1142	y	y	9662	CEP135	--+---	7257	-5.269	-	1.368e-07	--------	8009	-6.098	-	1.073e-09	15266	-8.05	-	8.261e-16	+	394	0.0117929	0.00285059	4.40037e-05	+	394	0.00992879	0.00307628	0.00136764	--	515	-1.55	0.121	-	299	-0.00822105	0.00526885	0.120049	-+	567	0.548	0.5834	+	869	0.00137229	0.0012697	0.279784	?	0
39036	1143	y	y	51227	PIGP	---?--	6376	-5.686	-	1.3e-08	---+----	8009	-5.714	-	1.101e-08	14385	-8.05	-	8.31e-16	?	0	ns	ns	ns	?	0	ns	ns	ns	+-	515	-0.919	0.3582	-	299	-0.000573012	0.00146609	0.696272	--	567	-1.127	0.2597	-	869	-0.000113398	0.000991771	0.908969	?	0
49624	1144	y	y	3240	HP	++++++	7257	6.771	+	1.281e-11	+?+---++	7497	4.625	+	3.742e-06	14754	8.046	+	8.573e-16	?	0	ns	ns	ns	?	0	ns	ns	ns	?+	213	1.011	0.312	+	299	0.0017077	0.00199437	0.392737	-+	567	0.341	0.7334	?	0	ns	ns	ns	?	0
37223	1145	y	y	23398	PPWD1	--+---	7257	-5.701	-	1.194e-08	--------	8009	-5.68	-	1.346e-08	15266	-8.045	-	8.653e-16	+	394	0.00377849	0.00336323	0.261994	+	394	0.00472773	0.00312711	0.131451	+-	515	0.061	0.9515	-	299	-0.0100438	0.00741701	0.177003	-+	567	0.69	0.4901	+	869	0.000950492	0.00101556	0.349308	-	1244
7563	1146	y	y	54888	NSUN2	------	7257	-6.703	-	2.036e-11	--------	8009	-4.708	-	2.503e-06	15266	-8.032	-	9.607e-16	+	394	0.0109177	0.00343936	0.00163125	+	394	0.00584186	0.0035136	0.0972548	+-	515	0.144	0.8851	-	299	-0.00460586	0.00528587	0.384462	-+	567	0.573	0.5663	-	869	-0.000167717	0.000796325	0.833189	-	1244
53548	1147	y	y	51573	GDE1	+++++-	7257	4.98	+	6.345e-07	++++++0+	8009	6.342	+	2.271e-10	15266	8.027	+	9.969e-16	-	394	-0.00474198	0.00335779	0.158745	+	394	0.00328017	0.0032524	0.313874	++	515	0.457	0.6476	+	299	0.000496805	0.0041969	0.905874	--	567	-1.85	0.06431	+	869	0.00165944	0.000854578	0.0521585	+	1244
15057	1148	y	y	22916	NCBP2	------	7257	-6.157	-	7.394e-10	--------	8009	-5.219	-	1.802e-07	15266	-8.026	-	1.011e-15	-	394	-0.00733968	0.00302843	0.0158602	-	394	-0.00506142	0.00300535	0.0930221	--	515	-0.428	0.6685	-	299	-0.0139922	0.00478487	0.00379496	--	567	-1.336	0.1817	-	869	-0.00191761	0.000885844	0.0304086	?	0
26502	1149	y	y	65095	KRI1	------	7257	-5.809	-	6.289e-09	--------	8009	-5.55	-	2.85e-08	15266	-8.025	-	1.013e-15	?	0	ns	ns	ns	?	0	ns	ns	ns	+?	302	0.651	0.515	-	299	-0.00384005	0.00379651	0.312846	?+	354	1.267	0.205	?	0	ns	ns	ns	?	0
6209	1150	y	y	84101	USP44	----+-	7257	-5.034	-	4.802e-07	+---?-+-	7888	-6.284	-	3.301e-10	15145	-8.02	-	1.059e-15	?	0	ns	ns	ns	?	0	ns	ns	ns	+-	515	-1.132	0.2578	+	299	0.00227711	0.00237605	0.338879	+-	567	1.704	0.0884	?	0	ns	ns	ns	?	0
15637	1151	y	y	51199	NIN	--+---	7257	-4.738	-	2.16e-06	--------	8009	-6.557	-	5.476e-11	15266	-8.016	-	1.091e-15	?	0	ns	ns	ns	?	0	ns	ns	ns	+-	515	-0.6	0.5483	+	299	0.000506793	0.00263827	0.847837	-+	567	0.664	0.5064	+	869	0.00175117	0.000851386	0.0397014	?	0
55459	1152	y	y	7728	ZNF175	---+--	7257	-5.981	-	2.213e-09	---++---	8009	-5.369	-	7.909e-08	15266	-8.013	-	1.119e-15	?	0	ns	ns	ns	?	0	ns	ns	ns	+-	515	-0.237	0.8126	+	299	0.000246155	0.0019607	0.900201	-+	567	-0.6	0.5488	+	869	7.33e-06	0.00112342	0.994793	-	1244
148	1153	y	y	127703	C1orf216	++-+++	7257	5.182	+	2.198e-07	++++++++	8009	6.123	+	9.199e-10	15266	8.007	+	1.172e-15	?	0	ns	ns	ns	?	0	ns	ns	ns	++	515	2.163	0.03052	+	299	0.00853089	0.00287125	0.00327903	+?	213	0.8	0.424	-	869	-3.0512e-05	0.000637656	0.961835	+	1244
47838	1154	y	y	6737	TRIM21	++++++	7257	6.079	+	1.211e-09	++++++++	8009	5.268	+	1.377e-07	15266	8.007	+	1.177e-15	?	0	ns	ns	ns	?	0	ns	ns	ns	-+	515	-0.532	0.5946	+	299	0.00685463	0.00331368	0.0396933	--	567	-1.011	0.312	+	869	0.00303961	0.00113791	0.00755755	?	0
63902	1155	y	y	83743	GRWD1	-----+	7257	-6.137	-	8.394e-10	---+----	8009	-5.21	-	1.892e-07	15266	-8.005	-	1.194e-15	+	394	0.00907914	0.00345272	0.00891609	+	394	0.0123938	0.00307674	6.85811e-05	+-	515	-0.53	0.596	-	299	-0.00115653	0.00420177	0.783371	--	567	-0.677	0.4983	+	869	0.00265222	0.00112011	0.0178938	-	1244
15776	1156	y	y	338799	LOC338799	------	7257	-4.897	-	9.747e-07	-----+--	8009	-6.388	-	1.678e-10	15266	-8.003	-	1.214e-15	+	394	0.00408165	0.00270881	0.132752	?	0	ns	ns	ns	--	515	-1.71	0.08727	-	299	-0.00939271	0.00270028	0.000602207	++	567	1.882	0.05985	+	869	0.00428067	0.000947202	6.21e-06	?	0
45903	1157	y	y	57215	THAP11	------	7257	-6.65	-	2.934e-11	--------	8009	-4.718	-	2.378e-06	15266	-8.002	-	1.22e-15	-	394	-0.00737959	0.00349638	0.0354926	-	394	-0.0153147	0.00324932	3.49049e-06	-+	515	-0.487	0.6265	-	299	-0.0173876	0.00579161	0.00297353	+-	567	-1.827	0.06773	+	869	0.00225352	0.000858282	0.00864917	-	1244
12041	1158	y	y	113251	LARP4	--+---	7257	-5.077	-	3.844e-07	----+---	8009	-6.216	-	5.115e-10	15266	-8.002	-	1.223e-15	?	0	ns	ns	ns	?	0	ns	ns	ns	--	515	-2.719	0.006552	-	299	-0.0103358	0.00492329	0.0368648	--	567	-4.183	2.883e-05	+	869	0.00363471	0.00115677	0.00167732	?	0
57181	1159	y	y	6235	RPS29	---+--	7257	-6.508	-	7.596e-11	--------	8009	-4.85	-	1.232e-06	15266	-8.001	-	1.237e-15	+	394	0.00322419	0.00334235	0.335369	+	394	0.0146144	0.00316283	5.3356e-06	+-	515	-1.747	0.08061	-	299	-0.0124355	0.00618909	0.0456683	--	567	-4.157	3.226e-05	-	869	-0.00187612	0.000908845	0.03899	?	0
35124	1160	y	y	10312	TCIRG1	+++?++	6376	5.912	+	3.381e-09	++++++++	8009	5.43	+	5.645e-08	14385	7.987	+	1.379e-15	?	0	ns	ns	ns	?	0	ns	ns	ns	++	515	2.99	0.002789	+	299	0.029953	0.00950246	0.00183447	++	567	3.435	0.0005934	+	869	0.00131009	0.000650132	0.0438927	+	1244
39997	1161	y	y	55775	TDP1	------	7257	-6.697	-	2.129e-11	----+---	8009	-4.65	-	3.324e-06	15266	-7.985	-	1.402e-15	+	394	0.00856694	0.00317739	0.00734436	+	394	0.00936272	0.00324346	0.00413553	--	515	-1.643	0.1003	-	299	-0.00854895	0.00413911	0.0399955	-+	567	-1.358	0.1745	+	869	0.00368814	0.000749161	8.52e-07	?	0
37102	1162	y	y	7407	VARS	-----+	7257	-4.803	-	1.565e-06	--------	8009	-6.447	-	1.139e-10	15266	-7.981	-	1.456e-15	+	394	0.0043087	0.00335977	0.200514	+	394	0.0190406	0.0030185	8.2962e-10	++	515	1.432	0.152	+	299	0.00245168	0.00515578	0.634864	++	567	1.645	0.09997	+	869	0.00440525	0.00117731	0.000182721	?	0
42597	1163	y	y	54205	CYCS	-----+	7257	-5.15	-	2.612e-07	--------	8009	-6.11	-	9.966e-10	15266	-7.976	-	1.512e-15	-	394	-0.0143534	0.00280167	4.90993e-07	-	394	-0.0177839	0.00290794	2.50634e-09	++	515	0.837	0.4027	+	299	0.00153164	0.00417437	0.714017	--	567	-2.177	0.02951	+	869	0.0026529	0.000777475	0.000644405	-	1244
10464	1164	y	y	80173	IFT74	--+---	7257	-6.891	-	5.559e-12	--++-??-	6325	-4.3	-	1.709e-05	13582	-7.971	-	1.575e-15	+	394	0.00864341	0.00256792	0.000849364	?	0	ns	ns	ns	--	515	-1.595	0.1107	-	299	-0.0117787	0.00421089	0.00558729	-+	567	-0.125	0.9008	+	869	4.56224e-05	0.0014046	0.974089	?	0
55257	1165	y	y	22986	SORCS3	+-++++	7257	5.018	+	5.225e-07	+++---?+	6552	6.279	+	3.402e-10	13809	7.963	+	1.682e-15	?	0	ns	ns	ns	?	0	ns	ns	ns	++	515	2.903	0.003697	+	299	0.00073886	0.00224191	0.742025	++	567	1.621	0.105	?	0	ns	ns	ns	?	0
12066	1166	y	y	3187	HNRNPH1	------	7257	-5.609	-	2.029e-08	------+-	8009	-5.644	-	1.66e-08	15266	-7.956	-	1.782e-15	?	0	ns	ns	ns	?	0	ns	ns	ns	-?	302	-0.999	0.318	-	299	-0.0180995	0.0116696	0.122264	?-	354	-0.008	0.994	?	0	ns	ns	ns	-	1244
45497	1167	y	y	6139	RPL17	------	7257	-6.654	-	2.851e-11	-+------	8009	-4.649	-	3.337e-06	15266	-7.955	-	1.792e-15	-	394	-0.0027646	0.00340899	0.417916	-	394	-0.00801546	0.00335201	0.0173045	?-	213	-0.388	0.698	?	0	ns	ns	ns	--	567	-3.244	0.00118	-	869	-0.00129038	0.00184813	0.485049	-	1244
58376	1168	y	y	9531	BAG3	------	7257	-6.927	-	4.306e-12	+--+-+--	8009	-4.389	-	1.137e-05	15266	-7.955	-	1.798e-15	+	394	0.00893423	0.00322858	0.00594537	+	394	0.00667552	0.00306378	0.0299907	+-	515	1.844	0.06523	+	299	0.0102385	0.00606784	0.0928829	++	567	1.078	0.2809	-	869	-0.000692593	0.00119851	0.563346	?	0
17138	1169	y	y	375387	LRRC33	++-+++	7257	5.041	+	4.624e-07	-+++++++	8009	6.178	+	6.502e-10	15266	7.951	+	1.856e-15	?	0	ns	ns	ns	?	0	ns	ns	ns	-+	515	-0.313	0.754	+	299	0.00669361	0.00338074	0.0488938	++	567	1.582	0.1137	-	869	-0.000569079	0.000989614	0.565257	+	1244
59398	1170	y	y	6478	SIAH2	++++++	7257	5.335	+	9.558e-08	++++++++	8009	5.897	+	3.696e-09	15266	7.95	+	1.871e-15	-	394	-0.00340601	0.0035172	0.333515	-	394	-0.0179034	0.00333957	1.49139e-07	?+	213	1.96	0.05	?	0	ns	ns	ns	++	567	1.807	0.07083	-	869	-2.3911e-05	0.000673602	0.971683	?	0
9320	1171	y	y	79137	FAM134A	++-+++	7257	5.059	+	4.225e-07	++++++++	8009	6.157	+	7.396e-10	15266	7.947	+	1.905e-15	-	394	-0.00316571	0.00318236	0.320516	-	394	-0.00530639	0.00315698	0.0936613	++	515	0.729	0.4657	+	299	0.00334185	0.00340458	0.327332	+-	567	-0.291	0.771	+	869	0.00208102	0.000587627	0.000398011	?	0
6155	1172	y	y	57222	ERGIC1	++++++	7257	5.856	+	4.73e-09	+-++++-+	8009	5.397	+	6.774e-08	15266	7.947	+	1.91e-15	-	394	-0.00365815	0.00293374	0.213237	-	394	-0.0124382	0.00267077	4.517e-06	?-	213	-1.094	0.274	?	0	ns	ns	ns	++	567	2.625	0.008659	-	869	-3.4795e-05	0.00064127	0.956728	?	0
7351	1173	y	y	9868	TOMM70A	------	7257	-6.965	-	3.289e-12	--------	8009	-4.341	-	1.421e-05	15266	-7.946	-	1.926e-15	-	394	-0.001806	0.00307372	0.557195	-	394	-0.00497704	0.00332065	0.134798	--	515	-0.531	0.5951	-	299	-0.0120182	0.00540062	0.0270204	--	567	-1.77	0.07665	-	869	-0.00098612	0.00117034	0.399455	?	0
32058	1174	y	y	37	ACADVL	++-+++	7257	5.156	+	2.517e-07	++-+-+++	8009	6.056	+	1.392e-09	15266	7.942	+	1.99e-15	-	394	-0.000495217	0.00299253	0.868655	+	394	0.0104631	0.00286862	0.00030396	?+	213	0.133	0.894	?	0	ns	ns	ns	++	567	2.195	0.02818	-	869	-0.00229988	0.00092766	0.0131668	?	0
22361	1175	y	y	9927	MFN2	+++-++	7257	5.311	+	1.088e-07	++++-+-+	8009	5.908	+	3.461e-09	15266	7.941	+	2.003e-15	+	394	0.00497384	0.00319663	0.120595	+	394	0.00578969	0.00304644	0.0581693	--	515	-0.493	0.622	+	299	0.0124142	0.00528415	0.0196468	-+	567	1.836	0.06641	+	869	0.00171877	0.000841852	0.041186	+	1244
55865	1176	y	y	23384	SPECC1L	------	7257	-5.661	-	1.509e-08	-----+--	8009	-5.573	-	2.507e-08	15266	-7.939	-	2.038e-15	+	394	0.0123974	0.00288992	2.29993e-05	+	394	0.0173125	0.00278993	1.50134e-09	-?	302	-0.964	0.335	-	299	-0.0112853	0.00474855	0.0182863	?+	354	2.536	0.0112	-	869	-0.000905608	0.000855765	0.289944	?	0
55643	1177	y	y	79056	PRRG4	++++-+	7257	5.202	+	1.97e-07	-+++++++	8009	6.002	+	1.947e-09	15266	7.934	+	2.122e-15	?	0	ns	ns	ns	?	0	ns	ns	ns	?+	213	2.115	0.0344	?	0	ns	ns	ns	-+	567	0.641	0.5212	+	869	5.34508e-05	0.00169885	0.9749	?	0
49202	1178	y	y	3313	HSPA9	------	7257	-6.544	-	5.995e-11	--------	8009	-4.713	-	2.447e-06	15266	-7.925	-	2.284e-15	-	394	-0.00272169	0.00346819	0.433112	-	394	-0.00494419	0.00338635	0.145153	+-	515	1.27	0.204	+	299	0.00415187	0.00551561	0.452364	-+	567	-0.555	0.5786	+	869	0.00140493	0.000915036	0.124691	-	1244
19917	1179	y	y	84067	FAM160A2	++-+++	7257	6.114	+	9.739e-10	+++-++-+	8009	5.121	+	3.032e-07	15266	7.925	+	2.285e-15	+	394	0.00368684	0.00305768	0.228702	-	394	-0.00915985	0.00288477	0.00162697	++	515	1.242	0.2143	+	299	0.00560506	0.00475458	0.239656	++	567	1.549	0.1214	+	869	0.000499249	0.000483519	0.301822	?	0
31818	1180	y	y	10379	IRF9	++++-+	7257	6.867	+	6.551e-12	+++-++++	8009	4.401	+	1.077e-05	15266	7.922	+	2.336e-15	+	394	0.00176642	0.00281523	0.530762	+	394	0.0130172	0.00304331	2.4269e-05	+-	515	-0.04	0.9677	+	299	0.00800837	0.00587554	0.174204	-+	567	2.126	0.03352	+	869	0.000255286	0.000815076	0.754125	?	0
27234	1181	y	y	51614	ERGIC3	------	7257	-5.082	-	3.73e-07	--------	8009	-6.093	-	1.106e-09	15266	-7.917	-	2.431e-15	+	394	0.000313229	0.00334276	0.925397	+	394	0.00691919	0.0033092	0.0372384	--	515	-1.723	0.08491	-	299	-0.0208747	0.00432191	2.48075e-06	--	567	-3.17	0.001523	+	869	0.00191265	0.000924853	0.0386348	?	0
53742	1182	y	y	78987	CRELD1	-----+	7257	-5.999	-	1.98e-09	-------+	8009	-5.218	-	1.809e-07	15266	-7.916	-	2.457e-15	+	394	0.00677943	0.00299636	0.0242587	+	394	0.00840601	0.00308322	0.0067167	+-	515	-0.988	0.323	-	299	-0.0132766	0.00477337	0.00585744	+-	567	-0.557	0.5773	-	869	-0.00126111	0.000521157	0.0155281	?	0
67015	1183	y	y	9238	TBRG4	-----+	7257	-5.345	-	9.066e-08	-----+--	8009	-5.841	-	5.184e-09	15266	-7.916	-	2.458e-15	+	394	0.00816292	0.00336744	0.0158393	+	394	0.0141328	0.00325365	1.8243e-05	+-	515	-0.203	0.8391	-	299	-0.0153405	0.0060658	0.0121027	--	567	-1.599	0.1098	-	869	-0.0002202	0.000853805	0.796481	?	0
37701	1184	y	y	10801	SEPT9	------	7257	-6.01	-	1.855e-09	---+-+-?	4829	-5.155	-	2.531e-07	12086	-7.916	-	2.462e-15	+	394	0.0023551	0.00347365	0.498213	+	394	0.0140596	0.00329917	2.5957e-05	+?	302	0.613	0.54	+	299	0.000163289	0.00404862	0.967863	?	0	ns	ns	?	0	ns	ns	ns	?	0
43841	1185	y	y	123169	LEO1	------	7257	-6.126	-	8.984e-10	--------	8009	-5.097	-	3.458e-07	15266	-7.916	-	2.462e-15	-	394	-0.00391702	0.00338538	0.248038	-	394	-0.00689216	0.0032237	0.0331926	+-	515	-0.883	0.3771	-	299	-0.00262819	0.00283237	0.354416	-+	567	-0.451	0.6517	+	869	0.00109691	0.0010211	0.282713	-	1244
56390	1186	y	y	2519	FUCA2	++++++	7257	6.107	+	1.014e-09	+++++-++	8009	5.111	+	3.198e-07	15266	7.913	+	2.506e-15	?	0	ns	ns	ns	+	394	0.00121568	0.00363089	0.737964	++	515	2.577	0.009972	+	299	0.00699771	0.0024945	0.00545432	--	567	-2.58	0.009867	-	869	-0.00137833	0.0012821	0.28235	?	0
57060	1187	y	y	11112	HIBADH	------	7257	-6.267	-	3.692e-10	--------	8009	-4.955	-	7.245e-07	15266	-7.909	-	2.589e-15	+	394	0.00732211	0.00304866	0.0168232	+	394	0.0140033	0.00302678	5.19706e-06	+-	515	-2.063	0.03916	-	299	-0.00862767	0.00484863	0.0764826	-+	567	-1.208	0.2271	+	869	0.00244263	0.00119725	0.0413316	-	1244
56603	1188	y	y	51001	MTERFD1	---?--	6376	-5.874	-	4.248e-09	--------	8009	-5.354	-	8.604e-08	14385	-7.906	-	2.662e-15	+	394	0.000280208	0.00353497	0.936864	-	394	-0.00226295	0.00355456	0.524768	--	515	-0.369	0.7119	-	299	-0.00534995	0.0038938	0.170778	--	567	-3.572	0.0003546	+	869	0.00161556	0.00119864	0.177713	?	0
60097	1189	y	y	10170	DHRS9	++++++	7257	6.234	+	4.542e-10	-+++++++	8009	4.974	+	6.556e-07	15266	7.901	+	2.766e-15	?	0	ns	ns	ns	?	0	ns	ns	ns	?+	213	0.74	0.459	?	0	ns	ns	ns	-+	567	-1.116	0.2643	+	869	0.00459544	0.00126602	0.000283603	?	0
15896	1190	y	y	119504	ANAPC16	--+---	7257	-6.078	-	1.217e-09	---+++--	8009	-5.109	-	3.233e-07	15266	-7.891	-	2.993e-15	+	394	0.00622202	0.00336344	0.0651543	+	394	0.00774767	0.00325678	0.0178923	+?	302	0.015	0.988	-	299	-0.0241711	0.00773301	0.00200019	?	0	ns	ns	?	0	ns	ns	ns	?	0
55973	1191	y	y	6876	TAGLN	++-+++	7257	5.83	+	5.533e-09	-+++++++	8009	5.341	+	9.236e-08	15266	7.888	+	3.059e-15	+	394	0.0085914	0.0034567	0.0133928	+	394	0.00830632	0.00308139	0.00735506	?+	213	2.569	0.0102	?	0	ns	ns	ns	++	567	3.34	0.0008374	?	0	ns	ns	ns	?	0
1685	1192	y	y	10598	AHSA1	------	7257	-6.122	-	9.222e-10	---+----	8009	-5.057	-	4.261e-07	15266	-7.884	-	3.17e-15	-	394	-0.00329549	0.00332488	0.322272	+	394	0.00340271	0.00322177	0.291603	+-	515	0.268	0.7889	+	299	0.00504446	0.00373451	0.178085	-+	567	-0.725	0.4684	+	869	0.00312095	0.00131319	0.0174722	-	1244
45378	1193	y	y	10908	PNPLA6	++-+++	7257	6.69	+	2.224e-11	-+-++-++	8009	4.514	+	6.356e-06	15266	7.883	+	3.204e-15	+	394	0.00520746	0.00323541	0.108379	+	394	0.0117332	0.00289595	6.23535e-05	++	515	1.603	0.109	+	299	0.0212323	0.00974531	0.0303599	++	567	4.454	8.435e-06	+	869	0.0010174	0.000516991	0.0490775	?	0
14263	1194	y	y	7593	MZF1	------	7257	-4.856	-	1.201e-06	--------	8009	-6.261	-	3.829e-10	15266	-7.883	-	3.206e-15	?	0	ns	ns	ns	?	0	ns	ns	ns	-+	515	0.126	0.8995	-	299	-0.0127393	0.00571621	0.0267973	++	567	4.31	1.632e-05	+	869	1.35572e-05	0.000396829	0.972746	?	0
36162	1195	y	y	10166	SLC25A15	------	7257	-5.483	-	4.193e-08	-------+	8009	-5.664	-	1.478e-08	15266	-7.883	-	3.208e-15	?	0	ns	ns	ns	-	394	-0.00676904	0.00339087	0.0466758	--	515	-2.27	0.02322	-	299	-0.00934229	0.00270114	0.000645821	++	567	2.222	0.02631	+	869	0.00195002	0.00108479	0.0722399	-	1244
65486	1196	y	y	10437	IFI30	++++++	7257	5.701	+	1.194e-08	++++++++	8009	5.453	+	4.954e-08	15266	7.881	+	3.26e-15	?	0	ns	ns	ns	?	0	ns	ns	ns	-+	515	1.459	0.1445	+	299	0.0215561	0.00804156	0.00787664	++	567	0.873	0.3828	-	869	-0.000260705	0.00102406	0.799047	+	1244
30709	1197	y	y	2876	GPX1	++-+++	7257	4.951	+	7.388e-07	++++++++	8009	6.165	+	7.048e-10	15266	7.879	+	3.305e-15	+	394	0.00144249	0.00335866	0.667827	-	394	-0.00150249	0.00317155	0.635972	-+	515	0.784	0.4332	-	299	-0.00302543	0.00679101	0.65637	+-	567	-1.5	0.1336	+	869	0.000816562	0.000904557	0.366674	?	0
46377	1198	y	y	23	ABCF1	------	7257	-5.912	-	3.389e-09	--------	8009	-5.246	-	1.556e-07	15266	-7.875	-	3.405e-15	+	394	0.00375155	0.0032462	0.248582	+	394	0.00785909	0.00312776	0.0124177	--	515	-1.142	0.2535	-	299	-0.00221601	0.00561554	0.693484	-+	567	1.085	0.2778	?	0	ns	ns	ns	?	0
34424	1199	y	y	9185	REPS2	++++++	7257	5.194	+	2.058e-07	++++++-+	8009	5.926	+	3.099e-09	15266	7.873	+	3.45e-15	?	0	ns	ns	ns	?	0	ns	ns	ns	-?	302	-1.122	0.262	+	299	0.00708592	0.00473045	0.135508	?-	354	-0.654	0.513	-	869	-0.000159254	0.000669281	0.811922	?	0
33847	1200	y	y	81890	QTRT1	------	7257	-5.239	-	1.612e-07	------+-	8009	-5.882	-	4.045e-09	15266	-7.873	-	3.462e-15	+	394	0.00835859	0.00330296	0.0118219	+	394	0.0159489	0.00338689	3.60102e-06	?-	213	-0.279	0.78	?	0	ns	ns	ns	-+	567	0.126	0.9	+	869	0.000443084	0.000706654	0.530648	-	1244
51626	1201	y	y	3075	CFH	++++++	7257	5.798	+	6.707e-09	?++++??+	5363	5.317	+	1.055e-07	12620	7.862	+	3.773e-15	?	0	ns	ns	ns	?	0	ns	ns	ns	++	515	5.289	1.232e-07	+	299	0.0113861	0.0026097	1.93131e-05	+-	567	1.151	0.2499	?	0	ns	ns	ns	?	0
64058	1202	y	y	8934	RAB7L1	++-+++	7257	4.716	+	2.404e-06	++++++++	8009	6.359	+	2.025e-10	15266	7.858	+	3.909e-15	-	394	-0.0065904	0.00341569	0.0544947	-	394	-0.00138166	0.0032184	0.667962	++	515	1.22	0.2223	+	299	0.00630536	0.00474217	0.184944	--	567	-2.035	0.04187	-	869	-0.00118914	0.00162949	0.465534	+	1244
68543	1203	y	y	23409	SIRT4	---?--	6376	-6.671	-	2.54e-11	-----??-	6325	-4.436	-	9.182e-06	12701	-7.857	-	3.942e-15	+	394	0.0111144	0.00315771	0.000488457	+	394	0.000683997	0.0035275	0.846364	?-	213	-1.198	0.231	?	0	ns	ns	ns	+?	213	0.885	0.376	?	0	ns	ns	ns	-	1244
46157	1204	y	y	8073	PTP4A2	++-+++	7257	4.722	+	2.33e-06	++++++++	8009	6.333	+	2.404e-10	15266	7.843	+	4.389e-15	+	394	0.00350472	0.00325038	0.281645	+	394	0.00846145	0.00308695	0.00642999	--	515	-0.513	0.6082	+	299	0.0169667	0.00594892	0.00473564	-+	567	0.83	0.4067	+	869	0.00313683	0.00112303	0.00521915	?	0
37746	1205	y	y	10399	GNB2L1	------	7257	-4.648	-	3.357e-06	--------	8009	-6.404	-	1.517e-10	15266	-7.842	-	4.422e-15	+	394	0.00324162	0.00325857	0.320502	+	394	0.00665042	0.00328643	0.0437495	+-	515	-0.619	0.5362	-	299	-0.00463722	0.00296721	0.119457	++	567	1.51	0.1309	-	869	-0.00148838	0.000420231	0.000397403	?	0
48338	1206	y	y	25776	CBY1	------	7257	-5.747	-	9.094e-09	--------	8009	-5.355	-	8.558e-08	15266	-7.841	-	4.472e-15	+	394	0.00545668	0.00314861	0.0839441	+	394	0.00758063	0.00317157	0.0173537	--	515	-1.071	0.284	-	299	-0.0178168	0.00395467	1.05098e-05	+-	567	0.375	0.7077	-	869	-0.0020466	0.000881251	0.0202123	?	0
28573	1207	y	y	729230	CCR2	++++++	7257	5.725	+	1.036e-08	+?++--++	7497	5.365	+	8.078e-08	14754	7.839	+	4.539e-15	?	0	ns	ns	ns	?	0	ns	ns	ns	++	515	2.048	0.0406	+	299	0.00241579	0.00330841	0.466008	+-	567	0.17	0.865	?	0	ns	ns	ns	?	0
59992	1208	y	y	2996	GYPE	---+--	7257	-6.599	-	4.15e-11	---+----	8009	-4.523	-	6.085e-06	15266	-7.826	-	5.044e-15	?	0	ns	ns	ns	?	0	ns	ns	ns	--	515	-1.331	0.1832	+	299	0.00170625	0.0022886	0.456698	+-	567	-0.527	0.598	-	869	-0.00313609	0.00215436	0.145477	?	0
44492	1209	y	y	1503	CTPS1	------	7257	-5.991	-	2.085e-09	----++--	8009	-5.101	-	3.376e-07	15266	-7.825	-	5.075e-15	-	394	-0.0106744	0.00313972	0.000750866	-	394	-0.00138906	0.00333149	0.676965	+-	515	-0.251	0.8021	-	299	-0.0101882	0.00401897	0.0119027	--	567	-1.617	0.1059	+	869	0.00491217	0.00132777	0.000215978	-	1244
7512	1210	y	y	10417	SPON2	++++++	7257	5.672	+	1.415e-08	+++-++-+	8009	5.405	+	6.492e-08	15266	7.825	+	5.089e-15	?	0	ns	ns	ns	?	0	ns	ns	ns	?+	213	2.625	0.00867	+	299	0.00786352	0.0046185	0.0899793	+-	567	1.284	0.1993	-	869	-0.000123813	0.000649876	0.848903	+	1244
58301	1211	y	y	64328	XPO4	---?--	6376	-6.878	-	6.078e-12	--------	8009	-4.348	-	1.371e-05	14385	-7.824	-	5.128e-15	+	394	0.00368085	0.00290059	0.205261	+	394	0.00678437	0.0029814	0.0234591	?-	213	-0.976	0.329	?	0	ns	ns	ns	-+	567	0.291	0.7708	+	869	0.00183961	0.00107833	0.0880115	?	0
63464	1212	y	y	79711	IPO4	-----+	7257	-5.808	-	6.331e-09	--------	8009	-5.261	-	1.435e-07	15266	-7.814	-	5.529e-15	?	0	ns	ns	ns	?	0	ns	ns	ns	--	515	-1.534	0.1251	-	299	-0.00643333	0.00302828	0.0346937	++	567	0.291	0.7709	+	869	0.00571693	0.00127836	7.75e-06	?	0
52885	1213	y	y	2647	BLOC1S1	+++?++	6376	6.276	+	3.465e-10	++++++++	8009	4.868	+	1.125e-06	14385	7.81	+	5.7e-15	+	394	0.0020784	0.00336057	0.53666	+	394	0.00424657	0.00332653	0.202575	++	515	2.506	0.01221	+	299	0.0023247	0.00458908	0.612936	+-	567	-0.059	0.9528	+	869	0.00251405	0.00112788	0.0258136	+	1244
47600	1214	y	y	9191	DEDD	++-+++	7257	6.172	+	6.748e-10	+-++++++	8009	4.899	+	9.625e-07	15266	7.804	+	6.009e-15	+	394	0.00259965	0.0033085	0.432532	+	394	0.00775654	0.00319198	0.0155866	+-	515	-0.94	0.347	+	299	0.000315783	0.00443031	0.943238	--	567	-1.011	0.3122	+	869	0.00222478	0.000625037	0.000371645	?	0
51246	1215	y	y	22859	LPHN1	------	7257	-4.955	-	7.218e-07	-----+--	8009	-6.057	-	1.385e-09	15266	-7.803	-	6.023e-15	+	394	0.00179283	0.00290902	0.538084	-	394	-0.00388855	0.00312095	0.213594	-+	515	-0.476	0.6341	-	299	-0.011288	0.00330506	0.000751838	+?	213	1.487	0.137	-	869	-0.00239749	0.000907278	0.00822936	?	0
58285	1216	y	y	10158	PDZK1IP1	++-++-	7257	4.826	+	1.396e-06	+++++-++	8009	6.17	+	6.814e-10	15266	7.796	+	6.388e-15	?	0	ns	ns	ns	?	0	ns	ns	ns	?+	213	1.951	0.0511	?	0	ns	ns	ns	+?	213	1.555	0.12	?	0	ns	ns	ns	+	1244
50583	1217	y	y	123	PLIN2	++++++	7257	6.135	+	8.529e-10	-++-++++	8009	4.923	+	8.521e-07	15266	7.796	+	6.412e-15	?	0	ns	ns	ns	+	394	0.00512491	0.00306994	0.0959277	+-	515	0.798	0.4248	+	299	0.0326359	0.00744821	1.78423e-05	-+	567	1.495	0.135	-	869	-0.000404408	0.00175906	0.81817	?	0
15044	1218	y	y	27101	CACYBP	----+-	7257	-5.576	-	2.462e-08	-+------	8009	-5.451	-	4.999e-08	15266	-7.793	-	6.544e-15	-	394	-0.004295	0.00307771	0.163725	-	394	-0.00989528	0.00295488	0.000897944	--	515	-1.332	0.1828	-	299	-0.00419373	0.00469434	0.372591	+-	567	0.607	0.5441	-	869	-4.3494e-05	0.00113156	0.969339	?	0
29169	1219	y	y	6774	STAT3	++++++	7257	5.544	+	2.95e-08	++++++++	8009	5.479	+	4.278e-08	15266	7.791	+	6.642e-15	+	394	0.00251763	0.0032035	0.432444	+	394	0.0116041	0.00293657	9.34487e-05	+-	515	0.956	0.339	+	299	0.00711291	0.00666916	0.287289	-+	567	1.967	0.04921	-	869	-0.00158975	0.00100884	0.115066	?	0
37361	1220	y	y	8464	SUPT3H	------	7257	-6.321	-	2.6e-10	++-+-??-	6325	-4.645	-	3.394e-06	13582	-7.791	-	6.667e-15	?	0	ns	ns	ns	?	0	ns	ns	ns	+-	515	-0.181	0.8567	-	299	-0.0038741	0.00229589	0.0928697	-?	213	-2.158	0.0309	-	869	-0.00471416	0.00202387	0.0198445	-	1244
20364	1221	y	y	3176	HNMT	+-++++	7257	5.645	+	1.651e-08	++++-+++	8009	5.372	+	7.792e-08	15266	7.783	+	7.074e-15	?	0	ns	ns	ns	?	0	ns	ns	ns	-+	515	0.092	0.9268	+	299	0.00714535	0.00248055	0.00434154	--	567	-1.405	0.1599	+	869	0.00157631	0.00166612	0.344101	?	0
19561	1222	y	y	144402	CPNE8	++++++	7257	6.242	+	4.327e-10	+++++-++	8009	4.796	+	1.622e-06	15266	7.777	+	7.42e-15	?	0	ns	ns	ns	-	394	-0.0080837	0.00349219	0.0212039	++	515	2.24	0.02507	+	299	0.00625612	0.00302142	0.039504	--	567	-0.714	0.4754	+	869	0.00377234	0.00241745	0.118651	+	1244
33112	1223	y	y	23596	OPN3	--+---	7257	-4.721	-	2.35e-06	-+------	8009	-6.24	-	4.37e-10	15266	-7.775	-	7.564e-15	?	0	ns	ns	ns	?	0	ns	ns	ns	--	515	-3.312	0.0009272	-	299	-0.00415582	0.0022467	0.0656225	-+	567	-0.97	0.332	-	869	-0.000660536	0.00102843	0.520694	?	0
9938	1224	y	y	10404	CPQ	++++-+	7257	4.689	+	2.743e-06	++++++-+	8009	6.27	+	3.609e-10	15266	7.775	+	7.565e-15	-	394	-0.0102247	0.00336039	0.00251679	+	394	0.0119277	0.00331687	0.000368156	++	515	2.457	0.014	-	299	-0.00230284	0.00687534	0.737972	--	567	-2.255	0.02411	+	869	0.000619964	0.000667301	0.352857	+	1244
13565	1225	y	y	51303	FKBP11	------	7257	-6.649	-	2.949e-11	----+--+	8009	-4.403	-	1.07e-05	15266	-7.773	-	7.657e-15	+	394	0.000787319	0.00355295	0.824754	-	394	-0.0053198	0.00342056	0.120768	++	515	1.685	0.09198	+	299	0.0112764	0.00730393	0.123982	++	567	2.217	0.02665	+	869	0.0048492	0.00140076	0.000536488	-	1244
53537	1226	y	y	4548	MTR	------	7257	-6.564	-	5.223e-11	--------	8009	-4.48	-	7.463e-06	15266	-7.771	-	7.783e-15	?	0	ns	ns	ns	?	0	ns	ns	ns	--	515	-1.381	0.1673	-	299	-0.00849556	0.0045236	0.0616286	-+	567	-0.071	0.9436	-	869	-0.00173003	0.000912427	0.0579501	-	1244
49413	1227	y	y	170960	ZNF721	------	7257	-5.945	-	2.757e-09	--------	8009	-5.061	-	4.16e-07	15266	-7.765	-	8.152e-15	?	0	ns	ns	ns	?	0	ns	ns	ns	--	515	-1.15	0.2502	-	299	-0.0152682	0.00412014	0.00026359	-+	567	0.51	0.6097	-	869	-0.00251703	0.0011792	0.0327997	?	0
24489	1228	y	y	3659	IRF1	++++++	7257	5.526	+	3.272e-08	++++++++	8009	5.456	+	4.882e-08	15266	7.762	+	8.371e-15	?	0	ns	ns	ns	?	0	ns	ns	ns	-+	515	-0.054	0.9573	+	299	0.00393415	0.00744543	0.597728	-+	567	3.151	0.001628	-	869	-0.000532606	0.00160929	0.740676	+	1244
67444	1229	y	y	339324	ZNF260	------	7257	-6.781	-	1.197e-11	--------	8009	-4.247	-	2.168e-05	15266	-7.751	-	9.142e-15	+	394	0.000449305	0.00304144	0.88264	+	394	0.00948368	0.00302813	0.00187927	?-	213	-0.483	0.629	?	0	ns	ns	ns	--	567	-2.185	0.02891	-	869	-0.00184915	0.000995722	0.0632976	?	0
64203	1230	y	y	2717	GLA	++++++	7257	6.18	+	6.413e-10	++++++++	8009	4.815	+	1.474e-06	15266	7.749	+	9.284e-15	?	0	ns	ns	ns	?	0	ns	ns	ns	+?	302	1.003	0.316	+	299	0.002891	0.00446062	0.51755	?-	354	-0.455	0.649	+	869	0.00230034	0.00158901	0.147712	?	0
417	1231	y	y	9465	AKAP7	----+-	7257	-6.621	-	3.562e-11	+-------	8009	-4.387	-	1.151e-05	15266	-7.743	-	9.735e-15	-	394	-0.0127638	0.00337292	0.000180561	-	394	-0.0153661	0.0032605	3.49718e-06	--	515	-1.591	0.1115	-	299	-0.0116293	0.0055057	0.0357356	-+	567	0.213	0.8314	-	869	-0.00177772	0.0010291	0.0840865	-	1244
8816	1232	y	y	3608	ILF2	---+-+	7257	-4.949	-	7.441e-07	--------	8009	-5.973	-	2.324e-09	15266	-7.739	-	9.993e-15	-	394	-0.0121056	0.00331438	0.000298292	-	394	-0.0111929	0.00333411	0.00087174	+-	515	-1.331	0.183	-	299	-0.00760347	0.00473003	0.109307	--	567	-4.474	7.679e-06	+	869	0.00308663	0.000659111	2.83e-06	-	1244
57230	1233	y	y	7343	UBTF	------	7257	-6.12	-	9.365e-10	--------	8009	-4.852	-	1.22e-06	15266	-7.734	-	1.042e-14	?	0	ns	ns	ns	?	0	ns	ns	ns	?-	213	-1.454	0.146	?	0	ns	ns	ns	--	567	-0.685	0.4935	+	869	0.00308428	0.00094873	0.00115018	?	0
52212	1234	y	y	28987	NOB1	---?--	6376	-5.235	-	1.648e-07	---+----	8009	-5.689	-	1.277e-08	14385	-7.73	-	1.076e-14	?	0	ns	ns	ns	?	0	ns	ns	ns	+-	515	-0.436	0.6628	-	299	-0.00564813	0.00289532	0.0522873	--	567	-3.194	0.001402	-	869	-0.00339442	0.00185417	0.0671452	-	1244
41919	1235	y	y	10474	TADA3	+++?++	6376	6.497	+	8.175e-11	-+++++++	8009	4.559	+	5.147e-06	14385	7.727	+	1.1e-14	+	394	0.000707694	0.00347818	0.838885	-	394	-0.00123463	0.00347088	0.722266	+?	302	1.96	0.05	+	299	0.0100203	0.0050751	0.0495212	?+	354	2.105	0.0353	?	0	ns	ns	ns	+	1244
63773	1236	y	y	671	BPI	++++++	7257	5.845	+	5.079e-09	++++++-+	8009	5.104	+	3.321e-07	15266	7.727	+	1.103e-14	?	0	ns	ns	ns	?	0	ns	ns	ns	-+	515	0.265	0.7911	+	299	0.00989937	0.00562232	0.0796022	--	567	-2.157	0.03099	-	869	-0.000747231	0.000506611	0.140224	-	1244
62484	1237	y	y	5698	PSMB9	+++?++	6376	6.715	+	1.875e-11	++++++++	8009	4.356	+	1.327e-05	14385	7.72	+	1.161e-14	?	0	ns	ns	ns	?	0	ns	ns	ns	+-	515	1.325	0.1853	+	299	0.00624057	0.00714158	0.383111	-+	567	-0.461	0.6451	+	869	0.000137109	0.00125274	0.912848	?	0
54527	1238	y	y	57706	DENND1A	++++++	7257	6.731	+	1.68e-11	++++++++	8009	4.249	+	2.144e-05	15266	7.719	+	1.17e-14	?	0	ns	ns	ns	?	0	ns	ns	ns	+-	515	-2.373	0.01766	+	299	0.00350342	0.00241702	0.148554	-+	567	0.313	0.7545	-	869	-0.000401132	0.00104864	0.70207	?	0
5784	1239	y	y	10198	MPHOSPH9	------	7257	-6.55	-	5.762e-11	--------	8009	-4.422	-	9.783e-06	15266	-7.719	-	1.174e-14	?	0	ns	ns	ns	?	0	ns	ns	ns	--	515	-0.783	0.4339	+	299	0.00150728	0.00319219	0.637244	--	567	-2.776	0.005498	+	869	0.00285218	0.00124069	0.0215129	-	1244
58759	1240	y	y	8638	OASL	++++++	7257	6.579	+	4.735e-11	++++++++	8009	4.393	+	1.12e-05	15266	7.718	+	1.186e-14	?	0	ns	ns	ns	?	0	ns	ns	ns	++	515	2.01	0.04448	+	299	0.0265165	0.00954742	0.00592852	-+	567	0.085	0.9319	-	869	-0.00142994	0.0013797	0.300007	+	1244
8340	1241	y	y	1075	CTSC	++++++	7257	6.41	+	1.458e-10	+++-++++	8009	4.551	+	5.342e-06	15266	7.715	+	1.205e-14	?	0	ns	ns	ns	?	0	ns	ns	ns	++	515	0.574	0.5658	+	299	0.00765268	0.0047299	0.107035	-+	567	1.846	0.06483	+	869	0.00578513	0.00187535	0.00203674	?	0
37323	1242	y	y	55353	LAPTM4B	------	7257	-5.954	-	2.617e-09	+------+	8009	-4.984	-	6.215e-07	15266	-7.715	-	1.209e-14	-	394	-0.0105991	0.00305123	0.000575855	-	394	-0.00265002	0.00329788	0.422186	--	515	-0.445	0.6562	-	299	-0.00497774	0.00171079	0.00397057	++	567	1.453	0.1463	-	869	-0.00116084	0.00358617	0.746166	?	0
35593	1243	y	y	57724	EPG5	++++-+	7257	4.992	+	5.966e-07	++----++	8009	5.899	+	3.649e-09	15266	7.715	+	1.211e-14	?	0	ns	ns	ns	?	0	ns	ns	ns	+-	515	0.011	0.9913	-	299	-0.00118969	0.00248581	0.632679	-+	567	-0.657	0.5114	-	869	-0.00247756	0.00123064	0.0440911	?	0
49125	1244	y	y	4615	MYD88	++++-+	7257	6.274	+	3.526e-10	++++++++	8009	4.665	+	3.082e-06	15266	7.705	+	1.312e-14	+	394	0.00153657	0.00305886	0.615757	?	0	ns	ns	ns	++	515	1.838	0.06603	+	299	0.00691792	0.00481855	0.152439	++	567	1.693	0.09051	+	869	0.00114437	0.000932251	0.21962	?	0
16615	1245	y	y	91272	BOD1	------	7257	-6.377	-	1.804e-10	--------	8009	-4.564	-	5.027e-06	15266	-7.703	-	1.334e-14	+	394	0.00915953	0.00301621	0.00256563	+	394	0.0168117	0.00313416	1.45934e-07	-?	302	-1.969	0.0489	-	299	-0.0251145	0.00479097	3.56873e-07	?-	354	-3.427	0.000611	?	0	ns	ns	ns	-	1244
6152	1246	y	y	23597	ACOT9	++++++	7257	6.25	+	4.106e-10	+++++-++	8009	4.665	+	3.082e-06	15266	7.688	+	1.491e-14	?	0	ns	ns	ns	?	0	ns	ns	ns	+?	302	1.011	0.312	+	299	0.0055474	0.00395853	0.162437	?-	354	-0.607	0.544	-	869	-0.00232128	0.00130698	0.0757231	?	0
26282	1247	y	y	56894	AGPAT3	++++++	7257	6.262	+	3.796e-10	++++++++	8009	4.654	+	3.259e-06	15266	7.688	+	1.492e-14	?	0	ns	ns	ns	?	0	ns	ns	ns	?+	213	2.03	0.0424	?	0	ns	ns	ns	++	567	1.785	0.0742	+	869	0.000313545	0.00111658	0.778857	+	1244
45830	1248	y	y	5218	CDK14	++++-+	7257	5.695	+	1.233e-08	-++--+-+	8009	5.193	+	2.068e-07	15266	7.688	+	1.492e-14	-	394	-0.00284713	0.00319487	0.373445	-	394	-0.00301134	0.00329973	0.362068	?	0	ns	ns	?	0	ns	ns	ns	?+	354	0.222	0.824	?	0	ns	ns	ns	-	1244
9338	1249	y	y	4222	MEOX1	++++++	7257	6.17	+	6.849e-10	++++-+?+	6552	4.666	+	3.064e-06	13809	7.687	+	1.506e-14	?	0	ns	ns	ns	?	0	ns	ns	ns	++	515	4.677	2.907e-06	+	299	0.000885898	0.00181132	0.62524	+?	213	2.4	0.0164	-	869	-0.00110873	0.000921867	0.229092	?	0
4749	1250	y	y	57658	CALCOCO1	++++-+	7257	5.834	+	5.414e-09	+++-++-+	8009	5.058	+	4.24e-07	15266	7.686	+	1.52e-14	+	394	0.00852509	0.00271054	0.00179804	+	394	0.00980825	0.00264025	0.000235557	+-	515	0.165	0.8693	+	299	0.00751535	0.00423347	0.077172	-+	567	0.711	0.4769	-	869	-0.00256215	0.00100569	0.0108449	+	1244
4669	1251	y	y	55843	ARHGAP15	------	7257	-5.916	-	3.301e-09	--------	8009	-4.974	-	6.57e-07	15266	-7.681	-	1.574e-14	?	0	ns	ns	ns	?	0	ns	ns	ns	+-	515	0.811	0.4175	-	299	-0.00201016	0.00582885	0.730509	--	567	-2.29	0.02204	+	869	0.000384959	0.00123207	0.754699	-	1244
2140	1252	y	y	5066	PAM	++-+++	7257	4.787	+	1.693e-06	+++++-++	8009	6.044	+	1.504e-09	15266	7.679	+	1.606e-14	-	394	-0.00412162	0.00299209	0.169211	-	394	-0.00168317	0.00352352	0.633158	++	515	4.956	7.2e-07	+	299	0.0212603	0.00666812	0.00162799	--	567	-0.634	0.5263	-	869	-0.00417905	0.00170936	0.0144933	+	1244
45273	1253	y	y	10432	RBM14	------	7257	-5.772	-	7.824e-09	-------+	8009	-5.102	-	3.369e-07	15266	-7.675	-	1.655e-14	+	394	0.00589668	0.00350849	0.0936905	+	394	0.0103936	0.00339785	0.00238816	?-	213	-1.603	0.109	?	0	ns	ns	ns	-+	567	1.633	0.1024	+	869	0.00790675	0.00117184	1.51e-11	?	0
26695	1254	y	y	3707	ITPKB	------	7257	-5.388	-	7.105e-08	-------+	8009	-5.464	-	4.663e-08	15266	-7.673	-	1.685e-14	+	394	0.00755879	0.00290251	0.00958957	+	394	0.017412	0.00269677	3.46836e-10	+-	515	-0.127	0.8992	-	299	-0.0120649	0.00521826	0.0216509	++	567	2.086	0.03694	-	869	-0.00101895	0.00109045	0.350083	-	1244
14935	1255	y	y	3921	RPSA	------	7257	-5.783	-	7.347e-09	?----??-	5363	-5.033	-	4.821e-07	12620	-7.666	-	1.77e-14	?	0	ns	ns	ns	?	0	ns	ns	ns	+-	515	-0.365	0.7151	+	299	0.000418541	0.00177614	0.813915	-+	567	1.306	0.1915	?	0	ns	ns	ns	?	0
47060	1256	y	y	2130	EWSR1	------	7257	-6.519	-	7.093e-11	-----+-+	8009	-4.368	-	1.253e-05	15266	-7.659	-	1.877e-14	+	394	0.00972083	0.00261555	0.000234084	+	394	0.0105322	0.00248459	2.85691e-05	+-	515	-0.357	0.7213	+	299	0.00278923	0.00499113	0.576811	-+	567	0.569	0.5692	+	869	0.00222919	0.00102306	0.0293358	?	0
18988	1257	y	y	6198	RPS6KB1	------	7257	-6.321	-	2.595e-10	--+-----	8009	-4.54	-	5.616e-06	15266	-7.647	-	2.063e-14	+	394	0.0130001	0.0033969	0.000152886	+	394	0.0141607	0.00315504	9.67679e-06	+-	515	-0.591	0.5548	-	299	-0.00791516	0.00643801	0.220152	-+	567	-0.532	0.5948	+	869	0.00162331	0.00102692	0.113934	?	0
52348	1258	y	y	56647	BCCIP	------	7257	-5.791	-	6.989e-09	--+-----	8009	-5.044	-	4.569e-07	15266	-7.646	-	2.074e-14	-	394	-0.00312962	0.00314698	0.320655	-	394	-0.00813493	0.00306882	0.00838402	?-	213	-0.964	0.335	?	0	ns	ns	ns	--	567	-3.332	0.0008613	+	869	0.00334597	0.00107356	0.00182879	-	1244
30134	1259	y	y	64216	TFB2M	------	7257	-5.895	-	3.745e-09	--+-----	8009	-4.936	-	7.957e-07	15266	-7.64	-	2.176e-14	-	394	-0.00182129	0.00348439	0.601516	-	394	-0.0128385	0.0033047	0.000122649	+-	515	-0.524	0.6003	-	299	-0.00554809	0.00458472	0.227462	--	567	-4.404	1.065e-05	+	869	0.00281235	0.00117555	0.0167402	?	0
1997	1260	y	y	8111	GPR68	++-+++	7257	5.464	+	4.646e-08	++-+++++	8009	5.344	+	9.095e-08	15266	7.638	+	2.206e-14	?	0	ns	ns	ns	?	0	ns	ns	ns	++	515	2.581	0.009855	+	299	0.00215325	0.0043205	0.618689	+?	213	2.824	0.00474	?	0	ns	ns	ns	?	0
64942	1261	y	y	1665	DHX15	------	7257	-6.207	-	5.396e-10	--------	8009	-4.631	-	3.645e-06	15266	-7.633	-	2.286e-14	-	394	-0.0053098	0.00353911	0.134409	-	394	-0.00466627	0.00332242	0.161038	--	515	-1.097	0.2726	-	299	-0.00658941	0.00824171	0.424807	--	567	-2.294	0.0218	+	869	0.00189705	0.000947932	0.045365	?	0
34162	1262	y	y	114904	C1QTNF6	------	7257	-5.085	-	3.684e-07	---+-+?-	6552	-5.727	-	1.024e-08	13809	-7.631	-	2.325e-14	?	0	ns	ns	ns	?	0	ns	ns	ns	-+	515	-0.714	0.4752	-	299	-0.0195446	0.00602269	0.00134699	+?	213	3.285	0.00102	-	869	-0.00169333	0.000518679	0.0010958	?	0
19141	1263	y	y	26003	GORASP2	------	7257	-5.817	-	5.974e-09	-------+	8009	-4.996	-	5.867e-07	15266	-7.629	-	2.36e-14	-	394	-0.0114284	0.00301732	0.000178212	+	394	0.00625322	0.00332456	0.0607905	--	515	-0.499	0.6179	-	299	-0.00529319	0.00521031	0.310732	--	567	-2.373	0.01763	+	869	0.00289612	0.000767651	0.000161482	-	1244
44361	1264	y	y	131583	FAM43A	-----+	7257	-5.129	-	2.912e-07	---+----	8009	-5.648	-	1.623e-08	15266	-7.628	-	2.392e-14	+	394	0.00362732	0.00350026	0.300757	-	394	-0.00276985	0.00355744	0.436722	?+	213	0.001	0.999	?	0	ns	ns	ns	+-	567	0.271	0.7866	+	869	0.000339844	0.00104318	0.744592	-	1244
7145	1265	y	y	9047	SH2D2A	++++++	7257	4.751	+	2.024e-06	++-+++++	8009	6.004	+	1.925e-09	15266	7.624	+	2.451e-14	?	0	ns	ns	ns	?	0	ns	ns	ns	++	515	3.852	0.0001171	+	299	0.0166641	0.00476011	0.000556188	+-	567	0.691	0.4894	+	869	0.00262152	0.00129222	0.0424888	+	1244
64119	1266	y	y	8575	PRKRA	------	7257	-5.884	-	4.011e-09	--------	8009	-4.925	-	8.44e-07	15266	-7.624	-	2.462e-14	-	394	-0.00900167	0.00252015	0.000402592	-	394	-0.00697878	0.00238432	0.00364049	?-	213	-1.195	0.232	?	0	ns	ns	ns	--	567	-4.312	1.621e-05	-	869	-0.00236111	0.000996883	0.0178608	-	1244
9448	1267	y	y	8720	MBTPS1	---?--	6376	-5.925	-	3.129e-09	--------	8009	-4.914	-	8.907e-07	14385	-7.611	-	2.714e-14	+	394	0.0112901	0.00295312	0.000155242	+	394	0.0152116	0.00274217	5.62951e-08	?-	213	-1.621	0.105	?	0	ns	ns	ns	-+	567	-0.895	0.3707	+	869	0.00106945	0.000947237	0.258889	?	0
29922	1268	y	y	401884	MGC57346	------	7257	-5.59	-	2.275e-08	----++-+	8009	-5.18	-	2.221e-07	15266	-7.606	-	2.837e-14	+	394	0.00727566	0.00334972	0.0305062	+	394	0.00839437	0.0032807	0.0109144	?-	213	-2.527	0.0115	?	0	ns	ns	ns	--	567	-1.874	0.06092	-	869	-0.00245398	0.000785993	0.00179543	?	0
4618	1269	y	y	8607	RUVBL1	----+-	7257	-4.945	-	7.633e-07	--------	8009	-5.781	-	7.437e-09	15266	-7.596	-	3.05e-14	-	394	-0.00748914	0.00314361	0.0177247	-	394	-0.00698208	0.00331615	0.035942	+-	515	-0.985	0.3244	+	299	0.00249861	0.00279378	0.372062	--	567	-3.446	0.0005696	+	869	0.00475678	0.00122028	9.69458e-05	?	0
43044	1270	y	y	10963	STIP1	------	7257	-5.584	-	2.357e-08	-+-+--+-	8009	-5.169	-	2.35e-07	15266	-7.594	-	3.109e-14	+	394	0.00391666	0.00335276	0.243504	+	394	0.0117503	0.00324439	0.000334651	+-	515	0.748	0.4546	+	299	0.00378792	0.00559748	0.499258	-+	567	-0.981	0.3264	+	869	0.00405288	0.00106323	0.000137921	+	1244
51593	1271	y	y	951	CD37	------	7257	-4.643	-	3.431e-06	-----+--	8009	-6.064	-	1.331e-09	15266	-7.593	-	3.116e-14	?	0	ns	ns	ns	?	0	ns	ns	ns	+-	515	0.41	0.6815	-	299	-0.0120518	0.00644136	0.0626029	++	567	3.11	0.001871	-	869	-0.00174019	0.000823054	0.0344886	-	1244
40687	1272	y	y	54107	POLE3	------	7257	-5.38	-	7.466e-08	--------	8009	-5.358	-	8.422e-08	15266	-7.59	-	3.204e-14	-	394	-0.00280741	0.00327325	0.391638	-	394	-0.00103523	0.00322154	0.748134	--	515	-0.748	0.4545	-	299	-0.00767181	0.00553673	0.167194	--	567	-2.009	0.04455	+	869	0.00567922	0.00107384	1.23e-07	-	1244
42868	1273	y	y	84792	FAM220A	------	7257	-5.712	-	1.117e-08	---+---+	8009	-5.028	-	4.944e-07	15266	-7.58	-	3.45e-14	-	394	-0.00687805	0.00332455	0.0392718	-	394	-0.0040604	0.00344952	0.239937	+-	515	-0.675	0.4999	-	299	-0.00574614	0.00352611	0.104543	+?	213	0.167	0.867	-	869	-0.000728964	0.000738654	0.323701	?	0
66991	1274	y	y	119559	SFXN4	------	7257	-6.013	-	1.818e-09	--+--+--	8009	-4.73	-	2.24e-06	15266	-7.572	-	3.669e-14	-	394	-0.000659733	0.00310094	0.831641	-	394	-0.00226748	0.00283006	0.423539	+-	515	-1.014	0.3105	-	299	-0.00482601	0.00293476	0.101442	--	567	-3.081	0.002065	+	869	0.00260677	0.000986585	0.00823659	?	0
68466	1275	y	y	79897	RPP21	------	7257	-5.022	-	5.106e-07	------+-	8009	-5.655	-	1.56e-08	15266	-7.558	-	4.078e-14	+	394	0.0040411	0.00321779	0.209981	+	394	0.0131797	0.00320787	4.93344e-05	+-	515	0.045	0.9642	-	299	-0.0113433	0.00427678	0.00854648	+-	567	-0.9	0.3679	+	869	7.3591e-05	0.00111256	0.947262	-	1244
37766	1276	y	y	5567	PRKACB	------	7257	-6.083	-	1.179e-09	-++-++--	8009	-4.64	-	3.48e-06	15266	-7.555	-	4.189e-14	?	0	ns	ns	ns	?	0	ns	ns	ns	+-	515	-0.598	0.5495	+	299	0.00134753	0.00402111	0.737843	--	567	-1.738	0.08219	+	869	0.000707651	0.00187404	0.705722	?	0
10583	1277	y	y	10475	TRIM38	++-?++	6376	4.659	+	3.183e-06	-+++++++	8009	5.962	+	2.492e-09	14385	7.55	+	4.34e-14	?	0	ns	ns	ns	?	0	ns	ns	ns	?-	213	-0.112	0.911	?	0	ns	ns	ns	-+	567	1.551	0.1208	-	869	-0.00154355	0.00096509	0.109735	-	1244
58646	1278	y	y	253558	LCLAT1	+-----	7257	-5.186	-	2.151e-07	-----+--	8009	-5.486	-	4.114e-08	15266	-7.549	-	4.381e-14	-	394	-0.00924958	0.00306672	0.00274382	-	394	-0.0222368	0.00290276	1.73932e-13	?+	213	0.295	0.768	?	0	ns	ns	ns	--	567	-1.549	0.1215	+	869	0.00468633	0.00118633	7.80629e-05	?	0
32957	1279	y	y	103	ADAR	++-+++	7257	4.676	+	2.922e-06	++++++++	8009	5.97	+	2.368e-09	15266	7.548	+	4.403e-14	+	394	0.00699502	0.00295847	0.0185893	+	394	0.00348731	0.00297273	0.24153	+-	515	0.299	0.7649	-	299	-0.000642111	0.00561417	0.909041	-+	567	1.462	0.1438	-	869	-0.00118119	0.000618587	0.0561974	?	0
64691	1280	y	y	4147	MATN2	------	7257	-5.955	-	2.603e-09	+---??--	7661	-4.735	-	2.194e-06	14918	-7.547	-	4.465e-14	-	394	-0.0110843	0.00314669	0.000482474	+	394	0.0154752	0.00315692	1.43776e-06	-+	515	0.151	0.8803	-	299	-0.00697373	0.00314118	0.0273793	++	567	1.745	0.08102	?	0	ns	ns	ns	?	0
49293	1281	y	y	64219	PJA1	------	7257	-5.799	-	6.678e-09	---+---+	8009	-4.888	-	1.017e-06	15266	-7.538	-	4.76e-14	?	0	ns	ns	ns	?	0	ns	ns	ns	+?	302	1.691	0.0908	-	299	-0.00703013	0.00426112	0.100331	?-	354	-1.276	0.202	-	869	-0.00111755	0.000648135	0.0846606	?	0
39556	1282	y	y	116987	AGAP1	++++++	7257	6.435	+	1.233e-10	-+++++++	8009	4.281	+	1.863e-05	15266	7.538	+	4.773e-14	?	0	ns	ns	ns	?	0	ns	ns	ns	+?	302	0.468	0.64	-	299	-0.00263416	0.00835138	0.752729	?+	354	0.564	0.573	?	0	ns	ns	ns	+	1244
25994	1283	y	y	84896	ATAD1	------	7257	-5.665	-	1.472e-08	-+------	8009	-5.014	-	5.32e-07	15266	-7.538	-	4.777e-14	-	394	-0.00611765	0.00308231	0.047932	-	394	-0.0116304	0.0031049	0.000209307	+-	515	-0.276	0.7825	-	299	-0.00243929	0.00552633	0.659338	--	567	-3.135	0.001716	-	869	-0.000395162	0.000934913	0.672534	?	0
10100	1284	y	y	284001	CCDC57	------	7257	-5.942	-	2.822e-09	----++--	8009	-4.75	-	2.033e-06	15266	-7.537	-	4.792e-14	?	0	ns	ns	ns	?	0	ns	ns	ns	?-	213	-0.94	0.347	?	0	ns	ns	ns	+?	213	1.683	0.0923	-	869	-0.000431737	0.000502881	0.390601	?	0
68410	1285	y	y	7920	ABHD16A	++++++	7257	5.736	+	9.68e-09	++++++++	8009	4.937	+	7.934e-07	15266	7.531	+	5.037e-14	-	394	-0.000183322	0.00291473	0.949885	-	394	-0.00262216	0.0029196	0.369721	++	515	1.719	0.08555	+	299	0.00307013	0.00337255	0.363594	++	567	3.313	0.0009226	+	869	0.00342369	0.000772896	9.44e-06	+	1244
46882	1286	y	y	5442	POLRMT	-+----	7257	-5.441	-	5.293e-08	-----+--	8009	-5.216	-	1.831e-07	15266	-7.529	-	5.094e-14	+	394	0.00741361	0.00298879	0.0135772	+	394	0.0149614	0.00273072	8.05515e-08	--	515	-0.156	0.8764	-	299	-0.00924648	0.00535853	0.0857573	++	567	1.147	0.2514	+	869	0.000520989	0.000685328	0.447133	?	0
33005	1287	y	y	10915	TCERG1	------	7257	-4.798	-	1.605e-06	--------	8009	-5.824	-	5.753e-09	15266	-7.526	-	5.242e-14	-	394	-5.47821e-06	0.00325111	0.998656	-	394	-0.00577006	0.00323547	0.0753838	--	515	-1.491	0.1359	-	299	-0.00347997	0.00521805	0.505492	-+	567	0.126	0.9	+	869	0.00105552	0.000777163	0.17441	?	0
64331	1288	y	y	9948	WDR1	++++++	7257	6.259	+	3.879e-10	+++---++	8009	4.431	+	9.37e-06	15266	7.525	+	5.278e-14	?	0	ns	ns	ns	?	0	ns	ns	ns	--	515	-1.344	0.1788	+	299	0.00139039	0.00202056	0.492064	--	567	-0.131	0.8955	+	869	0.003091	0.000876665	0.000422103	?	0
33453	1289	y	y	50512	PODXL2	-----+	7257	-5.732	-	9.954e-09	---?-??-	5966	-4.881	-	1.058e-06	13223	-7.524	-	5.309e-14	+	394	0.0043491	0.00303308	0.152472	+	394	0.00662872	0.00301743	0.0286709	?+	213	0.015	0.988	?	0	ns	ns	ns	+?	213	1.502	0.133	-	869	-0.00053188	0.000580548	0.359578	-	1244
44738	1290	y	y	84223	IQCG	++++++	7257	5.169	+	2.356e-07	++++-+++	8009	5.466	+	4.594e-08	15266	7.523	+	5.354e-14	?	0	ns	ns	ns	+	394	0.00429392	0.00315175	0.173947	?+	213	0.246	0.806	?	0	ns	ns	ns	-+	567	-0.424	0.6716	-	869	-0.000514278	0.000958355	0.591526	+	1244
30234	1291	y	y	2185	PTK2B	++++++	7257	5.277	+	1.315e-07	+-++++++	8009	5.354	+	8.618e-08	15266	7.515	+	5.674e-14	-	394	-0.0010573	0.00293231	0.718634	+	394	0.0189793	0.00279396	4.66036e-11	+-	515	-1.02	0.3076	-	299	-0.00318393	0.00435926	0.465894	++	567	2.378	0.0174	-	869	-0.0024317	0.00115311	0.0349606	?	0
7764	1292	y	y	84888	SPPL2A	++++++	7257	6.216	+	5.103e-10	++++++++	8009	4.442	+	8.931e-06	15266	7.503	+	6.245e-14	-	394	-0.00686648	0.00341902	0.0453668	+	394	0.0012149	0.00342717	0.723179	--	515	-0.211	0.8327	-	299	-0.000299188	0.00564288	0.957761	--	567	-0.555	0.5788	-	869	-0.00027486	0.000979872	0.779089	?	0
3836	1293	y	y	2793	GNGT2	++-+++	7257	4.619	+	3.857e-06	++++++++	8009	5.96	+	2.522e-09	15266	7.502	+	6.307e-14	?	0	ns	ns	ns	?	0	ns	ns	ns	++	515	2.208	0.02726	+	299	0.00499393	0.00271506	0.0671425	--	567	-1.2	0.2301	-	869	-0.00108226	0.0012386	0.382237	+	1244
55683	1294	y	y	3417	IDH1	++++-+	7257	6.177	+	6.536e-10	-++++-++	8009	4.467	+	7.938e-06	15266	7.494	+	6.675e-14	-	394	-0.00563643	0.00317971	0.0771365	-	394	-0.00786335	0.00313195	0.0124872	--	515	-0.367	0.7133	-	299	-0.00605391	0.00309507	0.051667	--	567	-3.659	0.000253	+	869	4.81012e-05	0.00106277	0.9639	?	0
17314	1295	y	y	26094	DCAF4	------	7257	-5.627	-	1.836e-08	-------+	8009	-4.986	-	6.161e-07	15266	-7.491	-	6.847e-14	+	394	0.00764818	0.0032598	0.0195245	-	394	-0.00134328	0.00322622	0.677394	-?	302	-0.204	0.838	-	299	-0.00718414	0.00267202	0.00769447	?+	354	0.852	0.394	?	0	ns	ns	ns	?	0
47709	1296	y	y	79863	RBFA	------	7257	-6.122	-	9.232e-10	--------	8009	-4.513	-	6.392e-06	15266	-7.49	-	6.891e-14	?	0	ns	ns	ns	?	0	ns	ns	ns	-?	302	-1.112	0.266	-	299	-0.0115468	0.00326177	0.000483304	?	0	ns	ns	+	869	0.00103613	0.000749608	0.166902	-	1244
52901	1297	y	y	79868	ALG13	------	7257	-5.459	-	4.776e-08	--------	8009	-5.127	-	2.939e-07	15266	-7.478	-	7.559e-14	?	0	ns	ns	ns	?	0	ns	ns	ns	+?	302	1.882	0.0599	-	299	-0.0103368	0.00509026	0.0434252	?	0	ns	ns	?	0	ns	ns	ns	?	0
18593	1298	y	y	4739	NEDD9	+-++++	7257	6.034	+	1.595e-09	-+--++?+	6552	4.503	+	6.705e-06	13809	7.476	+	7.677e-14	?	0	ns	ns	ns	?	0	ns	ns	ns	+-	515	0.353	0.7238	+	299	0.00227104	0.0020753	0.27495	-+	567	-0.251	0.8018	-	869	-0.00134053	0.00141825	0.344556	?	0
7020	1299	y	y	26973	CHORDC1	--+---	7257	-6.17	-	6.812e-10	------+-	8009	-4.447	-	8.693e-06	15266	-7.476	-	7.681e-14	?	0	ns	ns	ns	?	0	ns	ns	ns	+-	515	0.577	0.5637	-	299	-0.00398892	0.0056292	0.479277	--	567	-1.885	0.05942	+	869	0.00572964	0.00308778	0.063513	?	0
10441	1300	y	y	10422	UBAC1	++-+++	7257	5.693	+	1.249e-08	+++++-++	8009	4.902	+	9.495e-07	15266	7.475	+	7.698e-14	+	394	0.005091	0.00295281	0.0855448	+	394	0.00609035	0.00313895	0.0531293	--	515	-1.715	0.0863	-	299	-0.00385535	0.00532251	0.469581	+-	567	-0.021	0.9832	+	869	0.00121337	0.000825448	0.141573	?	0
55324	1301	y	y	3276	PRMT1	------	7257	-6.37	-	1.896e-10	--------	8009	-4.257	-	2.072e-05	15266	-7.475	-	7.724e-14	-	394	-0.005448	0.00304538	0.0744656	-	394	-0.00865491	0.00296451	0.00372652	+-	515	-0.443	0.658	-	299	-0.00143511	0.00276854	0.604699	--	567	-2.911	0.003606	+	869	0.000477398	0.000896153	0.594227	-	1244
53485	1302	y	y	10329	TMEM5	------	7257	-5.458	-	4.807e-08	---+----	8009	-5.122	-	3.027e-07	15266	-7.473	-	7.845e-14	-	394	-0.00228752	0.00321247	0.476879	-	394	-0.00961312	0.00283309	0.000767784	-+	515	0.494	0.621	-	299	-0.0218818	0.00409919	2.23417e-07	+-	567	0.414	0.6787	+	869	0.00327513	0.000938993	0.000486788	-	1244
48699	1303	y	y	6135	RPL11	------	7257	-5.691	-	1.266e-08	+-------	8009	-4.897	-	9.748e-07	15266	-7.47	-	8.031e-14	+	394	0.00387713	0.00344977	0.261812	+	394	0.00777344	0.0033805	0.0220488	+-	515	0.31	0.7565	-	299	-0.00173431	0.00338234	0.608612	--	567	-1.627	0.1038	?	0	ns	ns	ns	?	0
60442	1304	y	y	10221	TRIB1	+++?++	6376	6.342	+	2.265e-10	++++++++	8009	4.331	+	1.485e-05	14385	7.453	+	9.111e-14	-	394	-0.00517518	0.00339559	0.128365	-	394	-0.0196777	0.00348672	3.37782e-08	++	515	3.205	0.001353	+	299	0.0442243	0.0143058	0.00223617	++	567	3.326	0.0008813	+	869	0.00577688	0.00188433	0.00217121	+	1244
44851	1305	y	y	27173	SLC39A1	++++++	7257	4.979	+	6.396e-07	++++++++	8009	5.55	+	2.856e-08	15266	7.452	+	9.16e-14	?	0	ns	ns	ns	?	0	ns	ns	ns	++	515	1.738	0.08221	+	299	0.00143269	0.00302804	0.636557	+-	567	-0.57	0.5685	-	869	-0.00152104	0.000992974	0.12557	+	1244
38234	1306	y	y	7094	TLN1	++-+++	7257	5.081	+	3.752e-07	++-+++++	8009	5.448	+	5.107e-08	15266	7.449	+	9.404e-14	+	394	0.00404185	0.00287768	0.161016	+	394	0.00843496	0.00317319	0.00821252	++	515	2.029	0.04242	+	299	0.0248529	0.00509604	2.00108e-06	++	567	2.71	0.006733	-	869	-0.000877839	0.000891243	0.324644	+	1244
67743	1307	y	y	51545	ZNF581	------	7257	-4.738	-	2.163e-06	---++---	8009	-5.773	-	7.803e-09	15266	-7.448	-	9.486e-14	+	394	0.00412722	0.00291081	0.157087	+	394	0.00190691	0.00285704	0.504917	--	515	-1.681	0.09275	-	299	-0.0148141	0.00459293	0.00143919	--	567	-2.118	0.03421	-	869	-0.00327625	0.000951558	0.000575209	?	0
15597	1308	y	y	9666	DZIP3	---+--	7257	-5.938	-	2.878e-09	--+?+-+-	7650	-4.611	-	3.998e-06	14907	-7.447	-	9.568e-14	?	0	ns	ns	ns	?	0	ns	ns	ns	--	515	-2.633	0.008456	-	299	-0.00705194	0.00217185	0.00133886	-?	213	-1.18	0.238	+	869	0.000773377	0.00125747	0.538539	-	1244
672	1309	y	y	1207	CLNS1A	---+--	7257	-6.121	-	9.279e-10	--------	8009	-4.449	-	8.614e-06	15266	-7.443	-	9.823e-14	-	394	-0.00717971	0.00342098	0.0365371	+	394	0.000780895	0.00336532	0.816637	+-	515	-1.86	0.06285	-	299	-0.0248601	0.00818478	0.00265965	--	567	-4.508	6.538e-06	+	869	0.00288038	0.00104682	0.00593133	-	1244
12904	1310	y	y	81	ACTN4	++++++	7257	5.324	+	1.016e-07	++++++++	8009	5.208	+	1.907e-07	15266	7.442	+	9.896e-14	+	394	4.10545e-05	0.00321453	0.989817	+	394	0.0100348	0.00302743	0.0010109	++	515	4.189	2.803e-05	+	299	0.0250673	0.00683342	0.000302819	-+	567	0.749	0.454	+	869	0.00195494	0.000562245	0.000507019	+	1244
31488	1311	y	y	6838	SURF6	------	7257	-5.034	-	4.812e-07	----+---	8009	-5.479	-	4.284e-08	15266	-7.439	-	1.014e-13	+	394	0.00441108	0.00349626	0.207889	+	394	0.00683271	0.00328725	0.0383665	-+	515	0.361	0.7183	-	299	-0.00795398	0.00592128	0.180492	-+	567	1.221	0.2222	+	869	0.00054617	0.000653828	0.403525	-	1244
28276	1312	y	y	222487	GPR97	++++++	7257	4.989	+	6.059e-07	++---+++	8009	5.52	+	3.388e-08	15266	7.438	+	1.021e-13	?	0	ns	ns	ns	?	0	ns	ns	ns	?+	213	0.406	0.685	-	299	-0.00288492	0.00175018	0.100633	+?	213	2.783	0.00539	-	869	-0.000659358	0.000620445	0.28791	?	0
15831	1313	y	y	55326	AGPAT5	------	7257	-5.664	-	1.479e-08	-+------	8009	-4.873	-	1.1e-06	15266	-7.435	-	1.049e-13	-	394	-0.00743007	0.00300048	0.0137408	-	394	-0.0137724	0.00302967	7.52174e-06	--	515	-0.815	0.4152	-	299	-0.00507587	0.00171527	0.00340368	--	567	-1.948	0.05136	-	869	-0.00506078	0.00130908	0.000110678	?	0
60659	1314	y	y	65082	VPS33A	++-+++	7257	5.139	+	2.769e-07	++++--++	8009	5.37	+	7.889e-08	15266	7.432	+	1.069e-13	+	394	0.000718319	0.00329733	0.827677	-	394	-0.00264617	0.00303738	0.384244	-+	515	0.074	0.9406	+	299	0.00354089	0.00350462	0.31338	--	567	-2.299	0.02149	+	869	0.00259056	0.00105993	0.014522	?	0
27052	1315	y	y	660	BMX	++++++	7257	5.813	+	6.145e-09	-+++++++	8009	4.728	+	2.273e-06	15266	7.432	+	1.069e-13	?	0	ns	ns	ns	?	0	ns	ns	ns	-?	302	-2.315	0.0206	-	299	-0.00127509	0.00230809	0.581177	?	0	ns	ns	-	869	-0.000366379	0.000457153	0.422878	+	1244
2840	1316	y	y	84268	RPAIN	----+-	7257	-5.789	-	7.077e-09	-+------	8009	-4.739	-	2.147e-06	15266	-7.424	-	1.139e-13	+	394	0.0025575	0.00317898	0.421637	-	394	-0.00463522	0.00316983	0.144534	+-	515	-0.791	0.429	-	299	-0.0117001	0.00532868	0.029105	--	567	-3.848	0.000119	-	869	-0.00235473	0.00084353	0.00524611	?	0
2036	1317	y	y	64097	EPB41L4A	++++++	7257	6.092	+	1.116e-09	-++++-++	8009	4.448	+	8.666e-06	15266	7.421	+	1.158e-13	?	0	ns	ns	ns	?	0	ns	ns	ns	-+	515	-0.548	0.5839	-	299	-0.00231393	0.0033054	0.484601	++	567	1.044	0.2966	-	869	-0.00364635	0.00217575	0.0937565	+	1244
21156	1318	y	y	5783	PTPN13	+-----	7257	-5.747	-	9.081e-09	-+-+?+?-	6431	-4.706	-	2.526e-06	13688	-7.41	-	1.262e-13	?	0	ns	ns	ns	+	394	0.00654143	0.00348383	0.0612552	+-	515	0.403	0.687	-	299	-0.000455794	0.00210964	0.829136	+?	213	0.721	0.471	-	869	-0.00196717	0.00404026	0.626336	+	1244
12693	1319	y	y	8985	PLOD3	++-+++	7257	5.035	+	4.767e-07	++-+-+++	8009	5.435	+	5.471e-08	15266	7.409	+	1.276e-13	-	394	-0.00313377	0.00338977	0.355856	+	394	0.0112279	0.00311491	0.000356722	?+	213	1.946	0.0516	?	0	ns	ns	ns	++	567	1.668	0.09533	+	869	0.00143315	0.000726489	0.048528	?	0
5634	1320	y	y	27339	PRPF19	------	7257	-5.6	-	2.138e-08	---+---+	8009	-4.89	-	1.011e-06	15266	-7.403	-	1.332e-13	+	394	0.00825659	0.0035256	0.0197307	+	394	0.0143219	0.00341565	3.46906e-05	?-	213	-1.752	0.0797	?	0	ns	ns	ns	--	567	-2.215	0.02676	+	869	0.00301089	0.00116694	0.00987517	-	1244
41697	1321	y	y	84650	EBPL	------	7257	-4.684	-	2.808e-06	--------	8009	-5.75	-	8.899e-09	15266	-7.395	-	1.416e-13	+	394	0.00136316	0.00320961	0.671302	-	394	-0.00141998	0.00329575	0.666834	-+	515	-0.331	0.7405	-	299	-0.0196377	0.00443392	1.45909e-05	+-	567	-1.645	0.09992	+	869	7.5434e-05	0.000932135	0.935501	?	0
40486	1322	y	y	6574	SLC20A1	++-+++	7257	4.946	+	7.575e-07	+++-++++	8009	5.498	+	3.843e-08	15266	7.392	+	1.442e-13	+	394	0.00449896	0.00333818	0.178593	+	394	0.00958544	0.00344112	0.00562626	+-	515	2.081	0.03742	+	299	0.0110821	0.00733628	0.132256	--	567	-2.964	0.003038	+	869	0.000520175	0.00119297	0.662812	+	1244
35138	1323	y	y	79600	TCTN1	-+----	7257	-6.243	-	4.284e-10	---++---	8009	-4.262	-	2.03e-05	15266	-7.391	-	1.453e-13	+	394	0.00902307	0.00318478	0.00486822	+	394	0.0114056	0.00301902	0.000184997	?-	213	-1.323	0.186	?	0	ns	ns	ns	--	567	-1.334	0.1822	+	869	0.00246774	0.00111421	0.0267751	?	0
11186	1324	y	y	6599	SMARCC1	------	7257	-5.743	-	9.307e-09	-----+--	8009	-4.731	-	2.24e-06	15266	-7.386	-	1.515e-13	+	394	0.00939019	0.00335446	0.00539695	+	394	0.00799188	0.00333346	0.0170174	+-	515	-0.678	0.4976	-	299	-0.0100792	0.0067501	0.136747	-+	567	0.591	0.5548	+	869	0.00188905	0.000726087	0.00927655	-	1244
16128	1325	y	y	3437	IFIT3	++++++	7257	4.96	+	7.055e-07	++++++++	8009	5.471	+	4.478e-08	15266	7.382	+	1.558e-13	?	0	ns	ns	ns	+	394	0.0108158	0.00336693	0.00143543	-+	515	-0.44	0.6599	+	299	0.0178366	0.0125786	0.157531	-+	567	-0.591	0.5548	-	869	-0.00548573	0.00217195	0.0115463	?	0
5748	1326	y	y	7133	TNFRSF1B	+++-++	7257	5.399	+	6.702e-08	+-++++++	8009	5.049	+	4.44e-07	15266	7.38	+	1.588e-13	?	0	ns	ns	ns	?	0	ns	ns	ns	++	515	3.638	0.0002744	+	299	0.0412694	0.00913676	9.99464e-06	++	567	2.814	0.004891	+	869	0.000105784	0.00109579	0.923095	+	1244
34184	1327	y	y	51569	UFM1	---?--	6376	-4.868	-	1.126e-06	-+------	8009	-5.544	-	2.955e-08	14385	-7.377	-	1.617e-13	-	394	-0.00630531	0.00308838	0.0419177	-	394	-0.0114797	0.00296252	0.000126684	+-	515	-0.208	0.8353	-	299	-0.0086987	0.0074076	0.241482	--	567	-1.715	0.08638	-	869	-0.00106891	0.000853262	0.210303	-	1244
29540	1328	y	y	22875	ENPP4	+-++++	7257	4.918	+	8.761e-07	+++-++-+	8009	5.502	+	3.755e-08	15266	7.376	+	1.636e-13	-	394	-0.00400518	0.0034387	0.244911	-	394	-0.00355839	0.00345142	0.30324	++	515	1.695	0.09011	+	299	0.00911393	0.00598182	0.12897	+-	567	1.657	0.09751	-	869	-0.00669786	0.00182817	0.000248597	?	0
39838	1329	y	y	201456	FBXO15	------	7257	-5.134	-	2.843e-07	+-----?-	6552	-5.305	-	1.128e-07	13809	-7.375	-	1.638e-13	+	394	0.000524792	0.00301233	0.861796	+	394	0.00702185	0.00316197	0.0269937	--	515	-1.778	0.07534	-	299	-0.0126126	0.00225187	6.00791e-08	+?	213	0.695	0.487	+	869	0.000387095	0.000533649	0.468223	?	0
31346	1330	y	y	408	ARRB1	++++++	7257	4.96	+	7.046e-07	+++++-++	8009	5.452	+	4.977e-08	15266	7.369	+	1.723e-13	-	394	-0.00210631	0.00352519	0.55055	+	394	0.0106704	0.00336055	0.00162655	?-	213	-0.136	0.892	?	0	ns	ns	ns	+-	567	-1.779	0.07528	+	869	0.000530596	0.00310425	0.864282	?	0
10088	1331	y	y	54434	SSH1	++-+++	7257	5.905	+	3.518e-09	-+++++++	8009	4.55	+	5.355e-06	15266	7.367	+	1.741e-13	+	394	0.00500326	0.00347687	0.151036	?	0	ns	ns	ns	?-	213	-0.071	0.943	?	0	ns	ns	ns	--	567	-0.713	0.4756	-	869	-0.00178157	0.00118275	0.13199	+	1244
52856	1332	y	y	11340	EXOSC8	------	7257	-4.637	-	3.537e-06	--------	8009	-5.756	-	8.637e-09	15266	-7.366	-	1.763e-13	+	394	0.000760141	0.00313497	0.808553	+	394	0.0103522	0.00347054	0.00305013	--	515	-0.819	0.4126	-	299	-0.0126717	0.00399203	0.00170565	-+	567	-0.523	0.6009	+	869	0.00265586	0.00149628	0.075901	-	1244
53321	1333	y	y	29058	TMEM230	---?--	6376	-5.079	-	3.792e-07	-+------	8009	-5.329	-	9.862e-08	14385	-7.358	-	1.866e-13	-	394	-0.0104316	0.00315834	0.00105291	+	394	0.00177709	0.00353776	0.615749	?-	213	-1.559	0.119	?	0	ns	ns	ns	-?	213	-1.946	0.0517	+	869	0.00203656	0.000879922	0.0206414	?	0
12039	1334	y	y	7675	ZNF121	--+---	7257	-4.97	-	6.685e-07	+--?-??-	5966	-5.471	-	4.48e-08	13223	-7.357	-	1.884e-13	?	0	ns	ns	ns	?	0	ns	ns	ns	+-	515	-0.025	0.9804	?	0	ns	ns	ns	-?	213	-2.447	0.0144	-	869	-0.00653462	0.00160849	4.85318e-05	?	0
1517	1335	y	y	114548	NLRP3	++++++	7257	5.982	+	2.203e-09	++++++++	8009	4.45	+	8.586e-06	15266	7.348	+	2.015e-13	?	0	ns	ns	ns	?	0	ns	ns	ns	++	515	2.091	0.03656	+	299	0.0234019	0.00753701	0.00214005	-+	567	0.753	0.4517	?	0	ns	ns	ns	?	0
30463	1336	y	y	64855	FAM129B	++++++	7257	5.818	+	5.967e-09	++++--++	8009	4.598	+	4.272e-06	15266	7.341	+	2.115e-13	+	394	0.0104613	0.00335437	0.00196277	-	394	-0.00772296	0.00344345	0.0255179	++	515	2.287	0.02219	+	299	0.0128351	0.0045764	0.00546434	++	567	3.069	0.002147	?	0	ns	ns	ns	?	0
62769	1337	y	y	84190	METTL25	--++--	7257	-4.902	-	9.477e-07	--+-+---	8009	-5.468	-	4.546e-08	15266	-7.34	-	2.129e-13	+	394	0.00103892	0.00300469	0.72972	+	394	0.0103506	0.00287003	0.000354223	--	515	-2.036	0.04178	-	299	-0.0117687	0.00427431	0.00636565	-?	213	-2.287	0.0222	+	869	0.00403424	0.00114526	0.000427418	-	1244
11427	1338	y	y	6157	RPL27A	------	7257	-5.508	-	3.622e-08	+-------	8009	-4.89	-	1.007e-06	15266	-7.34	-	2.143e-13	-	394	-0.00534049	0.00304877	0.0806791	-	394	-0.00081486	0.00330059	0.80514	+-	515	-0.115	0.9085	+	299	0.00165638	0.00641117	0.796359	--	567	-4.354	1.34e-05	-	869	-0.00191595	0.000945931	0.0428197	+	1244
14318	1339	y	y	10780	ZNF234	------	7257	-6.006	-	1.902e-09	--------	8009	-4.413	-	1.02e-05	15266	-7.337	-	2.178e-13	+	394	0.0104892	0.0031595	0.000992871	+	394	0.0104356	0.00316774	0.00108503	--	515	-1.307	0.1911	-	299	-0.00323198	0.00240972	0.181158	-+	567	-0.144	0.8859	-	869	-0.00316424	0.000948049	0.000844943	?	0
57820	1340	y	y	7327	UBE2G2	------	7257	-6.134	-	8.549e-10	-------+	8009	-4.286	-	1.816e-05	15266	-7.334	-	2.237e-13	?	0	ns	ns	ns	?	0	ns	ns	ns	+-	515	-0.918	0.3587	-	299	-0.0121819	0.00619121	0.0503031	-+	567	0.159	0.8738	+	869	0.00234933	0.000844172	0.0053858	-	1244
17189	1341	y	y	55695	NSUN5	-----+	7257	-4.856	-	1.198e-06	-----+--	8009	-5.5	-	3.787e-08	15266	-7.332	-	2.271e-13	+	394	0.0116685	0.00250967	4.67999e-06	+	394	0.0100563	0.00289113	0.000566331	--	515	-1.341	0.1799	-	299	-0.0236177	0.00595985	9.86369e-05	++	567	0.63	0.5286	+	869	8.9063e-05	0.000876171	0.919034	-	1244
39244	1342	y	y	1528	CYB5A	------	7257	-5.738	-	9.578e-09	----+---	8009	-4.66	-	3.156e-06	15266	-7.332	-	2.274e-13	?	0	ns	ns	ns	?	0	ns	ns	ns	+-	515	-0.473	0.636	-	299	-0.0214171	0.00518527	5.05689e-05	--	567	-1.944	0.05192	-	869	-5.8875e-05	0.00152242	0.969152	?	0
19369	1343	y	y	9786	KIAA0586	+-----	7257	-5.4	-	6.665e-08	----+---	8009	-4.982	-	6.296e-07	15266	-7.331	-	2.277e-13	+	394	0.0118992	0.00336465	0.000459812	+	394	0.0110741	0.00344621	0.00143577	+-	515	0.048	0.9614	-	299	-0.00729902	0.00283431	0.0106381	--	567	-1.966	0.04926	+	869	0.00166787	0.00092734	0.0720891	-	1244
22467	1344	y	y	26040	SETBP1	++-+++	7257	6.169	+	6.869e-10	-+++++++	8009	4.243	+	2.206e-05	15266	7.326	+	2.366e-13	+	394	0.00994403	0.00302038	0.00109209	-	394	-0.000487008	0.0030854	0.874669	++	515	1.505	0.1322	+	299	0.0205613	0.00496588	4.85323e-05	++	567	3.342	0.0008317	+	869	0.00250403	0.00171383	0.143996	+	1244
24439	1345	y	y	8975	USP13	------	7257	-5.333	-	9.645e-08	+-------	8009	-5.03	-	4.914e-07	15266	-7.32	-	2.475e-13	-	394	-0.000607679	0.00308047	0.843729	+	394	0.00795416	0.00288257	0.00608672	--	515	-2.11	0.03488	+	299	0.00125314	0.00269158	0.641953	--	567	-1.714	0.08657	+	869	0.00484292	0.0013188	0.000240467	-	1244
20265	1346	y	y	9760	TOX	++++++	7257	5.167	+	2.376e-07	--+-+??+	6325	5.191	+	2.09e-07	13582	7.319	+	2.492e-13	?	0	ns	ns	ns	+	394	0.0211901	0.00316314	8.20828e-11	+-	515	-1.875	0.0608	+	299	0.00280753	0.00262937	0.286739	+?	213	0.607	0.544	+	869	0.0119546	0.00374064	0.00139415	?	0
60995	1347	y	y	10803	CCR9	------	7257	-5.972	-	2.339e-09	+--????-	5845	-4.295	-	1.748e-05	13102	-7.313	-	2.608e-13	?	0	ns	ns	ns	?	0	ns	ns	ns	--	515	-3.201	0.001369	?	0	ns	ns	ns	+?	213	1.092	0.275	?	0	ns	ns	ns	?	0
33343	1348	y	y	3312	HSPA8	-----+	7257	-5.237	-	1.636e-07	--------	8009	-5.111	-	3.201e-07	15266	-7.312	-	2.626e-13	-	394	-0.0155167	0.00335798	5.33147e-06	-	394	-0.0188731	0.00318018	6.92735e-09	+-	515	1.495	0.1349	-	299	-0.0036131	0.00666135	0.588065	+-	567	0.257	0.7974	+	869	0.00165397	0.000492475	0.000783702	+	1244
36715	1349	y	y	10125	RASGRP1	--+---	7257	-5.995	-	2.037e-09	-------+	8009	-4.387	-	1.147e-05	15266	-7.311	-	2.66e-13	-	394	-0.00296196	0.00289823	0.307482	?	0	ns	ns	ns	+-	515	0.173	0.863	+	299	0.00440256	0.00755375	0.560573	+-	567	-1.663	0.09623	-	869	-0.00669409	0.00331185	0.0432537	-	1244
68225	1350	y	y	30812	SOX8	------	7257	-6.026	-	1.678e-09	---+-++-	8009	-4.356	-	1.325e-05	15266	-7.309	-	2.686e-13	-	394	-0.011063	0.00351446	0.00178209	+	394	0.00604759	0.00344379	0.0799241	++	515	1.256	0.2091	-	299	-0.00945049	0.00429896	0.0289147	+-	567	0.609	0.5424	?	0	ns	ns	ns	-	1244
2369	1351	y	y	11146	GLMN	------	7257	-5.738	-	9.56e-09	-----+--	8009	-4.626	-	3.724e-06	15266	-7.307	-	2.723e-13	+	394	0.00301267	0.00332986	0.366207	-	394	-0.00490102	0.00328065	0.136073	--	515	-2.467	0.01364	-	299	-0.00471611	0.0034952	0.178552	--	567	-3.572	0.0003545	+	869	0.00171653	0.00147859	0.245671	?	0
54836	1352	y	y	10988	METAP2	------	7257	-5.68	-	1.348e-08	--+-----	8009	-4.682	-	2.84e-06	15266	-7.307	-	2.727e-13	-	394	-0.000938685	0.00339026	0.782033	+	394	0.0125463	0.00321226	0.000112167	+-	515	-0.117	0.9071	-	299	-0.00656343	0.00512887	0.201928	--	567	-2.052	0.04013	+	869	0.00355655	0.00117022	0.00237188	?	0
61622	1353	y	y	91860	CALML4	++++++	7257	5.912	+	3.376e-09	++++++++	8009	4.457	+	8.31e-06	15266	7.304	+	2.784e-13	+	394	0.0143203	0.00305919	4.10282e-06	?	0	ns	ns	ns	+-	515	0.274	0.7844	+	299	0.00352961	0.00257149	0.171204	-+	567	-0.262	0.7935	+	869	0.000420046	0.000802881	0.600854	?	0
42829	1354	y	y	5330	PLCB2	++++-+	7257	5.303	+	1.139e-07	++---+++	8009	5.031	+	4.879e-07	15266	7.3	+	2.874e-13	?	0	ns	ns	ns	?	0	ns	ns	ns	+-	515	1.058	0.29	+	299	0.015068	0.00734112	0.0412384	++	567	3.219	0.001287	-	869	-0.00349799	0.00144298	0.0153447	?	0
6260	1355	y	y	1725	DHPS	------	7257	-5.599	-	2.153e-08	---+-+--	8009	-4.741	-	2.122e-06	15266	-7.295	-	2.984e-13	+	394	0.00157798	0.0031942	0.621598	+	394	0.00512264	0.0030638	0.095395	+-	515	-0.871	0.3838	-	299	-0.00919075	0.0034923	0.00906524	--	567	-1.605	0.1084	-	869	-0.00264953	0.00111516	0.0175054	-	1244
32657	1356	y	y	1990	CELA1	-----+	7257	-4.987	-	6.139e-07	-----+--	8009	-5.312	-	1.087e-07	15266	-7.285	-	3.215e-13	?	0	ns	ns	ns	?	0	ns	ns	ns	-?	302	-1.329	0.184	-	299	-0.0310681	0.00565513	1.03193e-07	?-	354	-1.787	0.0739	?	0	ns	ns	ns	?	0
43789	1357	y	y	53938	PPIL3	------	7257	-5.89	-	3.86e-09	--+-----	8009	-4.451	-	8.563e-06	15266	-7.285	-	3.223e-13	+	394	0.00518492	0.00353352	0.143154	+	394	0.0164484	0.00343444	2.44995e-06	--	515	-1.16	0.246	-	299	-0.0149734	0.00524157	0.00466966	--	567	-2.354	0.01859	-	869	-0.00222243	0.00146	0.127956	-	1244
63978	1358	y	y	7048	TGFBR2	--+---	7257	-5.394	-	6.904e-08	--------	8009	-4.916	-	8.831e-07	15266	-7.28	-	3.348e-13	+	394	0.00101412	0.00349629	0.771942	-	394	-0.00331743	0.00321824	0.303317	--	515	-3.925	8.655e-05	-	299	-0.0506198	0.00906205	6.48502e-08	-+	567	1.215	0.2245	+	869	0.00151251	0.00190973	0.428359	?	0
42773	1359	y	y	10250	SRRM1	-----+	7257	-5.731	-	9.957e-09	-------+	8009	-4.593	-	4.362e-06	15266	-7.279	-	3.37e-13	+	394	0.0153975	0.00318524	1.98507e-06	+	394	0.0167829	0.00303411	6.11993e-08	-+	515	0.401	0.6885	-	299	-0.00596734	0.00535828	0.266575	-+	567	2.059	0.03948	+	869	0.00363831	0.000891297	4.4643e-05	?	0
56115	1360	y	y	79071	ELOVL6	++++++	7257	5.382	+	7.347e-08	++-+++++	8009	4.924	+	8.491e-07	15266	7.277	+	3.404e-13	-	394	-0.0130484	0.00291714	1.03883e-05	-	394	-0.00575565	0.00306935	0.0615742	?+	213	0.779	0.436	+	299	0.00594703	0.00191649	0.0021529	++	567	1.72	0.08541	+	869	0.000934818	0.00172117	0.58704	?	0
41594	1361	y	y	6874	TAF4	------	7257	-5.893	-	3.786e-09	-----+--	8009	-4.437	-	9.115e-06	15266	-7.277	-	3.415e-13	+	394	0.00671728	0.00340555	0.0493229	+	394	0.000686839	0.00326602	0.833554	--	515	-1.276	0.2019	-	299	-0.00348397	0.00454134	0.443761	++	567	3.305	0.0009505	+	869	0.00174603	0.000543222	0.00130803	?	0
53029	1362	y	y	1536	CYBB	++++-+	7257	5.833	+	5.459e-09	--++++++	8009	4.492	+	7.047e-06	15266	7.275	+	3.462e-13	?	0	ns	ns	ns	?	0	ns	ns	ns	+?	302	0.313	0.754	+	299	0.00662908	0.0051946	0.20318	?+	354	1.514	0.13	+	869	0.00290557	0.00133685	0.029747	+	1244
56546	1363	y	y	3588	IL10RB	++++++	7257	5.745	+	9.189e-09	++++++++	8009	4.547	+	5.436e-06	15266	7.255	+	4.03e-13	?	0	ns	ns	ns	?	0	ns	ns	ns	--	515	-0.292	0.7701	-	299	-0.00363947	0.00293137	0.215652	-+	567	0.23	0.8182	-	869	-0.00170763	0.00103686	0.0995734	?	0
46119	1364	y	y	10390	CEPT1	--+---	7257	-5.145	-	2.673e-07	---+----	8009	-5.117	-	3.098e-07	15266	-7.254	-	4.044e-13	+	394	0.00612146	0.00321518	0.0577174	+	394	0.00960158	0.00337036	0.0046402	--	515	-2.243	0.02487	-	299	-0.00786904	0.00453663	0.0841472	--	567	-2.666	0.007679	-	869	-0.0011539	0.0010503	0.271926	?	0
61071	1365	y	y	201895	C4orf34	--++++	7257	5.572	+	2.522e-08	-++++-++	8009	4.703	+	2.561e-06	15266	7.248	+	4.22e-13	-	394	-0.0119348	0.00291848	5.33892e-05	-	394	-0.0080437	0.003108	0.0100426	++	515	0.652	0.5145	+	299	0.00372603	0.003289	0.258436	-?	213	-1.766	0.0774	-	869	-0.00840686	0.00303536	0.00561185	?	0
50455	1366	y	y	171586	ABHD3	+-++-+	7257	5.034	+	4.8e-07	+++--+-+	8009	5.213	+	1.863e-07	15266	7.247	+	4.274e-13	-	394	-0.00565676	0.00343954	0.100945	?	0	ns	ns	ns	+-	515	-0.402	0.6879	-	299	-0.00751709	0.00626531	0.231443	--	567	-0.895	0.3708	+	869	0.00199197	0.00101909	0.0506243	+	1244
36548	1367	y	y	9617	MTRF1	------	7257	-4.912	-	9.036e-07	--------	8009	-5.32	-	1.039e-07	15266	-7.239	-	4.508e-13	?	0	ns	ns	ns	?	0	ns	ns	ns	?-	213	-1.949	0.0513	?	0	ns	ns	ns	--	567	-1.022	0.3069	-	869	-0.00209295	0.00110036	0.0571638	-	1244
39247	1368	y	y	6773	STAT2	++++++	7257	5.298	+	1.168e-07	-+++++++	8009	4.943	+	7.712e-07	15266	7.233	+	4.729e-13	+	394	0.00836892	0.00294542	0.00474822	+	394	0.013099	0.00283119	5.19144e-06	+-	515	-0.71	0.4778	+	299	0.0146019	0.00656873	0.0271844	-+	567	1.072	0.2839	+	869	0.00132161	0.0011901	0.266781	-	1244
65473	1369	y	y	2971	GTF3A	---+--	7257	-5.139	-	2.756e-07	---+----	8009	-5.086	-	3.65e-07	15266	-7.227	-	4.923e-13	+	394	0.00364689	0.00334439	0.276245	-	394	-0.00421299	0.00339252	0.215101	+-	515	-0.355	0.7228	-	299	-0.0152495	0.0040055	0.000179977	--	567	-3.198	0.001383	+	869	0.00240131	0.00106712	0.0244319	-	1244
11102	1370	y	y	313	AOAH	-+++-+	7257	5.02	+	5.168e-07	+-+-++++	8009	5.199	+	2.008e-07	15266	7.226	+	4.962e-13	?	0	ns	ns	ns	?	0	ns	ns	ns	?-	213	-3.079	0.00208	?	0	ns	ns	ns	-+	567	-0.662	0.5078	+	869	0.000691597	0.00221812	0.755197	+	1244
59602	1371	y	y	3386	ICAM4	++-+++	7257	4.929	+	8.271e-07	++++-+++	8009	5.274	+	1.338e-07	15266	7.218	+	5.282e-13	?	0	ns	ns	ns	?	0	ns	ns	ns	?+	213	0.997	0.319	?	0	ns	ns	ns	+-	567	0.212	0.8324	-	869	-0.00128148	0.000628016	0.0412993	+	1244
43930	1372	y	y	4668	NAGA	++++++	7257	5.802	+	6.538e-09	+++++-++	8009	4.439	+	9.027e-06	15266	7.216	+	5.358e-13	?	0	ns	ns	ns	?	0	ns	ns	ns	?+	213	2.64	0.00828	?	0	ns	ns	ns	-+	567	0.425	0.6709	+	869	0.00110124	0.000866976	0.204012	+	1244
15238	1373	y	y	4436	MSH2	--+---	7257	-5.206	-	1.935e-07	--+---+-	8009	-5.007	-	5.538e-07	15266	-7.215	-	5.392e-13	?	0	ns	ns	ns	?	0	ns	ns	ns	?-	213	-2.42	0.0155	?	0	ns	ns	ns	--	567	-1.538	0.1239	+	869	0.00480477	0.00155997	0.00206966	?	0
18257	1374	y	y	54765	TRIM44	------	7257	-5.291	-	1.219e-07	----++--	8009	-4.923	-	8.536e-07	15266	-7.213	-	5.468e-13	+	394	0.00390307	0.00288257	0.176578	+	394	0.00104593	0.00308114	0.73446	--	515	-2.183	0.02907	-	299	-0.0280372	0.00580343	2.46737e-06	-+	567	1.607	0.108	-	869	-0.000690383	0.000668876	0.302	-	1244
40179	1375	y	y	219285	SAMD9L	++++++	7257	5.538	+	3.064e-08	++++++++	8009	4.678	+	2.904e-06	15266	7.206	+	5.743e-13	?	0	ns	ns	ns	?	0	ns	ns	ns	?-	213	-0.094	0.925	?	0	ns	ns	ns	-+	567	1.718	0.08577	-	869	-0.000811895	0.00140747	0.564042	?	0
18355	1376	y	y	5920	RARRES3	++-+++	7257	5.882	+	4.047e-09	++++++++	8009	4.344	+	1.401e-05	15266	7.202	+	5.939e-13	+	394	8.20693e-05	0.00334348	0.980431	+	394	0.0185271	0.00276944	8.56192e-11	++	515	1.648	0.09929	+	299	0.00309477	0.00458371	0.500241	-+	567	1.34	0.1802	-	869	-0.00340286	0.00175805	0.0529175	?	0
11421	1377	y	y	85453	TSPYL5	---+--	7257	-5.792	-	6.946e-09	?--+-??-	5363	-4.297	-	1.734e-05	12620	-7.194	-	6.314e-13	-	394	-0.0103381	0.0029657	0.000551649	-	394	-0.00758457	0.0031321	0.0159491	--	515	-3.445	0.0005712	?	0	ns	ns	ns	-+	567	0.721	0.4711	-	869	-0.00305217	0.00263724	0.247136	?	0
68408	1378	y	y	83930	STARD3NL	++++++	7257	5.794	+	6.863e-09	+++++--+	8009	4.413	+	1.019e-05	15266	7.191	+	6.416e-13	-	394	-0.0123984	0.00328789	0.000190376	-	394	-0.0187962	0.00308236	2.80495e-09	+-	515	0.437	0.6621	+	299	0.000588697	0.00430514	0.891353	--	567	-3.192	0.001415	-	869	-0.0020919	0.00121228	0.084422	+	1244
38474	1379	y	y	54934	KANSL2	------	7257	-5.331	-	9.764e-08	-----+--	8009	-4.851	-	1.229e-06	15266	-7.189	-	6.521e-13	+	394	0.00973119	0.00345546	0.00512762	+	394	0.0110235	0.00335355	0.0011118	--	515	-2.191	0.02847	-	299	-0.00490449	0.00556268	0.378864	-?	213	-2.694	0.00705	+	869	0.00362515	0.00114792	0.00158855	?	0
21586	1380	y	y	3635	INPP5D	+++--+	7257	5.028	+	4.969e-07	++-+-+++	8009	5.136	+	2.811e-07	15266	7.186	+	6.662e-13	?	0	ns	ns	ns	?	0	ns	ns	ns	-+	515	-0.023	0.9817	+	299	0.0163737	0.00478787	0.000740163	-+	567	1.93	0.05358	+	869	0.000389189	0.000768044	0.612346	?	0
60384	1381	y	y	5125	PCSK5	--++--	7257	-4.638	-	3.513e-06	-----+--	8009	-5.5	-	3.796e-08	15266	-7.182	-	6.883e-13	?	0	ns	ns	ns	-	394	-0.00437198	0.0035482	0.218703	--	515	-4.3	1.709e-05	-	299	-0.0415519	0.00525265	1.04175e-13	++	567	2.766	0.005682	?	0	ns	ns	ns	-	1244
28216	1382	y	y	139065	SLITRK4	++++-+	7257	5.041	+	4.622e-07	+++++-++	8009	5.115	+	3.14e-07	15266	7.181	+	6.936e-13	?	0	ns	ns	ns	?	0	ns	ns	ns	?	0	ns	ns	?	0	ns	ns	ns	?+	354	0.059	0.953	-	869	-0.00035334	0.000759597	0.641811	+	1244
32112	1383	y	y	23053	KIAA0913	++++++	7257	4.93	+	8.209e-07	++++++++	8009	5.215	+	1.836e-07	15266	7.176	+	7.154e-13	+	394	0.00562308	0.00242038	0.0207237	+	394	0.0121209	0.00232199	3.02969e-07	++	515	2.879	0.003993	+	299	0.0202777	0.00461065	1.66488e-05	++	567	3.289	0.001004	+	869	0.000506075	0.00082363	0.538922	?	0
60941	1384	y	y	83478	ARHGAP24	++++++	7257	5.103	+	3.348e-07	++-+++++	8009	5.05	+	4.423e-07	15266	7.176	+	7.187e-13	?	0	ns	ns	ns	+	394	0.00334818	0.00335319	0.318727	--	515	-1.343	0.1791	+	299	0.00484738	0.00303021	0.111029	++	567	2.33	0.01982	-	869	-0.00815132	0.00215486	0.000155097	?	0
2608	1385	y	y	55781	RIOK2	--+---	7257	-5.457	-	4.84e-08	-++-----	8009	-4.699	-	2.609e-06	15266	-7.166	-	7.705e-13	+	394	0.00555093	0.00338555	0.101975	-	394	-0.00187055	0.00359233	0.602891	?-	213	-0.524	0.6	?	0	ns	ns	ns	--	567	-3.583	0.0003397	+	869	0.00380861	0.00145826	0.00900796	-	1244
61347	1386	y	y	377	ARF3	++++++	7257	5.893	+	3.79e-09	++-+++++	8009	4.282	+	1.855e-05	15266	7.164	+	7.838e-13	-	394	-0.0132643	0.00304863	1.76831e-05	-	394	-0.00692572	0.0033856	0.0415183	?+	213	0.47	0.638	?	0	ns	ns	ns	++	567	2.99	0.002789	?	0	ns	ns	ns	+	1244
21122	1387	y	y	1026	CDKN1A	++-++-	7257	5.616	+	1.956e-08	-+++++++	8009	4.538	+	5.679e-06	15266	7.159	+	8.149e-13	?	0	ns	ns	ns	?	0	ns	ns	ns	++	515	2.311	0.02084	+	299	0.0164819	0.00827269	0.047507	++	567	1.942	0.05212	+	869	0.00132354	0.00107228	0.217082	+	1244
12982	1388	y	y	467	ATF3	++++++	7257	5.159	+	2.484e-07	++++++++	8009	4.967	+	6.796e-07	15266	7.155	+	8.381e-13	?	0	ns	ns	ns	?	0	ns	ns	ns	?+	213	1.585	0.113	?	0	ns	ns	ns	++	567	1.617	0.1059	-	869	-0.00226343	0.00131467	0.0851284	?	0
56971	1389	y	y	2213	FCGR2B	+-++++	7257	5.077	+	3.843e-07	+-++-+++	8009	5.045	+	4.539e-07	15266	7.154	+	8.412e-13	?	0	ns	ns	ns	?	0	ns	ns	ns	?+	213	0.532	0.595	?	0	ns	ns	ns	++	567	3.402	0.0006684	+	869	0.00248225	0.00132068	0.0601736	?	0
47181	1390	y	y	170463	SSBP4	++-+++	7257	5.071	+	3.953e-07	++++++++	8009	5.044	+	4.548e-07	15266	7.15	+	8.661e-13	-	394	-0.0104696	0.00340781	0.00228673	-	394	-0.0154162	0.00335696	6.06867e-06	++	515	3.034	0.002411	+	299	0.0163859	0.0049993	0.00120735	+-	567	0.333	0.7388	+	869	0.0021286	0.000687529	0.00196141	?	0
[truncated: 10,518 more rows]
[truncated: 7 more columns]
