# Supplementary material for: The transcriptional landscape of age in human peripheral blood
Source: Nat Commun. 2015 Oct 22;6:8570. doi: 10.1038/ncomms9570 (PMC4639797; doi:10.1038/ncomms9570)
Supplement: Supplementary Data 2 — Number of genes that associate with age across all tissues. 2A: A gene-based overview for age-association across all tissues. 2B: A gene-based overview for significant expression across all tissues. [file ncomms9570-s3.xlsx]

## Sheet: Data.2.A
Supplementary.Data.2.Peters
A.
UniqueID	RANK	Gene-ID	WHOLE BLOOD	CEREBELLUM	FRONTAL CORTEX	CD4+	CD8+	CD14+/monocytes	LCLs	LYMPHOCYTES	PBMCs	SUM-ALL-TISSUES	SUM-WB-BRAIN
25716	1	CD248	1	0	0	1	1	0	0	0	1	4	1
53561	2	LRRN3	1	0	1	1	0	1	0	0	1	5	2
40285	3	NELL2	1	0	1	0	0	0	0	1	1	4	2
25872	4	LEF1	1	0	0	1	0	0	0	1	1	4	1
4817	5	CCR7	1	0	0	1	1	1	0	1	1	6	1
46463	6	ABLIM1	1	0	0	1	1	0	0	0	1	4	1
42813	7	GZMH	1	0	0	1	1	1	0	0	0	4	1
26516	8	MYC	1	0	0	0	0	0	1	0	1	3	1
10875	9	CD27	1	0	0	1	1	0	0	0	0	3	1
53320	10	FAM102A	1	0	0	1	1	0	0	0	1	4	1
24556	11	SERPINE2	1	1	1	1	1	0	0	0	0	5	3
19209	12	SLC16A10	1	0	1	1	1	0	0	0	1	5	2
870	13	FCGBP	1	0	0	1	1	0	0	0	1	4	1
36165	14	GPR56	1	0	0	1	0	1	0	0	0	3	1
19968	15	BACH2	1	0	0	1	0	0	0	1	1	4	1
10095	16	SYT11	1	0	0	1	1	1	0	1	1	6	1
17155	17	PDE9A	1	0	0	1	1	0	1	0	1	5	1
42901	18	NOG	1	0	0	1	1	0	0	1	1	5	1
42391	19	FLNB	1	0	0	1	1	0	0	1	1	5	1
1683	20	NT5E	1	0	0	1	1	0	0	1	1	5	1
63678	21	FGFBP2	1	0	0	1	1	1	0	1	1	6	1
22336	22	TGFBR3	1	0	1	1	0	0	0	0	1	4	2
66070	23	ITM2C	1	0	0	1	1	0	0	0	1	4	1
37087	24	ATF7IP2	1	0	1	1	1	0	0	1	1	6	2
34551	25	CR2	1	0	0	1	1	0	1	0	1	5	1
48770	26	FAIM3	1	0	0	0	1	1	0	1	1	5	1
45536	27	PHGDH	1	0	0	1	1	0	0	1	1	5	1
21050	28	LDHB	1	1	1	1	1	1	0	0	0	6	3
60140	29	SIRPG	1	0	0	0	1	0	1	0	0	3	1
61240	30	FCRL6	1	0	0	1	0	0	0	0	0	2	1
62618	31	PDE7A	1	0	0	1	1	0	0	1	1	5	1
26051	32	NOSIP	1	0	0	1	1	0	0	1	1	5	1
7874	33	PAICS	1	0	0	1	1	0	0	0	1	4	1
43329	34	BZW2	1	1	1	1	1	1	0	1	1	8	3
53918	35	OXNAD1	1	0	0	0	0	1	0	1	1	4	1
27356	36	CX3CR1	1	0	0	1	1	0	0	0	0	3	1
31436	37	SCML1	1	0	0	1	1	0	1	0	1	5	1
48072	38	RPL22	1	0	1	0	1	0	0	0	1	4	2
6504	39	LDLRAP1	1	0	0	0	1	0	0	0	1	3	1
17478	40	RHOC	1	0	1	1	1	0	0	0	1	5	2
17811	41	LTB	1	0	0	0	1	0	0	0	0	2	1
61667	42	FAM134B	1	0	0	1	1	0	0	0	1	4	1
38458	43	LBH	1	0	1	0	1	0	1	0	0	4	2
57114	44	PRSS23	1	0	0	1	1	0	0	0	1	4	1
39063	45	SUSD3	1	0	0	1	1	0	0	1	0	4	1
56533	46	PIK3IP1	1	0	0	1	1	0	1	0	1	5	1
9507	47	MFGE8	1	0	0	0	1	0	0	1	1	4	1
35729	48	AGMAT	1	0	0	1	0	0	0	1	0	3	1
26614	49	NKG7	1	0	0	1	1	0	0	0	0	3	1
20610	50	PPP2R2B	1	0	0	1	1	0	0	0	1	4	1
46307	51	GZMB	1	0	0	1	1	0	0	1	1	5	1
62221	52	SLC7A6	1	0	0	1	1	0	0	0	1	4	1
32334	53	TTC38	1	0	0	1	1	0	0	1	0	4	1
23999	54	IMPDH2	1	0	0	0	1	0	0	0	0	2	1
29562	55	GRAP	1	0	0	1	1	0	0	0	1	4	1
19751	56	NUCB2	1	1	0	1	1	1	0	0	1	6	2
61718	57	FBL	1	0	0	1	1	1	0	1	0	5	1
45713	58	PRR5L	1	0	0	1	1	0	0	0	0	3	1
68080	59	SATB1	1	0	0	1	1	1	0	1	1	6	1
62353	60	IL7R	1	0	0	0	1	1	0	0	0	3	1
30997	61	ZSCAN18	1	0	0	0	0	0	1	1	0	3	1
61231	62	ADRB2	1	0	0	1	1	0	0	0	0	3	1
44530	63	KLRB1	1	0	0	1	1	0	0	0	0	3	1
14179	64	HSP90AB1	1	0	0	0	0	1	0	1	0	3	1
27375	65	VPREB3	1	0	0	0	0	0	0	1	0	2	1
25961	66	TCF7	1	0	0	0	1	0	1	0	0	3	1
19586	67	OSBPL5	1	1	0	0	1	0	0	0	0	3	2
22579	68	IGJ	1	0	0	1	0	0	0	1	1	4	1
25893	69	C1orf21	1	1	0	1	1	1	0	0	1	6	2
32844	70	BCL11B	1	0	0	0	1	0	0	0	0	2	1
13915	71	NMT2	1	0	0	1	0	1	1	1	1	6	1
26501	72	TNFRSF25	1	0	0	0	1	0	0	0	1	3	1
61503	73	PTPRK	1	1	0	1	1	0	0	1	0	5	2
8657	74	BTBD11	1	0	0	1	1	0	0	0	0	3	1
25675	75	EDAR	1	0	0	1	1	0	0	0	0	3	1
34119	76	ELOVL4	1	0	0	0	1	0	0	1	1	4	1
21384	77	LGALS1	1	0	0	1	1	0	0	0	0	3	1
44129	78	KLHL3	1	0	0	1	1	0	0	1	1	5	1
39754	79	CD8B	1	0	0	0	0	0	0	0	1	2	1
23293	80	NBEA	1	1	1	1	0	1	0	0	1	6	3
26107	81	NUAK1	1	0	0	0	0	1	0	0	0	2	1
24813	82	GTSCR1	1	0	0	1	0	0	0	0	0	2	1
48024	83	PDGFD	1	0	0	1	1	0	0	0	1	4	1
15878	84	ANXA1	1	0	0	1	1	0	1	1	0	5	1
18783	85	APOBEC3H	1	0	0	1	1	1	0	1	0	5	1
47389	86	ATM	1	0	0	0	1	0	1	0	0	3	1
66851	87	ID3	1	0	0	0	1	0	0	1	0	3	1
52164	88	PCED1B	1	0	0	0	1	0	0	1	1	4	1
33805	89	COBLL1	1	0	0	1	0	0	0	0	1	3	1
25301	90	MZB1	1	0	0	0	0	0	0	0	0	1	1
19866	91	GPR18	1	0	0	0	1	0	0	0	0	2	1
30850	92	CEP41	1	1	1	1	1	0	0	1	1	7	3
48804	93	ETS1	1	0	0	1	0	0	0	0	1	3	1
48422	94	FAM117B	1	0	0	1	1	0	0	0	0	3	1
45185	95	EPHX2	1	0	0	1	1	0	0	0	1	4	1
14527	96	CAMK4	1	0	0	1	0	0	0	1	1	4	1
22104	97	MCOLN2	1	0	0	1	1	0	0	0	0	3	1
48606	98	CCR6	1	0	0	0	0	1	0	0	0	2	1
53254	99	TXK	1	0	0	1	1	0	0	0	0	3	1
48520	100	LEPROTL1	1	0	0	1	1	1	0	1	0	5	1
21452	101	KYNU	1	0	0	0	1	1	0	0	0	3	1
15322	102	F2R	1	0	0	1	1	1	0	0	1	5	1
23159	103	PRF1	1	0	0	1	1	0	0	0	0	3	1
30329	104	DKC1	1	0	0	0	0	0	0	1	1	3	1
29980	105	CACNA2D2	1	0	0	1	1	1	0	0	1	5	1
59712	106	SPRY1	1	1	0	0	0	0	0	0	0	2	2
56920	107	ATP2B4	1	0	0	1	0	0	0	0	0	2	1
37995	108	FOXO1	1	0	0	0	1	0	0	0	0	2	1
28943	109	MMP28	1	0	0	1	1	0	0	0	1	4	1
21923	110	LGMN	1	1	1	1	1	0	1	0	0	6	3
32267	111	CD84	1	0	0	1	1	0	0	1	0	4	1
45653	112	DENND2D	1	0	0	0	1	1	0	1	1	5	1
27379	113	CLUAP1	1	0	0	0	0	1	0	0	0	2	1
53443	114	OCIAD2	1	0	0	1	1	0	0	0	0	3	1
36396	115	GZMA	1	0	0	1	1	0	0	1	0	4	1
55098	116	CD79A	1	0	0	1	1	1	0	0	0	4	1
10508	117	PDGFRB	1	0	1	0	1	0	0	0	0	3	2
25946	118	RCAN3	1	0	0	1	1	1	0	1	0	5	1
7780	119	TSPAN13	1	1	1	0	0	0	0	0	0	3	3
38647	120	HOOK1	1	0	0	1	1	0	0	0	1	4	1
32044	121	KIAA1147	1	1	0	0	1	0	0	0	0	3	2
3532	122	THNSL1	1	0	0	0	0	0	0	0	1	2	1
60174	123	ATIC	1	0	0	0	1	0	0	1	0	3	1
53948	124	NAA16	1	0	0	1	1	0	0	1	0	4	1
59333	125	IGFBP3	1	0	0	1	1	0	0	0	0	3	1
31280	126	SUSD1	1	0	0	0	1	0	0	0	0	2	1
32472	127	CD28	1	0	0	0	0	0	1	1	0	3	1
33350	128	RORC	1	0	0	0	1	0	0	0	0	2	1
56687	129	RAD54B	1	0	0	1	0	0	0	0	1	3	1
56289	130	MAN1C1	1	0	0	0	1	0	0	0	0	2	1
30212	131	STRBP	1	1	1	1	1	0	0	1	1	7	3
21419	132	TARBP1	1	0	0	1	1	0	1	0	1	5	1
59345	133	BANK1	1	0	0	1	0	0	1	0	1	4	1
4068	134	KLF6	1	0	0	1	1	1	0	0	0	4	1
39756	135	KLRD1	1	0	0	1	1	0	0	0	0	3	1
67665	136	TRA@	1	0	0	0	0	0	0	0	0	1	1
23131	137	FAM159A	1	0	0	0	1	0	0	0	0	2	1
66899	138	NPM3	1	0	1	1	1	0	0	1	0	5	2
28340	139	ZEB2	1	0	0	1	1	0	0	1	0	4	1
7980	140	VAMP5	1	0	1	0	0	1	0	1	0	4	2
65873	141	ZNF154	1	0	0	1	1	0	1	1	1	6	1
41280	142	DGKA	1	0	0	0	1	0	0	0	1	3	1
34218	143	KAT2A	1	0	0	0	1	0	0	0	1	3	1
8935	144	POU2AF1	1	0	0	0	0	0	0	1	1	3	1
62617	145	EPHA1	1	0	0	0	1	0	0	0	0	2	1
63521	146	TPM2	1	0	0	0	0	0	1	0	1	3	1
38259	147	C1QBP	1	1	1	0	1	1	0	1	0	6	3
47999	148	LTBP3	1	0	0	0	1	0	0	0	1	3	1
45466	149	PLCG1	1	0	0	1	0	0	0	0	1	3	1
27057	150	IGFBP7	1	0	0	0	0	0	0	1	1	3	1
13799	151	ITGA6	1	0	0	1	1	0	0	0	1	4	1
32865	152	F5	1	0	0	0	1	0	1	0	0	3	1
11524	153	B3GAT1	1	0	0	1	1	0	0	0	0	3	1
27661	154	TMEM204	1	0	0	0	1	0	0	0	0	2	1
63731	155	CD96	1	0	0	0	0	0	0	0	0	1	1
50693	156	VCAN	1	0	0	1	0	1	0	0	0	3	1
40233	157	RRS1	1	0	0	0	0	0	0	0	0	1	1
19773	158	HSPH1	1	1	1	0	1	0	0	0	1	5	3
50205	159	SESN1	1	0	0	1	0	0	0	1	0	3	1
9609	160	CRIP1	1	0	0	1	1	1	0	1	1	6	1
254	161	TBC1D4	1	0	0	1	1	0	0	0	1	4	1
2821	162	ANXA2R	1	0	0	1	1	0	0	0	0	3	1
21203	163	HAVCR2	1	0	0	0	0	0	0	0	0	1	1
22833	164	CD7	1	0	0	0	0	0	0	0	0	1	1
7399	165	STMN1	1	1	0	1	1	0	0	0	1	5	2
61382	166	GNLY	1	0	0	1	1	1	0	1	0	5	1
62711	167	APEX1	1	1	1	1	1	1	0	0	1	7	3
24257	168	ICOS	1	0	0	0	0	0	0	0	1	2	1
48610	169	GK5	1	0	0	0	0	0	0	0	0	1	1
14243	170	SAE1	1	0	0	0	1	0	0	1	0	3	1
28979	171	FLT3LG	1	0	0	0	1	0	0	1	0	3	1
34299	172	ERBB2	1	0	1	0	0	1	0	0	0	3	2
27404	173	PYHIN1	1	0	0	1	0	0	0	0	1	3	1
8838	174	NME8	1	0	0	0	1	0	0	0	0	2	1
49640	175	FAM13A	1	1	1	1	1	0	0	0	0	5	3
2593	176	PMEPA1	1	0	1	0	0	0	1	0	0	3	2
26063	177	RAPGEF6	1	0	0	0	1	0	0	0	1	3	1
28469	178	ZNHIT6	1	0	0	0	0	0	0	1	0	2	1
51527	179	PASK	1	0	0	0	1	0	0	0	1	3	1
10566	180	AGPAT4	1	0	0	1	1	1	0	0	0	4	1
58592	181	STOM	1	0	1	1	1	0	0	0	1	5	2
5165	182	TRIB2	1	1	1	0	0	0	0	1	1	5	3
23124	183	AHNAK	1	0	0	1	0	0	0	0	0	2	1
26019	184	DDX47	1	0	0	0	0	1	0	0	0	2	1
13352	185	CDCA7L	1	0	0	1	0	0	0	1	1	4	1
23353	186	S100A10	1	0	1	0	1	0	0	0	0	3	2
64858	187	GNG7	1	0	0	0	0	0	1	0	1	3	1
59914	188	GEMIN4	1	0	0	0	1	0	0	0	0	2	1
33986	189	TRAF5	1	0	1	0	0	0	1	0	1	4	2
22538	190	CD3E	1	0	0	0	1	0	0	0	0	2	1
32859	191	CLDND2	1	1	1	1	1	1	0	1	0	7	3
7116	192	CXCR5	1	0	0	0	0	1	0	0	0	2	1
38506	193	FBLN2	1	0	0	0	1	0	0	0	0	2	1
2031	194	PAPSS2	1	0	0	0	0	1	0	0	0	2	1
66460	195	RNF144A	1	0	0	1	1	0	0	1	1	5	1
43213	196	KLF11	1	0	1	1	0	1	0	0	0	4	2
363	197	GPR141	1	0	0	0	0	0	0	0	0	1	1
51598	198	CD22	1	0	0	1	0	0	1	1	1	5	1
31028	199	ZBP1	1	0	0	1	1	0	1	1	0	5	1
5427	200	CHN1	1	0	0	1	1	0	0	0	0	3	1
19269	201	SLFN11	1	0	0	1	1	0	0	1	0	4	1
64319	202	CD244	1	0	0	0	1	0	0	0	0	2	1
29173	203	ILK	1	0	1	0	1	0	0	0	0	3	2
42095	204	CST7	1	0	0	1	1	1	0	1	1	6	1
29309	205	AK5	1	1	0	1	0	0	0	0	0	3	2
17255	206	PTGDS	1	0	1	1	1	0	0	1	1	6	2
2348	207	EIF2S3	1	0	0	0	1	1	0	0	1	4	1
64385	208	HSPD1	1	0	0	0	0	0	0	1	1	3	1
26511	209	DNAJA3	1	0	0	0	1	1	0	1	1	5	1
20216	210	TXNDC5	1	0	0	1	0	0	0	1	1	4	1
5669	211	KLRF1	1	0	0	1	1	0	0	1	0	4	1
34237	212	PDK4	1	0	1	0	0	1	0	0	0	3	2
36657	213	NMUR1	1	0	0	0	1	1	0	0	0	3	1
7670	214	BCAS4	1	0	0	1	1	0	0	0	0	3	1
26585	215	IARS	1	0	1	0	0	1	0	0	1	4	2
60212	216	C6orf48	1	0	0	0	1	1	1	0	0	4	1
39553	217	RSL1D1	1	0	1	0	1	0	0	0	0	3	2
67858	218	VEGFB	1	0	0	0	0	0	0	0	0	1	1
16745	219	PTGDR	1	0	0	1	1	0	0	0	0	3	1
33100	220	IMP3	1	0	0	1	1	1	0	0	0	4	1
41747	221	SEPT6	1	0	0	0	0	0	0	1	1	3	1
21366	222	LGR6	1	0	0	1	0	0	0	0	1	3	1
51172	223	POLR1C	1	0	0	0	0	1	0	1	0	3	1
221	224	PLAG1	1	0	0	0	0	0	0	0	1	2	1
15527	225	AXIN2	1	0	0	0	0	0	0	0	0	1	1
10869	226	TTC3	1	0	1	0	1	0	1	0	0	4	2
39404	227	ZNF135	1	1	0	0	0	0	1	0	0	3	2
48989	228	FAM129C	1	0	0	0	0	0	1	1	1	4	1
58213	229	SPOCK2	1	0	0	0	0	0	0	1	0	2	1
37032	230	CNN3	1	0	0	0	1	0	1	0	1	4	1
37329	231	ZNF439	1	0	0	1	1	0	1	0	1	5	1
18502	232	MTA3	1	0	0	1	0	0	0	0	0	2	1
58674	233	C2orf40	1	1	0	0	1	0	0	1	0	4	2
7195	234	GBP5	1	0	0	1	0	1	0	1	0	4	1
13143	235	EPB41L4A-AS1	1	0	1	0	1	0	0	1	1	5	2
31335	236	EFNA1	1	0	0	1	1	0	1	0	1	5	1
21941	237	BHLHE40	1	1	0	0	0	0	0	1	0	3	2
19004	238	APOBEC3G	1	0	0	1	0	0	0	1	0	3	1
13064	239	ZNF256	1	0	0	1	1	0	0	1	0	4	1
20421	240	LPP	1	1	1	0	0	1	0	0	1	5	3
17114	241	C1orf162	1	1	1	1	1	0	0	0	0	5	3
26715	242	NIPAL3	1	0	0	0	1	0	0	0	1	3	1
4198	243	P2RX7	1	0	0	0	0	0	0	0	0	1	1
17572	244	EXOSC5	1	0	0	0	0	1	0	0	0	2	1
21689	245	SLC25A20	1	0	0	1	1	0	0	0	0	3	1
5533	246	GAB3	1	0	0	0	0	1	0	0	0	2	1
12708	247	PAQR8	1	0	0	0	1	0	0	0	0	2	1
30643	248	ENOSF1	1	0	0	1	1	0	1	0	1	5	1
42098	249	EIF3E	1	0	0	0	1	0	0	0	0	2	1
9250	250	IGLL1	1	0	0	0	1	0	1	0	1	4	1
52690	251	EOMES	1	0	0	1	0	0	0	1	0	3	1
54502	252	TEX10	1	0	0	1	0	1	0	0	1	4	1
5148	253	MAGED1	1	0	0	0	1	0	0	0	0	2	1
2286	254	KLF10	1	0	0	1	1	0	0	0	0	3	1
24145	255	UBASH3A	1	0	0	0	1	0	1	0	0	3	1
66141	256	SPTBN1	1	0	0	1	0	0	1	0	1	4	1
42689	257	MTSS1	1	0	0	0	1	0	0	0	0	2	1
1764	258	HSF2	1	0	0	1	1	0	0	1	0	4	1
62641	259	PTPN7	1	0	0	0	1	0	0	0	0	2	1
52261	260	ARHGEF18	1	0	0	0	1	0	0	1	1	4	1
51427	261	TRAP1	1	0	0	0	1	1	0	1	1	5	1
59888	262	TSHZ2	1	0	1	1	0	0	0	0	0	3	2
40664	263	EIF3H	1	0	0	0	0	1	1	0	0	3	1
3779	264	SNTB2	1	1	0	1	1	1	1	0	1	7	2
51956	265	ZNF550	1	0	0	0	1	0	1	1	0	4	1
38334	266	BCL11A	1	0	1	1	0	0	0	0	1	4	2
34224	267	CTNNA1	1	0	0	1	1	0	0	0	0	3	1
60478	268	HLA-DOA	1	0	0	0	1	0	0	0	0	2	1
63583	269	IL10RA	1	0	0	1	1	1	0	1	1	6	1
34018	270	HSP90B1	1	1	0	0	0	0	0	1	1	4	2
63830	271	SCD	1	1	0	1	1	1	1	0	1	7	2
37076	272	POLR1E	1	0	0	0	1	1	0	1	0	4	1
30484	273	SNRPN	1	0	0	1	0	1	0	0	1	4	1
18628	274	SORT1	1	0	1	0	1	0	0	0	0	3	2
6280	275	ADSL	1	0	0	1	1	1	0	1	1	6	1
39659	276	LARS	1	0	0	0	0	0	1	0	1	3	1
27806	277	SYPL1	1	1	0	0	0	0	0	0	0	2	2
11246	278	PTGER2	1	0	0	1	1	1	0	1	1	6	1
8378	279	SLC38A1	1	1	0	0	0	1	0	0	0	3	2
3104	280	CIRH1A	1	0	0	0	0	1	0	1	0	3	1
25914	281	GSPT2	1	0	0	1	1	0	0	0	0	3	1
61285	282	APH1B	1	0	0	0	0	0	0	0	0	1	1
28295	283	E2F5	1	0	0	1	0	0	0	0	1	3	1
61015	284	SERINC5	1	0	0	1	1	0	1	1	1	6	1
9449	285	EIF3L	1	0	0	0	0	0	0	0	0	1	1
23345	286	CHMP7	1	0	0	1	1	0	0	0	1	4	1
10341	287	MARCH1	1	0	0	1	0	0	0	0	0	2	1
25753	288	DDX10	1	0	1	0	1	1	0	1	0	5	2
37702	289	LAGE3	1	0	0	0	1	0	0	0	0	2	1
51772	290	ITGB1	1	0	0	1	1	0	0	0	0	3	1
28312	291	WDR75	1	0	0	0	1	0	0	1	1	4	1
24533	292	CCDC109B	1	0	1	0	1	0	0	1	0	4	2
34294	293	PFAS	1	0	0	1	1	0	0	1	0	4	1
65533	294	FAM213A	1	0	0	1	1	0	1	0	1	5	1
63561	295	TIGD7	1	0	0	0	0	0	1	1	1	4	1
369	296	PKIA	1	0	0	0	1	0	0	1	0	3	1
7178	297	CD70	1	0	0	1	1	0	0	0	0	3	1
23863	298	ARHGAP32	1	0	1	0	0	0	0	1	0	3	2
55167	299	ZNF365	1	1	0	1	1	0	0	0	0	4	2
7765	300	EEF2	1	1	0	0	1	0	0	0	0	3	2
22702	301	MT1A	1	1	1	0	0	1	0	0	0	4	3
2368	302	PDZD4	1	0	0	1	1	0	0	0	1	4	1
52419	303	DPH5	1	0	0	1	0	1	0	0	0	3	1
64477	304	OBSCN	1	0	0	0	0	0	0	0	1	2	1
27426	305	DOCK10	1	1	0	0	1	0	0	0	1	4	2
59417	306	NAT10	1	0	0	1	0	0	0	1	0	3	1
60326	307	CKAP4	1	0	0	0	0	0	0	0	0	1	1
16025	308	ZNF544	1	0	0	0	1	0	0	0	0	2	1
8417	309	TC2N	1	0	0	0	0	0	1	0	0	2	1
59592	310	BTLA	1	0	0	0	1	0	1	0	0	3	1
50214	311	TLE2	1	0	0	1	1	0	0	1	1	5	1
100	312	CCT2	1	1	1	0	1	1	0	0	0	5	3
39231	313	C10orf2	1	0	0	0	1	0	0	1	0	3	1
27635	314	EVL	1	0	0	0	0	0	1	0	1	3	1
66929	315	FASLG	1	0	0	1	1	1	0	1	0	5	1
37226	316	GNL3	1	0	1	0	1	1	0	0	1	5	2
13742	317	RPS6	1	0	0	0	1	1	1	1	0	5	1
45460	318	BATF	1	0	0	1	1	0	0	1	0	4	1
16221	319	IRF8	1	0	1	1	0	0	0	0	1	4	2
41081	320	CD79B	1	0	0	0	0	0	1	0	0	2	1
64865	321	SRPRB	1	0	0	0	0	1	0	1	1	4	1
34877	322	GPA33	1	0	0	1	0	0	0	0	0	2	1
41740	323	NOL11	1	0	0	0	1	1	0	0	0	3	1
49796	324	TESPA1	1	0	0	0	0	0	1	0	0	2	1
32538	325	GPR137B	1	0	0	0	1	0	0	1	1	4	1
31937	326	IRAK3	1	0	0	0	0	0	0	0	0	1	1
12810	327	PUS1	1	0	0	0	1	0	0	0	1	3	1
60098	328	SET	1	1	1	0	0	0	0	0	0	3	3
37742	329	ASCL2	1	0	0	1	1	0	0	1	0	4	1
8292	330	MKI67IP	1	0	1	0	1	1	0	1	0	5	2
4766	331	LPCAT1	1	1	0	1	1	0	0	1	0	5	2
36478	332	CYP4F22	1	0	0	1	0	1	0	0	0	3	1
64740	333	MAFB	1	0	0	0	1	1	0	1	0	4	1
5527	334	ITK	1	0	0	0	0	0	0	1	0	2	1
33972	335	NRIP1	1	0	1	1	1	0	1	0	0	5	2
9697	336	FAM214B	1	0	1	1	1	1	0	1	0	6	2
10941	337	PDE3B	1	0	0	0	1	0	1	1	0	4	1
14588	338	LINC00152	1	0	0	1	1	0	0	0	0	3	1
35276	339	GRPEL2	1	0	0	1	0	0	0	0	0	2	1
41354	340	C9orf123	1	0	0	0	1	0	0	0	0	2	1
20951	341	CMKLR1	1	0	0	0	0	0	0	1	0	2	1
41291	342	SH2D1B	1	0	0	0	0	0	0	0	1	2	1
51782	343	ANXA2	1	1	1	1	1	0	1	0	0	6	3
50957	344	SEH1L	1	0	0	0	0	0	0	0	1	2	1
43610	345	TNFRSF17	1	0	0	1	0	0	0	1	1	4	1
63897	346	ABCE1	1	0	0	0	1	1	0	0	1	4	1
24000	347	MORC2	1	0	0	0	1	0	0	1	0	3	1
38303	348	TRAF3IP2	1	0	0	0	1	0	0	0	0	2	1
31705	349	ZNF671	1	0	0	1	1	0	0	1	0	4	1
52432	350	DBP	1	0	0	1	1	0	0	1	0	4	1
13560	351	TMX4	1	0	0	0	1	0	0	0	1	3	1
40910	352	ALKBH2	1	0	0	0	1	0	0	0	0	2	1
34608	353	ATP6V0E2	1	0	1	0	1	0	0	0	0	3	2
2144	354	MAPKAPK5-AS1	1	0	0	1	0	0	0	0	0	2	1
34596	355	MT1E	1	1	1	1	0	1	0	0	0	5	3
9389	356	RPS4X	1	0	0	0	1	1	0	1	0	4	1
12193	357	PLBD1	1	0	0	0	1	0	0	0	0	2	1
42154	358	PPAT	1	0	0	1	0	1	0	1	1	5	1
15399	359	KIF1B	1	0	1	0	0	1	0	0	0	3	2
44782	360	KIAA0125	1	0	0	0	0	0	1	1	1	4	1
18127	361	GPR114	1	0	0	1	1	0	1	1	0	5	1
31692	362	NCAM1	1	0	0	1	1	1	0	0	0	4	1
50194	363	TNFRSF13B	1	0	0	0	0	0	0	1	0	2	1
8234	364	SLC31A1	1	0	0	0	0	0	1	0	0	2	1
47216	365	LY9	1	0	0	1	0	0	1	0	0	3	1
37419	366	WDR4	1	0	0	0	1	0	0	1	0	3	1
53996	367	N6AMT1	1	0	0	1	0	0	0	0	1	3	1
10449	368	CDK6	1	1	0	0	0	0	0	0	0	2	2
59671	369	MAP3K5	1	0	0	1	1	0	0	1	0	4	1
24175	370	MAL	1	1	0	0	1	0	1	0	0	4	2
25116	371	UBA52	1	0	0	1	1	0	1	0	0	4	1
47533	372	PRMT3	1	0	0	1	1	1	0	1	0	5	1
21304	373	UXT	1	0	0	0	1	1	1	1	0	5	1
40921	374	RPL18	1	0	0	0	1	1	1	0	0	4	1
32237	375	SPIB	1	0	0	0	0	0	1	0	0	2	1
50330	376	BNIP3	1	1	0	1	1	1	0	1	0	6	2
38619	377	BEX2	1	0	0	0	1	0	0	0	0	2	1
56635	378	ARG1	1	0	0	0	1	1	0	0	0	3	1
49266	379	TTLL3	1	1	1	1	1	1	0	0	0	6	3
57370	380	BLK	1	0	0	0	1	0	1	1	0	4	1
52989	381	CPT1A	1	0	0	1	1	0	1	0	0	4	1
23000	382	LMNA	1	0	1	1	0	1	0	0	1	5	2
49602	383	FCGR1A	1	0	0	0	0	0	0	1	0	2	1
42474	384	TTC27	1	0	0	0	1	1	0	1	0	4	1
51213	385	GIMAP5	1	0	0	0	1	0	0	0	1	3	1
48712	386	IL1R2	1	0	0	0	1	1	0	1	0	4	1
60831	387	RPL13	1	0	0	0	1	0	0	0	0	2	1
65554	388	WDR12	1	0	0	1	0	1	0	0	1	4	1
47304	389	EIF3M	1	1	1	1	0	1	0	0	1	6	3
14843	390	KIF5C	1	0	1	0	0	0	0	0	0	2	2
29366	391	CCT8	1	0	0	0	0	0	0	0	0	1	1
28877	392	DSC1	1	0	0	0	1	0	0	0	0	2	1
38787	393	PARP3	1	0	0	1	0	1	1	0	0	4	1
20916	394	ASGR2	1	0	0	0	1	0	0	0	0	2	1
734	395	CAPN2	1	0	0	1	1	0	1	1	0	5	1
42458	396	STAT1	1	0	1	0	0	1	0	0	0	3	2
26143	397	CPEB3	1	1	1	0	0	0	0	0	0	3	3
47844	398	TMEM97	1	0	0	0	1	0	0	0	0	2	1
6703	399	RRAS	1	1	1	0	0	0	0	0	0	3	3
44904	400	LRRFIP2	1	0	1	0	1	0	1	1	0	5	2
26858	401	KLHL6	1	0	0	0	1	0	1	1	1	5	1
47652	402	ROPN1L	1	0	0	0	0	0	0	1	0	2	1
54361	403	PACSIN1	1	0	1	0	0	0	0	0	1	3	2
23239	404	KIAA0020	1	0	0	0	0	0	0	0	0	1	1
43905	405	DPP4	1	0	0	0	1	0	0	0	0	2	1
17942	406	GFI1	1	0	0	0	1	0	0	0	0	2	1
34844	407	PLEK	1	0	0	1	1	0	0	1	0	4	1
24272	408	CCL5	1	0	0	1	1	0	0	1	1	5	1
8403	409	MTUS1	1	1	0	0	0	0	0	0	0	2	2
52371	410	VAMP3	1	0	1	0	1	0	0	0	0	3	2
26058	411	GLIPR2	1	0	1	1	1	0	0	1	0	5	2
32936	412	DYRK2	1	0	0	1	1	0	0	1	0	4	1
62799	413	FBXO6	1	0	1	0	0	0	1	0	0	3	2
45616	414	RPS23	1	0	0	0	1	0	0	0	0	2	1
1432	415	IDS	1	0	0	0	0	0	0	0	1	2	1
16012	416	GPATCH4	1	0	0	0	1	0	0	0	1	3	1
8064	417	MEGF9	1	0	0	1	0	0	0	0	0	2	1
5894	418	TSPAN2	1	0	0	1	0	0	0	0	0	2	1
33681	419	PNPO	1	0	0	0	0	0	0	0	0	1	1
35643	420	DPH2	1	0	0	0	1	0	0	0	1	3	1
65629	421	YPEL1	1	1	0	1	0	1	0	1	1	6	2
13146	422	URI1	1	1	0	0	0	1	0	0	0	3	2
21678	423	MBOAT1	1	0	0	0	0	0	0	0	0	1	1
30116	424	LRPPRC	1	0	0	0	0	1	0	1	0	3	1
1823	425	RCAN2	1	0	0	0	1	0	0	0	0	2	1
7834	426	TRMT13	1	0	0	0	0	1	0	1	1	4	1
49249	427	PPRC1	1	0	0	0	0	0	0	0	0	1	1
7303	428	PDCD2L	1	0	0	0	1	1	0	1	0	4	1
50976	429	BCKDHB	1	1	0	1	0	1	0	1	0	5	2
25745	430	AFF3	1	1	0	1	1	1	0	0	1	6	2
12769	431	PARP1	1	0	0	0	0	0	0	1	0	2	1
17817	432	RPL8	1	0	0	0	0	1	1	0	0	3	1
22395	433	FRMD3	1	0	0	0	0	0	0	1	0	2	1
18463	434	CD19	1	0	0	0	0	0	0	0	1	2	1
35736	435	EBF1	1	0	0	0	0	0	0	0	1	2	1
42113	436	NOP2	1	0	0	0	0	0	0	0	1	2	1
34394	437	CHI3L2	1	0	0	1	0	0	0	0	1	3	1
61263	438	B4GALT5	1	0	0	1	1	1	0	1	0	5	1
10447	439	EIF2D	1	0	0	1	1	1	1	0	0	5	1
16004	440	SLC26A8	1	1	0	0	0	0	0	0	0	2	2
47328	441	WARS	1	0	0	0	0	1	0	0	0	2	1
28153	442	SLC22A15	1	0	0	1	1	0	0	0	0	3	1
61403	443	MARS2	1	0	0	0	0	0	0	0	1	2	1
25385	444	NME1	1	1	1	1	1	1	0	0	0	6	3
5929	445	CBLL1	1	0	0	0	0	0	0	0	0	1	1
9370	446	CPA5	1	0	0	0	0	0	0	0	0	1	1
50744	447	HSD17B8	1	0	0	0	0	0	1	1	0	3	1
45421	448	C12orf57	1	0	1	0	1	0	0	1	0	4	2
23725	449	PPA1	1	1	1	0	1	0	0	0	0	4	3
37214	450	ABI3	1	0	0	0	0	0	0	1	0	2	1
67967	451	RPS13	1	0	0	1	1	1	1	1	0	6	1
38294	452	ANKRD22	1	0	0	0	0	0	0	0	0	1	1
45323	453	RPL5	1	0	0	0	0	1	0	0	0	2	1
45266	454	RBM17	1	0	0	0	1	0	0	0	1	3	1
4109	455	SH3YL1	1	0	0	0	0	1	1	1	0	4	1
45244	456	CD58	1	0	0	1	1	0	0	0	1	4	1
20246	457	RASGRP2	1	0	0	0	1	0	0	0	1	3	1
52246	458	SRM	1	0	0	0	1	0	0	0	0	2	1
55629	459	FAM50B	1	0	1	0	0	0	0	1	0	3	2
4816	460	CCDC50	1	1	1	0	0	1	0	1	0	5	3
62886	461	TCEA3	1	0	0	0	1	0	0	0	0	2	1
63666	462	AGPAT4-IT1	1	0	0	1	1	0	0	0	0	3	1
49446	463	CYP2J2	1	0	0	0	1	0	0	1	1	4	1
66984	464	FAM153B	1	0	0	0	1	0	0	0	1	3	1
41653	465	RNASE2	1	0	0	0	1	0	0	0	0	2	1
53348	466	AKTIP	1	0	0	0	1	0	0	0	1	3	1
29996	467	ALG8	1	0	0	0	1	0	0	0	0	2	1
29160	468	NREP	1	1	1	1	0	0	0	1	0	5	3
1108	469	NCL	1	0	0	0	0	0	0	0	0	1	1
38171	470	RPUSD2	1	0	0	0	0	0	0	0	0	1	1
50267	471	HLA-DOB	1	0	0	0	0	0	0	0	0	1	1
58624	472	TPST1	1	0	1	0	0	0	0	0	0	2	2
43819	473	TIGIT	1	0	0	1	0	0	0	1	1	4	1
51745	474	CERS6	1	0	1	1	1	0	0	1	1	6	2
60136	475	GTPBP4	1	0	0	0	0	1	0	0	0	2	1
7455	476	NPAT	1	0	0	0	1	0	1	1	0	4	1
20448	477	RAP1GAP2	1	0	0	1	1	0	0	0	0	3	1
42546	478	RPLP0	1	1	1	1	0	1	0	0	0	5	3
8445	479	CD163	1	0	0	1	0	0	0	0	0	2	1
54318	480	MRPL45	1	0	1	0	1	1	1	0	0	5	2
59274	481	HADH	1	0	0	1	1	1	0	0	0	4	1
48961	482	C3AR1	1	0	0	1	1	0	0	1	0	4	1
42667	483	SRPK1	1	0	0	0	0	0	1	0	0	2	1
24349	484	LHFPL2	1	0	0	0	0	0	0	0	0	1	1
56590	485	EIF4G3	1	0	0	0	1	0	1	0	0	3	1
9716	486	HMGN1	1	0	0	0	0	0	0	0	0	1	1
33786	487	CSTF3	1	0	0	0	1	0	0	0	1	3	1
32149	488	CDKN1C	1	0	0	0	0	1	0	1	1	4	1
50125	489	SLAMF6	1	0	0	0	1	0	0	0	0	2	1
455	490	MS4A6A	1	0	0	0	0	0	0	0	0	1	1
47756	491	RALA	1	0	1	0	1	0	1	1	0	5	2
67716	492	ZNF529	1	0	0	1	0	0	1	0	0	3	1
27484	493	ACVR2A	1	1	0	1	1	0	0	0	0	4	2
55464	494	WIPI1	1	0	1	1	1	1	0	0	0	5	2
9378	495	NBEAL2	1	0	0	1	1	1	1	0	0	5	1
42852	496	ZNF22	1	0	0	1	1	1	0	0	0	4	1
16567	497	RALGDS	1	0	1	1	0	1	0	0	1	5	2
15900	498	UPP1	1	1	1	0	1	0	0	1	0	5	3
28196	499	GAR1	1	0	0	0	0	0	0	0	0	1	1
9997	500	ADPRM	1	0	0	0	1	0	1	0	0	3	1
1644	501	DDX55	1	0	0	1	0	0	0	1	1	4	1
63235	502	BMS1	1	0	0	0	0	0	0	1	1	3	1
47925	503	TMEM66	1	1	1	0	0	1	0	1	0	5	3
41340	504	APMAP	1	0	0	0	0	0	0	1	0	2	1
19410	505	ALOX5AP	1	0	0	1	1	0	0	0	0	3	1
46418	506	SERPINB8	1	0	0	0	0	0	0	0	0	1	1
50612	507	METTL1	1	0	0	0	1	0	0	0	0	2	1
10901	508	ANTXR2	1	0	0	1	1	0	0	0	0	3	1
52394	509	GDPD5	1	0	0	1	1	1	0	0	0	4	1
41712	510	ZNF30	1	0	0	0	1	0	0	0	1	3	1
58392	511	LTV1	1	0	1	0	0	0	0	1	1	4	2
21714	512	LYPD2	1	0	0	0	0	1	0	1	0	3	1
25737	513	SLC31A2	1	0	1	0	0	0	0	0	0	2	2
31827	514	GAMT	1	0	0	0	0	0	0	0	0	1	1
42970	515	VSIG4	1	0	0	0	0	1	0	0	0	2	1
5695	516	GABARAPL1	1	0	0	1	1	0	0	0	0	3	1
49765	517	NUP107	1	0	0	1	0	0	0	0	0	2	1
23281	518	CCT3	1	0	0	0	1	1	0	0	0	3	1
58118	519	CDK4	1	0	0	0	1	0	0	0	0	2	1
63689	520	TMEM99	1	0	0	0	0	0	0	0	0	1	1
1897	521	FCRLA	1	0	0	0	0	0	0	1	0	2	1
26978	522	TCEA2	1	0	0	0	0	1	1	0	0	3	1
47904	523	CD63	1	0	0	1	0	0	0	0	0	2	1
1922	524	PHF14	1	1	1	0	1	0	0	0	0	4	3
10534	525	MGC24103	1	0	0	0	0	0	0	0	0	1	1
27775	526	AARS	1	0	0	0	0	0	0	0	1	2	1
42202	527	NARS2	1	0	0	1	0	1	0	1	0	4	1
32036	528	RASSF1	1	0	0	1	1	0	0	1	0	4	1
61335	529	ZNF302	1	0	0	1	1	1	1	0	0	5	1
426	530	DNASE1L3	1	0	0	0	0	0	1	0	0	2	1
67791	531	EIF4B	1	0	0	0	0	0	0	0	0	1	1
64509	532	TOP1MT	1	0	0	0	1	0	0	0	0	2	1
5852	533	C6orf108	1	0	0	0	1	0	0	0	0	2	1
39064	534	RBM26	1	0	0	0	1	0	0	1	0	3	1
49562	535	SLCO4C1	1	0	0	0	1	0	0	0	0	2	1
58921	536	SRSF6	1	0	0	0	1	0	0	1	1	4	1
66838	537	SERPINB6	1	1	1	1	1	0	0	1	0	6	3
10638	538	ENTPD1	1	0	0	0	0	0	0	0	0	1	1
42673	539	PRDM1	1	0	0	1	0	0	1	1	1	5	1
4853	540	DSC2	1	0	0	0	0	1	0	0	0	2	1
62670	541	FOXJ3	1	0	0	0	0	0	0	0	1	2	1
61065	542	H2AFY2	1	0	0	0	1	0	0	0	0	2	1
16054	543	E2F2	1	0	0	1	1	1	1	1	0	6	1
31661	544	WRN	1	0	0	0	0	1	0	0	1	3	1
11560	545	PUS7	1	0	0	0	0	0	0	0	1	2	1
58631	546	C12orf23	1	0	0	1	0	0	0	1	0	3	1
64778	547	SPON1	1	1	0	0	1	0	0	0	1	4	2
1950	548	RBL2	1	0	0	0	1	1	1	1	1	6	1
64139	549	EFHD2	1	0	1	1	1	1	1	1	0	7	2
5653	550	ITFG2	1	0	0	1	1	0	0	1	0	4	1
32866	551	KIAA0355	1	0	0	0	1	0	0	0	0	2	1
20682	552	ARHGEF40	1	0	0	0	0	0	0	0	0	1	1
20744	553	GLTSCR2	1	0	0	0	0	0	1	0	0	2	1
62631	554	TP53I3	1	0	0	0	0	0	1	0	0	2	1
50269	555	ATL3	1	0	0	0	0	0	0	0	0	1	1
53171	556	CHCHD10	1	0	0	0	0	0	0	0	0	1	1
65149	557	RAP2A	1	0	0	0	0	0	0	0	0	1	1
18756	558	LSM2	1	0	0	0	1	1	0	1	0	4	1
63039	559	EBAG9	1	0	0	0	0	0	0	1	0	2	1
9621	560	CTSW	1	0	0	1	0	0	0	0	0	2	1
30132	561	ANG	1	0	0	0	0	0	0	0	0	1	1
47890	562	AKR1C3	1	1	1	0	0	0	0	0	1	4	3
62447	563	SLC27A3	1	1	1	1	1	0	1	1	0	7	3
25296	564	ZCCHC11	1	0	0	0	1	0	0	0	1	3	1
63269	565	ADK	1	1	1	1	1	1	0	0	0	6	3
32065	566	TSEN2	1	0	0	1	1	1	0	1	0	5	1
3467	567	GPX7	1	0	0	0	1	0	0	0	0	2	1
64885	568	CCT4	1	0	0	0	0	1	0	1	0	3	1
2282	569	NOA1	1	0	1	0	1	0	0	1	0	4	2
3055	570	ATXN1	1	0	0	1	0	0	0	0	0	2	1
47855	571	NOP58	1	0	0	0	0	1	0	1	0	3	1
1677	572	UBR2	1	1	1	0	0	0	0	1	0	4	3
43041	573	SREBF1	1	0	0	0	1	0	0	0	0	2	1
6728	574	EIF4A2	1	0	0	0	0	1	1	0	0	3	1
50905	575	EIF2A	1	0	0	0	0	1	1	0	1	4	1
35693	576	PALLD	1	0	1	0	0	1	0	0	0	3	2
61696	577	MFNG	1	0	0	0	1	0	0	1	0	3	1
11007	578	NPC2	1	0	1	0	1	1	0	0	0	4	2
23973	579	TNF	1	0	0	1	0	1	0	1	0	4	1
46301	580	SLFN13	1	0	0	0	0	0	0	0	0	1	1
15195	581	OGDH	1	1	1	1	1	0	1	0	0	6	3
42265	582	TMEM156	1	0	0	0	0	0	0	0	1	2	1
43425	583	APBA2	1	0	0	1	1	0	0	1	1	5	1
10509	584	STX11	1	0	0	1	1	1	0	1	0	5	1
17745	585	RAB11FIP5	1	1	0	1	0	0	0	0	0	3	2
30113	586	CTSL1	1	0	0	0	0	1	0	0	0	2	1
23133	587	SERBP1	1	0	0	1	1	0	0	0	1	4	1
53045	588	ZBTB25	1	0	0	0	1	1	1	0	0	4	1
10594	589	MAML2	1	0	0	0	1	0	1	1	0	4	1
28342	590	AHCY	1	1	1	0	1	0	0	1	0	5	3
62229	591	MGST3	1	0	0	0	0	0	0	1	0	2	1
15111	592	RGCC	1	0	0	0	1	0	0	0	0	2	1
18693	593	C19orf59	1	0	0	0	0	0	0	0	0	1	1
22070	594	RRP15	1	0	0	0	0	1	0	0	0	2	1
56210	595	ANKRD13A	1	0	1	1	0	0	0	0	0	3	2
62881	596	RPSAP58	1	0	0	0	1	1	0	0	0	3	1
57182	597	GALC	1	0	0	0	0	0	0	0	0	1	1
67717	598	NUP160	1	0	0	0	0	1	0	0	0	2	1
1670	599	TSPAN3	1	1	0	1	1	1	0	0	0	5	2
56658	600	NDST1	1	0	0	0	0	0	1	0	0	2	1
20844	601	DNMT1	1	0	0	0	0	0	0	1	0	2	1
55298	602	OSBPL10	1	0	0	0	0	0	0	1	1	3	1
41942	603	TMTC1	1	0	0	0	0	0	0	0	0	1	1
55194	604	CDC42EP4	1	0	0	0	0	1	0	0	0	2	1
34130	605	C16orf58	1	0	0	0	1	0	0	1	1	4	1
68115	606	SMARCA1	1	0	0	0	0	0	1	0	0	2	1
64743	607	MS4A4A	1	0	0	0	0	1	0	1	0	3	1
43301	608	SLC38A11	1	0	0	0	0	0	0	0	0	1	1
40373	609	PARP8	1	0	0	0	1	0	0	0	0	2	1
19552	610	RPS2	1	1	1	0	0	0	0	0	0	3	3
56003	611	KDM1A	1	0	0	0	0	0	0	0	0	1	1
48908	612	ADAP2	1	0	0	0	1	0	0	0	0	2	1
45909	613	TRAFD1	1	0	1	0	0	0	0	1	0	3	2
23198	614	NPC1	1	0	1	1	1	0	0	0	0	4	2
32696	615	RPL13P5	1	0	0	0	1	1	0	0	0	3	1
55301	616	MSC	1	0	0	1	0	0	1	0	0	3	1
33055	617	HK3	1	0	0	0	1	0	0	1	0	3	1
53780	618	CRISPLD2	1	0	1	0	0	1	0	0	0	3	2
43292	619	SHMT2	1	0	0	0	0	0	0	0	0	1	1
61890	620	SERPINF1	1	0	0	1	1	0	0	0	0	3	1
47603	621	LILRB1	1	0	0	0	1	1	0	1	0	4	1
25166	622	HNRPDL	1	0	0	1	1	1	0	1	0	5	1
5878	623	NOC3L	1	0	0	0	0	1	0	1	1	4	1
53063	624	WDR59	1	0	0	0	0	0	0	0	1	2	1
28615	625	C10orf35	1	0	0	0	1	0	0	0	1	3	1
38878	626	TIPARP	1	0	1	0	0	1	0	0	0	3	2
49663	627	CMTM8	1	0	1	0	0	0	0	0	0	2	2
55622	628	NOL8	1	0	0	0	0	0	0	0	1	2	1
14891	629	LINGO2	1	0	0	0	0	0	0	0	0	1	1
52888	630	TIMM21	1	0	1	1	1	1	0	1	0	6	2
42247	631	C5orf51	1	0	0	0	0	0	0	0	1	2	1
14696	632	CYBASC3	1	0	0	0	0	0	0	0	0	1	1
61807	633	ZDHHC9	1	0	0	0	0	0	0	0	0	1	1
65926	634	TCF3	1	0	0	0	1	0	0	1	1	4	1
19149	635	SERTAD2	1	0	0	0	0	0	0	1	0	2	1
68307	636	CD3D	1	0	0	0	0	0	0	0	0	1	1
3345	637	GIMAP7	1	0	0	0	1	0	1	0	0	3	1
2072	638	NOLC1	1	0	0	0	0	0	0	1	0	2	1
8050	639	C22orf29	1	0	0	1	1	0	0	0	1	4	1
49930	640	EIF3G	1	1	0	0	1	1	0	0	0	4	2
34287	641	MRPS27	1	0	0	0	0	1	0	0	0	2	1
4576	642	GBP1	1	0	0	0	0	0	1	0	0	2	1
35327	643	DIMT1	1	0	0	0	0	1	0	0	0	2	1
28311	644	TYSND1	1	0	0	0	1	0	0	0	1	3	1
53538	645	SFTPD	1	0	0	0	1	0	0	0	0	2	1
58154	646	PITPNC1	1	0	0	1	1	0	0	0	0	3	1
2474	647	TNFRSF21	1	1	0	0	0	0	0	1	0	3	2
67352	648	ZNF101	1	0	0	0	1	0	0	1	0	3	1
42780	649	ANAPC1	1	0	0	0	1	1	0	0	0	3	1
1206	650	ZNF480	1	0	0	0	1	0	0	1	0	3	1
53825	651	IFNG	1	0	0	1	1	0	1	0	0	4	1
32700	652	BRIX1	1	0	0	0	0	1	0	0	1	3	1
66441	653	SYNE2	1	0	0	1	1	0	0	0	1	4	1
49554	654	FAM46A	1	0	0	0	0	0	1	0	0	2	1
18970	655	RCL1	1	0	0	1	1	1	0	1	0	5	1
8647	656	SLAIN1	1	1	0	0	0	1	0	0	0	3	2
49500	657	RABGGTB	1	0	0	0	0	0	0	0	0	1	1
38645	658	FAR2	1	0	0	0	0	0	0	1	0	2	1
32826	659	ACTA2	1	0	0	1	0	0	0	1	0	3	1
12448	660	TMEM8B	1	1	1	0	0	0	0	1	0	4	3
13455	661	WDR67	1	0	0	1	0	0	0	0	0	2	1
17364	662	PRKCA	1	0	0	0	1	0	0	0	0	2	1
51448	663	ESYT1	1	0	0	0	0	0	0	1	0	2	1
24918	664	ZNF329	1	0	1	1	1	1	1	0	0	6	2
37749	665	SMARCD3	1	1	0	0	0	0	0	0	0	2	2
38978	666	DKFZP586I1420	1	0	0	0	0	1	0	0	0	2	1
1521	667	HMOX1	1	0	0	0	1	1	0	1	0	4	1
54114	668	ZZZ3	1	0	0	0	1	1	0	1	0	4	1
3839	669	ARMCX2	1	0	0	0	1	0	1	0	1	4	1
57739	670	PCNX	1	0	1	1	1	0	0	0	0	4	2
18435	671	TRMT112	1	0	0	0	0	1	0	0	0	2	1
11238	672	DDX18	1	0	0	0	1	1	0	1	1	5	1
11822	673	NRG1	1	0	0	0	0	0	0	0	0	1	1
10499	674	YTHDC1	1	0	0	0	0	0	0	0	0	1	1
66533	675	SDCCAG3	1	0	0	0	1	0	0	0	1	3	1
21501	676	CYB561	1	0	0	1	1	0	0	0	1	4	1
56566	677	LGALS3BP	1	1	0	1	1	0	0	1	0	5	2
21931	678	VPS51	1	0	0	0	0	0	0	1	0	2	1
64977	679	CCDC170	1	0	0	0	0	0	0	0	0	1	1
15588	680	SLC7A7	1	0	0	0	1	0	0	0	0	2	1
12570	681	ZNF683	1	0	0	1	1	1	0	0	0	4	1
50623	682	TNFAIP6	1	0	0	0	0	0	0	0	0	1	1
58135	683	DMXL2	1	0	0	0	0	1	0	0	0	2	1
20700	684	CD86	1	0	0	0	1	0	0	0	0	2	1
30028	685	ATG7	1	0	0	0	0	0	1	0	0	2	1
60036	686	KIF13B	1	0	1	0	0	0	1	0	0	3	2
3017	687	VIM	1	0	0	1	0	1	0	0	0	3	1
9412	688	CAPNS1	1	0	1	0	1	1	1	0	0	5	2
46627	689	TMEM123	1	0	0	0	1	0	1	0	0	3	1
7856	690	GAL3ST4	1	0	0	0	0	0	0	0	1	2	1
37377	691	ANKRD46	1	0	0	0	1	1	0	0	0	3	1
26846	692	PDIA5	1	0	0	0	1	1	0	0	1	4	1
65026	693	MR1	1	0	0	0	0	0	0	0	0	1	1
3843	694	HDAC2	1	0	0	0	1	0	0	0	0	2	1
33853	695	PRDM8	1	0	0	1	1	0	0	0	0	3	1
13162	696	ST6GAL1	1	0	1	0	0	1	0	0	1	4	2
16198	697	PLA2G16	1	0	1	1	1	0	0	0	0	4	2
21509	698	SH3PXD2A	1	0	0	0	1	0	0	0	0	2	1
54226	699	GNS	1	1	1	0	1	0	0	0	0	4	3
63986	700	ZCCHC7	1	0	0	1	0	1	1	0	1	5	1
28734	701	KCNG1	1	0	1	0	0	0	0	0	0	2	2
37284	702	TRIM28	1	0	0	0	1	0	0	0	0	2	1
50483	703	VNN3	1	0	0	0	0	0	0	0	0	1	1
55317	704	RPL19	1	0	0	0	0	1	1	0	0	3	1
56295	705	GTPBP3	1	0	0	0	0	0	0	0	1	2	1
39327	706	MMP9	1	0	0	0	0	0	0	0	0	1	1
12209	707	HVCN1	1	0	0	1	0	1	0	0	0	3	1
37891	708	RBPJ	1	0	1	0	0	0	0	0	0	2	2
14077	709	MAP3K4	1	0	0	0	0	0	0	0	0	1	1
53753	710	SLCO3A1	1	0	1	1	1	0	0	0	0	4	2
46193	711	RPP40	1	1	1	0	1	1	0	0	1	6	3
45166	712	PROS1	1	0	0	0	0	0	0	1	0	2	1
55076	713	PDCD4	1	0	0	0	0	0	1	0	1	3	1
33975	714	ARHGAP26	1	0	1	0	0	0	0	0	0	2	2
7658	715	LTA	1	0	0	0	1	0	0	0	0	2	1
2279	716	EPRS	1	0	0	0	0	0	0	0	0	1	1
4798	717	PAG1	1	0	0	0	1	0	0	0	0	2	1
61456	718	METRNL	1	0	0	1	0	1	0	0	0	3	1
7762	719	MAPK14	1	0	0	0	0	0	0	0	0	1	1
40439	720	TTC39B	1	0	0	0	0	0	0	0	0	1	1
38897	721	MRI1	1	0	0	0	1	0	0	0	1	3	1
66147	722	PLOD1	1	0	1	0	1	0	1	1	0	5	2
24315	723	C11orf1	1	0	1	0	1	0	0	0	0	3	2
39364	724	LGALSL	1	0	0	0	0	0	0	1	0	2	1
30996	725	GOLM1	1	0	0	0	0	0	0	1	0	2	1
14227	726	RRP1B	1	0	0	0	0	0	0	0	0	1	1
41018	727	GBA	1	0	0	0	1	0	1	0	0	3	1
54493	728	ITGA2B	1	0	0	0	0	0	0	1	0	2	1
28612	729	ZNF146	1	0	0	0	0	0	0	0	0	1	1
34217	730	RPS16	1	0	0	0	1	1	0	0	0	3	1
48798	731	CIAPIN1	1	1	1	0	1	1	0	0	0	5	3
39910	732	HNRNPD	1	0	0	0	0	0	0	0	0	1	1
13	733	HERPUD2	1	0	0	0	1	0	0	0	0	2	1
51744	734	TOP2B	1	1	1	0	0	0	0	1	0	4	3
36381	735	NHP2L1	1	0	0	0	0	0	0	0	0	1	1
25048	736	CTSG	1	0	0	0	1	0	0	1	0	3	1
60032	737	DUSP18	1	0	0	0	0	1	0	0	0	2	1
25918	738	DCXR	1	0	0	0	0	1	0	1	0	3	1
47086	739	HMGB2	1	0	0	0	0	0	1	0	0	2	1
50495	740	MIR600HG	1	0	0	0	1	0	0	0	0	2	1
39981	741	MPO	1	0	0	0	0	0	0	0	0	1	1
47092	742	PSIP1	1	1	0	0	1	0	1	1	1	6	2
62502	743	NOD2	1	0	0	1	0	0	0	0	0	2	1
3760	744	GNPTAB	1	0	0	0	0	0	0	0	0	1	1
5566	745	PIK3C2B	1	1	0	0	0	0	0	0	0	2	2
3372	746	TCN2	1	0	0	0	0	1	0	1	0	3	1
30522	747	C3orf37	1	0	0	0	1	0	0	0	0	2	1
39957	748	MIF	1	1	1	0	0	1	1	0	0	5	3
30474	749	PHC2	1	0	0	0	0	0	0	0	0	1	1
37947	750	USP3	1	0	0	0	0	0	0	0	0	1	1
26694	751	GSTO1	1	0	0	0	0	0	0	0	0	1	1
13912	752	FGR	1	0	0	1	1	1	0	0	0	4	1
59911	753	LSM5	1	0	0	0	1	1	0	0	0	3	1
54471	754	TCF4	1	0	0	1	0	1	0	0	1	4	1
37270	755	ELP2	1	0	0	0	0	1	0	1	1	4	1
48180	756	PAFAH1B3	1	0	0	0	1	0	0	0	0	2	1
61156	757	LPAR6	1	0	0	1	1	0	0	0	0	3	1
57488	758	NONO	1	0	0	0	0	0	0	0	0	1	1
44621	759	GOLGA3	1	0	0	0	1	0	0	0	0	2	1
45386	760	LAT	1	0	0	0	0	0	0	0	0	1	1
48698	761	FOXD2	1	0	0	1	1	1	0	0	0	4	1
27340	762	CCNB1IP1	1	0	0	0	0	1	0	0	0	2	1
67416	763	USP11	1	0	0	0	0	0	0	0	0	1	1
13306	764	TNIP3	1	0	0	1	1	0	1	0	0	4	1
26087	765	EHD4	1	0	0	1	0	1	0	1	0	4	1
46903	766	NSMCE1	1	1	0	0	1	0	0	0	0	3	2
14589	767	PRSS30P	1	0	0	0	0	0	0	1	0	2	1
46089	768	CRLF3	1	1	0	1	1	1	0	0	0	5	2
45609	769	SLC4A4	1	0	0	1	1	0	0	0	0	3	1
19603	770	RPF2	1	0	0	0	0	1	0	1	1	4	1
52521	771	UBIAD1	1	0	0	0	0	0	0	1	0	2	1
22540	772	VCL	1	0	0	0	1	0	1	0	0	3	1
7043	773	PPP2R5C	1	0	0	0	1	0	0	1	1	4	1
34722	774	OCIAD1	1	0	1	0	0	1	0	0	0	3	2
8881	775	ZNF548	1	0	0	0	1	0	1	1	1	5	1
64427	776	IL12RB1	1	0	0	0	0	1	1	1	1	5	1
7104	777	SMAD7	1	0	0	0	0	0	0	0	0	1	1
20613	778	CCDC41	1	0	1	0	1	0	0	0	0	3	2
31227	779	TSPAN17	1	0	0	0	0	1	1	0	0	3	1
3620	780	AKR1B1	1	0	1	0	1	0	0	1	0	4	2
22120	781	CSRP1	1	0	1	0	0	0	1	1	0	4	2
5015	782	ANXA4	1	0	0	1	1	0	0	1	0	4	1
17818	783	MVP	1	0	1	1	0	1	0	1	0	5	2
36592	784	CEBPA	1	0	0	0	1	0	0	1	0	3	1
316	785	LCMT2	1	0	0	0	0	1	0	1	0	3	1
32157	786	MTHFD1L	1	0	0	1	1	0	0	0	0	3	1
33239	787	MFSD10	1	1	0	1	1	1	0	0	0	5	2
2899	788	TTYH3	1	0	0	0	0	1	0	0	0	2	1
5195	789	PFKFB2	1	0	0	0	0	0	0	0	0	1	1
13231	790	DOK2	1	0	0	1	1	0	0	0	0	3	1
48839	791	RPL4	1	0	0	0	1	0	0	1	0	3	1
5426	792	CLSTN3	1	0	0	1	0	0	1	0	0	3	1
36098	793	SLAMF7	1	0	0	1	0	0	0	1	0	3	1
44427	794	MRPL3	1	1	1	0	0	1	0	0	0	4	3
48791	795	TCN1	1	0	0	0	0	0	0	0	0	1	1
23624	796	ACAA2	1	0	0	0	0	0	1	1	0	3	1
14294	797	P2RX5	1	0	0	0	0	0	0	0	1	2	1
35139	798	RASGRP3	1	0	0	0	0	0	0	0	1	2	1
17226	799	PRPSAP2	1	0	0	1	0	1	0	0	0	3	1
17055	800	HAPLN3	1	0	0	0	0	0	0	0	1	2	1
57771	801	DUSP3	1	0	0	0	0	0	0	0	0	1	1
11610	802	HNRNPM	1	0	0	0	0	0	0	0	0	1	1
20217	803	EIF3D	1	0	0	0	0	1	1	0	0	3	1
15462	804	JAKMIP1	1	0	0	0	0	0	0	0	0	1	1
7476	805	RAB31	1	0	0	0	0	1	0	0	0	2	1
11886	806	TRAT1	1	0	0	0	0	1	0	0	0	2	1
41939	807	CMSS1	1	0	1	0	0	0	0	1	0	3	2
22588	808	LUC7L	1	0	0	0	0	0	0	0	1	2	1
28986	809	DDX21	1	0	1	0	0	0	0	0	0	2	2
23811	810	DNMT3A	1	0	0	0	1	0	1	1	1	5	1
48013	811	ZFAND1	1	0	0	0	1	1	0	1	0	4	1
15325	812	LRRC8C	1	0	0	0	0	0	0	0	0	1	1
39444	813	PLAC8	1	0	0	1	1	0	0	1	0	4	1
24604	814	CD151	1	0	0	0	1	0	0	0	0	2	1
20721	815	ABCB1	1	0	0	1	1	0	0	0	0	3	1
61814	816	SLC1A7	1	0	0	1	1	0	0	1	0	4	1
10485	817	CAST	1	0	0	0	1	0	0	0	0	2	1
14343	818	SGPL1	1	0	0	0	0	0	1	1	1	4	1
32940	819	RAB37	1	0	0	0	0	0	0	0	0	1	1
36113	820	MRPL24	1	1	0	0	0	1	0	0	0	3	2
60474	821	ID2	1	0	0	0	0	0	0	1	0	2	1
54141	822	TIMD4	1	0	0	0	0	0	0	0	1	2	1
31706	823	FGL2	1	0	0	1	1	0	0	1	0	4	1
32401	824	PVRIG	1	0	0	0	0	0	0	0	0	1	1
21023	825	GLT25D2	1	0	0	0	1	0	0	0	0	2	1
60717	826	PADI4	1	0	0	0	0	0	0	0	0	1	1
7166	827	NXT1	1	0	0	0	0	1	0	0	0	2	1
89	828	C7orf23	1	0	0	0	1	0	0	1	0	3	1
38642	829	MYOF	1	0	0	1	1	0	0	1	0	4	1
33737	830	CFLAR	1	0	0	0	0	0	0	1	0	2	1
20746	831	DUSP5	1	0	0	0	0	1	0	0	0	2	1
35333	832	THEM6	1	0	0	0	0	0	0	0	1	2	1
26712	833	S1PR5	1	0	0	1	0	0	0	0	1	3	1
67920	834	CD97	1	0	0	1	1	1	0	0	0	4	1
21505	835	F13A1	1	0	0	0	0	0	0	0	0	1	1
67511	836	C1orf109	1	0	0	0	0	1	0	1	0	3	1
20436	837	PAQR4	1	0	0	1	1	1	1	1	0	6	1
34083	838	NACC2	1	0	0	1	1	1	0	1	0	5	1
52271	839	PLEKHB1	1	0	0	0	1	0	0	1	0	3	1
13521	840	MRPS26	1	0	0	1	1	0	0	0	0	3	1
42381	841	EEF1B2	1	1	1	0	1	1	0	0	0	5	3
27749	842	SRBD1	1	0	0	0	0	0	1	0	0	2	1
19718	843	CXCR7	1	0	0	0	0	0	1	0	0	2	1
30550	844	LCK	1	0	0	0	0	0	0	0	0	1	1
31886	845	SEPHS1	1	0	0	1	1	0	0	0	1	4	1
53317	846	CLEC2D	1	0	0	0	0	1	0	0	1	3	1
34255	847	TPP2	1	0	0	0	0	0	0	0	1	2	1
16381	848	APRT	1	0	1	0	0	1	1	0	0	4	2
52340	849	SERPINB1	1	0	0	0	0	0	0	0	0	1	1
1297	850	QSOX2	1	0	0	0	1	0	0	0	1	3	1
42372	851	SESTD1	1	0	0	0	0	0	0	0	0	1	1
60804	852	DIAPH1	1	1	1	1	1	0	1	0	0	6	3
17417	853	RAB27A	1	0	0	0	1	1	0	1	0	4	1
45634	854	USP47	1	0	0	1	0	0	0	0	0	2	1
62985	855	THOC1	1	0	0	0	0	0	0	0	1	2	1
35238	856	RPAP2	1	0	0	1	1	1	0	1	0	5	1
36538	857	MXRA7	1	0	0	1	1	0	0	0	0	3	1
24611	858	TRAPPC6A	1	0	0	0	1	1	1	1	0	5	1
35007	859	EML4	1	0	0	0	0	0	0	0	1	2	1
59124	860	ZNF573	1	0	0	0	1	0	0	1	0	3	1
16485	861	HLTF	1	0	0	0	0	0	0	0	0	1	1
47882	862	ZNF827	1	0	0	1	0	0	0	0	1	3	1
63490	863	CREB3L2	1	0	1	1	1	1	1	0	0	6	2
1355	864	PLAUR	1	0	0	0	1	0	0	0	0	2	1
47088	865	LAMP5	1	1	0	0	0	0	0	1	0	3	2
6683	866	MRPS31	1	0	0	0	1	0	0	1	1	4	1
3437	867	TNFAIP8	1	0	0	0	0	1	0	0	0	2	1
5599	868	ITGAL	1	0	0	0	0	0	1	1	0	3	1
58853	869	LILRA5	1	0	0	0	1	1	0	0	0	3	1
33973	870	FKBP4	1	0	0	0	0	0	0	0	0	1	1
29964	871	TBXAS1	1	0	0	1	0	0	0	1	0	3	1
53465	872	ARHGAP19	1	0	0	0	0	0	1	0	0	2	1
51666	873	LYRM4	1	0	0	1	1	1	0	1	0	5	1
23129	874	CYFIP1	1	0	0	1	0	0	0	0	0	2	1
17631	875	DIRC2	1	0	0	0	0	1	0	1	0	3	1
50859	876	ABCC3	1	0	0	0	1	0	0	1	0	3	1
52381	877	IGHV5-78	1	0	0	0	0	1	0	1	0	3	1
62049	878	BIN1	1	0	0	0	0	0	0	0	0	1	1
34481	879	APOBEC3C	1	0	0	1	1	0	1	1	0	5	1
42260	880	AUTS2	1	0	0	1	0	0	0	0	0	2	1
58636	881	ATP5L	1	0	0	0	1	0	0	0	0	2	1
48641	882	NDFIP1	1	0	0	0	1	1	0	1	0	4	1
24452	883	ITGAM	1	0	0	1	1	0	0	0	0	3	1
25113	884	GYG1	1	0	0	1	0	0	1	1	0	4	1
23264	885	SEPT1	1	0	0	0	0	0	0	0	0	1	1
34914	886	DPYSL2	1	0	0	0	0	0	0	0	0	1	1
17484	887	RPL36	1	0	0	0	1	1	0	0	0	3	1
13574	888	SALL2	1	0	0	0	0	0	1	0	0	2	1
39281	889	CD5	1	0	0	0	0	0	0	0	0	1	1
31495	890	EDARADD	1	0	0	1	1	0	0	0	0	3	1
64849	891	ADAM17	1	0	0	0	0	0	0	0	0	1	1
35254	892	ZNF239	1	1	1	0	0	0	0	0	0	3	3
62279	893	ORC5	1	0	0	0	1	1	0	1	0	4	1
35886	894	MRPS18B	1	1	0	0	0	0	0	0	0	2	2
393	895	CCT7	1	1	0	0	0	1	0	0	0	3	2
67597	896	C12orf65	1	0	0	0	0	0	0	0	0	1	1
1389	897	MSH6	1	0	0	1	1	0	0	1	0	4	1
14914	898	RNMT	1	0	0	0	0	0	0	1	0	2	1
63497	899	ITM2A	1	0	0	0	0	0	0	0	0	1	1
37733	900	PPP1R3E	1	0	0	0	1	0	0	0	1	3	1
21330	901	TSPYL2	1	0	0	0	0	0	0	0	0	1	1
3805	902	NET1	1	0	0	0	0	0	0	0	0	1	1
56251	903	IGIP	1	0	0	0	1	0	0	0	1	3	1
11696	904	CXCL16	1	0	0	0	0	1	0	0	0	2	1
57596	905	PPAN	1	0	0	0	0	0	0	0	0	1	1
9125	906	PLEKHF1	1	0	0	0	0	0	0	0	1	2	1
50399	907	TOMM20	1	0	1	0	1	1	0	1	0	5	2
49133	908	RCN2	1	1	1	0	0	1	0	1	0	5	3
35366	909	UBE2F	1	0	0	0	1	0	0	1	0	3	1
66008	910	RPS20	1	0	0	0	0	0	1	1	0	3	1
2006	911	PNN	1	0	0	0	0	0	0	0	1	2	1
26766	912	C12orf75	1	0	0	0	0	0	0	0	0	1	1
14172	913	ADCY9	1	1	1	1	0	0	0	0	0	4	3
25180	914	NUP88	1	0	0	0	0	1	0	1	0	3	1
2308	915	FAM126B	1	0	0	0	0	0	0	0	0	1	1
62688	916	LIG1	1	0	0	0	1	0	0	0	1	3	1
61042	917	VNN1	1	0	0	0	0	0	0	0	0	1	1
68156	918	CPM	1	0	0	0	1	0	0	0	0	2	1
58584	919	ADAMTSL4	1	0	0	0	0	1	0	0	0	2	1
437	920	ADHFE1	1	1	1	1	0	0	0	0	0	4	3
18477	921	WDFY2	1	0	0	0	0	0	0	0	0	1	1
54341	922	C22orf32	1	0	0	0	1	0	0	1	0	3	1
14582	923	AGFG1	1	0	0	0	0	1	0	0	0	2	1
55243	924	TRMT5	1	0	0	0	1	1	0	0	0	3	1
44276	925	GRAMD3	1	0	0	1	0	0	0	1	0	3	1
53256	926	LUC7L3	1	0	0	0	1	0	0	0	1	3	1
64802	927	KLF4	1	0	0	0	0	0	0	0	0	1	1
28861	928	SNRPF	1	0	0	0	1	1	0	0	0	3	1
64381	929	LOXL3	1	0	0	1	0	0	0	0	0	2	1
8192	930	PARM1	1	1	0	0	0	0	0	0	0	2	2
61614	931	UBAP2	1	0	0	0	0	0	0	0	0	1	1
38489	932	PLXDC2	1	0	0	0	0	0	0	0	0	1	1
33741	933	DEFA4	1	0	0	0	0	0	0	0	0	1	1
16957	934	CYP1B1	1	0	0	1	0	0	0	0	0	2	1
15691	935	PCBD1	1	0	0	1	0	0	0	0	0	2	1
15385	936	PGD	1	0	0	0	0	0	0	0	0	1	1
48585	937	WDR74	1	0	0	0	0	0	0	0	0	1	1
67434	938	HNRNPH3	1	0	0	0	0	0	0	0	0	1	1
68229	939	PPAPDC1B	1	0	0	0	0	0	0	0	1	2	1
28586	940	NFKB1	1	0	0	0	1	0	1	1	0	4	1
49659	941	YIPF1	1	0	0	0	0	0	0	0	0	1	1
3466	942	NSUN6	1	0	0	0	0	0	0	1	0	2	1
13388	943	CD300C	1	0	0	1	0	0	0	0	0	2	1
60365	944	NCEH1	1	1	0	0	0	0	0	0	0	2	2
40835	945	CXCR6	1	0	0	0	0	0	0	1	0	2	1
3975	946	S100A8	1	0	0	0	1	0	0	0	0	2	1
39477	947	C21orf7	1	0	0	0	0	1	0	0	0	2	1
54292	948	NARG2	1	0	0	0	0	1	0	0	0	2	1
60613	949	PEBP1	1	0	0	0	1	1	0	1	0	4	1
8977	950	MARCH3	1	0	0	0	0	0	0	0	0	1	1
61365	951	NKRF	1	0	0	0	1	1	0	0	0	3	1
63491	952	C21orf2	1	0	0	0	0	0	0	1	1	3	1
59773	953	ST13	1	0	0	0	0	1	0	1	0	3	1
21469	954	LINC00260	1	0	0	0	0	0	0	0	0	1	1
44306	955	NAP1L1	1	0	0	0	1	1	0	0	0	3	1
16624	956	TLR10	1	0	0	0	0	1	1	0	0	3	1
25560	957	HNRNPA0	1	0	1	0	1	0	0	0	0	3	2
31859	958	B3GALT2	1	0	0	0	0	0	0	1	0	2	1
16069	959	RPUSD4	1	0	0	0	1	0	0	1	1	4	1
19709	960	CECR5	1	0	1	0	1	0	0	0	1	4	2
17150	961	DDX31	1	0	0	1	1	0	0	1	0	4	1
60519	962	MST4	1	0	0	1	1	1	0	0	0	4	1
59569	963	BYSL	1	0	1	0	1	1	0	0	0	4	2
199	964	TAGAP	1	0	0	0	0	0	0	1	0	2	1
59738	965	TIMM9	1	0	0	0	0	1	0	1	0	3	1
331	966	PRMT6	1	1	1	1	1	0	0	1	0	6	3
55381	967	EPHA4	1	0	1	0	0	0	0	0	0	2	2
2177	968	MAP3K3	1	1	0	0	1	0	1	0	0	4	2
31155	969	EMP1	1	0	0	1	1	0	0	1	0	4	1
23768	970	RDH14	1	0	1	1	1	0	0	1	0	5	2
9539	971	CNOT7	1	0	1	0	0	1	0	0	1	4	2
34879	972	TSPO	1	0	1	1	1	0	0	0	0	4	2
52719	973	RPS14	1	0	0	0	1	1	0	0	0	3	1
66966	974	TCTA	1	0	0	0	0	0	1	0	0	2	1
43682	975	FEZ1	1	0	0	0	0	0	0	1	0	2	1
51191	976	LINC00324	1	0	0	0	0	0	0	0	0	1	1
38525	977	TUT1	1	0	0	0	0	0	0	1	0	2	1
57138	978	WBP1L	1	0	0	0	0	0	0	0	0	1	1
1686	979	EIF2AK3	1	0	0	1	0	0	0	0	0	2	1
59937	980	KDSR	1	0	0	0	0	0	0	0	1	2	1
55113	981	SFXN2	1	0	0	0	0	0	0	1	1	3	1
47324	982	FARSB	1	0	0	0	0	1	0	0	0	2	1
64850	983	GALNT10	1	0	0	0	0	1	0	0	1	3	1
53819	984	PIGN	1	0	0	1	0	1	0	0	0	3	1
36659	985	ATP5G2	1	0	0	0	1	1	0	0	0	3	1
49204	986	MAF	1	0	0	1	0	0	0	0	1	3	1
10098	987	ANXA5	1	0	1	1	0	0	0	1	0	4	2
25370	988	ZNF470	1	0	0	0	0	0	1	0	1	3	1
44196	989	TCL1A	1	0	0	0	0	1	0	0	0	2	1
48938	990	TFAM	1	0	0	1	1	1	0	0	0	4	1
46998	991	VAV3	1	0	0	0	1	1	0	0	0	3	1
15116	992	ZMYND19	1	0	0	0	0	0	0	0	1	2	1
67238	993	LAIR2	1	0	0	0	0	0	0	0	1	2	1
58568	994	VIPR1	1	0	0	0	1	0	0	1	1	4	1
34647	995	SOX13	1	0	1	1	1	0	0	1	0	5	2
45475	996	SLC9A9	1	0	1	0	0	0	0	1	0	3	2
8761	997	WDR89	1	0	0	0	0	0	0	0	0	1	1
39373	998	NGDN	1	0	0	0	0	0	0	0	0	1	1
13424	999	CTPS2	1	0	0	1	1	0	0	0	1	4	1
4122	1000	POLR3H	1	0	0	0	0	0	0	0	0	1	1
44200	1001	ZBED5	1	0	0	0	1	0	0	0	1	3	1
34229	1002	UBE2D2	1	0	1	1	0	0	0	0	0	3	2
41058	1003	DOLPP1	1	0	0	0	0	0	0	0	1	2	1
18452	1004	TSR1	1	0	0	0	0	0	0	0	1	2	1
56379	1005	STX6	1	0	0	0	0	0	0	0	0	1	1
33764	1006	MCCC1	1	0	0	1	1	1	0	0	1	5	1
37125	1007	SEL1L3	1	0	1	0	0	0	0	0	1	3	2
10629	1008	TMEM42	1	0	0	0	1	0	1	1	0	4	1
11236	1009	CLEC4E	1	0	0	0	0	0	0	0	0	1	1
46819	1010	ST6GALNAC6	1	0	0	1	0	0	0	1	1	4	1
14945	1011	PARP9	1	0	1	0	0	0	0	0	0	2	2
23416	1012	TIMP1	1	0	0	0	0	1	0	0	1	3	1
55739	1013	KLHL34	1	0	0	0	0	0	0	0	1	2	1
6942	1014	TTC16	1	0	0	1	1	0	0	1	0	4	1
34921	1015	SH3BP2	1	0	0	1	0	0	0	0	0	2	1
5106	1016	CLIC1	1	0	0	1	1	0	1	0	0	4	1
21201	1017	VRK1	1	0	0	0	0	1	0	0	0	2	1
9996	1018	S100A12	1	0	0	0	1	0	0	0	0	2	1
29684	1019	GNG2	1	0	0	0	0	0	0	0	1	2	1
38282	1020	FAM53B	1	0	1	1	1	1	0	0	0	5	2
23566	1021	QPCT	1	0	0	0	0	0	0	0	0	1	1
297	1022	DAP3	1	0	0	0	1	1	0	0	0	3	1
66668	1023	BLMH	1	0	0	1	0	0	0	1	0	3	1
68460	1024	HIST1H3H	1	0	0	0	0	0	0	0	0	1	1
14726	1025	MRPS33	1	1	1	0	1	1	0	0	0	5	3
40691	1026	SH3BGRL3	1	0	0	1	0	1	1	0	0	4	1
39673	1027	KIAA0319L	1	0	0	0	0	0	0	0	0	1	1
18429	1028	NSG1	1	0	0	0	0	0	0	0	1	2	1
23834	1029	BNC2	1	0	0	0	0	1	0	0	0	2	1
6196	1030	NLRP12	1	0	0	0	0	1	0	0	0	2	1
52421	1031	PIK3CG	1	0	0	0	0	1	1	1	0	4	1
67269	1032	C3orf62	1	0	0	0	0	0	1	0	0	2	1
12442	1033	THBS1	1	0	0	0	0	1	1	1	0	4	1
63245	1034	RNMTL1	1	0	0	0	0	1	0	0	0	2	1
49965	1035	FUT8	1	1	1	0	0	1	0	0	0	4	3
14570	1036	DGKG	1	1	1	0	0	0	0	0	0	3	3
34213	1037	NAA25	1	0	0	1	1	0	0	0	0	3	1
64337	1038	SLC22A4	1	0	0	0	0	0	0	0	0	1	1
25164	1039	DENND1B	1	1	1	0	0	0	0	1	0	4	3
48785	1040	BCL9	1	0	0	0	0	0	0	0	0	1	1
49700	1041	APLP2	1	0	1	0	0	0	0	0	0	2	2
4209	1042	FLVCR2	1	0	0	1	0	0	0	1	0	3	1
5098	1043	VOPP1	1	0	0	0	0	0	0	0	0	1	1
9714	1044	PTPLAD1	1	0	0	0	0	1	0	0	0	2	1
7148	1045	DYSF	1	0	1	0	0	1	0	1	0	4	2
4792	1046	CLPP	1	1	1	0	0	1	0	0	0	4	3
20977	1047	RASSF4	1	0	1	1	1	0	0	0	0	4	2
26689	1048	CDC14B	1	0	0	0	0	0	0	0	1	2	1
24154	1049	ZNF385A	1	0	0	0	0	1	1	0	0	3	1
52027	1050	ERCC6L2	1	0	0	0	1	0	0	1	0	3	1
56843	1051	TMEM220	1	0	0	0	0	0	1	0	0	2	1
40494	1052	CUTA	1	0	0	0	0	0	0	0	0	1	1
2502	1053	MARCO	1	0	0	0	0	0	0	0	0	1	1
50284	1054	DLGAP4	1	0	0	1	0	1	0	0	0	3	1
19192	1055	UTP14A	1	0	0	0	0	0	0	0	0	1	1
45769	1056	AKIRIN2	1	0	0	1	1	1	0	1	0	5	1
547	1057	NOP56	1	0	0	0	0	0	0	0	0	1	1
52193	1058	TRIM69	1	0	0	1	1	0	0	0	0	3	1
1867	1059	EXOSC2	1	0	0	1	0	1	0	0	0	3	1
57199	1060	AKAP13	1	0	0	0	0	0	0	0	0	1	1
7022	1061	CSF1R	1	0	0	0	1	1	0	1	0	4	1
63977	1062	ZEB1	1	0	0	0	0	0	0	0	0	1	1
60152	1063	PHTF1	1	0	0	0	1	0	0	1	0	3	1
46995	1064	IL18BP	1	1	0	1	1	0	1	0	1	6	2
42735	1065	BTN3A1	1	1	0	0	0	0	0	0	0	2	2
5699	1066	MS4A1	1	0	0	0	0	0	1	0	1	3	1
9908	1067	MPHOSPH10	1	0	0	0	0	0	0	1	0	2	1
36913	1068	NOL6	1	0	0	0	0	0	0	1	0	2	1
27994	1069	HCG27	1	0	0	0	0	1	0	0	0	2	1
32613	1070	FBXL5	1	0	0	0	0	0	0	0	0	1	1
4260	1071	RPL13AP3	1	0	0	0	0	1	0	0	1	3	1
23536	1072	TP53I11	1	0	0	0	0	1	0	1	0	3	1
34131	1073	ADORA2A	1	0	0	0	0	0	0	0	0	1	1
4838	1074	ABR	1	0	0	0	1	1	1	1	0	5	1
27716	1075	DPPA4	1	0	0	1	0	0	0	0	0	2	1
39025	1076	ZNF428	1	1	0	0	0	0	0	0	0	2	2
15176	1077	SRSF5	1	0	0	0	0	0	1	0	0	2	1
3844	1078	TNFSF13B	1	0	0	0	0	0	0	0	0	1	1
22388	1079	GCNT1	1	0	0	0	1	0	0	0	0	2	1
29161	1080	DRAXIN	1	0	0	1	0	1	0	0	0	3	1
15356	1081	RIOK1	1	0	0	0	0	1	0	0	0	2	1
42204	1082	DAAM2	1	0	1	0	0	0	0	0	0	2	2
60002	1083	ZNF830	1	0	0	0	0	0	0	0	0	1	1
40354	1084	BCL6	1	1	1	1	1	1	0	1	0	7	3
14758	1085	SLC24A6	1	0	0	1	0	0	0	1	1	4	1
6105	1086	FXR1	1	0	0	0	1	0	1	0	0	3	1
68202	1087	AFG3L2	1	0	0	1	0	0	0	0	0	2	1
61881	1088	MRTO4	1	0	0	0	0	1	0	0	0	2	1
32261	1089	P2RY10	1	0	0	0	0	0	0	0	0	1	1
42751	1090	KIAA0922	1	0	0	0	0	0	1	1	1	4	1
23823	1091	CTSD	1	0	0	0	1	0	0	1	0	3	1
5820	1092	KLF12	1	0	0	0	0	0	0	0	0	1	1
11748	1093	ANP32B	1	0	0	0	0	0	0	0	0	1	1
45292	1094	PNOC	1	0	0	0	0	0	0	0	0	1	1
28832	1095	AGPAT2	1	0	0	1	1	0	0	0	0	3	1
18950	1096	MAK16	1	0	0	0	1	1	0	1	0	4	1
61938	1097	TASP1	1	0	0	0	0	0	0	0	0	1	1
45816	1098	RPL28	1	0	0	0	1	0	0	1	0	3	1
63322	1099	PSAT1	1	0	0	0	0	0	0	0	0	1	1
21755	1100	IL15	1	0	0	1	1	0	0	1	0	4	1
32219	1101	YTHDF1	1	0	0	0	0	0	0	0	0	1	1
7240	1102	MIS12	1	1	0	0	0	1	0	0	0	3	2
40607	1103	ABCA6	1	0	0	0	0	0	1	0	0	2	1
30048	1104	EFHD1	1	0	0	0	1	0	0	0	0	2	1
61343	1105	GAS7	1	1	1	0	1	0	0	0	0	4	3
63873	1106	RAB24	1	1	1	0	1	0	0	0	0	4	3
37473	1107	MAPK1	1	0	0	0	1	0	0	0	0	2	1
11441	1108	P2RX1	1	0	0	0	1	0	0	1	0	3	1
18316	1109	PDCL3	1	1	0	0	0	0	0	0	0	2	2
37659	1110	LPGAT1	1	0	0	0	0	0	0	0	0	1	1
39500	1111	NUDT9	1	0	0	0	0	0	0	0	0	1	1
39818	1112	UQCC	1	0	0	1	1	1	0	0	1	5	1
39614	1113	IL27RA	1	0	0	1	1	0	0	1	0	4	1
29970	1114	MYL6	1	0	0	0	1	0	1	0	0	3	1
62996	1115	PAK1IP1	1	0	0	0	0	1	0	0	0	2	1
2033	1116	DYNLT1	1	0	0	0	0	0	0	1	0	2	1
52007	1117	INPPL1	1	0	0	0	1	1	0	1	0	4	1
17530	1118	MAPKAPK3	1	0	0	0	0	0	0	0	0	1	1
11949	1119	EIF4A3	1	0	0	0	0	1	0	0	0	2	1
51294	1120	FGF9	1	0	0	0	0	0	0	0	0	1	1
14290	1121	BIVM	1	0	0	0	0	0	0	1	0	2	1
42278	1122	ATP5G1	1	0	0	1	0	1	0	0	0	3	1
55456	1123	FAM165B	1	1	1	0	0	0	0	1	0	4	3
54540	1124	U2AF1L4	1	0	0	0	0	0	0	0	0	1	1
27419	1125	ATP1B3	1	0	0	0	0	0	1	0	0	2	1
59778	1126	LARP1B	1	1	0	0	0	1	0	0	0	3	2
2937	1127	DENR	1	0	0	0	0	1	0	0	0	2	1
22151	1128	MRPS9	1	0	0	0	0	0	0	0	0	1	1
2105	1129	C11orf31	1	0	1	1	0	0	0	0	1	4	2
66623	1130	CYP2E1	1	0	0	0	0	0	0	0	0	1	1
3999	1131	IPCEF1	1	0	0	0	1	0	0	1	1	4	1
34136	1132	NCR1	1	0	0	0	0	0	0	0	0	1	1
5582	1133	RRN3P1	1	0	0	0	0	0	0	0	1	2	1
63841	1134	DCK	1	1	1	0	1	1	0	0	0	5	3
64988	1135	SRSF1	1	0	0	0	0	0	0	0	1	2	1
32326	1136	TGDS	1	0	0	0	1	1	0	0	0	3	1
24559	1137	HSPE1	1	1	0	0	0	1	0	1	0	4	2
9123	1138	NACA	1	0	0	0	1	1	0	0	0	3	1
7519	1139	CXXC5	1	0	0	0	1	0	0	1	0	3	1
4856	1140	GRB10	1	1	0	0	0	1	0	0	0	3	2
22527	1141	PPIL1	1	1	1	0	0	0	0	0	0	3	3
49276	1142	CEP135	1	0	0	0	0	0	0	0	0	1	1
39036	1143	PIGP	1	0	0	0	0	0	0	0	0	1	1
49624	1144	HP	1	0	0	0	0	0	0	0	0	1	1
37223	1145	PPWD1	1	0	0	0	0	0	0	1	0	2	1
7563	1146	NSUN2	1	0	0	0	0	0	0	1	0	2	1
53548	1147	GDE1	1	0	0	0	0	0	0	1	0	2	1
15057	1148	NCBP2	1	1	0	0	1	0	1	0	0	4	2
26502	1149	KRI1	1	0	0	0	0	0	0	0	0	1	1
6209	1150	USP44	1	0	0	0	0	0	0	0	0	1	1
15637	1151	NIN	1	0	0	0	0	0	0	0	1	2	1
55459	1152	ZNF175	1	0	0	0	0	0	0	1	0	2	1
148	1153	C1orf216	1	0	0	1	1	0	0	1	0	4	1
47838	1154	TRIM21	1	0	0	0	1	0	1	0	0	3	1
63902	1155	GRWD1	1	0	0	0	0	0	0	0	0	1	1
15776	1156	LOC338799	1	0	0	0	1	0	0	0	0	2	1
45903	1157	THAP11	1	1	1	0	1	0	0	0	0	4	3
12041	1158	LARP4	1	0	0	1	1	1	0	0	0	4	1
57181	1159	RPS29	1	0	0	0	1	1	1	0	0	4	1
35124	1160	TCIRG1	1	0	0	1	1	1	1	1	0	6	1
39997	1161	TDP1	1	0	0	0	1	0	0	0	0	2	1
37102	1162	VARS	1	0	0	0	0	0	0	0	0	1	1
42597	1163	CYCS	1	1	1	0	0	1	0	0	0	4	3
10464	1164	IFT74	1	0	0	0	1	0	0	0	0	2	1
55257	1165	SORCS3	1	0	0	1	0	0	0	0	0	2	1
12066	1166	HNRNPH1	1	0	0	0	0	0	0	0	0	1	1
45497	1167	RPL17	1	0	1	0	0	1	0	1	0	4	2
58376	1168	BAG3	1	0	0	0	0	0	0	0	0	1	1
17138	1169	LRRC33	1	0	0	0	1	0	0	0	0	2	1
59398	1170	SIAH2	1	0	0	0	0	0	0	0	0	1	1
9320	1171	FAM134A	1	0	0	0	0	0	1	0	1	3	1
6155	1172	ERGIC1	1	0	0	0	0	1	0	0	0	2	1
7351	1173	TOMM70A	1	0	0	0	1	0	0	0	0	2	1
32058	1174	ACADVL	1	0	1	0	0	1	0	0	0	3	2
22361	1175	MFN2	1	0	0	0	1	0	1	1	0	4	1
55865	1176	SPECC1L	1	0	0	0	1	0	0	0	0	2	1
55643	1177	PRRG4	1	0	0	1	0	0	0	0	0	2	1
49202	1178	HSPA9	1	0	0	0	0	0	0	1	0	2	1
19917	1179	FAM160A2	1	0	0	0	0	0	0	0	0	1	1
31818	1180	IRF9	1	0	1	0	0	1	0	0	0	3	2
27234	1181	ERGIC3	1	0	0	0	1	1	0	0	0	3	1
53742	1182	CRELD1	1	0	0	0	1	0	1	0	0	3	1
67015	1183	TBRG4	1	0	0	0	1	0	0	0	0	2	1
37701	1184	SEPT9	1	0	0	0	0	0	0	0	0	1	1
43841	1185	LEO1	1	0	1	0	0	0	0	1	0	3	2
56390	1186	FUCA2	1	0	0	1	1	0	0	0	0	3	1
57060	1187	HIBADH	1	0	0	1	0	0	0	1	0	3	1
56603	1188	MTERFD1	1	0	0	0	0	1	0	0	0	2	1
60097	1189	DHRS9	1	0	0	0	0	0	1	0	0	2	1
15896	1190	ANAPC16	1	0	0	0	1	0	0	0	0	2	1
55973	1191	TAGLN	1	1	1	1	0	1	0	0	0	5	3
1685	1192	AHSA1	1	0	0	0	0	0	0	0	0	1	1
45378	1193	PNPLA6	1	0	1	0	1	1	1	0	0	5	2
14263	1194	MZF1	1	0	0	0	1	0	0	0	1	3	1
36162	1195	SLC25A15	1	0	1	1	1	0	0	0	0	4	2
65486	1196	IFI30	1	0	0	0	1	0	0	0	0	2	1
30709	1197	GPX1	1	0	0	0	0	0	0	0	0	1	1
46377	1198	ABCF1	1	0	0	0	0	0	0	0	0	1	1
34424	1199	REPS2	1	0	0	0	0	0	0	0	0	1	1
33847	1200	QTRT1	1	0	0	0	0	0	0	1	0	2	1
51626	1201	CFH	1	0	0	1	1	0	0	0	1	4	1
64058	1202	RAB7L1	1	0	0	0	0	0	0	1	0	2	1
68543	1203	SIRT4	1	0	0	0	0	0	0	1	0	2	1
46157	1204	PTP4A2	1	0	1	0	1	0	1	0	1	5	2
37746	1205	GNB2L1	1	0	0	0	0	0	1	0	0	2	1
48338	1206	CBY1	1	0	0	0	1	0	1	0	0	3	1
28573	1207	CCR2	1	0	0	1	0	0	0	0	0	2	1
59992	1208	GYPE	1	0	0	0	0	0	0	0	0	1	1
44492	1209	CTPS1	1	1	0	0	1	0	0	1	0	4	2
7512	1210	SPON2	1	0	0	1	0	0	0	0	0	2	1
58301	1211	XPO4	1	0	0	0	0	0	0	0	0	1	1
63464	1212	IPO4	1	0	0	0	1	0	0	0	1	3	1
52885	1213	BLOC1S1	1	0	0	1	0	0	1	1	0	4	1
47600	1214	DEDD	1	0	1	0	0	0	1	0	0	3	2
51246	1215	LPHN1	1	0	0	0	1	0	1	0	0	3	1
58285	1216	PDZK1IP1	1	0	0	0	0	0	0	1	1	3	1
50583	1217	PLIN2	1	0	0	0	1	0	0	0	0	2	1
15044	1218	CACYBP	1	0	1	0	0	0	0	0	0	2	2
29169	1219	STAT3	1	0	1	0	0	1	0	0	0	3	2
37361	1220	SUPT3H	1	0	0	0	0	1	1	1	0	4	1
20364	1221	HNMT	1	0	0	0	1	0	0	0	0	2	1
19561	1222	CPNE8	1	0	0	1	1	0	0	0	0	3	1
33112	1223	OPN3	1	0	0	1	0	0	0	0	0	2	1
9938	1224	CPQ	1	0	1	1	0	0	0	1	0	4	2
13565	1225	FKBP11	1	0	0	0	0	0	0	0	0	1	1
53537	1226	MTR	1	0	0	0	0	0	0	1	0	2	1
49413	1227	ZNF721	1	0	0	0	1	0	1	0	0	3	1
24489	1228	IRF1	1	0	0	0	0	1	0	1	0	3	1
67444	1229	ZNF260	1	0	0	0	0	1	0	0	0	2	1
64203	1230	GLA	1	0	0	0	0	0	0	0	0	1	1
417	1231	AKAP7	1	1	1	0	1	0	0	1	0	5	3
8816	1232	ILF2	1	1	1	0	0	1	0	1	0	5	3
57230	1233	UBTF	1	0	0	0	0	0	0	0	0	1	1
52212	1234	NOB1	1	0	0	0	0	1	0	1	0	3	1
41919	1235	TADA3	1	0	0	0	1	1	0	1	0	4	1
63773	1236	BPI	1	0	0	0	0	0	0	0	0	1	1
62484	1237	PSMB9	1	0	0	0	0	0	0	0	0	1	1
54527	1238	DENND1A	1	0	0	0	0	0	0	0	0	1	1
5784	1239	MPHOSPH9	1	0	0	0	0	1	0	1	1	4	1
58759	1240	OASL	1	0	0	1	1	0	0	1	0	4	1
8340	1241	CTSC	1	0	0	0	0	0	1	0	0	2	1
37323	1242	LAPTM4B	1	1	0	0	1	0	0	0	0	3	2
35593	1243	EPG5	1	0	0	0	0	0	0	0	0	1	1
49125	1244	MYD88	1	0	0	0	0	0	0	0	0	1	1
16615	1245	BOD1	1	0	0	1	1	1	0	1	0	5	1
6152	1246	ACOT9	1	0	0	0	0	0	0	0	0	1	1
26282	1247	AGPAT3	1	0	0	1	0	0	0	1	0	3	1
45830	1248	CDK14	1	0	0	0	0	0	0	0	0	1	1
9338	1249	MEOX1	1	0	0	1	0	1	0	0	0	3	1
4749	1250	CALCOCO1	1	1	1	0	0	0	0	1	0	4	3
4669	1251	ARHGAP15	1	0	0	0	0	1	0	0	0	2	1
2140	1252	PAM	1	0	0	1	1	0	0	1	0	4	1
45273	1253	RBM14	1	0	0	0	0	0	0	0	1	2	1
26695	1254	ITPKB	1	0	0	0	1	0	0	1	0	3	1
14935	1255	RPSA	1	0	0	0	0	0	0	0	0	1	1
47060	1256	EWSR1	1	0	0	0	0	0	0	0	1	2	1
18988	1257	RPS6KB1	1	0	0	0	0	0	0	0	0	1	1
52348	1258	BCCIP	1	0	1	0	0	1	0	1	1	5	2
30134	1259	TFB2M	1	0	1	0	0	1	0	0	0	3	2
1997	1260	GPR68	1	0	0	1	0	1	0	0	0	3	1
64942	1261	DHX15	1	0	0	0	0	1	0	0	1	3	1
34162	1262	C1QTNF6	1	0	0	0	1	0	1	0	1	4	1
19141	1263	GORASP2	1	1	0	0	0	1	0	1	0	4	2
44361	1264	FAM43A	1	0	0	0	0	0	0	1	0	2	1
7145	1265	SH2D2A	1	0	0	1	1	0	1	1	1	6	1
64119	1266	PRKRA	1	1	1	0	0	1	1	0	0	5	3
9448	1267	MBTPS1	1	0	0	0	0	0	0	0	0	1	1
29922	1268	MGC57346	1	0	0	1	0	0	1	0	0	3	1
4618	1269	RUVBL1	1	1	1	0	0	1	0	0	0	4	3
43044	1270	STIP1	1	0	0	0	0	0	0	0	0	1	1
51593	1271	CD37	1	0	0	0	0	0	1	0	0	2	1
40687	1272	POLE3	1	0	0	0	0	1	0	1	0	3	1
42868	1273	FAM220A	1	1	0	0	0	0	0	0	0	2	2
66991	1274	SFXN4	1	0	0	0	0	1	0	0	0	2	1
68466	1275	RPP21	1	0	0	0	1	0	0	1	0	3	1
37766	1276	PRKACB	1	0	0	0	0	0	0	0	0	1	1
10583	1277	TRIM38	1	0	0	0	0	0	0	0	0	1	1
58646	1278	LCLAT1	1	1	1	0	0	0	0	0	0	3	3
32957	1279	ADAR	1	1	0	0	0	0	0	0	0	2	2
64691	1280	MATN2	1	1	0	0	1	0	0	0	0	3	2
49293	1281	PJA1	1	0	0	0	0	0	0	0	0	1	1
39556	1282	AGAP1	1	0	0	0	0	0	0	1	0	2	1
25994	1283	ATAD1	1	1	1	0	0	1	0	0	0	4	3
10100	1284	CCDC57	1	0	0	0	0	0	0	0	1	2	1
68410	1285	ABHD16A	1	0	0	0	0	1	1	1	0	4	1
46882	1286	POLRMT	1	0	0	0	0	0	0	0	0	1	1
33005	1287	TCERG1	1	0	0	0	0	0	0	0	1	2	1
64331	1288	WDR1	1	0	0	0	0	0	1	0	0	2	1
33453	1289	PODXL2	1	0	0	0	0	0	0	1	1	3	1
44738	1290	IQCG	1	0	0	0	0	0	0	1	0	2	1
30234	1291	PTK2B	1	0	1	0	0	1	0	0	0	3	2
7764	1292	SPPL2A	1	0	0	0	0	0	0	0	0	1	1
3836	1293	GNGT2	1	0	0	1	0	0	0	1	0	3	1
55683	1294	IDH1	1	0	0	0	0	0	0	0	0	1	1
17314	1295	DCAF4	1	0	0	0	1	0	0	0	0	2	1
47709	1296	RBFA	1	0	0	0	1	0	0	1	1	4	1
52901	1297	ALG13	1	0	0	0	1	0	0	0	0	2	1
18593	1298	NEDD9	1	0	0	0	0	0	0	0	0	1	1
7020	1299	CHORDC1	1	0	0	0	0	0	0	0	0	1	1
10441	1300	UBAC1	1	0	0	0	0	0	0	0	0	1	1
55324	1301	PRMT1	1	0	1	0	0	1	0	1	0	4	2
53485	1302	TMEM5	1	0	1	0	1	0	0	1	0	4	2
48699	1303	RPL11	1	0	0	0	0	0	0	0	0	1	1
60442	1304	TRIB1	1	0	0	1	1	1	1	1	0	6	1
44851	1305	SLC39A1	1	0	0	0	0	0	0	1	0	2	1
38234	1306	TLN1	1	0	1	1	1	1	0	1	0	6	2
67743	1307	ZNF581	1	0	0	0	1	1	1	0	0	4	1
15597	1308	DZIP3	1	0	0	1	1	0	0	1	0	4	1
672	1309	CLNS1A	1	1	0	0	1	1	0	1	0	5	2
12904	1310	ACTN4	1	0	1	1	1	0	1	1	0	6	2
31488	1311	SURF6	1	0	0	0	0	0	0	1	0	2	1
28276	1312	GPR97	1	0	0	0	0	1	0	0	0	2	1
15831	1313	AGPAT5	1	1	1	0	1	0	1	0	1	6	3
60659	1314	VPS33A	1	0	0	0	0	0	1	0	0	2	1
27052	1315	BMX	1	0	0	0	0	0	0	0	0	1	1
2840	1316	RPAIN	1	0	0	0	1	1	1	0	1	5	1
2036	1317	EPB41L4A	1	0	0	0	0	0	0	1	0	2	1
21156	1318	PTPN13	1	0	0	0	0	0	0	0	0	1	1
12693	1319	PLOD3	1	0	1	0	0	0	1	0	0	3	2
5634	1320	PRPF19	1	0	0	0	0	1	0	0	0	2	1
41697	1321	EBPL	1	0	0	0	1	0	0	0	0	2	1
40486	1322	SLC20A1	1	0	1	1	0	0	0	1	0	4	2
35138	1323	TCTN1	1	0	0	0	0	0	0	0	0	1	1
11186	1324	SMARCC1	1	0	0	0	0	0	0	1	0	2	1
16128	1325	IFIT3	1	0	1	0	0	0	0	0	0	2	2
5748	1326	TNFRSF1B	1	0	0	1	1	1	0	1	0	5	1
34184	1327	UFM1	1	1	1	0	0	0	0	0	1	4	3
29540	1328	ENPP4	1	0	0	0	0	0	0	0	0	1	1
39838	1329	FBXO15	1	0	0	0	1	0	0	0	0	2	1
31346	1330	ARRB1	1	0	1	0	0	0	0	0	0	2	2
10088	1331	SSH1	1	0	0	0	0	0	0	1	1	3	1
52856	1332	EXOSC8	1	0	0	0	1	0	0	1	0	3	1
53321	1333	TMEM230	1	1	0	0	0	0	0	0	0	2	2
12039	1334	ZNF121	1	0	0	0	0	1	1	0	0	3	1
1517	1335	NLRP3	1	0	0	1	1	0	0	0	0	3	1
30463	1336	FAM129B	1	1	0	1	1	1	0	0	0	5	2
62769	1337	METTL25	1	0	0	1	1	1	0	1	0	5	1
11427	1338	RPL27A	1	0	0	0	0	1	1	0	0	3	1
14318	1339	ZNF234	1	0	0	0	0	0	1	0	1	3	1
57820	1340	UBE2G2	1	0	0	0	0	0	0	1	1	3	1
17189	1341	NSUN5	1	0	0	0	1	0	0	1	1	4	1
39244	1342	CYB5A	1	0	0	0	1	0	0	0	0	2	1
19369	1343	KIAA0586	1	0	0	0	1	1	0	0	0	3	1
22467	1344	SETBP1	1	1	0	0	1	1	0	1	0	5	2
24439	1345	USP13	1	0	0	1	0	0	0	1	0	3	1
20265	1346	TOX	1	0	1	0	0	0	1	0	0	3	2
60995	1347	CCR9	1	0	0	1	0	0	0	0	1	3	1
33343	1348	HSPA8	1	1	1	0	0	0	0	0	0	3	3
36715	1349	RASGRP1	1	0	0	0	0	0	1	0	0	2	1
68225	1350	SOX8	1	1	0	0	1	0	0	1	1	5	2
2369	1351	GLMN	1	0	0	1	0	1	0	0	1	4	1
54836	1352	METAP2	1	0	0	0	0	1	0	0	0	2	1
61622	1353	CALML4	1	1	0	0	0	0	0	0	0	2	2
42829	1354	PLCB2	1	0	0	0	1	1	0	0	0	3	1
6260	1355	DHPS	1	0	0	0	1	0	1	0	0	3	1
32657	1356	CELA1	1	0	0	0	1	0	0	0	0	2	1
43789	1357	PPIL3	1	0	0	0	1	1	0	1	0	4	1
63978	1358	TGFBR2	1	0	0	1	1	0	0	0	1	4	1
42773	1359	SRRM1	1	0	0	0	0	0	0	0	0	1	1
56115	1360	ELOVL6	1	0	0	0	1	0	0	0	0	2	1
41594	1361	TAF4	1	0	0	0	0	0	0	0	0	1	1
53029	1362	CYBB	1	0	0	0	0	0	1	0	0	2	1
56546	1363	IL10RB	1	0	0	0	0	0	0	0	0	1	1
46119	1364	CEPT1	1	0	0	1	0	1	0	0	0	3	1
61071	1365	C4orf34	1	0	0	0	0	0	0	0	0	1	1
50455	1366	ABHD3	1	0	0	0	0	0	0	0	0	1	1
36548	1367	MTRF1	1	0	0	0	0	0	0	1	1	3	1
39247	1368	STAT2	1	1	1	0	1	0	0	0	0	4	3
65473	1369	GTF3A	1	0	0	0	1	1	0	1	0	4	1
11102	1370	AOAH	1	0	0	0	0	0	0	1	0	2	1
59602	1371	ICAM4	1	0	0	0	0	0	0	1	0	2	1
43930	1372	NAGA	1	0	0	1	0	0	0	0	0	2	1
15238	1373	MSH2	1	0	0	1	0	0	0	0	0	2	1
18257	1374	TRIM44	1	0	0	1	1	0	0	1	0	4	1
40179	1375	SAMD9L	1	0	0	0	0	0	0	0	0	1	1
18355	1376	RARRES3	1	0	1	0	0	0	0	0	0	2	2
11421	1377	TSPYL5	1	1	1	1	0	0	0	0	0	4	3
68408	1378	STARD3NL	1	0	0	0	0	0	0	1	0	2	1
38474	1379	KANSL2	1	0	0	1	0	1	0	0	0	3	1
21586	1380	INPP5D	1	0	0	0	1	0	0	0	0	2	1
60384	1381	PCSK5	1	0	0	1	1	0	0	1	0	4	1
28216	1382	SLITRK4	1	0	0	0	0	0	0	0	0	1	1
32112	1383	KIAA0913	1	1	1	1	1	1	0	0	0	6	3
60941	1384	ARHGAP24	1	0	0	0	0	1	0	0	0	2	1
2608	1385	RIOK2	1	0	0	0	0	1	0	0	0	2	1
61347	1386	ARF3	1	0	0	0	0	1	0	0	0	2	1
21122	1387	CDKN1A	1	0	0	1	1	0	0	1	0	4	1
12982	1388	ATF3	1	0	0	0	0	0	0	0	0	1	1
56971	1389	FCGR2B	1	0	0	0	0	1	0	0	0	2	1
47181	1390	SSBP4	1	0	0	1	1	0	1	0	0	4	1
34075	1391	C11orf75	1	0	0	1	0	0	0	0	0	2	1
42906	1392	TMEM209	1	0	0	0	0	0	0	0	0	1	1
60990	1393	TBCB	1	0	1	1	1	0	1	0	0	5	2
1230	1394	RIPK3	1	0	0	1	0	1	0	0	0	3	1
47125	1395	MAD2L2	1	0	0	0	1	0	0	1	1	4	1
38625	1396	CSNK2A2	1	0	0	0	1	0	0	0	0	2	1
18819	1397	ACADM	1	0	0	0	1	1	0	0	1	4	1
668	1398	FAM70A	1	0	0	0	0	0	0	0	0	1	1
60879	1399	DDX1	1	1	1	0	1	0	0	1	0	5	3
47922	1400	MGLL	1	0	0	0	0	0	0	0	1	2	1
23906	1401	ITPRIP	1	0	0	0	0	1	1	0	0	3	1
16252	1402	EPM2A	1	0	0	1	0	0	0	0	0	2	1
65723	1403	PGRMC2	1	0	0	0	0	0	0	0	0	1	1
58212	1404	RPL30	1	0	0	0	0	1	0	0	0	2	1
67815	1405	TSGA10	1	0	0	0	0	0	0	0	0	1	1
7273	1406	ELF4	1	0	0	0	1	1	0	0	0	3	1
18981	1407	ZNF706	1	0	0	0	0	0	1	0	0	2	1
35734	1408	SMARCAD1	1	0	0	0	0	1	0	0	0	2	1
66130	1409	ZNF10	1	0	0	1	1	0	0	1	0	4	1
38356	1410	RUNX3	1	0	0	1	1	1	0	0	1	5	1
50861	1411	OAS1	1	0	0	0	0	0	0	0	0	1	1
67174	1412	NGLY1	1	0	1	0	0	0	0	1	0	3	2
65095	1413	RPL35	1	0	0	0	0	1	0	0	0	2	1
23591	1414	EIF2C4	1	0	0	1	1	0	0	1	0	4	1
18019	1415	TRA2B	1	0	0	0	0	0	0	0	1	2	1
60947	1416	QSOX1	1	0	0	0	1	0	0	0	0	2	1
36705	1417	EI24	1	1	1	1	1	0	0	0	0	5	3
33962	1418	CYSTM1	1	0	0	1	0	1	0	0	0	3	1
217	1419	MGAM	1	0	0	0	1	0	0	0	0	2	1
65270	1420	ETV6	1	0	0	0	1	0	0	0	0	2	1
62239	1421	N6AMT2	1	0	0	0	0	0	0	1	0	2	1
971	1422	ZNF800	1	0	0	0	0	0	0	0	0	1	1
36765	1423	C20orf197	1	0	0	0	0	0	0	0	0	1	1
46715	1424	EBP	1	0	0	0	0	0	1	1	0	3	1
47272	1425	CD72	1	0	0	0	0	0	1	0	0	2	1
47484	1426	ZNF189	1	0	0	0	0	0	0	1	0	2	1
23971	1427	SH3BP5L	1	0	1	0	0	0	0	0	0	2	2
34641	1428	MORC2-AS1	1	0	0	0	0	0	0	1	0	2	1
39345	1429	COLQ	1	0	0	0	1	0	0	0	0	2	1
27846	1430	GART	1	0	0	0	1	1	0	1	1	5	1
31061	1431	TPT1	1	0	1	0	0	1	0	0	0	3	2
14130	1432	SUMF2	1	0	0	0	0	0	0	0	0	1	1
47906	1433	SRFBP1	1	0	0	0	0	0	0	1	0	2	1
39853	1434	CDC16	1	0	0	0	1	0	0	0	1	3	1
26938	1435	RBM11	1	0	0	0	1	0	0	0	0	2	1
42242	1436	HLA-B	1	0	0	0	0	0	0	0	0	1	1
19327	1437	ABHD5	1	0	0	0	0	0	1	0	0	2	1
36903	1438	HDAC1	1	0	0	0	0	0	0	0	0	1	1
13330	1439	ORM1	1	0	0	0	1	0	0	0	0	2	1
58138	1440	TCTN3	1	0	0	0	0	0	0	0	0	1	1
43458	1441	MOAP1	1	0	1	0	1	1	0	0	0	4	2
1605	1442	PFKFB4	1	1	0	0	0	0	0	0	0	2	2
7130	1443	GUSB	1	1	1	0	0	1	0	0	0	4	3
22636	1444	FHOD1	1	0	0	1	1	0	1	0	0	4	1
64972	1445	SAAL1	1	0	0	0	0	0	0	0	0	1	1
21502	1446	ETFDH	1	0	0	0	0	0	0	0	0	1	1
36	1447	PARP14	1	0	0	0	0	0	0	0	0	1	1
16671	1448	GP6	1	0	0	0	0	0	0	0	0	1	1
47768	1449	ZRANB2	1	0	0	0	1	0	0	0	1	3	1
34081	1450	NUP62	1	0	0	0	0	0	0	0	0	1	1
12828	1451	MIR17HG	1	0	0	0	0	0	0	0	0	1	1
48783	1452	ARSG	1	0	0	0	0	0	0	0	0	1	1
40381	1453	CCDC34	1	0	0	0	0	0	0	0	0	1	1
53361	1454	CMTM3	1	0	0	0	0	0	0	0	0	1	1
32655	1455	ABCF2	1	0	0	0	0	0	0	0	0	1	1
8855	1456	TK2	1	0	1	0	0	0	0	0	0	2	2
42316	1457	SLC26A6	1	1	0	0	1	1	1	0	0	5	2
63762	1458	RPS6KA1	1	0	0	0	1	0	0	0	0	2	1
257	1459	DUSP10	1	0	0	1	1	0	0	1	0	4	1
62334	1460	RPL23AP64	1	1	0	0	0	1	0	0	0	3	2
51510	1461	LARS2	1	1	0	1	0	0	0	0	0	3	2
40229	1462	TBC1D2	1	0	0	0	1	1	0	0	0	3	1
20032	1463	OXCT1	1	1	1	0	0	0	0	0	0	3	3
14814	1464	FANCA	1	0	0	0	0	0	1	0	0	2	1
64794	1465	MAGEE1	1	0	0	0	0	0	0	0	0	1	1
2546	1466	TMBIM1	1	0	0	1	0	0	0	0	1	3	1
17706	1467	RIPK2	1	0	0	0	1	0	0	0	0	2	1
19629	1468	HLA-E	1	0	0	0	1	0	0	0	1	3	1
35520	1469	ZNF337	1	0	0	0	1	0	1	1	1	5	1
9763	1470	CCT6A	1	0	0	0	0	1	0	0	0	2	1
4734	1471	BCS1L	1	0	0	0	1	1	0	0	1	4	1
49929	1472	RPS18	1	0	0	0	1	1	1	1	0	5	1
41579	1473	SH2D3A	1	0	0	0	1	0	0	0	0	2	1
12336	1474	HIVEP2	1	1	1	0	0	0	1	0	0	4	3
57880	1475	ACSL1	1	0	0	0	0	1	0	0	0	2	1
40714	1476	ZNF567	1	0	0	0	0	1	0	1	0	3	1
29296	1477	CCNC	1	0	0	0	0	1	0	0	0	2	1
5792	1478	SNX11	1	1	1	0	1	0	0	0	0	4	3
46845	1479	FBXO10	1	0	0	0	0	0	0	0	0	1	1
18351	1480	IPO11	1	0	0	1	0	1	0	1	0	4	1
49221	1481	EMP3	1	0	1	1	1	0	1	1	0	6	2
16515	1482	PRIM1	1	0	0	0	0	0	0	0	0	1	1
9255	1483	EIF4EBP2	1	0	0	0	1	0	1	1	0	4	1
18810	1484	HIC2	1	0	0	0	1	0	0	0	0	2	1
19687	1485	ENDOD1	1	0	1	1	0	0	0	0	0	3	2
34179	1486	USF1	1	0	0	0	0	0	1	0	0	2	1
68072	1487	UBXN1	1	0	0	0	0	0	0	0	0	1	1
61616	1488	SCIMP	1	0	0	0	0	0	0	0	0	1	1
64004	1489	USP4	1	0	0	0	0	0	0	0	0	1	1
49089	1490	PTTG1	1	0	0	1	0	0	1	0	0	3	1
66602	1491	TAP1	1	0	1	0	0	0	1	0	0	3	2
36300	1492	MRPL35	1	0	0	0	1	1	0	0	0	3	1
41008	1493	POLG2	1	0	0	1	0	1	0	0	1	4	1
20146	1494	ANKS1A	1	0	0	0	0	1	0	0	0	2	1
486	1495	HSPA6	1	0	0	0	1	1	0	0	0	3	1
60542	1496	NLRC5	1	0	0	1	0	1	0	0	0	3	1
36885	1497	LSM4	1	0	1	0	1	0	0	0	0	3	2
SUM			1497	163	229	440	663	400	220	440	328
			WHOLE BLOOD	CEREBELLUM	FRONTAL CORTEX	CD4+	CD8+	CD14+/monocytes	LCLs	LYMPHOCYTES	PBMCs	SUM-ALL-TISSUES	SUM-WB-BRAIN

## Sheet: Data.2.B
Supplementary.Data.2.Peters
B.
UniqueID	RANK	Gene-ID	WHOLE BLOOD	CEREBELLUM	FRONTAL CORTEX	CD4+	CD8+	CD14+/monocytes	LCLs	LYMPHOCYTES	PBMCs	SUM-ALL-TISSUES	SUM-WB-BRAIN
25716	1	CD248	1	0	0	1	1	1	1	0	1	6	1
53561	2	LRRN3	1	1	1	1	0	1	1	0	1	7	3
40285	3	NELL2	1	1	1	1	0	1	0	1	1	7	3
25872	4	LEF1	1	0	0	1	0	1	1	1	1	6	1
4817	5	CCR7	1	0	0	1	1	1	1	1	1	7	1
46463	6	ABLIM1	1	1	1	1	1	1	1	0	1	8	3
42813	7	GZMH	1	0	0	1	1	1	0	0	1	5	1
26516	8	MYC	1	0	0	1	0	1	1	0	1	5	1
10875	9	CD27	1	0	0	1	1	1	1	0	1	6	1
53320	10	FAM102A	1	1	1	1	1	1	1	0	1	8	3
24556	11	SERPINE2	1	1	1	1	1	1	1	0	1	8	3
19209	12	SLC16A10	1	1	1	1	1	1	1	1	1	9	3
870	13	FCGBP	1	0	1	1	1	1	1	0	1	7	2
36165	14	GPR56	1	0	0	1	0	1	1	0	1	5	1
19968	15	BACH2	1	1	0	1	0	1	1	1	1	7	2
10095	16	SYT11	1	1	1	1	1	1	1	1	1	9	3
17155	17	PDE9A	1	1	1	1	1	1	1	0	1	8	3
42901	18	NOG	1	0	0	1	1	1	1	1	1	7	1
42391	19	FLNB	1	1	1	1	1	1	1	1	1	9	3
1683	20	NT5E	1	0	0	1	1	1	1	1	1	7	1
63678	21	FGFBP2	1	0	0	1	1	1	0	1	1	6	1
22336	22	TGFBR3	1	1	1	1	0	1	1	0	1	7	3
66070	23	ITM2C	1	1	1	1	1	1	1	0	1	8	3
37087	24	ATF7IP2	1	0	1	1	1	1	1	1	1	8	2
34551	25	CR2	1	0	0	1	1	1	1	0	1	6	1
48770	26	FAIM3	1	0	0	1	1	1	1	1	1	7	1
45536	27	PHGDH	1	1	1	1	1	1	1	1	1	9	3
21050	28	LDHB	1	1	1	1	1	1	1	0	1	8	3
60140	29	SIRPG	1	0	0	1	1	1	1	0	1	6	1
61240	30	FCRL6	1	0	0	1	0	1	1	0	1	5	1
62618	31	PDE7A	1	0	0	1	1	1	1	1	1	7	1
26051	32	NOSIP	1	1	1	1	1	1	1	1	1	9	3
7874	33	PAICS	1	1	1	1	1	1	1	0	1	8	3
43329	34	BZW2	1	1	1	1	1	1	1	1	1	9	3
53918	35	OXNAD1	1	0	0	0	0	1	0	1	1	4	1
27356	36	CX3CR1	1	0	0	1	1	1	1	0	1	6	1
31436	37	SCML1	1	0	0	1	1	1	1	0	1	6	1
48072	38	RPL22	1	1	1	1	1	1	1	0	1	8	3
6504	39	LDLRAP1	1	1	0	1	1	1	1	0	1	7	2
17478	40	RHOC	1	1	1	1	1	1	1	0	1	8	3
17811	41	LTB	1	0	0	1	1	1	1	0	1	6	1
61667	42	FAM134B	1	1	1	1	1	1	1	0	1	8	3
38458	43	LBH	1	0	1	1	1	1	1	0	1	7	2
57114	44	PRSS23	1	0	0	1	1	1	0	0	1	5	1
39063	45	SUSD3	1	0	0	1	1	1	1	1	1	7	1
56533	46	PIK3IP1	1	1	1	1	1	1	1	0	1	8	3
9507	47	MFGE8	1	1	1	1	1	1	1	1	1	9	3
35729	48	AGMAT	1	0	0	1	0	1	1	1	1	6	1
26614	49	NKG7	1	0	0	1	1	1	1	0	1	6	1
20610	50	PPP2R2B	1	1	1	1	1	1	1	0	1	8	3
46307	51	GZMB	1	0	0	1	1	1	0	1	1	6	1
62221	52	SLC7A6	1	1	1	1	1	1	1	0	1	8	3
32334	53	TTC38	1	1	0	1	1	1	0	1	1	7	2
23999	54	IMPDH2	1	1	1	1	1	1	1	0	1	8	3
29562	55	GRAP	1	0	0	1	1	1	1	0	1	6	1
19751	56	NUCB2	1	1	1	1	1	1	1	0	1	8	3
61718	57	FBL	1	1	1	1	1	1	1	1	1	9	3
45713	58	PRR5L	1	0	1	1	1	1	0	0	1	6	2
68080	59	SATB1	1	0	0	1	1	1	0	1	1	6	1
62353	60	IL7R	1	0	0	1	1	1	1	0	1	6	1
30997	61	ZSCAN18	1	0	0	1	0	1	1	1	1	6	1
61231	62	ADRB2	1	0	0	1	1	1	1	0	1	6	1
44530	63	KLRB1	1	0	0	1	1	1	1	0	1	6	1
14179	64	HSP90AB1	1	1	1	1	0	1	1	1	1	8	3
27375	65	VPREB3	1	0	0	1	0	1	1	1	1	6	1
25961	66	TCF7	1	0	0	1	1	1	1	0	1	6	1
19586	67	OSBPL5	1	1	1	1	1	1	0	0	1	7	3
22579	68	IGJ	1	0	0	1	1	1	1	1	1	7	1
25893	69	C1orf21	1	1	1	1	1	1	1	0	1	8	3
32844	70	BCL11B	1	0	1	1	1	1	0	0	1	6	2
13915	71	NMT2	1	1	1	1	1	1	1	1	1	9	3
26501	72	TNFRSF25	1	1	1	1	1	1	1	0	1	8	3
61503	73	PTPRK	1	1	1	1	1	1	1	1	1	9	3
8657	74	BTBD11	1	1	1	1	1	1	0	0	1	7	3
25675	75	EDAR	1	0	0	1	1	1	0	0	1	5	1
34119	76	ELOVL4	1	1	1	1	1	1	0	1	1	8	3
21384	77	LGALS1	1	1	1	1	1	1	1	0	1	8	3
44129	78	KLHL3	1	1	1	1	1	1	1	1	1	9	3
39754	79	CD8B	1	0	0	1	1	1	0	0	1	5	1
23293	80	NBEA	1	1	1	1	0	1	1	0	1	7	3
26107	81	NUAK1	1	1	1	1	0	1	0	0	1	6	3
24813	82	GTSCR1	1	0	0	1	1	1	1	0	1	6	1
48024	83	PDGFD	1	0	0	1	1	1	0	0	1	5	1
15878	84	ANXA1	1	1	1	1	1	1	1	1	1	9	3
18783	85	APOBEC3H	1	0	0	1	1	1	1	1	1	7	1
47389	86	ATM	1	0	0	1	1	1	1	0	1	6	1
66851	87	ID3	1	1	1	1	1	1	1	1	1	9	3
52164	88	PCED1B	1	0	0	1	1	1	1	1	1	7	1
33805	89	COBLL1	1	1	1	1	1	1	0	0	1	7	3
25301	90	MZB1	1	0	0	1	1	1	1	0	1	6	1
19866	91	GPR18	1	0	0	1	1	1	1	0	1	6	1
30850	92	CEP41	1	1	1	1	1	1	1	1	1	9	3
48804	93	ETS1	1	1	1	1	0	1	1	0	1	7	3
48422	94	FAM117B	1	1	1	1	1	1	1	0	1	8	3
45185	95	EPHX2	1	1	0	1	1	1	1	0	1	7	2
14527	96	CAMK4	1	0	0	1	0	1	1	1	1	6	1
22104	97	MCOLN2	1	0	0	1	1	1	1	0	1	6	1
48606	98	CCR6	1	0	0	1	0	1	1	0	1	5	1
53254	99	TXK	1	0	0	1	1	1	1	0	1	6	1
48520	100	LEPROTL1	1	1	1	1	1	1	1	1	1	9	3
21452	101	KYNU	1	0	0	1	1	1	1	0	1	6	1
15322	102	F2R	1	0	0	1	1	1	1	0	1	6	1
23159	103	PRF1	1	0	0	1	1	1	1	0	1	6	1
30329	104	DKC1	1	0	0	0	0	1	1	1	1	5	1
29980	105	CACNA2D2	1	1	1	1	1	1	1	0	1	8	3
59712	106	SPRY1	1	1	1	1	0	1	1	0	1	7	3
56920	107	ATP2B4	1	1	1	1	0	1	1	0	1	7	3
37995	108	FOXO1	1	1	1	1	1	1	1	0	1	8	3
28943	109	MMP28	1	0	1	1	1	1	1	0	1	7	2
21923	110	LGMN	1	1	1	1	1	1	1	0	1	8	3
32267	111	CD84	1	0	0	1	1	1	1	1	1	7	1
45653	112	DENND2D	1	0	0	1	1	1	1	1	1	7	1
27379	113	CLUAP1	1	1	1	1	1	1	1	0	1	8	3
53443	114	OCIAD2	1	1	1	1	1	1	1	0	1	8	3
36396	115	GZMA	1	0	0	1	1	1	0	1	1	6	1
55098	116	CD79A	1	0	0	1	1	1	1	0	1	6	1
10508	117	PDGFRB	1	1	1	1	1	1	1	0	1	8	3
25946	118	RCAN3	1	0	0	1	1	1	1	1	1	7	1
7780	119	TSPAN13	1	1	1	1	1	1	1	0	1	8	3
38647	120	HOOK1	1	1	1	1	1	1	1	0	1	8	3
32044	121	KIAA1147	1	1	1	1	1	1	1	0	1	8	3
3532	122	THNSL1	1	1	1	1	1	1	1	0	1	8	3
60174	123	ATIC	1	1	1	1	1	1	1	1	1	9	3
53948	124	NAA16	1	1	0	1	1	1	0	1	1	7	2
59333	125	IGFBP3	1	0	1	1	1	1	0	0	1	6	2
31280	126	SUSD1	1	0	1	1	1	1	1	0	1	7	2
32472	127	CD28	1	0	0	1	1	1	1	1	1	7	1
33350	128	RORC	1	0	0	1	1	1	1	0	1	6	1
56687	129	RAD54B	1	0	0	1	1	1	1	0	1	6	1
56289	130	MAN1C1	1	1	1	1	1	1	0	0	1	7	3
30212	131	STRBP	1	1	1	1	1	1	1	1	1	9	3
21419	132	TARBP1	1	1	1	1	1	1	1	0	1	8	3
59345	133	BANK1	1	0	0	1	1	1	1	0	1	6	1
4068	134	KLF6	1	1	1	1	1	1	1	0	1	8	3
39756	135	KLRD1	1	0	0	1	1	1	0	0	1	5	1
67665	136	TRA@	1	0	0	1	1	0	0	0	1	4	1
23131	137	FAM159A	1	0	0	1	1	1	1	0	1	6	1
66899	138	NPM3	1	1	1	1	1	1	1	1	1	9	3
28340	139	ZEB2	1	1	1	1	1	1	1	1	1	9	3
7980	140	VAMP5	1	1	1	1	1	1	1	1	1	9	3
65873	141	ZNF154	1	0	0	1	1	1	1	1	1	7	1
41280	142	DGKA	1	0	0	1	1	1	1	0	1	6	1
34218	143	KAT2A	1	1	1	1	1	1	1	0	1	8	3
8935	144	POU2AF1	1	0	0	1	0	1	1	1	1	6	1
62617	145	EPHA1	1	0	0	1	1	1	1	0	1	6	1
63521	146	TPM2	1	1	1	1	1	1	1	0	1	8	3
38259	147	C1QBP	1	1	1	1	1	1	1	1	1	9	3
47999	148	LTBP3	1	1	1	1	1	1	1	0	1	8	3
45466	149	PLCG1	1	1	1	1	0	1	1	0	1	7	3
27057	150	IGFBP7	1	1	1	1	1	1	0	1	1	8	3
13799	151	ITGA6	1	0	0	1	1	1	1	0	1	6	1
32865	152	F5	1	0	0	1	1	1	1	0	1	6	1
11524	153	B3GAT1	1	0	0	1	1	1	0	0	1	5	1
27661	154	TMEM204	1	0	0	1	1	1	0	0	1	5	1
63731	155	CD96	1	0	0	1	1	1	1	0	1	6	1
50693	156	VCAN	1	1	1	1	1	1	1	1	1	9	3
40233	157	RRS1	1	1	1	1	1	1	1	0	1	8	3
19773	158	HSPH1	1	1	1	1	1	1	1	1	1	9	3
50205	159	SESN1	1	1	1	1	1	1	1	1	1	9	3
9609	160	CRIP1	1	0	0	1	1	1	1	1	1	7	1
254	161	TBC1D4	1	1	1	1	1	1	1	0	1	8	3
2821	162	ANXA2R	1	0	0	1	1	1	1	0	1	6	1
21203	163	HAVCR2	1	0	0	1	1	1	1	0	1	6	1
22833	164	CD7	1	0	0	1	1	1	1	0	1	6	1
7399	165	STMN1	1	1	1	1	1	1	1	0	1	8	3
61382	166	GNLY	1	0	0	1	1	1	0	1	1	6	1
62711	167	APEX1	1	1	1	1	1	1	1	0	1	8	3
24257	168	ICOS	1	0	0	1	1	1	1	1	1	7	1
48610	169	GK5	1	1	1	1	1	1	1	0	1	8	3
14243	170	SAE1	1	1	1	1	1	1	1	1	1	9	3
28979	171	FLT3LG	1	0	0	1	1	1	1	1	1	7	1
34299	172	ERBB2	1	1	1	1	0	1	1	0	1	7	3
27404	173	PYHIN1	1	0	0	1	0	1	1	0	1	5	1
8838	174	NME8	1	0	0	1	1	1	1	0	1	6	1
49640	175	FAM13A	1	1	1	1	1	1	1	0	1	8	3
2593	176	PMEPA1	1	1	1	1	0	1	1	0	1	7	3
26063	177	RAPGEF6	1	1	1	1	1	1	1	0	1	8	3
28469	178	ZNHIT6	1	1	1	1	1	1	1	1	1	9	3
51527	179	PASK	1	0	0	1	1	1	1	0	1	6	1
10566	180	AGPAT4	1	0	0	1	1	1	1	0	1	6	1
58592	181	STOM	1	1	1	1	1	1	1	0	1	8	3
5165	182	TRIB2	1	1	1	1	1	1	1	1	1	9	3
23124	183	AHNAK	1	0	0	1	1	1	1	0	1	6	1
26019	184	DDX47	1	1	1	1	1	1	1	0	1	8	3
13352	185	CDCA7L	1	0	0	1	0	1	1	1	1	6	1
23353	186	S100A10	1	1	1	1	1	1	1	0	1	8	3
64858	187	GNG7	1	1	1	1	0	1	1	0	1	7	3
59914	188	GEMIN4	1	1	1	1	1	1	1	0	1	8	3
33986	189	TRAF5	1	0	1	1	0	1	1	0	1	6	2
22538	190	CD3E	1	0	0	1	1	1	0	0	1	5	1
32859	191	CLDND2	1	1	1	1	1	1	1	1	1	9	3
7116	192	CXCR5	1	0	0	1	1	1	0	0	1	5	1
38506	193	FBLN2	1	0	0	1	1	1	0	0	1	5	1
2031	194	PAPSS2	1	0	0	1	1	1	1	0	1	6	1
66460	195	RNF144A	1	1	1	1	1	1	0	1	1	8	3
43213	196	KLF11	1	1	1	1	1	1	1	0	1	8	3
363	197	GPR141	1	0	0	1	0	1	1	0	1	5	1
51598	198	CD22	1	0	0	1	1	1	1	1	1	7	1
31028	199	ZBP1	1	0	0	1	1	1	1	1	1	7	1
5427	200	CHN1	1	1	1	1	1	1	1	0	1	8	3
19269	201	SLFN11	1	0	0	1	1	1	1	1	1	7	1
64319	202	CD244	1	0	0	1	1	1	1	0	1	6	1
29173	203	ILK	1	1	1	1	1	1	1	0	1	8	3
42095	204	CST7	1	0	0	1	1	1	1	1	1	7	1
29309	205	AK5	1	1	1	1	1	1	0	0	1	7	3
17255	206	PTGDS	1	1	1	1	1	1	0	1	1	8	3
2348	207	EIF2S3	1	0	0	1	1	1	1	0	1	6	1
64385	208	HSPD1	1	1	1	1	1	1	0	1	1	8	3
26511	209	DNAJA3	1	1	1	1	1	1	1	1	1	9	3
20216	210	TXNDC5	1	1	1	1	1	1	1	1	1	9	3
5669	211	KLRF1	1	0	0	1	1	1	0	1	1	6	1
34237	212	PDK4	1	0	1	1	1	1	1	0	1	7	2
36657	213	NMUR1	1	0	0	1	1	1	1	0	1	6	1
7670	214	BCAS4	1	1	1	1	1	1	1	0	1	8	3
26585	215	IARS	1	1	1	1	0	1	1	0	1	7	3
60212	216	C6orf48	1	1	1	1	1	1	1	0	1	8	3
39553	217	RSL1D1	1	1	1	1	1	1	1	0	1	8	3
67858	218	VEGFB	1	1	1	1	1	1	1	0	1	8	3
16745	219	PTGDR	1	0	0	1	1	1	0	0	1	5	1
33100	220	IMP3	1	1	1	1	1	1	1	0	1	8	3
41747	221	SEPT6	1	0	0	0	0	0	0	1	1	3	1
21366	222	LGR6	1	0	0	1	0	1	0	0	1	4	1
51172	223	POLR1C	1	1	1	1	0	1	1	1	1	8	3
221	224	PLAG1	1	0	0	1	0	1	1	0	1	5	1
15527	225	AXIN2	1	1	1	1	1	1	1	0	1	8	3
10869	226	TTC3	1	1	1	1	1	1	1	0	1	8	3
39404	227	ZNF135	1	1	1	1	0	1	1	0	1	7	3
48989	228	FAM129C	1	0	0	1	0	1	1	1	1	6	1
58213	229	SPOCK2	1	1	1	1	1	1	1	1	1	9	3
37032	230	CNN3	1	1	1	1	1	1	1	0	1	8	3
37329	231	ZNF439	1	1	1	1	1	1	1	0	1	8	3
18502	232	MTA3	1	0	0	1	0	1	1	0	1	5	1
58674	233	C2orf40	1	1	0	1	1	1	1	1	1	8	2
7195	234	GBP5	1	0	0	1	0	1	1	1	1	6	1
13143	235	EPB41L4A-AS1	1	1	1	1	1	1	0	1	1	8	3
31335	236	EFNA1	1	1	1	1	1	1	1	0	1	8	3
21941	237	BHLHE40	1	1	1	0	0	1	0	1	1	6	3
19004	238	APOBEC3G	1	0	0	1	0	1	1	1	1	6	1
13064	239	ZNF256	1	1	0	1	1	1	1	1	1	8	2
20421	240	LPP	1	1	1	1	1	1	1	0	1	8	3
17114	241	C1orf162	1	1	1	1	1	1	1	1	1	9	3
26715	242	NIPAL3	1	1	1	1	1	1	0	0	1	7	3
4198	243	P2RX7	1	0	0	1	0	1	1	0	1	5	1
17572	244	EXOSC5	1	1	1	1	1	1	1	0	1	8	3
21689	245	SLC25A20	1	0	1	1	1	1	1	0	1	7	2
5533	246	GAB3	1	0	0	0	0	1	1	0	1	4	1
12708	247	PAQR8	1	0	0	1	1	1	1	0	1	6	1
30643	248	ENOSF1	1	0	0	1	1	1	1	0	1	6	1
42098	249	EIF3E	1	1	1	1	1	1	1	0	1	8	3
9250	250	IGLL1	1	0	0	1	1	1	1	0	1	6	1
52690	251	EOMES	1	1	0	1	0	1	0	1	1	6	2
54502	252	TEX10	1	1	1	1	0	1	1	0	1	7	3
5148	253	MAGED1	1	0	0	1	1	1	1	0	1	6	1
2286	254	KLF10	1	0	0	1	1	1	1	0	1	6	1
24145	255	UBASH3A	1	0	0	1	1	1	1	0	1	6	1
66141	256	SPTBN1	1	1	1	1	1	1	1	0	1	8	3
42689	257	MTSS1	1	1	1	1	1	1	1	0	1	8	3
1764	258	HSF2	1	1	1	1	1	1	1	1	1	9	3
62641	259	PTPN7	1	0	0	1	1	1	1	0	1	6	1
52261	260	ARHGEF18	1	1	1	1	1	1	1	1	1	9	3
51427	261	TRAP1	1	1	1	1	1	1	1	1	1	9	3
59888	262	TSHZ2	1	0	1	1	1	1	1	0	1	7	2
40664	263	EIF3H	1	1	1	1	0	1	1	0	1	7	3
3779	264	SNTB2	1	1	1	1	1	1	1	0	1	8	3
51956	265	ZNF550	1	0	0	1	1	1	1	1	1	7	1
38334	266	BCL11A	1	0	1	1	1	1	1	0	1	7	2
34224	267	CTNNA1	1	0	0	1	1	1	1	0	1	6	1
60478	268	HLA-DOA	1	0	0	1	1	1	1	0	1	6	1
63583	269	IL10RA	1	0	0	1	1	1	1	1	1	7	1
34018	270	HSP90B1	1	1	1	1	1	1	1	1	1	9	3
63830	271	SCD	1	1	1	1	1	1	1	0	1	8	3
37076	272	POLR1E	1	1	1	1	1	1	1	1	1	9	3
30484	273	SNRPN	1	0	0	1	0	1	1	0	1	5	1
18628	274	SORT1	1	1	1	1	1	1	1	0	1	8	3
6280	275	ADSL	1	1	1	1	1	1	1	1	1	9	3
39659	276	LARS	1	1	1	1	1	1	1	0	1	8	3
27806	277	SYPL1	1	1	1	1	1	1	1	0	1	8	3
11246	278	PTGER2	1	0	0	1	1	1	0	1	1	6	1
8378	279	SLC38A1	1	1	1	1	1	1	1	0	1	8	3
3104	280	CIRH1A	1	1	1	1	1	1	1	1	1	9	3
25914	281	GSPT2	1	0	0	1	1	1	1	0	1	6	1
61285	282	APH1B	1	0	0	1	1	1	1	0	1	6	1
28295	283	E2F5	1	0	0	1	0	1	1	0	1	5	1
61015	284	SERINC5	1	0	0	1	1	1	1	1	1	7	1
9449	285	EIF3L	1	1	1	1	0	1	1	0	1	7	3
23345	286	CHMP7	1	0	0	1	1	1	1	0	1	6	1
10341	287	MARCH1	1	1	1	1	1	1	0	1	1	8	3
25753	288	DDX10	1	1	1	1	1	1	1	1	1	9	3
37702	289	LAGE3	1	0	0	1	1	1	1	0	1	6	1
51772	290	ITGB1	1	1	1	1	1	1	1	0	1	8	3
28312	291	WDR75	1	1	1	1	1	1	1	1	1	9	3
24533	292	CCDC109B	1	0	1	1	1	1	1	1	1	8	2
34294	293	PFAS	1	1	1	1	1	1	1	1	1	9	3
65533	294	FAM213A	1	1	1	1	1	1	1	0	1	8	3
63561	295	TIGD7	1	1	1	1	1	1	1	1	1	9	3
369	296	PKIA	1	1	1	1	1	1	1	1	1	9	3
7178	297	CD70	1	0	0	1	1	1	1	0	1	6	1
23863	298	ARHGAP32	1	1	1	0	0	1	0	1	1	6	3
55167	299	ZNF365	1	1	1	1	1	1	0	0	1	7	3
7765	300	EEF2	1	1	1	1	1	1	1	0	1	8	3
22702	301	MT1A	1	1	1	1	1	1	1	0	1	8	3
2368	302	PDZD4	1	0	0	1	1	1	1	0	1	6	1
52419	303	DPH5	1	0	0	1	0	1	1	0	1	5	1
64477	304	OBSCN	1	0	0	1	0	1	1	0	1	5	1
27426	305	DOCK10	1	1	1	1	1	1	1	0	1	8	3
59417	306	NAT10	1	1	1	1	0	1	1	1	1	8	3
60326	307	CKAP4	1	1	1	1	0	1	1	1	1	8	3
16025	308	ZNF544	1	0	0	1	1	1	1	0	1	6	1
8417	309	TC2N	1	0	0	1	1	1	1	0	1	6	1
59592	310	BTLA	1	0	0	1	1	1	1	0	1	6	1
50214	311	TLE2	1	1	1	1	1	1	1	1	1	9	3
100	312	CCT2	1	1	1	1	1	1	1	0	1	8	3
39231	313	C10orf2	1	0	0	1	1	1	1	1	1	7	1
27635	314	EVL	1	1	1	1	1	1	1	0	1	8	3
66929	315	FASLG	1	0	0	1	1	1	1	1	1	7	1
37226	316	GNL3	1	1	1	1	1	1	1	0	1	8	3
13742	317	RPS6	1	1	1	1	1	1	1	1	1	9	3
45460	318	BATF	1	0	0	1	1	1	1	1	1	7	1
16221	319	IRF8	1	1	1	1	1	1	1	0	1	8	3
41081	320	CD79B	1	0	1	1	1	1	1	0	1	7	2
64865	321	SRPRB	1	1	1	1	0	1	1	1	1	8	3
34877	322	GPA33	1	0	0	1	1	1	0	0	1	5	1
41740	323	NOL11	1	1	1	1	1	1	1	0	1	8	3
49796	324	TESPA1	1	0	1	1	0	1	1	0	1	6	2
32538	325	GPR137B	1	1	1	1	1	1	1	1	1	9	3
31937	326	IRAK3	1	0	0	1	0	1	1	1	1	6	1
12810	327	PUS1	1	1	1	1	1	1	0	0	1	7	3
60098	328	SET	1	1	1	1	1	1	1	0	1	8	3
37742	329	ASCL2	1	0	0	1	1	1	0	1	1	6	1
8292	330	MKI67IP	1	1	1	1	1	1	1	1	1	9	3
4766	331	LPCAT1	1	1	1	1	1	1	1	1	1	9	3
36478	332	CYP4F22	1	0	0	1	1	1	1	0	1	6	1
64740	333	MAFB	1	0	1	1	1	1	1	1	1	8	2
5527	334	ITK	1	0	0	1	1	1	1	1	1	7	1
33972	335	NRIP1	1	1	1	1	1	1	1	0	1	8	3
9697	336	FAM214B	1	1	1	1	1	1	1	1	1	9	3
10941	337	PDE3B	1	0	0	1	1	1	1	1	1	7	1
14588	338	LINC00152	1	0	1	1	1	1	0	0	1	6	2
35276	339	GRPEL2	1	1	1	1	1	1	1	0	1	8	3
41354	340	C9orf123	1	0	0	1	1	1	1	0	1	6	1
20951	341	CMKLR1	1	0	0	1	0	1	1	1	1	6	1
41291	342	SH2D1B	1	0	0	1	1	1	0	0	1	5	1
51782	343	ANXA2	1	1	1	1	1	1	1	0	1	8	3
50957	344	SEH1L	1	1	1	1	0	1	1	0	1	7	3
43610	345	TNFRSF17	1	0	0	1	0	1	1	1	1	6	1
63897	346	ABCE1	1	1	1	1	1	1	1	0	1	8	3
24000	347	MORC2	1	1	1	1	1	1	1	1	1	9	3
38303	348	TRAF3IP2	1	1	1	1	1	1	1	0	1	8	3
31705	349	ZNF671	1	0	0	1	1	1	1	1	1	7	1
52432	350	DBP	1	1	1	1	1	1	1	1	1	9	3
13560	351	TMX4	1	1	1	1	1	1	1	0	1	8	3
40910	352	ALKBH2	1	1	1	1	1	1	1	0	1	8	3
34608	353	ATP6V0E2	1	1	1	1	1	1	1	0	1	8	3
2144	354	MAPKAPK5-AS1	1	0	0	1	0	1	1	0	1	5	1
34596	355	MT1E	1	1	1	1	1	1	0	0	1	7	3
9389	356	RPS4X	1	0	0	1	1	1	1	1	1	7	1
12193	357	PLBD1	1	0	0	1	1	1	0	0	1	5	1
42154	358	PPAT	1	1	1	1	1	1	1	1	1	9	3
15399	359	KIF1B	1	1	1	1	0	1	1	0	1	7	3
44782	360	KIAA0125	1	0	0	1	0	1	1	1	1	6	1
18127	361	GPR114	1	0	0	1	1	1	1	1	1	7	1
31692	362	NCAM1	1	1	1	1	1	1	1	0	1	8	3
50194	363	TNFRSF13B	1	0	0	1	0	1	1	1	1	6	1
8234	364	SLC31A1	1	1	1	1	1	1	1	1	1	9	3
47216	365	LY9	1	0	0	1	0	1	1	0	1	5	1
37419	366	WDR4	1	0	0	1	1	1	1	1	1	7	1
53996	367	N6AMT1	1	0	0	1	0	1	1	0	1	5	1
10449	368	CDK6	1	1	1	1	1	1	1	0	1	8	3
59671	369	MAP3K5	1	0	0	1	1	1	1	1	1	7	1
24175	370	MAL	1	1	1	1	1	1	1	0	1	8	3
25116	371	UBA52	1	0	0	1	1	1	1	0	1	6	1
47533	372	PRMT3	1	1	1	1	1	1	1	1	1	9	3
21304	373	UXT	1	0	0	1	1	1	1	1	1	7	1
40921	374	RPL18	1	1	1	1	1	1	1	1	1	9	3
32237	375	SPIB	1	0	0	1	0	1	1	0	1	5	1
50330	376	BNIP3	1	1	1	1	1	1	1	1	1	9	3
38619	377	BEX2	1	0	0	1	1	1	1	0	1	6	1
56635	378	ARG1	1	0	0	1	1	1	0	1	1	6	1
49266	379	TTLL3	1	1	1	1	1	1	1	0	1	8	3
57370	380	BLK	1	0	0	1	1	1	1	1	1	7	1
52989	381	CPT1A	1	0	0	1	1	1	1	0	1	6	1
23000	382	LMNA	1	1	1	1	1	1	1	0	1	8	3
49602	383	FCGR1A	1	0	0	1	0	1	0	1	1	5	1
42474	384	TTC27	1	0	0	1	1	1	1	1	1	7	1
51213	385	GIMAP5	1	0	0	1	1	1	1	0	1	6	1
48712	386	IL1R2	1	0	0	1	1	1	1	1	1	7	1
60831	387	RPL13	1	1	1	1	1	1	1	0	1	8	3
65554	388	WDR12	1	0	0	1	0	1	1	0	1	5	1
47304	389	EIF3M	1	1	1	1	0	1	1	0	1	7	3
14843	390	KIF5C	1	1	1	1	1	1	1	0	1	8	3
29366	391	CCT8	1	1	1	1	1	1	1	0	1	8	3
28877	392	DSC1	1	0	0	1	1	1	1	0	1	6	1
38787	393	PARP3	1	0	0	1	1	1	1	0	1	6	1
20916	394	ASGR2	1	0	0	1	1	1	1	0	1	6	1
734	395	CAPN2	1	0	0	1	1	1	1	1	1	7	1
42458	396	STAT1	1	1	1	1	1	1	1	1	1	9	3
26143	397	CPEB3	1	1	1	1	1	1	1	0	1	8	3
47844	398	TMEM97	1	1	1	1	1	1	1	0	1	8	3
6703	399	RRAS	1	1	1	1	1	1	1	0	1	8	3
44904	400	LRRFIP2	1	1	1	1	1	1	1	1	1	9	3
26858	401	KLHL6	1	0	0	1	1	1	1	1	1	7	1
47652	402	ROPN1L	1	0	0	1	1	1	0	1	1	6	1
54361	403	PACSIN1	1	1	1	1	1	1	0	0	1	7	3
23239	404	KIAA0020	1	1	1	1	1	1	1	0	1	8	3
43905	405	DPP4	1	0	0	1	1	1	1	0	1	6	1
17942	406	GFI1	1	0	0	1	1	1	1	0	1	6	1
34844	407	PLEK	1	0	0	1	1	1	1	1	1	7	1
24272	408	CCL5	1	0	0	1	1	1	1	1	1	7	1
8403	409	MTUS1	1	1	1	0	0	0	0	0	1	4	3
52371	410	VAMP3	1	1	1	1	1	1	1	1	1	9	3
26058	411	GLIPR2	1	1	1	1	1	1	1	1	1	9	3
32936	412	DYRK2	1	0	0	1	1	1	1	1	1	7	1
62799	413	FBXO6	1	0	1	1	0	1	1	0	1	6	2
45616	414	RPS23	1	0	0	1	1	1	1	0	1	6	1
1432	415	IDS	1	0	0	0	0	1	1	0	1	4	1
16012	416	GPATCH4	1	0	0	1	1	1	1	0	1	6	1
8064	417	MEGF9	1	0	0	1	0	1	1	0	1	5	1
5894	418	TSPAN2	1	0	0	1	0	1	0	0	1	4	1
33681	419	PNPO	1	1	1	1	1	1	1	0	1	8	3
35643	420	DPH2	1	0	0	1	1	1	1	0	1	6	1
65629	421	YPEL1	1	1	1	1	0	1	1	1	1	8	3
13146	422	URI1	1	1	1	1	1	1	1	1	1	9	3
21678	423	MBOAT1	1	0	0	1	1	1	1	0	1	6	1
30116	424	LRPPRC	1	1	1	1	1	1	1	1	1	9	3
1823	425	RCAN2	1	1	1	1	1	1	0	0	1	7	3
7834	426	TRMT13	1	0	0	1	0	1	1	1	1	6	1
49249	427	PPRC1	1	1	1	1	1	1	1	1	1	9	3
7303	428	PDCD2L	1	1	1	1	1	1	1	1	1	9	3
50976	429	BCKDHB	1	1	1	1	1	1	1	1	1	9	3
25745	430	AFF3	1	1	1	1	1	1	1	0	1	8	3
12769	431	PARP1	1	0	0	1	1	1	1	1	1	7	1
17817	432	RPL8	1	1	1	1	0	1	1	0	1	7	3
22395	433	FRMD3	1	1	1	1	1	1	1	1	1	9	3
18463	434	CD19	1	0	0	1	1	1	1	0	1	6	1
35736	435	EBF1	1	1	0	1	0	1	1	1	1	7	2
42113	436	NOP2	1	1	1	1	1	1	1	0	1	8	3
34394	437	CHI3L2	1	0	0	1	1	1	1	0	1	6	1
61263	438	B4GALT5	1	1	1	1	1	1	1	1	1	9	3
10447	439	EIF2D	1	1	1	1	1	1	1	0	1	8	3
16004	440	SLC26A8	1	1	1	1	1	1	1	0	1	8	3
47328	441	WARS	1	1	1	1	0	1	1	0	1	7	3
28153	442	SLC22A15	1	0	0	1	1	1	0	1	1	6	1
61403	443	MARS2	1	0	0	1	0	1	1	0	1	5	1
25385	444	NME1	1	1	1	1	1	1	1	0	1	8	3
5929	445	CBLL1	1	1	1	1	1	1	1	0	1	8	3
9370	446	CPA5	1	0	0	1	1	1	0	0	1	5	1
50744	447	HSD17B8	1	0	1	1	0	1	1	1	1	7	2
45421	448	C12orf57	1	1	1	1	1	1	1	1	1	9	3
23725	449	PPA1	1	1	1	1	1	1	1	0	1	8	3
37214	450	ABI3	1	0	0	1	0	1	1	1	1	6	1
67967	451	RPS13	1	1	1	1	1	1	1	1	1	9	3
38294	452	ANKRD22	1	0	0	1	0	1	0	0	1	4	1
45323	453	RPL5	1	1	1	1	0	1	1	0	1	7	3
45266	454	RBM17	1	1	1	1	1	1	1	1	1	9	3
4109	455	SH3YL1	1	1	1	1	0	1	1	1	1	8	3
45244	456	CD58	1	0	0	1	1	1	1	0	1	6	1
20246	457	RASGRP2	1	0	0	1	1	1	0	0	1	5	1
52246	458	SRM	1	1	1	1	1	1	1	0	1	8	3
55629	459	FAM50B	1	1	1	1	0	1	1	1	1	8	3
4816	460	CCDC50	1	1	1	1	0	1	1	1	1	8	3
62886	461	TCEA3	1	1	1	1	1	1	1	0	1	8	3
63666	462	AGPAT4-IT1	1	0	0	1	1	0	1	0	1	5	1
49446	463	CYP2J2	1	1	1	1	1	1	1	1	1	9	3
66984	464	FAM153B	1	1	1	1	1	0	0	0	1	6	3
41653	465	RNASE2	1	0	0	1	1	1	0	1	1	6	1
53348	466	AKTIP	1	1	1	1	1	1	1	0	1	8	3
29996	467	ALG8	1	1	1	1	1	1	1	0	1	8	3
29160	468	NREP	1	1	1	1	0	1	1	1	1	8	3
1108	469	NCL	1	1	1	1	0	1	1	0	1	7	3
38171	470	RPUSD2	1	1	1	1	1	1	1	1	1	9	3
50267	471	HLA-DOB	1	0	0	1	1	1	1	0	1	6	1
58624	472	TPST1	1	1	1	1	0	1	1	1	1	8	3
43819	473	TIGIT	1	0	0	1	1	1	1	1	1	7	1
51745	474	CERS6	1	1	1	1	1	1	1	1	1	9	3
60136	475	GTPBP4	1	0	0	1	1	1	1	0	1	6	1
7455	476	NPAT	1	1	0	1	1	1	1	1	1	8	2
20448	477	RAP1GAP2	1	0	0	1	1	1	0	0	1	5	1
42546	478	RPLP0	1	1	1	1	0	1	1	0	1	7	3
8445	479	CD163	1	0	0	1	0	1	0	0	1	4	1
54318	480	MRPL45	1	1	1	1	1	1	1	0	1	8	3
59274	481	HADH	1	1	1	1	1	1	1	0	1	8	3
48961	482	C3AR1	1	0	0	1	1	1	0	1	1	6	1
42667	483	SRPK1	1	1	1	1	1	1	1	0	1	8	3
24349	484	LHFPL2	1	1	1	1	1	1	1	1	1	9	3
56590	485	EIF4G3	1	1	1	1	1	1	1	0	1	8	3
9716	486	HMGN1	1	0	0	1	1	1	1	0	1	6	1
33786	487	CSTF3	1	1	1	1	1	1	1	0	1	8	3
32149	488	CDKN1C	1	0	0	1	0	1	0	1	1	5	1
50125	489	SLAMF6	1	0	0	1	1	1	1	0	1	6	1
455	490	MS4A6A	1	0	0	1	1	1	0	0	1	5	1
47756	491	RALA	1	1	1	1	1	1	1	1	1	9	3
67716	492	ZNF529	1	1	1	1	0	1	1	0	1	7	3
27484	493	ACVR2A	1	1	1	1	1	1	1	0	1	8	3
55464	494	WIPI1	1	1	1	1	1	1	1	0	1	8	3
9378	495	NBEAL2	1	0	0	1	1	1	1	0	1	6	1
42852	496	ZNF22	1	1	1	1	1	1	1	0	1	8	3
16567	497	RALGDS	1	1	1	1	1	1	1	0	1	8	3
15900	498	UPP1	1	1	1	1	1	1	1	1	1	9	3
28196	499	GAR1	1	0	0	1	1	1	1	0	1	6	1
9997	500	ADPRM	1	0	0	1	1	1	1	0	1	6	1
1644	501	DDX55	1	0	0	1	0	1	1	1	1	6	1
63235	502	BMS1	1	1	1	1	1	1	1	1	1	9	3
47925	503	TMEM66	1	1	1	1	1	1	1	1	1	9	3
41340	504	APMAP	1	1	1	1	0	1	1	1	1	8	3
19410	505	ALOX5AP	1	0	1	1	1	1	1	1	1	8	2
46418	506	SERPINB8	1	0	0	1	1	1	1	0	1	6	1
50612	507	METTL1	1	0	0	1	1	1	1	0	1	6	1
10901	508	ANTXR2	1	0	0	1	1	1	1	0	1	6	1
52394	509	GDPD5	1	1	1	1	1	1	1	0	1	8	3
41712	510	ZNF30	1	1	1	1	1	1	1	0	1	8	3
58392	511	LTV1	1	1	1	1	1	1	1	1	1	9	3
21714	512	LYPD2	1	0	0	1	0	1	0	1	1	5	1
25737	513	SLC31A2	1	1	1	1	1	1	1	0	1	8	3
31827	514	GAMT	1	1	1	1	1	1	1	0	1	8	3
42970	515	VSIG4	1	0	0	1	1	1	1	0	1	6	1
5695	516	GABARAPL1	1	1	1	1	1	1	1	0	1	8	3
49765	517	NUP107	1	1	1	1	0	1	1	0	1	7	3
23281	518	CCT3	1	1	1	1	1	1	1	0	1	8	3
58118	519	CDK4	1	1	1	1	1	1	1	0	1	8	3
63689	520	TMEM99	1	1	1	1	1	1	1	0	1	8	3
1897	521	FCRLA	1	0	0	1	0	1	1	1	1	6	1
26978	522	TCEA2	1	1	1	1	1	1	1	0	1	8	3
47904	523	CD63	1	1	1	1	0	1	1	0	1	7	3
1922	524	PHF14	1	1	1	1	1	1	1	0	1	8	3
10534	525	MGC24103	1	0	0	1	1	1	0	0	1	5	1
27775	526	AARS	1	1	1	1	1	1	1	0	1	8	3
42202	527	NARS2	1	1	1	1	0	1	1	1	1	8	3
32036	528	RASSF1	1	1	1	1	1	1	1	1	1	9	3
61335	529	ZNF302	1	1	1	1	1	1	1	0	1	8	3
426	530	DNASE1L3	1	0	0	1	0	1	1	0	1	5	1
67791	531	EIF4B	1	1	1	1	1	1	1	0	1	8	3
64509	532	TOP1MT	1	0	1	1	1	1	1	0	1	7	2
5852	533	C6orf108	1	1	1	1	1	1	1	0	1	8	3
39064	534	RBM26	1	1	0	1	1	1	1	1	1	8	2
49562	535	SLCO4C1	1	0	0	1	1	1	1	0	1	6	1
58921	536	SRSF6	1	1	1	1	1	1	1	1	1	9	3
66838	537	SERPINB6	1	1	1	1	1	1	1	1	1	9	3
10638	538	ENTPD1	1	0	0	1	1	1	1	0	1	6	1
42673	539	PRDM1	1	0	0	1	0	1	1	1	1	6	1
4853	540	DSC2	1	0	0	1	1	1	1	0	1	6	1
62670	541	FOXJ3	1	1	1	1	0	1	1	0	1	7	3
61065	542	H2AFY2	1	1	1	1	1	1	0	0	1	7	3
16054	543	E2F2	1	0	0	1	1	1	1	1	1	7	1
31661	544	WRN	1	1	1	1	1	1	1	0	1	8	3
11560	545	PUS7	1	1	1	1	0	1	1	0	1	7	3
58631	546	C12orf23	1	0	0	1	0	1	1	1	1	6	1
64778	547	SPON1	1	1	1	1	1	1	0	0	1	7	3
1950	548	RBL2	1	1	1	1	1	1	1	1	1	9	3
64139	549	EFHD2	1	1	1	1	1	1	1	1	1	9	3
5653	550	ITFG2	1	1	1	1	1	1	1	1	1	9	3
32866	551	KIAA0355	1	1	1	1	1	1	1	0	1	8	3
20682	552	ARHGEF40	1	0	0	1	1	1	0	0	1	5	1
20744	553	GLTSCR2	1	1	1	1	1	1	1	0	1	8	3
62631	554	TP53I3	1	0	0	1	0	1	1	1	1	6	1
50269	555	ATL3	1	0	0	1	1	1	1	0	1	6	1
53171	556	CHCHD10	1	1	1	1	0	1	1	0	1	7	3
65149	557	RAP2A	1	1	1	1	1	1	1	0	1	8	3
18756	558	LSM2	1	1	1	1	1	1	1	1	1	9	3
63039	559	EBAG9	1	1	1	1	0	1	1	1	1	8	3
9621	560	CTSW	1	0	0	1	1	1	1	0	1	6	1
30132	561	ANG	1	0	0	1	0	1	1	0	1	5	1
47890	562	AKR1C3	1	1	1	1	0	1	1	1	1	8	3
62447	563	SLC27A3	1	1	1	1	1	1	1	1	1	9	3
25296	564	ZCCHC11	1	1	1	1	1	1	1	0	1	8	3
63269	565	ADK	1	1	1	1	1	1	1	0	1	8	3
32065	566	TSEN2	1	1	1	1	1	1	1	1	1	9	3
3467	567	GPX7	1	0	0	1	1	1	1	0	1	6	1
64885	568	CCT4	1	0	0	1	1	1	1	1	1	7	1
2282	569	NOA1	1	1	1	1	1	1	1	1	1	9	3
3055	570	ATXN1	1	1	1	1	0	1	1	0	1	7	3
47855	571	NOP58	1	1	1	1	1	1	1	1	1	9	3
1677	572	UBR2	1	1	1	1	1	1	1	1	1	9	3
43041	573	SREBF1	1	1	1	1	1	1	1	0	1	8	3
6728	574	EIF4A2	1	1	1	1	1	1	1	0	1	8	3
50905	575	EIF2A	1	1	1	1	1	1	1	0	1	8	3
35693	576	PALLD	1	1	1	1	1	1	1	0	1	8	3
61696	577	MFNG	1	0	0	1	1	1	1	1	1	7	1
11007	578	NPC2	1	1	1	1	1	1	1	1	1	9	3
23973	579	TNF	1	0	0	1	0	1	1	1	1	6	1
46301	580	SLFN13	1	0	0	1	1	1	1	0	1	6	1
15195	581	OGDH	1	1	1	1	1	1	1	0	1	8	3
42265	582	TMEM156	1	0	0	1	1	1	1	0	1	6	1
43425	583	APBA2	1	1	1	1	1	1	0	1	1	8	3
10509	584	STX11	1	0	0	1	1	1	1	1	1	7	1
17745	585	RAB11FIP5	1	1	1	1	1	1	1	0	1	8	3
30113	586	CTSL1	1	1	1	1	0	1	0	0	1	6	3
23133	587	SERBP1	1	1	1	1	1	1	1	0	1	8	3
53045	588	ZBTB25	1	0	0	1	1	1	1	0	1	6	1
10594	589	MAML2	1	0	0	1	1	1	1	1	1	7	1
28342	590	AHCY	1	1	1	1	1	1	1	1	1	9	3
62229	591	MGST3	1	1	1	1	1	1	1	1	1	9	3
15111	592	RGCC	1	1	1	1	1	1	1	0	1	8	3
18693	593	C19orf59	1	0	0	1	1	1	1	0	1	6	1
22070	594	RRP15	1	0	0	1	1	1	1	0	1	6	1
56210	595	ANKRD13A	1	1	1	1	1	1	1	1	1	9	3
62881	596	RPSAP58	1	1	1	1	1	1	0	0	1	7	3
57182	597	GALC	1	0	0	1	0	1	1	0	1	5	1
67717	598	NUP160	1	1	1	1	1	1	1	0	1	8	3
1670	599	TSPAN3	1	1	1	1	1	1	1	0	1	8	3
56658	600	NDST1	1	0	1	1	0	1	1	0	1	6	2
20844	601	DNMT1	1	1	1	1	1	1	1	1	1	9	3
55298	602	OSBPL10	1	0	0	1	0	1	1	1	1	6	1
41942	603	TMTC1	1	0	0	1	1	1	1	0	1	6	1
55194	604	CDC42EP4	1	1	1	1	1	1	1	0	1	8	3
34130	605	C16orf58	1	1	1	1	1	1	1	1	1	9	3
68115	606	SMARCA1	1	0	0	1	1	1	1	0	1	6	1
64743	607	MS4A4A	1	0	0	1	0	1	1	1	1	6	1
43301	608	SLC38A11	1	0	1	1	0	1	0	1	1	6	2
40373	609	PARP8	1	1	1	1	1	1	1	0	1	8	3
19552	610	RPS2	1	1	1	1	1	1	1	0	1	8	3
56003	611	KDM1A	1	1	1	1	1	1	0	0	1	7	3
48908	612	ADAP2	1	0	1	1	1	1	1	0	1	7	2
45909	613	TRAFD1	1	1	1	1	1	1	1	1	1	9	3
23198	614	NPC1	1	1	1	1	1	1	1	0	1	8	3
32696	615	RPL13P5	1	1	1	1	1	1	0	0	1	7	3
55301	616	MSC	1	0	0	1	0	1	1	0	1	5	1
33055	617	HK3	1	0	0	1	1	1	1	1	1	7	1
53780	618	CRISPLD2	1	0	1	1	1	1	0	0	1	6	2
43292	619	SHMT2	1	1	1	1	1	1	1	0	1	8	3
61890	620	SERPINF1	1	0	0	1	1	1	1	0	1	6	1
47603	621	LILRB1	1	0	0	1	1	1	1	1	1	7	1
25166	622	HNRPDL	1	1	1	1	1	1	1	1	1	9	3
5878	623	NOC3L	1	1	1	1	1	1	1	1	1	9	3
53063	624	WDR59	1	1	1	1	1	1	1	0	1	8	3
28615	625	C10orf35	1	0	0	1	1	1	0	0	1	5	1
38878	626	TIPARP	1	1	1	1	1	1	1	0	1	8	3
49663	627	CMTM8	1	0	1	1	1	1	0	1	1	7	2
55622	628	NOL8	1	1	1	1	1	1	1	0	1	8	3
14891	629	LINGO2	1	0	1	1	0	1	1	0	1	6	2
52888	630	TIMM21	1	1	1	1	1	1	1	1	1	9	3
42247	631	C5orf51	1	1	1	1	0	1	1	0	1	7	3
14696	632	CYBASC3	1	1	1	1	1	1	1	0	1	8	3
61807	633	ZDHHC9	1	0	0	1	1	1	1	0	1	6	1
65926	634	TCF3	1	0	0	1	1	1	1	1	1	7	1
19149	635	SERTAD2	1	1	1	1	0	1	1	1	1	8	3
68307	636	CD3D	1	0	0	1	1	1	0	0	1	5	1
3345	637	GIMAP7	1	1	1	1	1	1	1	0	1	8	3
2072	638	NOLC1	1	0	0	1	1	1	1	1	1	7	1
8050	639	C22orf29	1	1	1	1	1	0	1	0	1	7	3
49930	640	EIF3G	1	1	1	1	1	1	1	0	1	8	3
34287	641	MRPS27	1	1	1	1	1	1	1	0	1	8	3
4576	642	GBP1	1	0	0	1	1	1	1	0	1	6	1
35327	643	DIMT1	1	1	1	1	0	1	1	0	1	7	3
28311	644	TYSND1	1	1	1	1	1	1	1	0	1	8	3
53538	645	SFTPD	1	0	0	1	1	1	1	0	1	6	1
58154	646	PITPNC1	1	1	1	1	1	1	1	1	1	9	3
2474	647	TNFRSF21	1	1	1	1	1	1	1	1	1	9	3
67352	648	ZNF101	1	0	0	1	1	1	1	1	1	7	1
42780	649	ANAPC1	1	1	1	1	1	1	1	0	1	8	3
1206	650	ZNF480	1	0	0	1	1	1	1	1	1	7	1
53825	651	IFNG	1	0	0	1	1	1	1	0	1	6	1
32700	652	BRIX1	1	1	1	1	1	1	1	0	1	8	3
66441	653	SYNE2	1	0	0	1	1	1	1	0	1	6	1
49554	654	FAM46A	1	1	1	1	1	1	1	0	1	8	3
18970	655	RCL1	1	0	1	1	1	1	1	1	1	8	2
8647	656	SLAIN1	1	1	1	1	1	1	1	0	1	8	3
49500	657	RABGGTB	1	1	1	1	1	1	1	1	1	9	3
38645	658	FAR2	1	0	1	1	1	1	1	1	1	8	2
32826	659	ACTA2	1	1	1	1	0	1	1	1	1	8	3
12448	660	TMEM8B	1	1	1	1	1	0	0	1	1	7	3
13455	661	WDR67	1	1	1	1	1	1	1	0	1	8	3
17364	662	PRKCA	1	1	1	1	1	1	1	0	1	8	3
51448	663	ESYT1	1	1	1	1	1	1	1	1	1	9	3
24918	664	ZNF329	1	1	1	1	1	1	1	0	1	8	3
37749	665	SMARCD3	1	1	1	1	1	1	1	0	1	8	3
38978	666	DKFZP586I1420	1	1	1	0	0	1	1	0	1	6	3
1521	667	HMOX1	1	0	0	1	1	1	1	1	1	7	1
54114	668	ZZZ3	1	1	1	1	1	1	1	1	1	9	3
3839	669	ARMCX2	1	0	0	1	1	1	1	0	1	6	1
57739	670	PCNX	1	1	1	1	1	1	1	0	1	8	3
18435	671	TRMT112	1	1	1	1	1	1	1	1	1	9	3
11238	672	DDX18	1	1	1	1	1	1	1	1	1	9	3
11822	673	NRG1	1	0	0	1	0	1	1	0	1	5	1
10499	674	YTHDC1	1	1	1	1	1	1	1	0	1	8	3
66533	675	SDCCAG3	1	1	1	1	1	1	1	0	1	8	3
21501	676	CYB561	1	1	1	1	1	1	1	0	1	8	3
56566	677	LGALS3BP	1	1	1	1	1	1	1	1	1	9	3
21931	678	VPS51	1	1	1	1	0	1	1	1	1	8	3
64977	679	CCDC170	1	0	0	1	0	1	0	0	1	4	1
15588	680	SLC7A7	1	0	0	1	1	1	1	1	1	7	1
12570	681	ZNF683	1	0	0	1	1	1	0	0	1	5	1
50623	682	TNFAIP6	1	0	0	1	0	1	1	0	1	5	1
58135	683	DMXL2	1	0	0	1	1	1	1	0	1	6	1
20700	684	CD86	1	0	0	1	1	1	1	0	1	6	1
30028	685	ATG7	1	1	1	1	0	1	1	1	1	8	3
60036	686	KIF13B	1	1	1	1	1	1	1	0	1	8	3
3017	687	VIM	1	0	0	1	0	1	1	0	1	5	1
9412	688	CAPNS1	1	1	1	1	1	1	1	0	1	8	3
46627	689	TMEM123	1	1	1	1	1	1	1	0	1	8	3
7856	690	GAL3ST4	1	0	0	1	0	1	1	0	1	5	1
37377	691	ANKRD46	1	1	1	1	1	1	1	0	1	8	3
26846	692	PDIA5	1	0	0	1	1	1	1	0	1	6	1
65026	693	MR1	1	0	0	1	0	1	1	1	1	6	1
3843	694	HDAC2	1	1	1	1	1	1	1	0	1	8	3
33853	695	PRDM8	1	1	1	1	1	1	1	0	1	8	3
13162	696	ST6GAL1	1	1	1	1	1	1	1	0	1	8	3
16198	697	PLA2G16	1	1	1	1	1	1	0	0	1	7	3
21509	698	SH3PXD2A	1	1	1	1	1	1	1	0	1	8	3
54226	699	GNS	1	1	1	1	1	1	1	1	1	9	3
63986	700	ZCCHC7	1	1	1	1	0	1	1	0	1	7	3
28734	701	KCNG1	1	0	1	1	0	1	1	0	1	6	2
37284	702	TRIM28	1	1	1	1	1	1	1	1	1	9	3
50483	703	VNN3	1	0	0	1	0	1	1	0	1	5	1
55317	704	RPL19	1	1	1	1	1	1	1	0	1	8	3
56295	705	GTPBP3	1	1	1	1	0	1	1	0	1	7	3
39327	706	MMP9	1	0	0	1	1	1	1	0	1	6	1
12209	707	HVCN1	1	0	0	1	1	1	1	0	1	6	1
37891	708	RBPJ	1	1	1	1	1	1	1	0	1	8	3
14077	709	MAP3K4	1	1	1	1	1	1	1	0	1	8	3
53753	710	SLCO3A1	1	1	1	1	1	1	1	0	1	8	3
46193	711	RPP40	1	1	1	1	1	1	1	0	1	8	3
45166	712	PROS1	1	0	1	1	1	1	0	1	1	7	2
55076	713	PDCD4	1	0	0	1	1	1	1	0	1	6	1
33975	714	ARHGAP26	1	1	1	1	0	1	1	0	1	7	3
7658	715	LTA	1	0	0	1	1	1	1	1	1	7	1
2279	716	EPRS	1	1	1	1	1	1	1	0	1	8	3
4798	717	PAG1	1	1	1	1	1	1	1	0	1	8	3
61456	718	METRNL	1	0	0	1	1	1	1	0	1	6	1
7762	719	MAPK14	1	0	0	1	1	1	1	0	1	6	1
40439	720	TTC39B	1	0	0	1	1	1	1	1	1	7	1
38897	721	MRI1	1	0	0	1	1	1	1	0	1	6	1
66147	722	PLOD1	1	1	1	1	1	1	1	1	1	9	3
24315	723	C11orf1	1	1	1	1	1	1	1	0	1	8	3
39364	724	LGALSL	1	0	0	1	0	1	1	1	1	6	1
30996	725	GOLM1	1	0	0	1	1	1	1	1	1	7	1
14227	726	RRP1B	1	1	0	1	1	1	1	0	1	7	2
41018	727	GBA	1	1	1	1	1	1	1	0	1	8	3
54493	728	ITGA2B	1	0	0	1	1	1	1	1	1	7	1
28612	729	ZNF146	1	1	1	1	0	1	1	1	1	8	3
34217	730	RPS16	1	1	1	1	1	1	1	0	1	8	3
48798	731	CIAPIN1	1	1	1	1	1	1	1	0	1	8	3
39910	732	HNRNPD	1	1	1	1	1	1	1	0	1	8	3
13	733	HERPUD2	1	1	1	1	1	1	1	0	1	8	3
51744	734	TOP2B	1	1	1	1	1	1	1	1	1	9	3
36381	735	NHP2L1	1	1	1	1	1	1	1	0	1	8	3
25048	736	CTSG	1	0	0	1	1	1	0	1	1	6	1
60032	737	DUSP18	1	0	0	1	1	1	1	0	1	6	1
25918	738	DCXR	1	1	1	1	1	1	1	1	1	9	3
47086	739	HMGB2	1	0	0	1	0	1	1	1	1	6	1
50495	740	MIR600HG	1	1	1	1	1	0	1	0	1	7	3
39981	741	MPO	1	0	0	1	1	1	1	1	1	7	1
47092	742	PSIP1	1	1	1	1	1	1	1	1	1	9	3
62502	743	NOD2	1	0	0	1	0	1	1	1	1	6	1
3760	744	GNPTAB	1	0	0	1	0	1	1	0	1	5	1
5566	745	PIK3C2B	1	1	1	1	1	1	1	0	1	8	3
3372	746	TCN2	1	0	0	1	1	1	1	1	1	7	1
30522	747	C3orf37	1	1	1	1	1	1	1	0	1	8	3
39957	748	MIF	1	1	1	1	1	1	1	1	1	9	3
30474	749	PHC2	1	1	1	1	0	1	1	0	1	7	3
37947	750	USP3	1	0	0	1	0	1	1	0	1	5	1
26694	751	GSTO1	1	1	1	1	1	1	1	1	1	9	3
13912	752	FGR	1	0	0	1	1	1	1	0	1	6	1
59911	753	LSM5	1	0	0	1	1	1	1	0	1	6	1
54471	754	TCF4	1	1	1	1	1	1	1	0	1	8	3
37270	755	ELP2	1	1	1	1	1	1	1	1	1	9	3
48180	756	PAFAH1B3	1	1	1	1	1	1	1	1	1	9	3
61156	757	LPAR6	1	0	1	1	1	1	0	0	1	6	2
57488	758	NONO	1	0	0	1	1	1	1	0	1	6	1
44621	759	GOLGA3	1	1	1	1	1	1	1	0	1	8	3
45386	760	LAT	1	0	0	1	1	1	1	0	1	6	1
48698	761	FOXD2	1	0	0	1	1	1	0	0	1	5	1
27340	762	CCNB1IP1	1	0	0	1	1	1	1	0	1	6	1
67416	763	USP11	1	0	0	1	1	1	1	0	1	6	1
13306	764	TNIP3	1	0	0	1	1	1	1	0	1	6	1
26087	765	EHD4	1	1	1	1	1	1	1	1	1	9	3
46903	766	NSMCE1	1	1	1	1	1	1	1	0	1	8	3
14589	767	PRSS30P	1	0	0	0	0	1	0	1	1	4	1
46089	768	CRLF3	1	1	1	1	1	1	1	0	1	8	3
45609	769	SLC4A4	1	1	1	1	1	1	1	0	1	8	3
19603	770	RPF2	1	1	1	1	1	1	1	1	1	9	3
52521	771	UBIAD1	1	0	0	1	0	1	1	1	1	6	1
22540	772	VCL	1	0	0	1	1	1	1	0	1	6	1
7043	773	PPP2R5C	1	0	1	1	1	1	1	1	1	8	2
34722	774	OCIAD1	1	1	1	1	1	1	1	1	1	9	3
8881	775	ZNF548	1	0	0	1	1	1	1	1	1	7	1
64427	776	IL12RB1	1	0	0	1	1	1	1	1	1	7	1
7104	777	SMAD7	1	1	1	1	1	1	1	0	1	8	3
20613	778	CCDC41	1	1	1	1	1	1	1	0	1	8	3
31227	779	TSPAN17	1	1	1	1	1	1	1	0	1	8	3
3620	780	AKR1B1	1	1	1	1	1	1	1	1	1	9	3
22120	781	CSRP1	1	1	1	1	0	1	1	1	1	8	3
5015	782	ANXA4	1	0	0	1	1	1	1	1	1	7	1
17818	783	MVP	1	1	1	1	1	1	1	1	1	9	3
36592	784	CEBPA	1	1	1	1	1	1	1	1	1	9	3
316	785	LCMT2	1	1	1	1	1	1	1	1	1	9	3
32157	786	MTHFD1L	1	0	0	1	1	1	1	0	1	6	1
33239	787	MFSD10	1	1	1	1	1	1	1	0	1	8	3
2899	788	TTYH3	1	1	1	1	1	1	1	0	1	8	3
5195	789	PFKFB2	1	0	0	1	1	1	1	0	1	6	1
13231	790	DOK2	1	0	0	1	1	1	1	0	1	6	1
48839	791	RPL4	1	1	1	1	1	1	1	1	1	9	3
5426	792	CLSTN3	1	1	0	1	0	1	1	0	1	6	2
36098	793	SLAMF7	1	0	0	1	0	1	1	1	1	6	1
44427	794	MRPL3	1	1	1	1	0	1	1	0	1	7	3
48791	795	TCN1	1	0	0	1	0	1	0	0	1	4	1
23624	796	ACAA2	1	0	1	1	1	1	1	1	1	8	2
14294	797	P2RX5	1	0	0	1	0	1	1	0	1	5	1
35139	798	RASGRP3	1	0	0	1	1	1	1	0	1	6	1
17226	799	PRPSAP2	1	1	1	1	1	1	1	0	1	8	3
17055	800	HAPLN3	1	0	0	1	0	1	1	0	1	5	1
57771	801	DUSP3	1	1	1	1	1	1	1	1	1	9	3
11610	802	HNRNPM	1	1	1	1	1	1	0	0	1	7	3
20217	803	EIF3D	1	1	1	1	0	1	1	0	1	7	3
15462	804	JAKMIP1	1	0	0	1	1	1	0	0	1	5	1
7476	805	RAB31	1	1	1	1	1	1	1	1	1	9	3
11886	806	TRAT1	1	0	0	1	1	1	1	0	1	6	1
41939	807	CMSS1	1	1	1	1	0	1	1	1	1	8	3
22588	808	LUC7L	1	1	1	1	1	1	1	0	1	8	3
28986	809	DDX21	1	1	1	1	1	1	1	0	1	8	3
23811	810	DNMT3A	1	0	0	1	1	1	1	1	1	7	1
48013	811	ZFAND1	1	0	0	1	1	1	1	1	1	7	1
15325	812	LRRC8C	1	0	0	1	1	1	1	1	1	7	1
39444	813	PLAC8	1	0	0	1	1	1	1	1	1	7	1
24604	814	CD151	1	0	0	1	1	1	1	0	1	6	1
20721	815	ABCB1	1	1	1	1	1	1	1	0	1	8	3
61814	816	SLC1A7	1	0	0	1	1	1	1	1	1	7	1
10485	817	CAST	1	0	0	1	1	1	1	0	1	6	1
14343	818	SGPL1	1	0	0	1	1	1	1	1	1	7	1
32940	819	RAB37	1	1	0	1	1	1	1	0	1	7	2
36113	820	MRPL24	1	1	1	1	1	1	1	0	1	8	3
60474	821	ID2	1	1	1	1	1	1	1	1	1	9	3
54141	822	TIMD4	1	0	0	1	0	1	0	1	1	5	1
31706	823	FGL2	1	1	0	1	1	1	1	1	1	8	2
32401	824	PVRIG	1	0	0	1	1	1	1	0	1	6	1
21023	825	GLT25D2	1	1	1	1	1	1	0	0	1	7	3
60717	826	PADI4	1	0	0	1	1	1	1	1	1	7	1
7166	827	NXT1	1	1	1	1	1	1	1	1	1	9	3
89	828	C7orf23	1	1	1	1	1	1	1	1	1	9	3
38642	829	MYOF	1	0	0	1	1	1	0	1	1	6	1
33737	830	CFLAR	1	0	0	1	1	1	1	1	1	7	1
20746	831	DUSP5	1	1	1	1	1	1	1	0	1	8	3
35333	832	THEM6	1	1	1	1	1	1	1	0	1	8	3
26712	833	S1PR5	1	0	0	1	1	1	1	0	1	6	1
67920	834	CD97	1	0	0	1	1	1	1	0	1	6	1
21505	835	F13A1	1	0	0	1	1	1	1	0	1	6	1
67511	836	C1orf109	1	1	1	1	1	1	0	1	1	8	3
20436	837	PAQR4	1	1	1	1	1	1	1	1	1	9	3
34083	838	NACC2	1	0	0	1	1	1	0	1	1	6	1
52271	839	PLEKHB1	1	1	1	1	1	1	0	1	1	8	3
13521	840	MRPS26	1	1	1	1	1	1	1	1	1	9	3
42381	841	EEF1B2	1	1	1	1	1	1	0	0	1	7	3
27749	842	SRBD1	1	1	1	1	1	1	1	1	1	9	3
19718	843	CXCR7	1	0	1	1	1	1	1	0	1	7	2
30550	844	LCK	1	0	0	1	0	1	1	0	1	5	1
31886	845	SEPHS1	1	1	1	1	1	1	1	0	1	8	3
53317	846	CLEC2D	1	0	0	1	1	1	1	0	1	6	1
34255	847	TPP2	1	1	0	1	1	1	1	0	1	7	2
16381	848	APRT	1	1	1	1	0	1	1	0	1	7	3
52340	849	SERPINB1	1	0	0	1	0	1	1	1	1	6	1
1297	850	QSOX2	1	1	1	1	1	1	1	0	1	8	3
42372	851	SESTD1	1	1	1	1	1	1	1	0	1	8	3
60804	852	DIAPH1	1	1	1	1	1	1	1	0	1	8	3
17417	853	RAB27A	1	0	0	1	1	1	1	1	1	7	1
45634	854	USP47	1	1	1	1	1	1	1	0	1	8	3
62985	855	THOC1	1	1	1	1	1	1	1	0	1	8	3
35238	856	RPAP2	1	1	1	1	1	1	1	1	1	9	3
36538	857	MXRA7	1	1	1	1	1	1	1	0	1	8	3
24611	858	TRAPPC6A	1	0	0	1	1	1	1	1	1	7	1
35007	859	EML4	1	1	1	1	1	1	1	1	1	9	3
59124	860	ZNF573	1	1	1	1	1	1	1	1	1	9	3
16485	861	HLTF	1	1	1	1	0	1	1	0	1	7	3
47882	862	ZNF827	1	1	1	1	1	1	1	0	1	8	3
63490	863	CREB3L2	1	1	1	1	1	1	1	0	1	8	3
1355	864	PLAUR	1	0	0	1	1	1	1	0	1	6	1
47088	865	LAMP5	1	1	1	1	0	1	1	1	1	8	3
6683	866	MRPS31	1	1	1	1	1	1	1	1	1	9	3
3437	867	TNFAIP8	1	0	0	1	1	1	1	0	1	6	1
5599	868	ITGAL	1	0	0	1	0	1	1	1	1	6	1
58853	869	LILRA5	1	0	0	1	1	1	1	0	1	6	1
33973	870	FKBP4	1	1	1	1	1	1	1	1	1	9	3
29964	871	TBXAS1	1	0	0	1	0	1	1	1	1	6	1
53465	872	ARHGAP19	1	0	0	1	1	1	1	0	1	6	1
51666	873	LYRM4	1	0	0	1	1	1	1	1	1	7	1
23129	874	CYFIP1	1	1	1	1	1	1	1	0	1	8	3
17631	875	DIRC2	1	1	1	1	1	1	1	1	1	9	3
50859	876	ABCC3	1	0	0	1	1	1	1	1	1	7	1
52381	877	IGHV5-78	1	0	0	0	0	1	1	1	1	5	1
62049	878	BIN1	1	1	1	1	1	1	1	0	1	8	3
34481	879	APOBEC3C	1	0	0	1	1	1	1	1	1	7	1
42260	880	AUTS2	1	1	1	1	1	1	1	1	1	9	3
58636	881	ATP5L	1	1	1	1	1	1	1	0	1	8	3
48641	882	NDFIP1	1	0	0	1	1	1	1	1	1	7	1
24452	883	ITGAM	1	0	0	1	1	1	1	0	1	6	1
25113	884	GYG1	1	1	1	1	1	1	1	1	1	9	3
23264	885	SEPT1	1	0	0	1	1	0	0	0	1	4	1
34914	886	DPYSL2	1	1	1	1	1	1	1	0	1	8	3
17484	887	RPL36	1	1	1	1	1	1	1	0	1	8	3
13574	888	SALL2	1	1	1	1	1	1	1	0	1	8	3
39281	889	CD5	1	0	0	1	0	1	0	1	1	5	1
31495	890	EDARADD	1	0	0	1	1	1	1	0	1	6	1
64849	891	ADAM17	1	0	0	1	1	1	1	0	1	6	1
35254	892	ZNF239	1	1	1	1	1	1	0	0	1	7	3
62279	893	ORC5	1	1	1	1	1	1	1	1	1	9	3
35886	894	MRPS18B	1	1	1	1	1	1	1	0	1	8	3
393	895	CCT7	1	1	1	1	1	1	1	0	1	8	3
67597	896	C12orf65	1	0	0	1	0	1	1	0	1	5	1
1389	897	MSH6	1	1	1	1	1	1	1	1	1	9	3
14914	898	RNMT	1	0	0	1	1	1	1	1	1	7	1
63497	899	ITM2A	1	0	0	1	1	1	1	0	1	6	1
37733	900	PPP1R3E	1	1	1	1	1	1	1	0	1	8	3
21330	901	TSPYL2	1	0	0	0	0	1	1	0	1	4	1
3805	902	NET1	1	1	1	1	1	1	0	0	1	7	3
56251	903	IGIP	1	1	1	1	1	1	1	0	1	8	3
11696	904	CXCL16	1	1	1	1	1	1	1	0	1	8	3
57596	905	PPAN	1	1	1	1	1	1	1	0	1	8	3
9125	906	PLEKHF1	1	0	0	1	0	1	1	0	1	5	1
50399	907	TOMM20	1	1	1	1	1	1	1	1	1	9	3
49133	908	RCN2	1	1	1	1	1	1	1	1	1	9	3
35366	909	UBE2F	1	1	1	1	1	1	1	1	1	9	3
66008	910	RPS20	1	0	0	1	1	1	1	1	1	7	1
2006	911	PNN	1	1	1	1	1	1	1	0	1	8	3
26766	912	C12orf75	1	0	0	1	1	1	0	0	1	5	1
14172	913	ADCY9	1	1	1	1	1	1	1	0	1	8	3
25180	914	NUP88	1	1	1	1	1	1	1	1	1	9	3
2308	915	FAM126B	1	1	1	1	1	1	1	0	1	8	3
62688	916	LIG1	1	1	1	1	1	1	1	1	1	9	3
61042	917	VNN1	1	0	0	1	0	1	1	1	1	6	1
68156	918	CPM	1	1	0	1	1	1	1	0	1	7	2
58584	919	ADAMTSL4	1	0	0	1	1	1	1	0	1	6	1
437	920	ADHFE1	1	1	1	1	1	1	1	0	1	8	3
18477	921	WDFY2	1	1	0	1	1	1	1	1	1	8	2
54341	922	C22orf32	1	0	0	1	1	1	1	1	1	7	1
14582	923	AGFG1	1	0	0	1	1	1	0	1	1	6	1
55243	924	TRMT5	1	0	0	1	1	1	1	0	1	6	1
44276	925	GRAMD3	1	1	1	1	0	1	1	1	1	8	3
53256	926	LUC7L3	1	1	1	1	1	1	0	0	1	7	3
64802	927	KLF4	1	0	0	1	1	1	1	0	1	6	1
28861	928	SNRPF	1	1	1	1	1	1	1	0	1	8	3
64381	929	LOXL3	1	0	0	1	0	1	1	1	1	6	1
8192	930	PARM1	1	1	1	0	0	0	0	0	1	4	3
61614	931	UBAP2	1	0	0	1	1	1	1	0	1	6	1
38489	932	PLXDC2	1	0	0	1	1	1	1	1	1	7	1
33741	933	DEFA4	1	0	0	1	1	1	0	0	1	5	1
16957	934	CYP1B1	1	0	0	1	1	1	1	1	1	7	1
15691	935	PCBD1	1	1	1	1	1	1	1	0	1	8	3
15385	936	PGD	1	1	1	1	0	1	1	1	1	8	3
48585	937	WDR74	1	1	1	1	1	1	1	0	1	8	3
67434	938	HNRNPH3	1	1	1	1	1	1	0	0	1	7	3
68229	939	PPAPDC1B	1	0	0	1	1	1	1	1	1	7	1
28586	940	NFKB1	1	1	1	1	1	1	1	1	1	9	3
49659	941	YIPF1	1	1	1	1	0	1	1	0	1	7	3
3466	942	NSUN6	1	0	0	1	0	1	1	1	1	6	1
13388	943	CD300C	1	0	0	1	0	1	1	0	1	5	1
60365	944	NCEH1	1	1	1	1	1	1	0	0	1	7	3
40835	945	CXCR6	1	0	0	1	0	1	1	1	1	6	1
3975	946	S100A8	1	0	0	1	1	1	1	1	1	7	1
39477	947	C21orf7	1	0	0	1	1	1	1	1	1	7	1
54292	948	NARG2	1	0	0	1	1	1	1	0	1	6	1
60613	949	PEBP1	1	1	1	1	1	1	1	1	1	9	3
8977	950	MARCH3	1	1	1	0	0	0	0	0	1	4	3
61365	951	NKRF	1	0	0	1	1	1	1	0	1	6	1
63491	952	C21orf2	1	1	1	1	0	1	1	1	1	8	3
59773	953	ST13	1	1	1	1	0	1	1	1	1	8	3
21469	954	LINC00260	1	0	0	0	0	1	0	0	1	3	1
44306	955	NAP1L1	1	1	1	1	1	1	1	0	1	8	3
16624	956	TLR10	1	0	0	1	0	1	1	0	1	5	1
25560	957	HNRNPA0	1	1	1	1	1	1	1	0	1	8	3
31859	958	B3GALT2	1	0	0	1	1	1	1	1	1	7	1
16069	959	RPUSD4	1	1	1	1	1	1	1	1	1	9	3
19709	960	CECR5	1	1	1	1	1	1	1	0	1	8	3
17150	961	DDX31	1	1	1	1	1	1	1	1	1	9	3
60519	962	MST4	1	0	0	1	1	1	1	0	1	6	1
59569	963	BYSL	1	1	1	1	1	1	0	0	1	7	3
199	964	TAGAP	1	0	0	1	1	1	1	1	1	7	1
59738	965	TIMM9	1	1	1	1	0	1	1	1	1	8	3
331	966	PRMT6	1	1	1	1	1	1	1	1	1	9	3
55381	967	EPHA4	1	1	1	1	1	1	1	1	1	9	3
2177	968	MAP3K3	1	1	0	1	1	1	1	0	1	7	2
31155	969	EMP1	1	0	0	1	1	1	0	1	1	6	1
23768	970	RDH14	1	1	1	1	1	1	1	1	1	9	3
9539	971	CNOT7	1	1	1	1	1	1	1	0	1	8	3
34879	972	TSPO	1	1	1	1	1	1	1	0	1	8	3
52719	973	RPS14	1	1	1	1	1	1	1	0	1	8	3
66966	974	TCTA	1	1	1	1	1	1	1	0	1	8	3
43682	975	FEZ1	1	1	1	1	1	1	1	1	1	9	3
51191	976	LINC00324	1	0	0	1	1	1	1	1	1	7	1
38525	977	TUT1	1	1	1	1	0	1	1	1	1	8	3
57138	978	WBP1L	1	1	1	1	1	1	1	0	1	8	3
1686	979	EIF2AK3	1	0	0	1	1	1	1	0	1	6	1
59937	980	KDSR	1	0	0	0	0	1	0	0	1	3	1
55113	981	SFXN2	1	0	0	0	0	0	0	1	1	3	1
47324	982	FARSB	1	0	0	1	0	1	1	0	1	5	1
64850	983	GALNT10	1	0	0	1	1	1	1	1	1	7	1
53819	984	PIGN	1	1	1	1	0	1	1	0	1	7	3
36659	985	ATP5G2	1	1	1	1	1	1	1	0	1	8	3
49204	986	MAF	1	0	0	1	1	1	0	0	1	5	1
10098	987	ANXA5	1	1	1	1	0	1	1	1	1	8	3
25370	988	ZNF470	1	0	0	1	1	1	1	0	1	6	1
44196	989	TCL1A	1	0	0	1	1	1	1	0	1	6	1
48938	990	TFAM	1	0	0	1	1	1	1	0	1	6	1
46998	991	VAV3	1	1	0	1	1	1	1	0	1	7	2
15116	992	ZMYND19	1	1	1	1	1	1	1	1	1	9	3
67238	993	LAIR2	1	0	0	1	1	1	1	0	1	6	1
58568	994	VIPR1	1	1	1	1	1	1	1	1	1	9	3
34647	995	SOX13	1	0	1	1	1	1	0	1	1	7	2
45475	996	SLC9A9	1	0	1	1	1	1	1	1	1	8	2
8761	997	WDR89	1	0	0	1	0	1	1	0	1	5	1
39373	998	NGDN	1	1	1	1	1	1	1	0	1	8	3
13424	999	CTPS2	1	0	0	1	1	1	1	0	1	6	1
4122	1000	POLR3H	1	1	1	1	1	1	1	0	1	8	3
44200	1001	ZBED5	1	0	0	1	1	1	1	0	1	6	1
34229	1002	UBE2D2	1	1	1	1	1	1	1	0	1	8	3
41058	1003	DOLPP1	1	1	1	1	1	1	1	0	1	8	3
18452	1004	TSR1	1	1	1	1	1	1	1	0	1	8	3
56379	1005	STX6	1	1	1	1	1	1	1	0	1	8	3
33764	1006	MCCC1	1	1	1	1	1	1	1	0	1	8	3
37125	1007	SEL1L3	1	1	1	1	0	1	1	0	1	7	3
10629	1008	TMEM42	1	1	1	1	1	1	1	1	1	9	3
11236	1009	CLEC4E	1	0	0	1	1	1	1	0	1	6	1
46819	1010	ST6GALNAC6	1	1	1	1	1	1	1	1	1	9	3
14945	1011	PARP9	1	1	1	1	1	1	1	1	1	9	3
23416	1012	TIMP1	1	0	0	0	0	1	1	0	1	4	1
55739	1013	KLHL34	1	0	0	1	0	0	1	0	1	4	1
6942	1014	TTC16	1	1	1	1	1	1	0	1	1	8	3
34921	1015	SH3BP2	1	0	0	1	0	1	1	0	1	5	1
5106	1016	CLIC1	1	0	1	1	1	1	1	0	1	7	2
21201	1017	VRK1	1	0	0	1	1	1	1	0	1	6	1
9996	1018	S100A12	1	0	0	1	1	1	0	1	1	6	1
29684	1019	GNG2	1	0	0	1	1	1	1	0	1	6	1
38282	1020	FAM53B	1	1	1	1	1	1	1	0	1	8	3
23566	1021	QPCT	1	0	1	1	1	1	1	0	1	7	2
297	1022	DAP3	1	1	1	1	1	1	1	0	1	8	3
66668	1023	BLMH	1	1	1	1	1	1	1	1	1	9	3
68460	1024	HIST1H3H	1	0	0	1	0	1	1	1	1	6	1
14726	1025	MRPS33	1	1	1	1	1	1	1	0	1	8	3
40691	1026	SH3BGRL3	1	1	1	1	1	1	1	0	1	8	3
39673	1027	KIAA0319L	1	1	1	1	1	1	1	1	1	9	3
18429	1028	NSG1	1	1	1	1	1	1	1	0	1	8	3
23834	1029	BNC2	1	0	0	1	0	1	0	0	1	4	1
6196	1030	NLRP12	1	0	0	1	1	1	1	1	1	7	1
52421	1031	PIK3CG	1	0	0	1	1	1	1	1	1	7	1
67269	1032	C3orf62	1	0	0	1	1	1	1	1	1	7	1
12442	1033	THBS1	1	0	0	1	0	1	1	1	1	6	1
63245	1034	RNMTL1	1	1	1	1	1	1	1	1	1	9	3
49965	1035	FUT8	1	1	1	1	0	1	1	0	1	7	3
14570	1036	DGKG	1	1	1	1	0	1	1	0	1	7	3
34213	1037	NAA25	1	1	1	1	1	0	0	1	1	7	3
64337	1038	SLC22A4	1	0	0	1	1	1	0	0	1	5	1
25164	1039	DENND1B	1	1	1	0	0	0	0	1	1	5	3
48785	1040	BCL9	1	1	1	1	1	1	1	0	1	8	3
49700	1041	APLP2	1	1	1	1	1	1	1	0	1	8	3
4209	1042	FLVCR2	1	0	0	1	1	1	1	1	1	7	1
5098	1043	VOPP1	1	0	0	1	1	1	1	0	1	6	1
9714	1044	PTPLAD1	1	1	1	1	1	1	0	0	1	7	3
7148	1045	DYSF	1	1	1	1	1	1	0	1	1	8	3
4792	1046	CLPP	1	1	1	1	1	1	1	0	1	8	3
20977	1047	RASSF4	1	1	1	1	1	1	1	0	1	8	3
26689	1048	CDC14B	1	1	1	1	1	1	0	0	1	7	3
24154	1049	ZNF385A	1	0	0	1	1	1	1	1	1	7	1
52027	1050	ERCC6L2	1	1	1	1	1	1	1	1	1	9	3
56843	1051	TMEM220	1	0	0	1	0	1	1	0	1	5	1
40494	1052	CUTA	1	1	1	1	1	1	1	0	1	8	3
2502	1053	MARCO	1	0	0	1	0	1	1	0	1	5	1
50284	1054	DLGAP4	1	1	1	1	1	1	1	0	1	8	3
19192	1055	UTP14A	1	0	0	0	0	1	1	0	1	4	1
45769	1056	AKIRIN2	1	1	1	1	1	1	1	1	1	9	3
547	1057	NOP56	1	1	1	1	1	1	1	1	1	9	3
52193	1058	TRIM69	1	0	1	1	1	1	1	0	1	7	2
1867	1059	EXOSC2	1	1	1	1	1	1	1	1	1	9	3
57199	1060	AKAP13	1	0	0	1	1	1	1	1	1	7	1
7022	1061	CSF1R	1	1	1	1	1	1	1	1	1	9	3
63977	1062	ZEB1	1	0	0	1	1	1	1	0	1	6	1
60152	1063	PHTF1	1	1	1	1	1	1	1	1	1	9	3
46995	1064	IL18BP	1	1	0	1	1	1	1	0	1	7	2
42735	1065	BTN3A1	1	1	0	1	1	1	1	0	1	7	2
5699	1066	MS4A1	1	0	0	1	0	1	1	0	1	5	1
9908	1067	MPHOSPH10	1	1	1	1	1	1	1	1	1	9	3
36913	1068	NOL6	1	0	0	1	0	1	1	1	1	6	1
27994	1069	HCG27	1	0	0	1	1	1	1	0	1	6	1
32613	1070	FBXL5	1	1	1	1	1	1	1	0	1	8	3
4260	1071	RPL13AP3	1	1	1	0	0	1	0	0	1	5	3
23536	1072	TP53I11	1	0	0	1	1	1	0	1	1	6	1
34131	1073	ADORA2A	1	1	0	1	1	1	1	1	1	8	2
4838	1074	ABR	1	1	1	1	1	1	1	1	1	9	3
27716	1075	DPPA4	1	0	0	1	0	1	1	0	1	5	1
39025	1076	ZNF428	1	1	1	1	1	1	1	1	1	9	3
15176	1077	SRSF5	1	1	1	1	1	1	1	0	1	8	3
3844	1078	TNFSF13B	1	0	0	1	0	1	1	0	1	5	1
22388	1079	GCNT1	1	0	0	1	1	1	1	0	1	6	1
29161	1080	DRAXIN	1	0	0	1	0	1	1	0	1	5	1
15356	1081	RIOK1	1	1	1	1	1	1	1	0	1	8	3
42204	1082	DAAM2	1	1	1	1	1	1	1	0	1	8	3
60002	1083	ZNF830	1	1	1	0	0	1	0	0	1	5	3
40354	1084	BCL6	1	1	1	1	1	1	1	1	1	9	3
14758	1085	SLC24A6	1	1	1	1	0	1	1	1	1	8	3
6105	1086	FXR1	1	1	1	1	1	1	1	0	1	8	3
68202	1087	AFG3L2	1	1	1	1	1	1	1	1	1	9	3
61881	1088	MRTO4	1	1	1	1	1	1	1	0	1	8	3
32261	1089	P2RY10	1	0	0	0	0	1	1	1	1	5	1
42751	1090	KIAA0922	1	0	0	1	0	1	1	1	1	6	1
23823	1091	CTSD	1	0	0	1	1	1	1	1	1	7	1
5820	1092	KLF12	1	1	1	1	1	1	1	0	1	8	3
11748	1093	ANP32B	1	1	1	1	0	1	1	0	1	7	3
45292	1094	PNOC	1	0	0	1	0	1	1	0	1	5	1
28832	1095	AGPAT2	1	0	0	1	1	1	1	0	1	6	1
18950	1096	MAK16	1	0	0	1	1	1	1	1	1	7	1
61938	1097	TASP1	1	0	0	1	1	1	1	0	1	6	1
45816	1098	RPL28	1	1	1	1	1	1	1	1	1	9	3
63322	1099	PSAT1	1	1	1	1	1	1	1	1	1	9	3
21755	1100	IL15	1	0	0	1	1	1	1	1	1	7	1
32219	1101	YTHDF1	1	1	1	1	0	1	1	1	1	8	3
7240	1102	MIS12	1	1	1	1	1	1	1	1	1	9	3
40607	1103	ABCA6	1	0	0	1	0	1	1	1	1	6	1
30048	1104	EFHD1	1	1	1	1	1	1	1	0	1	8	3
61343	1105	GAS7	1	1	1	1	1	1	1	0	1	8	3
63873	1106	RAB24	1	1	1	1	1	1	1	0	1	8	3
37473	1107	MAPK1	1	0	0	1	1	1	1	0	1	6	1
11441	1108	P2RX1	1	0	0	1	1	1	1	1	1	7	1
18316	1109	PDCL3	1	1	1	1	1	1	0	0	1	7	3
37659	1110	LPGAT1	1	0	0	1	0	1	1	0	1	5	1
39500	1111	NUDT9	1	1	1	1	1	1	1	0	1	8	3
39818	1112	UQCC	1	1	1	1	1	1	1	0	1	8	3
39614	1113	IL27RA	1	0	0	1	1	1	1	1	1	7	1
29970	1114	MYL6	1	1	1	1	1	1	1	0	1	8	3
62996	1115	PAK1IP1	1	1	1	1	1	1	1	0	1	8	3
2033	1116	DYNLT1	1	1	1	1	0	1	1	1	1	8	3
52007	1117	INPPL1	1	0	0	1	1	1	1	1	1	7	1
17530	1118	MAPKAPK3	1	1	1	1	1	1	1	1	1	9	3
11949	1119	EIF4A3	1	1	1	1	1	1	1	0	1	8	3
51294	1120	FGF9	1	1	1	1	1	1	0	1	1	8	3
14290	1121	BIVM	1	1	1	1	1	1	1	1	1	9	3
42278	1122	ATP5G1	1	1	1	1	1	1	1	0	1	8	3
55456	1123	FAM165B	1	1	1	1	1	0	0	1	1	7	3
54540	1124	U2AF1L4	1	1	1	1	1	1	1	0	1	8	3
27419	1125	ATP1B3	1	0	0	1	0	1	1	0	1	5	1
59778	1126	LARP1B	1	1	1	1	1	1	1	1	1	9	3
2937	1127	DENR	1	1	1	1	1	1	1	0	1	8	3
22151	1128	MRPS9	1	1	1	1	1	1	1	1	1	9	3
2105	1129	C11orf31	1	0	1	1	1	1	1	0	1	7	2
66623	1130	CYP2E1	1	1	1	1	1	1	1	0	1	8	3
3999	1131	IPCEF1	1	1	1	1	1	1	0	1	1	8	3
34136	1132	NCR1	1	0	0	1	0	1	1	0	1	5	1
5582	1133	RRN3P1	1	0	0	0	0	0	0	0	1	2	1
63841	1134	DCK	1	1	1	1	1	1	1	0	1	8	3
64988	1135	SRSF1	1	1	1	1	1	1	1	0	1	8	3
32326	1136	TGDS	1	1	1	1	1	1	1	0	1	8	3
24559	1137	HSPE1	1	1	1	1	1	1	0	1	1	8	3
9123	1138	NACA	1	1	1	1	1	1	1	0	1	8	3
7519	1139	CXXC5	1	1	1	1	1	1	1	1	1	9	3
4856	1140	GRB10	1	1	1	1	1	1	1	0	1	8	3
22527	1141	PPIL1	1	1	1	1	1	1	1	1	1	9	3
49276	1142	CEP135	1	1	1	1	1	1	1	0	1	8	3
39036	1143	PIGP	1	0	0	1	1	1	1	0	1	6	1
49624	1144	HP	1	0	0	1	1	1	0	0	1	5	1
37223	1145	PPWD1	1	1	1	1	1	1	1	1	1	9	3
7563	1146	NSUN2	1	1	1	1	1	1	1	1	1	9	3
53548	1147	GDE1	1	1	1	1	1	1	1	1	1	9	3
15057	1148	NCBP2	1	1	1	1	1	1	1	0	1	8	3
26502	1149	KRI1	1	0	0	1	1	1	0	0	1	5	1
6209	1150	USP44	1	0	0	1	1	1	0	0	1	5	1
15637	1151	NIN	1	0	0	1	1	1	1	0	1	6	1
55459	1152	ZNF175	1	0	0	1	1	1	1	1	1	7	1
148	1153	C1orf216	1	0	0	1	1	1	1	1	1	7	1
47838	1154	TRIM21	1	0	0	1	1	1	1	0	1	6	1
63902	1155	GRWD1	1	1	1	1	1	1	1	1	1	9	3
15776	1156	LOC338799	1	1	0	1	1	1	1	0	1	7	2
45903	1157	THAP11	1	1	1	1	1	1	1	1	1	9	3
12041	1158	LARP4	1	0	0	1	1	1	1	0	1	6	1
57181	1159	RPS29	1	1	1	1	1	1	1	0	1	8	3
35124	1160	TCIRG1	1	0	0	1	1	1	1	1	1	7	1
39997	1161	TDP1	1	1	1	1	1	1	1	0	1	8	3
37102	1162	VARS	1	1	1	1	1	1	1	0	1	8	3
42597	1163	CYCS	1	1	1	1	1	1	1	1	1	9	3
10464	1164	IFT74	1	1	0	1	1	1	1	0	1	7	2
55257	1165	SORCS3	1	0	0	1	1	1	0	0	1	5	1
12066	1166	HNRNPH1	1	0	0	1	1	1	0	1	1	6	1
45497	1167	RPL17	1	1	1	1	0	1	1	1	1	8	3
58376	1168	BAG3	1	1	1	1	1	1	1	0	1	8	3
17138	1169	LRRC33	1	0	0	1	1	1	1	1	1	7	1
59398	1170	SIAH2	1	1	1	1	0	1	1	0	1	7	3
9320	1171	FAM134A	1	1	1	1	1	1	1	0	1	8	3
6155	1172	ERGIC1	1	1	1	1	0	1	1	0	1	7	3
7351	1173	TOMM70A	1	1	1	1	1	1	1	0	1	8	3
32058	1174	ACADVL	1	1	1	1	0	1	1	0	1	7	3
22361	1175	MFN2	1	1	1	1	1	1	1	1	1	9	3
55865	1176	SPECC1L	1	1	1	1	1	1	1	0	1	8	3
55643	1177	PRRG4	1	0	0	1	0	1	1	0	1	5	1
49202	1178	HSPA9	1	1	1	1	1	1	1	1	1	9	3
19917	1179	FAM160A2	1	1	1	1	1	1	1	0	1	8	3
31818	1180	IRF9	1	1	1	1	1	1	1	0	1	8	3
27234	1181	ERGIC3	1	1	1	1	1	1	1	0	1	8	3
53742	1182	CRELD1	1	1	1	1	1	1	1	0	1	8	3
67015	1183	TBRG4	1	1	1	1	1	1	1	0	1	8	3
37701	1184	SEPT9	1	1	1	1	1	0	0	0	1	6	3
43841	1185	LEO1	1	1	1	1	1	1	1	1	1	9	3
56390	1186	FUCA2	1	0	1	1	1	1	1	0	1	7	2
57060	1187	HIBADH	1	1	1	1	1	1	1	1	1	9	3
56603	1188	MTERFD1	1	1	1	1	1	1	1	0	1	8	3
60097	1189	DHRS9	1	0	0	1	0	1	1	0	1	5	1
15896	1190	ANAPC16	1	1	1	1	1	0	0	0	1	6	3
55973	1191	TAGLN	1	1	1	1	0	1	0	0	1	6	3
1685	1192	AHSA1	1	1	1	1	1	1	1	1	1	9	3
45378	1193	PNPLA6	1	1	1	1	1	1	1	0	1	8	3
14263	1194	MZF1	1	0	0	1	1	1	1	0	1	6	1
36162	1195	SLC25A15	1	0	1	1	1	1	1	1	1	8	2
65486	1196	IFI30	1	0	0	1	1	1	1	1	1	7	1
30709	1197	GPX1	1	1	1	1	1	1	1	0	1	8	3
46377	1198	ABCF1	1	1	1	1	1	1	0	0	1	7	3
34424	1199	REPS2	1	0	0	1	1	1	1	0	1	6	1
33847	1200	QTRT1	1	1	1	1	0	1	1	1	1	8	3
51626	1201	CFH	1	0	0	1	1	1	0	0	1	5	1
64058	1202	RAB7L1	1	1	1	1	1	1	1	1	1	9	3
68543	1203	SIRT4	1	1	1	1	0	1	0	1	1	7	3
46157	1204	PTP4A2	1	1	1	1	1	1	1	0	1	8	3
37746	1205	GNB2L1	1	1	1	1	1	1	1	0	1	8	3
48338	1206	CBY1	1	1	1	1	1	1	1	0	1	8	3
28573	1207	CCR2	1	0	0	1	1	1	0	0	1	5	1
59992	1208	GYPE	1	0	0	1	1	1	1	0	1	6	1
44492	1209	CTPS1	1	1	1	1	1	1	1	1	1	9	3
7512	1210	SPON2	1	0	0	1	1	1	1	1	1	7	1
58301	1211	XPO4	1	1	1	1	0	1	1	0	1	7	3
63464	1212	IPO4	1	0	0	1	1	1	1	0	1	6	1
52885	1213	BLOC1S1	1	1	1	1	1	1	1	1	1	9	3
47600	1214	DEDD	1	1	1	1	1	1	1	0	1	8	3
51246	1215	LPHN1	1	1	1	1	1	1	1	0	1	8	3
58285	1216	PDZK1IP1	1	0	0	1	0	1	0	1	1	5	1
50583	1217	PLIN2	1	0	1	1	1	1	1	0	1	7	2
15044	1218	CACYBP	1	1	1	1	1	1	1	0	1	8	3
29169	1219	STAT3	1	1	1	1	1	1	1	0	1	8	3
37361	1220	SUPT3H	1	0	0	1	1	1	1	1	1	7	1
20364	1221	HNMT	1	0	0	1	1	1	1	0	1	6	1
19561	1222	CPNE8	1	0	1	1	1	1	1	1	1	8	2
33112	1223	OPN3	1	0	0	1	1	1	1	0	1	6	1
9938	1224	CPQ	1	1	1	1	1	1	1	1	1	9	3
13565	1225	FKBP11	1	1	1	1	1	1	1	1	1	9	3
53537	1226	MTR	1	0	0	1	1	1	1	1	1	7	1
49413	1227	ZNF721	1	0	0	1	1	1	1	0	1	6	1
24489	1228	IRF1	1	0	0	1	1	1	1	1	1	7	1
67444	1229	ZNF260	1	1	1	1	0	1	1	0	1	7	3
64203	1230	GLA	1	0	0	1	1	1	1	0	1	6	1
417	1231	AKAP7	1	1	1	1	1	1	1	1	1	9	3
8816	1232	ILF2	1	1	1	1	1	1	1	1	1	9	3
57230	1233	UBTF	1	0	0	1	0	1	1	0	1	5	1
52212	1234	NOB1	1	0	0	1	1	1	1	1	1	7	1
41919	1235	TADA3	1	1	1	1	1	1	0	1	1	8	3
63773	1236	BPI	1	0	0	1	1	1	1	1	1	7	1
62484	1237	PSMB9	1	0	0	1	1	1	1	0	1	6	1
54527	1238	DENND1A	1	0	0	1	1	1	1	0	1	6	1
5784	1239	MPHOSPH9	1	0	0	1	1	1	1	1	1	7	1
58759	1240	OASL	1	0	0	1	1	1	1	1	1	7	1
8340	1241	CTSC	1	0	0	1	1	1	1	0	1	6	1
37323	1242	LAPTM4B	1	1	1	1	1	1	1	0	1	8	3
35593	1243	EPG5	1	0	0	1	1	1	1	0	1	6	1
49125	1244	MYD88	1	1	0	1	1	1	1	0	1	7	2
16615	1245	BOD1	1	1	1	1	1	1	0	1	1	8	3
6152	1246	ACOT9	1	0	0	1	1	1	1	0	1	6	1
26282	1247	AGPAT3	1	0	0	1	0	1	1	1	1	6	1
45830	1248	CDK14	1	1	1	0	0	1	0	1	1	6	3
9338	1249	MEOX1	1	0	0	1	1	1	1	0	1	6	1
4749	1250	CALCOCO1	1	1	1	1	1	1	1	1	1	9	3
4669	1251	ARHGAP15	1	0	0	1	1	1	1	1	1	7	1
2140	1252	PAM	1	1	1	1	1	1	1	1	1	9	3
45273	1253	RBM14	1	1	1	1	0	1	1	0	1	7	3
26695	1254	ITPKB	1	1	1	1	1	1	1	1	1	9	3
14935	1255	RPSA	1	0	0	1	1	1	0	0	1	5	1
47060	1256	EWSR1	1	1	1	1	1	1	1	0	1	8	3
18988	1257	RPS6KB1	1	1	1	1	1	1	1	0	1	8	3
52348	1258	BCCIP	1	1	1	1	0	1	1	1	1	8	3
30134	1259	TFB2M	1	1	1	1	1	1	1	0	1	8	3
1997	1260	GPR68	1	0	0	1	1	1	0	0	1	5	1
64942	1261	DHX15	1	1	1	1	1	1	1	0	1	8	3
34162	1262	C1QTNF6	1	0	0	1	1	1	1	0	1	6	1
19141	1263	GORASP2	1	1	1	1	1	1	1	1	1	9	3
44361	1264	FAM43A	1	1	1	1	0	1	1	1	1	8	3
7145	1265	SH2D2A	1	0	0	1	1	1	1	1	1	7	1
64119	1266	PRKRA	1	1	1	1	0	1	1	1	1	8	3
9448	1267	MBTPS1	1	1	1	1	0	1	1	0	1	7	3
29922	1268	MGC57346	1	1	1	1	0	1	1	0	1	7	3
4618	1269	RUVBL1	1	1	1	1	1	1	1	0	1	8	3
43044	1270	STIP1	1	1	1	1	1	1	1	1	1	9	3
51593	1271	CD37	1	0	0	1	1	1	1	1	1	7	1
40687	1272	POLE3	1	1	1	1	1	1	1	1	1	9	3
42868	1273	FAM220A	1	1	1	1	1	1	1	0	1	8	3
66991	1274	SFXN4	1	1	1	1	1	1	1	0	1	8	3
68466	1275	RPP21	1	1	1	1	1	1	1	1	1	9	3
37766	1276	PRKACB	1	0	0	1	1	1	1	0	1	6	1
10583	1277	TRIM38	1	0	0	1	0	1	1	1	1	6	1
58646	1278	LCLAT1	1	1	1	1	0	1	1	0	1	7	3
32957	1279	ADAR	1	1	1	1	1	1	1	0	1	8	3
64691	1280	MATN2	1	1	1	1	1	1	0	0	1	7	3
49293	1281	PJA1	1	0	0	1	1	1	1	0	1	6	1
39556	1282	AGAP1	1	0	0	1	1	1	0	1	1	6	1
25994	1283	ATAD1	1	1	1	1	1	1	1	0	1	8	3
10100	1284	CCDC57	1	0	0	1	0	1	1	0	1	5	1
68410	1285	ABHD16A	1	1	1	1	1	1	1	1	1	9	3
46882	1286	POLRMT	1	1	1	1	1	1	1	0	1	8	3
33005	1287	TCERG1	1	1	1	1	1	1	1	0	1	8	3
64331	1288	WDR1	1	0	0	1	1	1	1	0	1	6	1
33453	1289	PODXL2	1	1	1	1	0	1	1	1	1	8	3
44738	1290	IQCG	1	0	1	1	0	1	1	1	1	7	2
30234	1291	PTK2B	1	1	1	1	1	1	1	0	1	8	3
7764	1292	SPPL2A	1	1	1	1	1	1	1	0	1	8	3
3836	1293	GNGT2	1	0	0	1	1	1	1	1	1	7	1
55683	1294	IDH1	1	1	1	1	1	1	1	0	1	8	3
17314	1295	DCAF4	1	1	1	1	1	1	0	0	1	7	3
47709	1296	RBFA	1	0	0	1	1	0	1	1	1	6	1
52901	1297	ALG13	1	0	0	1	1	0	0	0	1	4	1
18593	1298	NEDD9	1	0	0	1	1	1	1	0	1	6	1
7020	1299	CHORDC1	1	0	0	1	1	1	1	0	1	6	1
10441	1300	UBAC1	1	1	1	1	1	1	1	0	1	8	3
55324	1301	PRMT1	1	1	1	1	1	1	1	1	1	9	3
53485	1302	TMEM5	1	1	1	1	1	1	1	1	1	9	3
48699	1303	RPL11	1	1	1	1	1	1	0	0	1	7	3
60442	1304	TRIB1	1	1	1	1	1	1	1	1	1	9	3
44851	1305	SLC39A1	1	0	0	1	1	1	1	1	1	7	1
38234	1306	TLN1	1	1	1	1	1	1	1	1	1	9	3
67743	1307	ZNF581	1	1	1	1	1	1	1	0	1	8	3
15597	1308	DZIP3	1	0	0	1	1	1	1	1	1	7	1
672	1309	CLNS1A	1	1	1	1	1	1	1	1	1	9	3
12904	1310	ACTN4	1	1	1	1	1	1	1	1	1	9	3
31488	1311	SURF6	1	1	1	1	1	1	1	1	1	9	3
28276	1312	GPR97	1	0	0	1	1	1	1	0	1	6	1
15831	1313	AGPAT5	1	1	1	1	1	1	1	0	1	8	3
60659	1314	VPS33A	1	1	1	1	1	1	1	0	1	8	3
27052	1315	BMX	1	0	0	1	1	0	1	1	1	6	1
2840	1316	RPAIN	1	1	1	1	1	1	1	0	1	8	3
2036	1317	EPB41L4A	1	0	0	1	1	1	1	1	1	7	1
21156	1318	PTPN13	1	0	1	1	1	1	1	1	1	8	2
12693	1319	PLOD3	1	1	1	1	0	1	1	0	1	7	3
5634	1320	PRPF19	1	1	1	1	0	1	1	1	1	8	3
41697	1321	EBPL	1	1	1	1	1	1	1	0	1	8	3
40486	1322	SLC20A1	1	1	1	1	1	1	1	1	1	9	3
35138	1323	TCTN1	1	1	1	1	0	1	1	0	1	7	3
11186	1324	SMARCC1	1	1	1	1	1	1	1	1	1	9	3
16128	1325	IFIT3	1	0	1	1	1	1	1	0	1	7	2
5748	1326	TNFRSF1B	1	0	0	1	1	1	1	1	1	7	1
34184	1327	UFM1	1	1	1	1	1	1	1	1	1	9	3
29540	1328	ENPP4	1	1	1	1	1	1	1	0	1	8	3
39838	1329	FBXO15	1	1	1	1	1	1	1	0	1	8	3
31346	1330	ARRB1	1	1	1	1	0	1	1	0	1	7	3
10088	1331	SSH1	1	1	0	1	0	1	1	1	1	7	2
52856	1332	EXOSC8	1	1	1	1	1	1	1	1	1	9	3
53321	1333	TMEM230	1	1	1	1	0	1	1	0	1	7	3
12039	1334	ZNF121	1	0	0	1	0	1	1	0	1	5	1
1517	1335	NLRP3	1	0	0	1	1	1	0	0	1	5	1
30463	1336	FAM129B	1	1	1	1	1	1	0	0	1	7	3
62769	1337	METTL25	1	1	1	1	1	1	1	1	1	9	3
11427	1338	RPL27A	1	1	1	1	1	1	1	1	1	9	3
14318	1339	ZNF234	1	1	1	1	1	1	1	0	1	8	3
57820	1340	UBE2G2	1	0	0	1	1	1	1	1	1	7	1
17189	1341	NSUN5	1	1	1	1	1	1	1	1	1	9	3
39244	1342	CYB5A	1	0	0	1	1	1	1	0	1	6	1
19369	1343	KIAA0586	1	1	1	1	1	1	1	1	1	9	3
22467	1344	SETBP1	1	1	1	1	1	1	1	1	1	9	3
24439	1345	USP13	1	1	1	1	1	1	1	1	1	9	3
20265	1346	TOX	1	0	1	1	1	1	1	0	1	7	2
60995	1347	CCR9	1	0	0	1	0	1	0	0	1	4	1
33343	1348	HSPA8	1	1	1	1	1	1	1	1	1	9	3
36715	1349	RASGRP1	1	1	0	1	1	1	1	1	1	8	2
68225	1350	SOX8	1	1	1	1	1	1	0	1	1	8	3
2369	1351	GLMN	1	1	1	1	1	1	1	0	1	8	3
54836	1352	METAP2	1	1	1	1	1	1	1	0	1	8	3
61622	1353	CALML4	1	1	0	1	1	1	1	0	1	7	2
42829	1354	PLCB2	1	0	0	1	1	1	1	0	1	6	1
6260	1355	DHPS	1	1	1	1	1	1	1	1	1	9	3
32657	1356	CELA1	1	0	0	1	1	1	0	0	1	5	1
43789	1357	PPIL3	1	1	1	1	1	1	1	1	1	9	3
63978	1358	TGFBR2	1	1	1	1	1	1	1	0	1	8	3
42773	1359	SRRM1	1	1	1	1	1	1	1	0	1	8	3
56115	1360	ELOVL6	1	1	1	1	1	1	1	0	1	8	3
41594	1361	TAF4	1	1	1	1	1	1	1	0	1	8	3
53029	1362	CYBB	1	0	0	1	1	1	1	1	1	7	1
56546	1363	IL10RB	1	0	0	1	1	1	1	0	1	6	1
46119	1364	CEPT1	1	1	1	1	1	1	1	0	1	8	3
61071	1365	C4orf34	1	1	1	1	1	1	1	0	1	8	3
50455	1366	ABHD3	1	1	0	1	1	1	1	1	1	8	2
36548	1367	MTRF1	1	0	0	1	0	1	1	1	1	6	1
39247	1368	STAT2	1	1	1	1	1	1	1	1	1	9	3
65473	1369	GTF3A	1	1	1	1	1	1	1	1	1	9	3
11102	1370	AOAH	1	0	0	1	0	1	1	1	1	6	1
59602	1371	ICAM4	1	0	0	1	0	1	1	1	1	6	1
43930	1372	NAGA	1	0	0	1	0	1	1	1	1	6	1
15238	1373	MSH2	1	0	0	1	0	1	1	0	1	5	1
18257	1374	TRIM44	1	1	1	1	1	1	1	1	1	9	3
40179	1375	SAMD9L	1	0	0	1	0	1	1	0	1	5	1
18355	1376	RARRES3	1	1	1	1	1	1	1	0	1	8	3
11421	1377	TSPYL5	1	1	1	1	0	1	1	0	1	7	3
68408	1378	STARD3NL	1	1	1	1	1	1	1	1	1	9	3
38474	1379	KANSL2	1	1	1	1	1	1	1	0	1	8	3
21586	1380	INPP5D	1	0	0	1	1	1	1	0	1	6	1
60384	1381	PCSK5	1	0	1	1	1	1	0	1	1	7	2
28216	1382	SLITRK4	1	0	0	0	0	1	1	1	1	5	1
32112	1383	KIAA0913	1	1	1	1	1	1	1	0	1	8	3
60941	1384	ARHGAP24	1	0	1	1	1	1	1	0	1	7	2
2608	1385	RIOK2	1	1	1	1	0	1	1	1	1	8	3
61347	1386	ARF3	1	1	1	1	0	1	0	1	1	7	3
21122	1387	CDKN1A	1	0	0	1	1	1	1	1	1	7	1
12982	1388	ATF3	1	0	0	1	0	1	1	0	1	5	1
56971	1389	FCGR2B	1	0	0	1	0	1	1	0	1	5	1
47181	1390	SSBP4	1	1	1	1	1	1	1	0	1	8	3
34075	1391	C11orf75	1	0	0	1	0	1	1	1	1	6	1
42906	1392	TMEM209	1	1	1	1	1	1	1	0	1	8	3
60990	1393	TBCB	1	1	1	1	1	1	1	0	1	8	3
1230	1394	RIPK3	1	0	0	1	0	1	1	0	1	5	1
47125	1395	MAD2L2	1	1	1	1	1	1	1	1	1	9	3
38625	1396	CSNK2A2	1	1	1	1	1	1	1	1	1	9	3
18819	1397	ACADM	1	0	0	1	1	1	1	0	1	6	1
668	1398	FAM70A	1	0	0	0	0	1	1	0	1	4	1
60879	1399	DDX1	1	1	1	1	1	1	1	1	1	9	3
47922	1400	MGLL	1	1	1	1	1	1	1	0	1	8	3
23906	1401	ITPRIP	1	0	0	1	1	1	1	0	1	6	1
16252	1402	EPM2A	1	0	0	1	0	1	1	0	1	5	1
65723	1403	PGRMC2	1	1	1	1	1	1	1	1	1	9	3
58212	1404	RPL30	1	1	1	1	1	1	0	1	1	8	3
67815	1405	TSGA10	1	0	0	1	0	1	1	0	1	5	1
7273	1406	ELF4	1	0	0	1	1	1	1	0	1	6	1
18981	1407	ZNF706	1	1	1	1	0	1	1	0	1	7	3
35734	1408	SMARCAD1	1	1	1	1	0	1	1	0	1	7	3
66130	1409	ZNF10	1	1	1	1	1	1	1	1	1	9	3
38356	1410	RUNX3	1	0	0	1	1	1	1	0	1	6	1
50861	1411	OAS1	1	0	0	1	1	1	1	0	1	6	1
67174	1412	NGLY1	1	1	1	1	0	1	1	1	1	8	3
65095	1413	RPL35	1	0	0	1	0	1	0	0	1	4	1
23591	1414	EIF2C4	1	0	0	1	1	1	1	1	1	7	1
18019	1415	TRA2B	1	1	1	1	1	1	0	1	1	8	3
60947	1416	QSOX1	1	0	1	1	1	1	1	0	1	7	2
36705	1417	EI24	1	1	1	1	1	1	1	0	1	8	3
33962	1418	CYSTM1	1	1	1	1	0	1	1	0	1	7	3
217	1419	MGAM	1	0	0	1	1	1	0	0	1	5	1
65270	1420	ETV6	1	0	1	1	1	1	1	0	1	7	2
62239	1421	N6AMT2	1	1	1	1	1	1	1	1	1	9	3
971	1422	ZNF800	1	1	1	1	0	1	1	1	1	8	3
36765	1423	C20orf197	1	0	0	1	0	1	1	1	1	6	1
46715	1424	EBP	1	0	0	1	1	1	1	1	1	7	1
47272	1425	CD72	1	0	0	1	1	1	1	1	1	7	1
47484	1426	ZNF189	1	1	1	1	1	1	1	1	1	9	3
23971	1427	SH3BP5L	1	1	1	1	1	1	1	1	1	9	3
34641	1428	MORC2-AS1	1	1	0	1	1	1	0	1	1	7	2
39345	1429	COLQ	1	1	1	1	1	1	1	0	1	8	3
27846	1430	GART	1	1	1	1	1	1	1	1	1	9	3
31061	1431	TPT1	1	1	1	1	0	1	1	0	1	7	3
14130	1432	SUMF2	1	1	1	1	1	1	1	0	1	8	3
47906	1433	SRFBP1	1	1	1	1	1	1	1	1	1	9	3
39853	1434	CDC16	1	1	1	1	1	1	1	0	1	8	3
26938	1435	RBM11	1	0	0	1	1	1	1	0	1	6	1
42242	1436	HLA-B	1	1	1	1	1	1	1	0	1	8	3
19327	1437	ABHD5	1	0	0	1	0	1	1	1	1	6	1
36903	1438	HDAC1	1	1	1	1	1	1	1	1	1	9	3
13330	1439	ORM1	1	0	0	1	1	1	0	1	1	6	1
58138	1440	TCTN3	1	0	0	1	1	0	0	0	1	4	1
43458	1441	MOAP1	1	1	1	1	1	1	1	0	1	8	3
1605	1442	PFKFB4	1	1	1	1	1	1	1	1	1	9	3
7130	1443	GUSB	1	1	1	1	0	1	1	0	1	7	3
22636	1444	FHOD1	1	1	1	1	1	1	1	0	1	8	3
64972	1445	SAAL1	1	1	1	1	1	1	1	0	1	8	3
21502	1446	ETFDH	1	1	1	1	1	1	1	1	1	9	3
36	1447	PARP14	1	0	0	1	1	1	1	0	1	6	1
16671	1448	GP6	1	0	0	1	1	1	1	0	1	6	1
47768	1449	ZRANB2	1	1	1	1	1	1	1	0	1	8	3
34081	1450	NUP62	1	0	0	1	1	1	1	0	1	6	1
12828	1451	MIR17HG	1	0	0	1	1	0	0	0	1	4	1
48783	1452	ARSG	1	0	0	1	1	1	1	0	1	6	1
40381	1453	CCDC34	1	1	1	1	1	1	1	0	1	8	3
53361	1454	CMTM3	1	0	0	1	1	1	1	0	1	6	1
32655	1455	ABCF2	1	1	1	1	1	1	1	1	1	9	3
8855	1456	TK2	1	1	1	1	1	1	1	0	1	8	3
42316	1457	SLC26A6	1	1	0	1	1	1	1	0	1	7	2
63762	1458	RPS6KA1	1	1	0	1	1	1	1	0	1	7	2
257	1459	DUSP10	1	0	0	1	1	1	1	1	1	7	1
62334	1460	RPL23AP64	1	1	1	1	1	1	0	0	1	7	3
51510	1461	LARS2	1	1	1	1	0	1	1	1	1	8	3
40229	1462	TBC1D2	1	0	0	1	1	1	1	0	1	6	1
20032	1463	OXCT1	1	1	1	1	1	1	1	0	1	8	3
14814	1464	FANCA	1	0	0	1	0	1	1	0	1	5	1
64794	1465	MAGEE1	1	0	0	1	1	1	1	1	1	7	1
2546	1466	TMBIM1	1	0	0	1	0	1	1	0	1	5	1
17706	1467	RIPK2	1	0	1	1	1	1	1	0	1	7	2
19629	1468	HLA-E	1	0	1	1	1	1	1	0	1	7	2
35520	1469	ZNF337	1	0	0	1	1	1	1	1	1	7	1
9763	1470	CCT6A	1	1	1	1	0	1	1	0	1	7	3
4734	1471	BCS1L	1	1	1	1	1	1	1	0	1	8	3
49929	1472	RPS18	1	1	1	1	1	1	1	1	1	9	3
41579	1473	SH2D3A	1	0	0	1	1	1	1	1	1	7	1
12336	1474	HIVEP2	1	1	1	1	1	1	1	0	1	8	3
57880	1475	ACSL1	1	1	1	1	1	1	1	0	1	8	3
40714	1476	ZNF567	1	0	0	1	1	1	1	1	1	7	1
29296	1477	CCNC	1	0	0	1	0	1	1	0	1	5	1
5792	1478	SNX11	1	1	1	1	1	1	1	0	1	8	3
46845	1479	FBXO10	1	0	0	1	1	1	1	0	1	6	1
18351	1480	IPO11	1	1	1	1	1	1	1	1	1	9	3
49221	1481	EMP3	1	1	1	1	1	1	1	1	1	9	3
16515	1482	PRIM1	1	0	0	1	1	1	1	1	1	7	1
9255	1483	EIF4EBP2	1	1	1	1	1	1	1	1	1	9	3
18810	1484	HIC2	1	1	1	1	1	1	1	0	1	8	3
19687	1485	ENDOD1	1	1	1	1	1	1	1	0	1	8	3
34179	1486	USF1	1	1	0	1	0	1	1	0	1	6	2
68072	1487	UBXN1	1	1	1	1	1	1	1	1	1	9	3
61616	1488	SCIMP	1	0	0	1	1	1	1	0	1	6	1
64004	1489	USP4	1	0	0	1	1	1	1	0	1	6	1
49089	1490	PTTG1	1	0	0	1	1	1	1	0	1	6	1
66602	1491	TAP1	1	1	1	1	1	1	1	0	1	8	3
36300	1492	MRPL35	1	1	1	1	1	1	1	0	1	8	3
41008	1493	POLG2	1	0	0	1	0	1	1	0	1	5	1
20146	1494	ANKS1A	1	1	1	1	1	1	1	0	1	8	3
486	1495	HSPA6	1	0	0	1	1	1	1	0	1	6	1
60542	1496	NLRC5	1	0	0	1	0	1	1	0	1	5	1
36885	1497	LSM4	1	1	1	1	1	1	1	1	1	9	3
SUM			1497	860	882	1470	1203	1473	1315	595	1497
			WHOLE BLOOD	CEREBELLUM	FRONTAL CORTEX	CD4+	CD8+	CD14+/monocytes	LCLs	LYMPHOCYTES	PBMCs	SUM-ALL-TISSUES	SUM-WB-BRAIN
