# Supplementary material for: The transcriptional landscape of age in human peripheral blood
Source: Nat Commun. 2015 Oct 22;6:8570. doi: 10.1038/ncomms9570 (PMC4639797; doi:10.1038/ncomms9570)
Supplement: Supplementary Data 3 — Up/down regulated gene set analyses in WEBGESTALT and GENENETWORK. [file ncomms9570-s4.xlsx]

## Sheet: A
Supplementary.Data.3.Peters
A. List of downregulated genes that form strong clusters based on co-expression (Figure1).
gene name	cluster	subcluster
NSUN2	1	1
LTV1	1	1
NAT10	1	1
NOC3L	1	1
POLR1C	1	1
MKI67IP	1	1
RIOK1	1	1
NOP2	1	1
C10orf2	1	1
CIRH1A	1	1
GNL3	1	1
GPATCH4	1	1
NOL8	1	1
ZNHIT6	1	1
WDR12	1	1
WDR75	1	1
GEMIN4	1	1
ABCE1	1	1
TSR1	1	1
RPF2	1	1
RSL1D1	1	1
WDR74	1	1
BCS1L	1	1
GART	1	1
NOLC1	1	1
BCCIP	1	1
RIOK2	1	1
APEX1	1	1
ATIC	1	1
TTC27	1	1
NOP56	1	1
GAR1	1	1
BRIX1	1	1
FARSB	1	1
PFAS	1	1
RUVBL1	1	1
DKC1	1	1
NOP58	1	1
ADSL	1	1
DDX1	1	1
EIF3D	1	1
EXOSC5	1	1
CCT6A	1	1
ILF2	1	1
MRTO4	1	1
PAICS	1	1
IMPDH2	1	1
CCT3	1	1
CCT7	1	1
CCT4	1	1
AARS	1	2
ACADM	1	2
ATP5G1	1	2
ATP5L	1	2
BCKDHB	1	2
C1QBP	1	2
C22orf32	1	2
CHCHD10	1	2
CIAPIN1	1	2
CYB5A	1	2
DAP3	1	2
DCXR	1	2
DNAJA3	1	2
EPHX2	1	2
EPRS	1	2
HADH	1	2
HIBADH	1	2
HSPA9	1	2
HSPE1	1	2
IARS	1	2
LRPPRC	1	2
MCCC1	1	2
MRPL24	1	2
MRPL35	1	2
MRPS18B	1	2
MRPS27	1	2
MRPS31	1	2
MRPS33	1	2
OXNAD1	1	2
PHGDH	1	2
PSAT1	1	2
RNMTL1	1	2
SHMT2	1	2
TFB2M	1	2
TRAP1	1	2
UQCC	1	2
UXT	1	2
EXOSC8	1	3
EXOSC2	1	3
SRSF1	1	3
PPIL1	1	3
HNRNPM	1	3
HNRNPD	1	3
EWSR1	1	3
MSH6	1	3
NUP107	1	3
TDP1	1	3
MSH2	1	3
PRIM1	1	3
VRK1	1	3
LIG1	1	3
SAE1	1	3
PSIP1	1	3
PASK	1	3
DNMT1	1	3
CDCA7L	1	3
DCK	1	3
CCDC34	1	3
RAD54B	1	3
CD28	2	na
KLRB1	2	na
CD96	2	na
IGJ	2	na
SEPT1	2	na
CD79B	2	na
SPIB	2	na
TNFRSF13B	2	na
CD8B	2	na
CXCR6	2	na
RASGRP1	2	na
IL7R	2	na
CD3D	2	na
FAM129C	2	na
CD79A	2	na
POU2AF1	2	na
TRAT1	2	na
ITK	2	na
GIMAP7	2	na
CD3E	2	na
ICOS	2	na
FAIM3	2	na
CD22	2	na
TCL1A	2	na
BCL11B	2	na
CD7	2	na
HLA-DOA	2	na
LCK	2	na
GPR18	2	na
CD72	2	na
MS4A1	2	na
FCRLA	2	na
TCF7	2	na
GIMAP5	2	na
UBASH3A	2	na
CD5	2	na
LTB	2	na
CD37	2	na
CXCR5	2	na
BANK1	2	na
LEF1	2	na
SIRPG	2	na
LTA	2	na
FLT3LG	2	na
BTLA	2	na
P2RY10	2	na
BLK	2	na
VPREB3	2	na
IL27RA	2	na
CCR7	2	na
ARHGAP15	2	na
SATB1	2	na
CCR6	2	na
CR2	2	na
IRF8	2	na
CD19	2	na
DOCK10	2	na
RPL30	3	na
RPL36	3	na
RPS29	3	na
RPL35	3	na
RPS16	3	na
RPL8	3	na
RPL11	3	na
RPL18	3	na
RPL28	3	na
RPS14	3	na
UBA52	3	na
NACA	3	na

## Sheet: B
B. Pathway enrichment analysis of 109 genes from cluster 1 of down-regulated genes. As the reference set, the list of 11,908 genes included to the analysis was used. The table include top 100 pathways or processes per caterogy.
GO biological process
Pathway or process	p-value	Number of annotated genes
ncRNA metabolic process	1 x 10-44	277
nucleobase biosynthetic process	7 x 10-44	15
ncRNA processing	2 x 10-42	198
ribonucleoside monophosphate biosynthetic process	2 x 10-42	26
tRNA aminoacylation for protein translation	2 x 10-42	48
tRNA metabolic process	2 x 10-42	131
amino acid activation	3 x 10-42	51
tRNA aminoacylation	3 x 10-42	51
translation	7 x 10-42	370
one-carbon metabolic process	2 x 10-41	199
rRNA processing	1 x 10-40	94
cellular amino acid metabolic process	5 x 10-40	381
purine ribonucleoside monophosphate biosynthetic process	6 x 10-40	21
purine nucleoside monophosphate biosynthetic process	6 x 10-40	21
rRNA metabolic process	8 x 10-40	99
cellular component biogenesis at cellular level	2 x 10-39	205
methylation	3 x 10-39	144
tRNA processing	4 x 10-39	85
ribonucleoside monophosphate metabolic process	8 x 10-39	30
ribosome biogenesis	1 x 10-38	121
purine base metabolic process	2 x 10-38	35
purine base biosynthetic process	2 x 10-38	11
nucleic acid phosphodiester bond hydrolysis	3 x 10-38	47
ribonucleoprotein complex biogenesis	3 x 10-38	194
nucleobase-containing compound transport	5 x 10-38	136
maturation of 5.8S rRNA	7 x 10-38	10
DNA duplex unwinding	1 x 10-37	15
DNA geometric change	1 x 10-37	15
nucleoside biosynthetic process	4 x 10-37	31
spliceosomal snRNP assembly	5 x 10-37	27
nucleoside metabolic process	2 x 10-36	92
RNA modification	3 x 10-36	64
nucleobase metabolic process	3 x 10-36	61
ribonucleoprotein complex assembly	3 x 10-36	84
ribonucleoprotein complex subunit organization	4 x 10-36	89
purine ribonucleoside monophosphate metabolic process	6 x 10-36	25
purine nucleoside monophosphate metabolic process	6 x 10-36	25
cellular amine metabolic process	7 x 10-36	459
glutamine metabolic process	7 x 10-36	17
pseudouridine synthesis	4 x 10-35	17
RNA catabolic process	6 x 10-35	115
cellular macromolecular complex assembly	6 x 10-35	448
RNA methylation	7 x 10-35	16
nucleic acid transport	1 x 10-34	116
establishment of RNA localization	1 x 10-34	116
RNA transport	1 x 10-34	116
MAPKKK cascade	3 x 10-34	408
transcription-coupled nucleotide-excision repair	5 x 10-34	38
small GTPase mediated signal transduction	10 x 10-34	487
RNA localization	10 x 10-34	122
transcription termination, DNA-dependent	1 x 10-33	71
ribosomal small subunit biogenesis	1 x 10-33	11
mRNA catabolic process	2 x 10-33	90
positive regulation of protein kinase activity	7 x 10-33	328
purine ribonucleoside biosynthetic process	2 x 10-32	15
ribonucleoside biosynthetic process	2 x 10-32	15
purine nucleoside biosynthetic process	2 x 10-32	15
nuclear mRNA splicing, via spliceosome	2 x 10-32	192
RNA splicing, via transesterification reactions with bulged adenosine as nucleophile	2 x 10-32	192
nuclear-transcribed mRNA catabolic process	2 x 10-32	79
RNA splicing, via transesterification reactions	3 x 10-32	197
tRNA modification	4 x 10-32	26
macromolecule methylation	4 x 10-32	129
mRNA transport	5 x 10-32	101
mRNA processing	2 x 10-31	356
purine nucleoside metabolic process	2 x 10-31	47
pigment metabolic process	5 x 10-31	61
positive regulation of MAP kinase activity	6 x 10-31	156
DNA repair	6 x 10-31	359
RNA splicing	9 x 10-31	287
protein targeting to mitochondrion	10 x 10-31	32
pigment biosynthetic process	1 x 10-30	53
positive regulation of kinase activity	2 x 10-30	345
transcription elongation, DNA-dependent	2 x 10-30	90
M/G1 transition of mitotic cell cycle	2 x 10-30	70
mitochondrial RNA metabolic process	3 x 10-30	13
nucleotide-excision repair	3 x 10-30	66
DNA recombination	3 x 10-30	195
glutamine family amino acid metabolic process	6 x 10-30	52
purine ribonucleoside metabolic process	6 x 10-30	44
double-strand break repair via nonhomologous end joining	9 x 10-30	10
snRNA metabolic process	10 x 10-30	13
positive regulation of intracellular protein kinase cascade	1 x 10-29	306
exonucleolytic nuclear-transcribed mRNA catabolic process involved in deadenylation-d...	2 x 10-29	23
nuclear-transcribed mRNA catabolic process, exonucleolytic	2 x 10-29	23
regulation of glucose transport	2 x 10-29	69
positive regulation of transferase activity	2 x 10-29	353
regulation of intracellular protein kinase cascade	2 x 10-29	464
positive regulation of protein serine/threonine kinase activity	2 x 10-29	190
establishment of protein localization in mitochondrion	3 x 10-29	37
RNA capping	5 x 10-29	26
translational initiation	7 x 10-29	74
nuclear-transcribed mRNA catabolic process, deadenylation-dependent decay	8 x 10-29	51
protein localization in mitochondrion	1 x 10-28	38
mRNA polyadenylation	1 x 10-28	17
regulation of small GTPase mediated signal transduction	3 x 10-28	363
protein tetramerization	3 x 10-28	66
ribonucleoside metabolic process	4 x 10-28	67
cellular amino acid biosynthetic process	4 x 10-28	94
RNA export from nucleus	6 x 10-28	64
GO cellular component
Pathway or process	p-value	Number of annotated genes
ribonucleoprotein complex	1 x 10-43	475
exosome (RNase complex)	2 x 10-40	19
pore complex	7 x 10-38	77
small nucleolar ribonucleoprotein complex	2 x 10-37	13
mitochondrial nucleoid	2 x 10-37	31
endosome	6 x 10-37	443
Cajal body	1 x 10-36	44
nucleoid	3 x 10-36	33
Golgi membrane	3 x 10-35	469
nucleolus	3 x 10-35	477
preribosome	1 x 10-34	13
ribosome	1 x 10-34	158
small nuclear ribonucleoprotein complex	2 x 10-34	28
small ribosomal subunit	4 x 10-34	41
nucleolar part	4 x 10-34	28
nuclear pore	5 x 10-34	63
mitochondrial matrix	3 x 10-32	252
spliceosomal complex	1 x 10-31	133
catalytic step 2 spliceosome	1 x 10-30	74
Nup107-160 complex	2 x 10-30	10
endosomal part	2 x 10-30	242
endosome membrane	8 x 10-30	240
intrinsic to Golgi membrane	2 x 10-29	45
integral to Golgi membrane	2 x 10-28	42
nuclear DNA-directed RNA polymerase complex	2 x 10-27	24
DNA-directed RNA polymerase complex	2 x 10-27	24
RNA polymerase complex	2 x 10-27	25
nuclear envelope	3 x 10-27	250
mitochondrial ribosome	3 x 10-27	48
organellar ribosome	3 x 10-27	48
DNA-directed RNA polymerase II, holoenzyme	4 x 10-27	71
mitochondrial small ribosomal subunit	4 x 10-27	17
organellar small ribosomal subunit	4 x 10-27	17
large ribosomal subunit	4 x 10-27	41
eukaryotic translation initiation factor 3 complex	3 x 10-25	13
cytosolic part	5 x 10-25	125
MLL1 complex	6 x 10-25	24
mitochondrial intermembrane space	3 x 10-24	38
vacuole	8 x 10-24	309
vacuolar membrane	9 x 10-24	139
clathrin-coated vesicle	1 x 10-23	170
autophagic vacuole	4 x 10-23	23
Golgi stack	7 x 10-23	101
organelle envelope lumen	9 x 10-23	43
lysosomal membrane	3 x 10-22	102
nuclear body	3 x 10-22	237
mRNA cleavage factor complex	3 x 10-22	13
vacuolar part	9 x 10-22	150
trans-Golgi network	2 x 10-21	71
synapse	3 x 10-21	436
organelle subcompartment	3 x 10-21	76
U12-type spliceosomal complex	3 x 10-21	21
early endosome	3 x 10-21	146
late endosome	5 x 10-21	122
Golgi cisterna membrane	5 x 10-21	60
lysosome	7 x 10-21	257
lytic vacuole	7 x 10-21	257
condensed chromosome	7 x 10-21	142
ion channel complex	2 x 10-20	200
Golgi cisterna	2 x 10-20	73
Ino80 complex	3 x 10-20	14
DNA helicase complex	3 x 10-20	14
dendrite	1 x 10-19	316
late endosome membrane	2 x 10-19	63
vesicle membrane	2 x 10-19	279
cytosolic small ribosomal subunit	2 x 10-19	19
membrane raft	2 x 10-19	173
cytosolic ribosome	2 x 10-19	43
nuclear chromosome	5 x 10-19	246
nuclear membrane	5 x 10-19	148
condensed chromosome kinetochore	2 x 10-18	71
cytoplasmic vesicle membrane	3 x 10-18	266
extrinsic to plasma membrane	4 x 10-18	74
recycling endosome	4 x 10-18	51
cytoplasmic vesicle part	5 x 10-18	313
signalosome	8 x 10-18	28
extrinsic to membrane	9 x 10-18	111
DNA-directed RNA polymerase II, core complex	10 x 10-18	12
cell leading edge	1 x 10-17	220
nuclear matrix	2 x 10-17	66
synapse part	3 x 10-17	323
methyltransferase complex	3 x 10-17	52
histone methyltransferase complex	3 x 10-17	52
cation channel complex	4 x 10-17	132
autophagic vacuole membrane	4 x 10-17	11
condensed nuclear chromosome	5 x 10-17	58
chromosome, telomeric region	8 x 10-17	41
dendritic spine	8 x 10-17	140
neuron spine	8 x 10-17	140
nuclear chromosome part	9 x 10-17	203
nuclear speck	1 x 10-16	127
secretory granule	1 x 10-16	230
nuclear periphery	1 x 10-16	74
mitochondrial large ribosomal subunit	2 x 10-16	13
organellar large ribosomal subunit	2 x 10-16	13
lamellipodium	2 x 10-16	102
postsynaptic density	2 x 10-16	100
dendritic spine head	2 x 10-16	100
myosin complex	3 x 10-16	62
condensed chromosome, centromeric region	7 x 10-16	76
GO molecular function
Pathway or process	p-value	Number of annotated genes
transferase activity, transferring one-carbon groups	2 x 10-44	188
nucleotidyltransferase activity	5 x 10-44	108
methyltransferase activity	4 x 10-43	183
ligase activity, forming carbon-oxygen bonds	4 x 10-41	49
ligase activity, forming aminoacyl-tRNA and related compounds	4 x 10-41	49
aminoacyl-tRNA ligase activity	4 x 10-41	49
isomerase activity	2 x 10-39	127
3'-5' exonuclease activity	4 x 10-39	28
S-adenosylmethionine-dependent methyltransferase activity	5 x 10-38	104
tRNA binding	1 x 10-36	28
3'-5'-exoribonuclease activity	3 x 10-36	12
RNA polymerase activity	5 x 10-35	37
DNA-directed RNA polymerase activity	5 x 10-35	37
exonuclease activity, active with either ribo- or deoxyribonucleic acids and producin...	7 x 10-35	22
ribonuclease activity	8 x 10-35	54
exonuclease activity	1 x 10-34	56
nuclease activity	2 x 10-34	143
exoribonuclease activity, producing 5'-phosphomonoesters	3 x 10-34	14
translation factor activity, nucleic acid binding	3 x 10-34	88
RNA methyltransferase activity	3 x 10-34	31
pseudouridine synthase activity	3 x 10-34	14
exoribonuclease activity	3 x 10-34	15
helicase activity	2 x 10-33	169
carbon-nitrogen ligase activity, with glutamine as amido-N-donor	4 x 10-32	13
DNA helicase activity	5 x 10-32	64
ATPase activity	1 x 10-31	348
4 iron, 4 sulfur cluster binding	2 x 10-30	23
endonuclease activity	4 x 10-30	87
structural constituent of ribosome	5 x 10-30	115
ribonucleoprotein complex binding	1 x 10-29	43
purine NTP-dependent helicase activity	2 x 10-29	115
ATP-dependent helicase activity	2 x 10-29	115
endoribonuclease activity, producing 5'-phosphomonoesters	2 x 10-29	23
tRNA methyltransferase activity	3 x 10-29	16
unfolded protein binding	4 x 10-29	115
single-stranded DNA binding	5 x 10-29	60
translation initiation factor activity	1 x 10-28	54
protein tyrosine kinase activity	2 x 10-28	477
four-way junction helicase activity	9 x 10-28	26
phosphatidylinositol binding	2 x 10-27	133
intramolecular transferase activity	3 x 10-27	26
poly-purine tract binding	4 x 10-27	10
phospholipid binding	6 x 10-27	212
chaperone binding	6 x 10-27	45
endoribonuclease activity	7 x 10-27	35
RNA helicase activity	1 x 10-26	29
carbon-oxygen lyase activity	2 x 10-26	54
protein methyltransferase activity	3 x 10-26	73
iron-sulfur cluster binding	3 x 10-26	44
metal cluster binding	3 x 10-26	44
ATPase activity, coupled	3 x 10-26	278
N-methyltransferase activity	6 x 10-26	64
DNA polymerase activity	2 x 10-25	31
DNA-dependent ATPase activity	3 x 10-25	64
oxidoreductase activity, acting on the CH-NH group of donors, NAD or NADP as acceptor	8 x 10-25	19
ligase activity	3 x 10-24	462
tRNA-specific ribonuclease activity	4 x 10-24	10
ribosome binding	6 x 10-24	21
G-protein coupled receptor activity	3 x 10-23	454
damaged DNA binding	3 x 10-23	48
endonuclease activity, active with either ribo- or deoxyribonucleic acids and produci...	4 x 10-23	34
mismatched DNA binding	6 x 10-23	10
small GTPase regulator activity	6 x 10-23	255
ferrous iron transmembrane transporter activity	7 x 10-22	17
phosphoric ester hydrolase activity	5 x 10-21	352
structure-specific DNA binding	6 x 10-21	200
lipid binding	7 x 10-21	433
ATP-dependent DNA helicase activity	8 x 10-21	30
single-stranded RNA binding	1 x 10-20	37
rRNA binding	2 x 10-20	22
enzyme activator activity	5 x 10-20	357
lyase activity	7 x 10-20	149
ATP-dependent RNA helicase activity	8 x 10-20	21
iron ion transmembrane transporter activity	8 x 10-20	20
transferase activity, transferring alkyl or aryl (other than methyl) groups	1 x 10-19	40
nucleocytoplasmic transporter activity	2 x 10-19	11
translation elongation factor activity	3 x 10-19	22
DNA-directed DNA polymerase activity	4 x 10-19	27
cation channel activity	4 x 10-19	262
GTPase regulator activity	5 x 10-19	401
GTPase activator activity	5 x 10-19	223
Ran GTPase binding	7 x 10-19	11
mRNA binding	7 x 10-19	85
RNA-dependent ATPase activity	8 x 10-19	22
actin binding	10 x 10-19	310
DNA-(apurinic or apyrimidinic site) lyase activity	1 x 10-18	12
oxidoreductase activity, acting on the CH-NH group of donors	1 x 10-18	28
Ras GTPase activator activity	2 x 10-18	101
acetyltransferase activity	2 x 10-18	78
carbon-carbon lyase activity	6 x 10-18	40
nucleoside-triphosphatase regulator activity	8 x 10-18	413
amino acid binding	10 x 10-18	76
SH3 domain binding	1 x 10-17	114
voltage-gated cation channel activity	2 x 10-17	148
nucleoside binding	2 x 10-17	15
mitogen-activated protein kinase kinase kinase binding	6 x 10-17	16
substrate-specific channel activity	7 x 10-17	375
potassium channel activity	8 x 10-17	123
ion channel activity	10 x 10-17	368
telomeric DNA binding	1 x 10-16	15
KEGG
Pathway or process	p-value	Number of annotated genes
One carbon pool by folate	3 x 10-40	16
Pyrimidine metabolism	1 x 10-38	87
Aminoacyl-tRNA biosynthesis	1 x 10-38	40
Purine metabolism	1 x 10-37	145
RNA degradation	7 x 10-36	56
Valine, leucine and isoleucine biosynthesis	7 x 10-33	11
Spliceosome	8 x 10-30	105
Selenoamino acid metabolism	1 x 10-28	26
Endocytosis	6 x 10-28	176
Cysteine and methionine metabolism	7 x 10-28	31
RNA polymerase	8 x 10-28	24
MAPK signaling pathway	1 x 10-26	251
GnRH signaling pathway	5 x 10-26	95
Nucleotide excision repair	9 x 10-26	39
Chemokine signaling pathway	10 x 10-26	174
Regulation of actin cytoskeleton	1 x 10-25	203
Renal cell carcinoma	5 x 10-25	67
ErbB signaling pathway	5 x 10-24	85
VEGF signaling pathway	1 x 10-23	69
Neurotrophin signaling pathway	1 x 10-23	122
Mismatch repair	3 x 10-23	21
DNA replication	3 x 10-23	35
Alanine, aspartate and glutamate metabolism	9 x 10-23	31
Base excision repair	1 x 10-22	31
Axon guidance	2 x 10-21	123
Focal adhesion	9 x 10-21	192
Melanogenesis	2 x 10-20	99
Glyoxylate and dicarboxylate metabolism	2 x 10-19	16
Phosphatidylinositol signaling system	5 x 10-19	75
Fc gamma R-mediated phagocytosis	7 x 10-19	89
Non-homologous end-joining	1 x 10-18	12
Toll-like receptor signaling pathway	2 x 10-18	92
Natural killer cell mediated cytotoxicity	2 x 10-18	114
Vascular smooth muscle contraction	3 x 10-18	106
Neuroactive ligand-receptor interaction	4 x 10-17	261
Glycosaminoglycan biosynthesis - keratan sulfate	9 x 10-17	15
Drug metabolism - other enzymes	1 x 10-16	35
Fc epsilon RI signaling pathway	2 x 10-16	74
SNARE interactions in vesicular transport	6 x 10-16	38
Proteasome	9 x 10-16	38
Homologous recombination	10 x 10-16	25
Dorso-ventral axis formation	1 x 10-15	22
Calcium signaling pathway	2 x 10-15	171
Long-term depression	2 x 10-15	64
Long-term potentiation	3 x 10-15	66
Sphingolipid metabolism	4 x 10-15	9
T cell receptor signaling pathway	10 x 10-14	104
Inositol phosphate metabolism	1 x 10-13	52
Insulin signaling pathway	2 x 10-13	134
Lysosome	2 x 10-13	116
Citrate cycle (TCA cycle)	4 x 10-13	28
Ribosome	8 x 10-13	48
Tyrosine metabolism	8 x 10-13	40
Porphyrin and chlorophyll metabolism	10 x 10-13	27
Gap junction	3 x 10-12	84
Glycerophospholipid metabolism	3 x 10-12	69
Endometrial cancer	3 x 10-12	52
Glycosphingolipid biosynthesis - ganglio series	4 x 10-12	14
Non-small cell lung cancer	6 x 10-12	54
Glioma	7 x 10-12	65
Jak-STAT signaling pathway	2 x 10-11	142
Epithelial cell signaling in Helicobacter pylori infection	3 x 10-11	65
Glycosaminoglycan degradation	3 x 10-11	19
B cell receptor signaling pathway	3 x 10-11	71
RIG-I-like receptor signaling pathway	4 x 10-11	64
Regulation of autophagy	10 x 10-11	27
Glycosphingolipid biosynthesis - lacto and neolacto series	1 x 10-10	26
beta-Alanine metabolism	2 x 10-10	20
Arginine and proline metabolism	4 x 10-10	48
Chronic myeloid leukemia	4 x 10-10	72
Pentose phosphate pathway	5 x 10-10	26
Glutathione metabolism	7 x 10-10	41
Melanoma	7 x 10-10	71
Olfactory transduction	9 x 10-10	104
Acute myeloid leukemia	9 x 10-10	55
Dilated cardiomyopathy	1 x 10-9	88
Pancreatic cancer	1 x 10-9	69
Glycine, serine and threonine metabolism	2 x 10-9	31
Cell cycle	3 x 10-9	113
Tight junction	3 x 10-9	126
Hedgehog signaling pathway	4 x 10-9	54
Histidine metabolism	5 x 10-9	27
Leukocyte transendothelial migration	7 x 10-9	108
TGF-beta signaling pathway	7 x 10-9	81
Aldosterone-regulated sodium reabsorption	10 x 10-9	40
Adherens junction	1 x 10-8	73
Taste transduction	1 x 10-8	42
Hypertrophic cardiomyopathy (HCM)	2 x 10-8	80
Pathways in cancer	4 x 10-8	318
Glycosaminoglycan biosynthesis - heparan sulfate	5 x 10-8	26
Propanoate metabolism	7 x 10-8	30
Glycosaminoglycan biosynthesis - chondroitin sulfate	9 x 10-8	21
Arrhythmogenic right ventricular cardiomyopathy (ARVC)	9 x 10-8	72
Valine, leucine and isoleucine degradation	1 x 10-7	40
Pyruvate metabolism	1 x 10-7	37
Type II diabetes mellitus	2 x 10-7	46
mTOR signaling pathway	2 x 10-7	50
Basal transcription factors	3 x 10-7	31
Wnt signaling pathway	3 x 10-7	143
Butanoate metabolism	4 x 10-7	29
Reactome
Pathway or process	p-value	Number of annotated genes
tRNA Aminoacylation	3 x 10-42	41
Purine ribonucleoside monophosphate biosynthesis	3 x 10-41	11
Metabolism of non-coding RNA	3 x 10-41	46
snRNP Assembly	3 x 10-41	46
Metabolism of nucleotides	9 x 10-40	66
Interactions of Vpr with host cellular proteins	8 x 10-39	33
Metabolism of RNA	10 x 10-39	211
Nuclear import of Rev protein	1 x 10-38	31
mRNA Decay by 3' to 5' Exoribonuclease	2 x 10-38	11
Influenza Life Cycle	2 x 10-38	94
Interactions of Rev with host cellular proteins	2 x 10-38	34
Influenza Infection	9 x 10-38	99
Rev-mediated nuclear export of HIV-1 RNA	2 x 10-37	32
Purine metabolism	3 x 10-37	31
Transport of Mature mRNA Derived from an Intronless Transcript	1 x 10-36	35
NEP/NS2 Interacts with the Cellular Export Machinery	1 x 10-36	29
Transport of Mature mRNAs Derived from Intronless Transcripts	2 x 10-36	36
Transport of the SLBP independent Mature mRNA	2 x 10-36	32
Transport of the SLBP Dependant Mature mRNA	4 x 10-36	33
Export of Viral Ribonucleoproteins from Nucleus	4 x 10-36	30
Regulation of Glucokinase by Glucokinase Regulatory Protein	7 x 10-36	29
Transport of Ribonucleoproteins into the Host Nucleus	1 x 10-35	29
Processing of Capped Intron-Containing Pre-mRNA	3 x 10-35	129
Transport of Mature Transcript to Cytoplasm	6 x 10-35	55
mRNA Processing	8 x 10-35	145
Glucose transport	9 x 10-35	40
Cytosolic tRNA aminoacylation	1 x 10-34	24
mRNA Splicing - Minor Pathway	1 x 10-34	36
Transport of Mature mRNA derived from an Intron-Containing Transcript	1 x 10-34	51
Hexose transport	2 x 10-34	42
Vpr-mediated nuclear import of PICs	2 x 10-34	30
Nucleotide Excision Repair	3 x 10-34	42
HIV Life Cycle	4 x 10-34	109
Transcription-coupled NER (TC-NER)	9 x 10-34	37
PERK regulated gene expression	1 x 10-33	27
Mitochondrial tRNA aminoacylation	1 x 10-33	20
Late Phase of HIV Life Cycle	1 x 10-33	97
Extension of Telomeres	2 x 10-33	27
Activation of Genes by ATF4	2 x 10-33	24
DNA Repair	4 x 10-33	96
Deadenylation-dependent mRNA decay	4 x 10-31	47
mRNA Splicing	6 x 10-31	98
mRNA Splicing - Major Pathway	6 x 10-31	98
Metabolism of mRNA	8 x 10-31	168
Cell Cycle Checkpoints	1 x 10-30	107
HIV Infection	5 x 10-30	183
DNA Replication Pre-Initiation	1 x 10-29	74
M/G1 Transition	1 x 10-29	74
S Phase	2 x 10-29	101
Assembly of the pre-replicative complex	5 x 10-29	59
Eukaryotic Translation Initiation	8 x 10-29	72
Cap-dependent Translation Initiation	8 x 10-29	72
Activation of the mRNA upon binding of the cap-binding complex and eIFs, and subseque...	2 x 10-28	40
Prefoldin mediated transfer of substrate to CCT/TriC	2 x 10-28	26
Cooperation of Prefoldin and TriC/CCT in actin and tubulin folding	2 x 10-28	26
G1/S Transition	2 x 10-28	100
Transcription	2 x 10-28	163
Ribosomal scanning and start codon recognition	3 x 10-28	39
Formation of the ternary complex, and subsequently, the 43S complex	4 x 10-28	32
Destabilization of mRNA by Tristetraprolin (TTP)	5 x 10-28	17
Tat-mediated elongation of the HIV-1 transcript	1 x 10-27	35
Formation of HIV-1 elongation complex containing HIV-1 Tat	1 x 10-27	35
HIV-1 Transcription Elongation	1 x 10-27	35
RNA Polymerase II Transcription	2 x 10-27	93
Translation initiation complex formation	3 x 10-27	39
G alpha (q) signalling events	6 x 10-27	168
Synthesis of DNA	7 x 10-27	87
Formation of RNA Pol II elongation complex	8 x 10-27	36
Formation of HIV-1 elongation complex in the absence of HIV-1 Tat	8 x 10-27	36
RNA Polymerase II Transcription Elongation	8 x 10-27	36
Host Interactions of HIV factors	8 x 10-27	117
Destabilization of mRNA by KSRP	9 x 10-27	17
RNA Polymerase III Transcription Termination	9 x 10-27	23
RNA Polymerase II Transcription Termination	1 x 10-26	41
Post-Elongation Processing of the Transcript	1 x 10-26	41
Cleavage of Growing Transcript in the Termination Region	1 x 10-26	41
mRNA Capping	2 x 10-26	22
Removal of licensing factors from origins	2 x 10-26	64
Mitotic M-M/G1 phases	2 x 10-26	165
Destabilization of mRNA by Butyrate Response Factor 1 (BRF1)	3 x 10-26	17
Mitotic G1-G1/S phases	3 x 10-26	125
Switching of origins to a post-replicative state	5 x 10-26	62
Orc1 removal from chromatin	5 x 10-26	62
Dual incision reaction in TC-NER	5 x 10-26	22
Formation of transcription-coupled NER (TC-NER) repair complex	5 x 10-26	22
Regulation of DNA replication	8 x 10-26	67
Global Genomic NER (GG-NER)	10 x 10-26	29
Telomere Maintenance	2 x 10-25	51
mRNA 3'-end processing	2 x 10-25	34
Post-Elongation Processing of Intron-Containing pre-mRNA	2 x 10-25	34
Formation of tubulin folding intermediates by CCT/TriC	3 x 10-25	19
Post-Elongation Processing of Intronless pre-mRNA	3 x 10-25	21
Processing of Capped Intronless Pre-mRNA	3 x 10-25	21
RNA Polymerase I Promoter Escape	4 x 10-25	17
RNA Polymerase III Transcription Initiation From Type 1 Promoter	7 x 10-25	27
CDT1 association with the CDC6:ORC:origin complex	7 x 10-25	50
Association of TriC/CCT with target proteins during biosynthesis	8 x 10-25	27
Chaperonin-mediated protein folding	9 x 10-25	45
Antiviral mechanism by IFN-stimulated genes	10 x 10-25	67
ISG15 antiviral mechanism	10 x 10-25	67

## Sheet: C
C. KEGG pathways enriched in co-expressed cluster 1 of downregulated genes using WEBGESTALT
PathwayName	#Gene	EntrezGene	Statistics
Ribosome biogenesis in eukaryotes	10	84128 26354 55226 83732 1736 5443384916 51602 10528 55781	C=67;O=10;E=0.62;R=16.04;rawP=5.09e-10;adjP=9.16e-09
Metabolic pathways	23	516 10632 29968 594 56922 158 361526227 2053 5557 2058 2618 5198 303351181 1633 10606 471 6472 34 9533 178611112	C=809;O=23;E=7.53;R=3.06;rawP=1.14e-06;adjP=1.03e-05
Purine metabolism	9	2618 5198 1633 471 10606 158 3615 95335557	C=125;O=9;E=1.16;R=7.74;rawP=2.33e-06;adjP=1.40e-05
Valine, leucine and isoleucine degradation	5	34 3033 594 11112 56922	C=39;O=5;E=0.36;R=13.78;rawP=2.84e-05;adjP=0.0001
One carbon pool by folate	3	6472 2618 471	C=14;O=3;E=0.13;R=23.03;rawP=0.0003;adjP=0.0011
Aminoacyl-tRNA biosynthesis	4	2058 10056 3376 16	C=39;O=4;E=0.36;R=11.02;rawP=0.0005;adjP=0.0015
Glycine, serine and threonine metabolism	3	6472 29968 26227	C=22;O=3;E=0.20;R=14.66;rawP=0.0011;adjP=0.0025
Mismatch repair	3	3978 2956 4436	C=22;O=3;E=0.20;R=14.66;rawP=0.0011;adjP=0.0025
RNA degradation	4	23404 3313 56915 11340	C=64;O=4;E=0.60;R=6.72;rawP=0.0029;adjP=0.0058
legend: This table lists the enriched KEGG pathways, number of Entrez IDs in the set of 109 downregulated genes that form the major co-expression cluster, the corresponding Entrez IDs, and the statistics for the enriched pathway. The statistic column lists: C: the number of reference genes in the category O: the number of genes in the gene set and also in the category E: the expected number in th…

## Sheet: D
D. Pathway enrichment analysis of 50 genes from cluster 1-subcluster 1 of down-regulated genes. As the reference set, the list of 11,908 genes included to the analysis was used. The table include top 100 pathways or processes per caterogy.
GO biological process
Pathway or process	p-value	Number of annotated genes
cellular component biogenesis at cellular level	3 x 10-33	205
ribonucleoprotein complex biogenesis	3 x 10-33	194
ribosome biogenesis	3 x 10-33	121
ncRNA metabolic process	4 x 10-33	277
rRNA metabolic process	4 x 10-33	99
rRNA processing	4 x 10-33	94
ncRNA processing	5 x 10-33	198
ribonucleoprotein complex subunit organization	1 x 10-32	89
ribonucleoprotein complex assembly	1 x 10-32	84
spliceosomal snRNP assembly	1 x 10-32	27
tRNA metabolic process	3 x 10-32	131
maturation of 5.8S rRNA	4 x 10-32	10
tRNA processing	9 x 10-32	85
RNA modification	1 x 10-31	64
pseudouridine synthesis	2 x 10-31	17
RNA methylation	3 x 10-31	16
transcription termination, DNA-dependent	5 x 10-31	71
tRNA aminoacylation for protein translation	7 x 10-31	48
amino acid activation	8 x 10-31	51
tRNA aminoacylation	8 x 10-31	51
translation	3 x 10-30	370
transcription elongation from RNA polymerase I promoter	6 x 10-30	16
ribosomal small subunit biogenesis	8 x 10-30	11
RNA catabolic process	8 x 10-30	115
tRNA modification	8 x 10-30	26
ferrous iron transport	10 x 10-30	17
transcription from RNA polymerase I promoter	2 x 10-29	27
termination of RNA polymerase I transcription	3 x 10-29	18
transcription initiation from RNA polymerase I promoter	3 x 10-29	21
methylation	4 x 10-29	144
RNA splicing, via transesterification reactions	4 x 10-29	197
nucleobase biosynthetic process	4 x 10-29	15
nuclear mRNA splicing, via spliceosome	5 x 10-29	192
RNA splicing, via transesterification reactions with bulged adenosine as nucleophile	5 x 10-29	192
rRNA transcription	10 x 10-29	17
mRNA catabolic process	1 x 10-28	90
ribonucleoside monophosphate biosynthetic process	1 x 10-28	26
transcription elongation, DNA-dependent	1 x 10-28	90
nuclear-transcribed mRNA catabolic process	2 x 10-28	79
nucleobase-containing compound transport	2 x 10-28	136
RNA splicing	2 x 10-28	287
one-carbon metabolic process	3 x 10-28	199
mRNA processing	3 x 10-28	356
purine ribonucleoside monophosphate biosynthetic process	4 x 10-28	21
purine nucleoside monophosphate biosynthetic process	4 x 10-28	21
translational initiation	6 x 10-28	74
snRNA metabolic process	1 x 10-27	13
DNA duplex unwinding	2 x 10-27	15
DNA geometric change	2 x 10-27	15
nucleic acid transport	2 x 10-27	116
establishment of RNA localization	2 x 10-27	116
RNA transport	2 x 10-27	116
ribonucleoside monophosphate metabolic process	2 x 10-27	30
transcription elongation from RNA polymerase III promoter	3 x 10-27	12
termination of RNA polymerase III transcription	3 x 10-27	12
RNA localization	4 x 10-27	122
regulation of translational initiation	5 x 10-27	48
regulation of translation in response to stress	7 x 10-27	11
mRNA transport	8 x 10-27	101
nucleoside biosynthetic process	10 x 10-27	31
purine ribonucleoside monophosphate metabolic process	1 x 10-26	25
purine nucleoside monophosphate metabolic process	1 x 10-26	25
purine base biosynthetic process	1 x 10-26	11
mitochondrial RNA metabolic process	1 x 10-26	13
macromolecule methylation	1 x 10-26	129
spliceosome assembly	2 x 10-26	36
RNA capping	2 x 10-26	26
protein targeting to mitochondrion	2 x 10-26	32
peptidyl-arginine modification	2 x 10-26	13
RNA export from nucleus	2 x 10-26	64
nuclear-transcribed mRNA catabolic process, nonsense-mediated decay	1 x 10-25	30
purine ribonucleoside biosynthetic process	1 x 10-25	15
ribonucleoside biosynthetic process	1 x 10-25	15
purine nucleoside biosynthetic process	1 x 10-25	15
histone mRNA metabolic process	2 x 10-25	22
mRNA export from nucleus	2 x 10-25	56
purine base metabolic process	3 x 10-25	35
establishment of protein localization in mitochondrion	4 x 10-25	37
nucleic acid phosphodiester bond hydrolysis	4 x 10-25	47
mRNA capping	5 x 10-25	24
protein localization in mitochondrion	1 x 10-24	38
termination of RNA polymerase II transcription	1 x 10-24	42
viral transcription	2 x 10-24	102
viral genome expression	2 x 10-24	102
mRNA polyadenylation	2 x 10-24	17
translational elongation	3 x 10-24	62
small GTPase mediated signal transduction	5 x 10-24	487
nuclear export	5 x 10-24	96
glutamine metabolic process	9 x 10-24	17
mRNA 3'-end processing	2 x 10-23	73
RNA 3'-end processing	2 x 10-23	86
nucleobase metabolic process	2 x 10-23	61
cellular amino acid metabolic process	3 x 10-23	381
nuclear-transcribed mRNA catabolic process, deadenylation-dependent decay	3 x 10-23	51
exonucleolytic nuclear-transcribed mRNA catabolic process involved in deadenylation-d...	3 x 10-23	23
nuclear-transcribed mRNA catabolic process, exonucleolytic	3 x 10-23	23
'de novo' protein folding	7 x 10-23	48
regulation of glucose transport	10 x 10-23	69
regulation of translation	10 x 10-23	165
transcription from RNA polymerase III promoter	2 x 10-22	44
GO cellular component
Pathway or process	p-value	Number of annotated genes
nucleolus	4 x 10-33	477
small nucleolar ribonucleoprotein complex	6 x 10-33	13
nucleolar part	1 x 10-32	28
preribosome	3 x 10-32	13
ribonucleoprotein complex	9 x 10-32	475
Cajal body	2 x 10-31	44
exosome (RNase complex)	4 x 10-31	19
nuclear DNA-directed RNA polymerase complex	2 x 10-29	24
DNA-directed RNA polymerase complex	2 x 10-29	24
RNA polymerase complex	4 x 10-29	25
small nuclear ribonucleoprotein complex	8 x 10-29	28
spliceosomal complex	3 x 10-28	133
mitochondrial nucleoid	5 x 10-28	31
catalytic step 2 spliceosome	6 x 10-28	74
nucleoid	8 x 10-28	33
ribosome	1 x 10-27	158
pore complex	3 x 10-26	77
eukaryotic translation initiation factor 3 complex	7 x 10-26	13
nuclear pore	1 x 10-25	63
small ribosomal subunit	2 x 10-25	41
nuclear body	1 x 10-24	237
nuclear envelope	7 x 10-24	250
large ribosomal subunit	7 x 10-24	41
DNA-directed RNA polymerase II, holoenzyme	1 x 10-23	71
MLL1 complex	5 x 10-23	24
Ino80 complex	5 x 10-23	14
DNA helicase complex	5 x 10-23	14
endosome	2 x 10-22	443
cytosolic part	3 x 10-22	125
Nup107-160 complex	2 x 10-21	10
cytosolic ribosome	2 x 10-21	43
transcription elongation factor complex	2 x 10-21	18
nuclear membrane	2 x 10-21	148
Golgi membrane	7 x 10-21	469
nuclear matrix	4 x 10-20	66
nuclear speck	8 x 10-20	127
mitochondrial small ribosomal subunit	1 x 10-19	17
organellar small ribosomal subunit	1 x 10-19	17
U12-type spliceosomal complex	2 x 10-19	21
mitochondrial ribosome	4 x 10-19	48
organellar ribosome	4 x 10-19	48
polysome	7 x 10-19	22
nuclear periphery	1 x 10-18	74
cytosolic small ribosomal subunit	4 x 10-18	19
vacuole	1 x 10-17	309
vacuolar membrane	1 x 10-17	139
endosomal part	2 x 10-17	242
endosome membrane	2 x 10-17	240
intrinsic to Golgi membrane	3 x 10-17	45
mitochondrial matrix	4 x 10-17	252
vacuolar part	7 x 10-17	150
integral to Golgi membrane	2 x 10-16	42
autophagic vacuole	1 x 10-15	23
clathrin-coated vesicle	3 x 10-15	170
mRNA cleavage factor complex	3 x 10-15	13
lysosomal membrane	7 x 10-15	102
late endosome	7 x 10-15	122
methyltransferase complex	4 x 10-14	52
histone methyltransferase complex	4 x 10-14	52
autophagic vacuole membrane	5 x 10-14	11
lysosome	9 x 10-14	257
lytic vacuole	9 x 10-14	257
lamellipodium	2 x 10-13	102
late endosome membrane	2 x 10-13	63
dendrite	3 x 10-13	316
proteasome complex	3 x 10-13	57
Ada2/Gcn5/Ada3 transcription activator complex	5 x 10-13	14
nuclear chromosome	5 x 10-13	246
DNA-directed RNA polymerase II, core complex	8 x 10-13	12
early endosome	9 x 10-13	146
mitochondrial intermembrane space	1 x 10-12	38
vesicle membrane	1 x 10-12	279
extrinsic to membrane	1 x 10-12	111
mitochondrial large ribosomal subunit	1 x 10-12	13
organellar large ribosomal subunit	1 x 10-12	13
chromosome, telomeric region	1 x 10-12	41
ion channel complex	1 x 10-12	200
trans-Golgi network	1 x 10-12	71
integrator complex	2 x 10-12	11
extrinsic to plasma membrane	3 x 10-12	74
cytoplasmic vesicle part	3 x 10-12	313
signalosome	4 x 10-12	28
proteasome accessory complex	5 x 10-12	10
cytoplasmic vesicle membrane	8 x 10-12	266
organelle envelope lumen	9 x 10-12	43
dendritic spine	1 x 10-11	140
neuron spine	1 x 10-11	140
smooth endoplasmic reticulum	3 x 10-11	15
synapse	3 x 10-11	436
voltage-gated potassium channel complex	4 x 10-11	84
potassium channel complex	4 x 10-11	84
Golgi stack	6 x 10-11	101
cytosolic large ribosomal subunit	7 x 10-11	21
organelle subcompartment	9 x 10-11	76
proton-transporting two-sector ATPase complex, proton-transporting domain	10 x 10-11	19
Golgi cisterna membrane	10 x 10-11	60
cell leading edge	1 x 10-10	220
myosin complex	1 x 10-10	62
nuclear chromosome part	1 x 10-10	203
cation channel complex	1 x 10-10	132
GO molecular function
Pathway or process	p-value	Number of annotated genes
tRNA binding	1 x 10-31	28
nucleotidyltransferase activity	3 x 10-31	108
RNA methyltransferase activity	3 x 10-31	31
transferase activity, transferring one-carbon groups	3 x 10-31	188
ligase activity, forming carbon-oxygen bonds	4 x 10-31	49
ligase activity, forming aminoacyl-tRNA and related compounds	4 x 10-31	49
aminoacyl-tRNA ligase activity	4 x 10-31	49
3'-5' exonuclease activity	7 x 10-31	28
methyltransferase activity	7 x 10-31	183
ribonuclease activity	8 x 10-31	54
RNA helicase activity	2 x 10-30	29
RNA polymerase activity	2 x 10-30	37
DNA-directed RNA polymerase activity	2 x 10-30	37
translation factor activity, nucleic acid binding	2 x 10-30	88
pseudouridine synthase activity	2 x 10-30	14
exoribonuclease activity	3 x 10-30	15
3'-5'-exoribonuclease activity	8 x 10-30	12
exoribonuclease activity, producing 5'-phosphomonoesters	9 x 10-30	14
ferrous iron transmembrane transporter activity	10 x 10-30	17
translation initiation factor activity	10 x 10-30	54
exonuclease activity	1 x 10-29	56
nuclease activity	2 x 10-29	143
S-adenosylmethionine-dependent methyltransferase activity	2 x 10-29	104
purine NTP-dependent helicase activity	2 x 10-29	115
ATP-dependent helicase activity	2 x 10-29	115
tRNA methyltransferase activity	3 x 10-29	16
intramolecular transferase activity	4 x 10-29	26
helicase activity	4 x 10-29	169
iron ion transmembrane transporter activity	7 x 10-29	20
exonuclease activity, active with either ribo- or deoxyribonucleic acids and producin...	2 x 10-28	22
ribonucleoprotein complex binding	2 x 10-27	43
endoribonuclease activity	3 x 10-27	35
ATP-dependent RNA helicase activity	4 x 10-27	21
RNA-dependent ATPase activity	4 x 10-27	22
tRNA-specific ribonuclease activity	7 x 10-27	10
endoribonuclease activity, producing 5'-phosphomonoesters	2 x 10-26	23
endonuclease activity	3 x 10-26	87
ribosome binding	1 x 10-25	21
isomerase activity	3 x 10-25	127
structural constituent of ribosome	4 x 10-25	115
DNA helicase activity	4 x 10-25	64
lipid binding	2 x 10-24	433
poly-purine tract binding	2 x 10-24	10
unfolded protein binding	3 x 10-24	115
carbon-nitrogen ligase activity, with glutamine as amido-N-donor	2 x 10-23	13
N-methyltransferase activity	8 x 10-23	64
chaperone binding	1 x 10-22	45
endonuclease activity, active with either ribo- or deoxyribonucleic acids and produci...	1 x 10-22	34
ATPase activity	3 x 10-21	348
protein tyrosine kinase activity	5 x 10-21	477
phospholipid binding	10 x 10-21	212
ATPase activity, coupled	2 x 10-20	278
DNA polymerase activity	7 x 10-20	31
rRNA binding	8 x 10-20	22
protein methyltransferase activity	1 x 10-19	73
four-way junction helicase activity	2 x 10-19	26
DNA-dependent ATPase activity	3 x 10-19	64
phosphatidylinositol binding	4 x 10-19	133
single-stranded RNA binding	1 x 10-18	37
single-stranded DNA binding	1 x 10-18	60
monovalent inorganic cation transmembrane transporter activity	2 x 10-18	290
phosphoric ester hydrolase activity	2 x 10-18	352
ATP-dependent DNA helicase activity	1 x 10-17	30
transferase activity, transferring pentosyl groups	3 x 10-17	43
nucleocytoplasmic transporter activity	3 x 10-17	11
mitogen-activated protein kinase kinase kinase binding	4 x 10-17	16
damaged DNA binding	8 x 10-17	48
enzyme activator activity	9 x 10-17	357
transition metal ion transmembrane transporter activity	10 x 10-17	41
transferase activity, transferring alkyl or aryl (other than methyl) groups	1 x 10-16	40
Ran GTPase binding	2 x 10-16	11
obsolete_molecular_function	3 x 10-16	58
NF-kappaB binding	6 x 10-16	19
mismatched DNA binding	9 x 10-16	10
prenyltransferase activity	2 x 10-15	14
mRNA binding	4 x 10-15	85
nucleoside binding	4 x 10-15	15
structure-specific DNA binding	4 x 10-15	200
lipid kinase activity	6 x 10-15	28
GTPase activator activity	1 x 10-14	223
DNA-directed DNA polymerase activity	1 x 10-14	27
phosphatase activity	1 x 10-14	247
protein serine/threonine kinase inhibitor activity	1 x 10-14	20
Ras GTPase activator activity	3 x 10-14	101
4 iron, 4 sulfur cluster binding	3 x 10-14	23
small GTPase regulator activity	4 x 10-14	255
translation elongation factor activity	5 x 10-14	22
hydrogen ion transmembrane transporter activity	6 x 10-14	87
ARF guanyl-nucleotide exchange factor activity	2 x 10-13	18
translation initiation factor binding	3 x 10-13	10
oxidoreductase activity, acting on a heme group of donors	3 x 10-13	25
channel regulator activity	4 x 10-13	55
protein transmembrane transporter activity	5 x 10-13	17
macromolecule transmembrane transporter activity	5 x 10-13	17
ligase activity	6 x 10-13	462
divalent inorganic cation transmembrane transporter activity	6 x 10-13	50
PDZ domain binding	6 x 10-13	83
lipase activity	1 x 10-12	115
heme-copper terminal oxidase activity	1 x 10-12	24
oxidoreductase activity, acting on a heme group of donors, oxygen as acceptor	1 x 10-12	24
KEGG
Pathway or process	p-value	Number of annotated genes
RNA polymerase	6 x 10-30	24
Aminoacyl-tRNA biosynthesis	1 x 10-29	40
RNA degradation	5 x 10-27	56
Spliceosome	5 x 10-27	105
Purine metabolism	2 x 10-26	145
Pyrimidine metabolism	3 x 10-26	87
One carbon pool by folate	3 x 10-23	16
Renal cell carcinoma	2 x 10-22	67
VEGF signaling pathway	8 x 10-21	69
Insulin signaling pathway	2 x 10-20	134
Phosphatidylinositol signaling system	3 x 10-20	75
GnRH signaling pathway	2 x 10-19	95
Valine, leucine and isoleucine biosynthesis	3 x 10-19	11
Regulation of actin cytoskeleton	4 x 10-19	203
Selenoamino acid metabolism	2 x 10-18	26
ErbB signaling pathway	6 x 10-18	85
Vascular smooth muscle contraction	4 x 10-17	106
Fc gamma R-mediated phagocytosis	6 x 10-17	89
Chemokine signaling pathway	1 x 10-16	174
Cysteine and methionine metabolism	2 x 10-16	31
Ribosome	2 x 10-16	48
Long-term potentiation	4 x 10-16	66
Neurotrophin signaling pathway	6 x 10-16	122
Fc epsilon RI signaling pathway	8 x 10-16	74
Nucleotide excision repair	2 x 10-15	39
Focal adhesion	2 x 10-15	192
Inositol phosphate metabolism	6 x 10-15	52
MAPK signaling pathway	7 x 10-15	251
Melanogenesis	7 x 10-15	99
Non-homologous end-joining	2 x 10-14	12
Alanine, aspartate and glutamate metabolism	4 x 10-14	31
Non-small cell lung cancer	6 x 10-14	54
Endocytosis	9 x 10-14	176
Calcium signaling pathway	1 x 10-13	171
Glycerophospholipid metabolism	3 x 10-13	69
Endometrial cancer	8 x 10-13	52
Drug metabolism - other enzymes	9 x 10-13	35
Axon guidance	10 x 10-13	123
Pancreatic cancer	2 x 10-12	69
Long-term depression	3 x 10-12	64
Glioma	3 x 10-12	65
Toll-like receptor signaling pathway	4 x 10-12	92
Base excision repair	10 x 10-12	31
Sphingolipid metabolism	2 x 10-11	9
Melanoma	2 x 10-11	71
Cytosolic DNA-sensing pathway	3 x 10-11	35
Dorso-ventral axis formation	3 x 10-11	22
Proteasome	3 x 10-11	38
Alzheimer's disease	4 x 10-11	145
Glycosaminoglycan biosynthesis - keratan sulfate	1 x 10-10	15
SNARE interactions in vesicular transport	2 x 10-10	38
Prostate cancer	2 x 10-10	87
Lysosome	5 x 10-10	116
Cardiac muscle contraction	8 x 10-10	68
B cell receptor signaling pathway	1 x 10-9	71
DNA replication	2 x 10-9	35
Gap junction	2 x 10-9	84
ABC transporters	2 x 10-9	42
Natural killer cell mediated cytotoxicity	3 x 10-9	114
Basal transcription factors	4 x 10-9	31
Leukocyte transendothelial migration	7 x 10-9	108
Glycosphingolipid biosynthesis - ganglio series	9 x 10-9	14
Mismatch repair	9 x 10-9	21
T cell receptor signaling pathway	1 x 10-8	104
Tyrosine metabolism	1 x 10-8	40
Glycosaminoglycan degradation	1 x 10-8	19
Adipocytokine signaling pathway	1 x 10-8	62
Type II diabetes mellitus	2 x 10-8	46
Progesterone-mediated oocyte maturation	2 x 10-8	82
Aldosterone-regulated sodium reabsorption	2 x 10-8	40
Epithelial cell signaling in Helicobacter pylori infection	6 x 10-8	65
Olfactory transduction	6 x 10-8	104
mTOR signaling pathway	6 x 10-8	50
PPAR signaling pathway	7 x 10-8	65
Pathways in cancer	8 x 10-8	318
Adherens junction	1 x 10-7	73
Vibrio cholerae infection	2 x 10-7	52
Glycosphingolipid biosynthesis - globo series	4 x 10-7	14
Glycosphingolipid biosynthesis - lacto and neolacto series	4 x 10-7	26
Tight junction	6 x 10-7	126
Neuroactive ligand-receptor interaction	6 x 10-7	261
Cell cycle	6 x 10-7	113
Acute myeloid leukemia	8 x 10-7	55
Oxidative phosphorylation	1 x 10-6	105
Taste transduction	1 x 10-6	42
Glycerolipid metabolism	2 x 10-6	46
Other glycan degradation	7 x 10-6	15
RIG-I-like receptor signaling pathway	7 x 10-6	64
Arginine and proline metabolism	8 x 10-6	48
Chronic myeloid leukemia	9 x 10-6	72
Histidine metabolism	10 x 10-6	27
Regulation of autophagy	1 x 10-5	27
Oocyte meiosis	2 x 10-5	105
Homologous recombination	2 x 10-5	25
beta-Alanine metabolism	2 x 10-5	20
Arrhythmogenic right ventricular cardiomyopathy (ARVC)	4 x 10-5	72
Porphyrin and chlorophyll metabolism	5 x 10-5	27
Small cell lung cancer	1 x 10-4	81
Dilated cardiomyopathy	1 x 10-4	88
Antigen processing and presentation	2 x 10-4	62
Reactome
Pathway or process	p-value	Number of annotated genes
Metabolism of non-coding RNA	2 x 10-31	46
snRNP Assembly	2 x 10-31	46
tRNA Aminoacylation	9 x 10-31	41
RNA Polymerase I Promoter Escape	9 x 10-31	17
Purine ribonucleoside monophosphate biosynthesis	1 x 10-30	11
mRNA Decay by 3' to 5' Exoribonuclease	2 x 10-30	11
Cytosolic tRNA aminoacylation	2 x 10-30	24
RNA Polymerase III Transcription Termination	3 x 10-30	23
Eukaryotic Translation Initiation	3 x 10-30	72
Cap-dependent Translation Initiation	3 x 10-30	72
Metabolism of RNA	1 x 10-29	211
RNA Polymerase III Transcription Initiation From Type 1 Promoter	1 x 10-29	27
Influenza Life Cycle	1 x 10-29	94
RNA Polymerase I, RNA Polymerase III, and Mitochondrial Transcription	2 x 10-29	82
Transcription	2 x 10-29	163
RNA Polymerase III Chain Elongation	2 x 10-29	18
RNA Polymerase I Transcription Initiation	2 x 10-29	21
RNA Polymerase III Transcription Initiation From Type 2 Promoter	2 x 10-29	26
RNA Polymerase I Transcription Termination	3 x 10-29	18
Influenza Infection	4 x 10-29	99
RNA Polymerase III Transcription	5 x 10-29	40
RNA Polymerase III Abortive And Retractive Initiation	5 x 10-29	40
Ribosomal scanning and start codon recognition	10 x 10-29	39
mRNA Processing	10 x 10-29	145
Activation of the mRNA upon binding of the cap-binding complex and eIFs, and subseque...	1 x 10-28	40
GTP hydrolysis and joining of the 60S ribosomal subunit	1 x 10-28	65
Formation of the ternary complex, and subsequently, the 43S complex	1 x 10-28	32
Translation initiation complex formation	1 x 10-28	39
mRNA Splicing - Minor Pathway	2 x 10-28	36
Processing of Capped Intron-Containing Pre-mRNA	3 x 10-28	129
RNA Polymerase III Transcription Initiation	4 x 10-28	35
RNA Polymerase I Chain Elongation	6 x 10-28	35
Nuclear import of Rev protein	6 x 10-28	31
Destabilization of mRNA by Tristetraprolin (TTP)	8 x 10-28	17
Interactions of Rev with host cellular proteins	10 x 10-28	34
Late Phase of HIV Life Cycle	1 x 10-27	97
L13a-mediated translational silencing of Ceruloplasmin expression	1 x 10-27	64
3' -UTR-mediated translational regulation	1 x 10-27	64
Destabilization of mRNA by KSRP	2 x 10-27	17
Transport of Mature Transcript to Cytoplasm	2 x 10-27	55
HIV Life Cycle	2 x 10-27	109
RNA Polymerase III Transcription Initiation From Type 3 Promoter	2 x 10-27	28
Association of TriC/CCT with target proteins during biosynthesis	3 x 10-27	27
Transport of Mature mRNA Derived from an Intronless Transcript	4 x 10-27	35
Transport of Mature mRNA derived from an Intron-Containing Transcript	4 x 10-27	51
Translation	5 x 10-27	100
Transport of Mature mRNAs Derived from Intronless Transcripts	5 x 10-27	36
Rev-mediated nuclear export of HIV-1 RNA	7 x 10-27	32
Transport of the SLBP independent Mature mRNA	1 x 10-26	32
Destabilization of mRNA by Butyrate Response Factor 1 (BRF1)	1 x 10-26	17
mRNA Splicing	1 x 10-26	98
mRNA Splicing - Major Pathway	1 x 10-26	98
Transport of the SLBP Dependant Mature mRNA	2 x 10-26	33
Export of Viral Ribonucleoproteins from Nucleus	2 x 10-26	30
RNA Polymerase I Transcription	2 x 10-26	43
NEP/NS2 Interacts with the Cellular Export Machinery	2 x 10-26	29
PERK regulated gene expression	3 x 10-26	27
Formation of a pool of free 40S subunits	3 x 10-26	54
RNA Polymerase I Promoter Clearance	7 x 10-26	41
Purine metabolism	1 x 10-25	31
Transport of Ribonucleoproteins into the Host Nucleus	2 x 10-25	29
Activation of Genes by ATF4	2 x 10-25	24
Chaperonin-mediated protein folding	3 x 10-25	45
RNA Polymerase II Transcription	3 x 10-25	93
Influenza Viral RNA Transcription and Replication	4 x 10-25	58
Regulation of Glucokinase by Glucokinase Regulatory Protein	4 x 10-25	29
Metabolism of mRNA	4 x 10-25	168
Metabolism of nucleotides	6 x 10-25	66
Nonsense-Mediated Decay	6 x 10-25	66
Nonsense Mediated Decay Enhanced by the Exon Junction Complex	6 x 10-25	66
RNA Polymerase II Transcription Termination	7 x 10-25	41
Post-Elongation Processing of the Transcript	7 x 10-25	41
Cleavage of Growing Transcript in the Termination Region	7 x 10-25	41
Nonsense Mediated Decay Independent of the Exon Junction Complex	8 x 10-25	50
mRNA Capping	9 x 10-25	22
mRNA 3'-end processing	1 x 10-24	34
Post-Elongation Processing of Intron-Containing pre-mRNA	1 x 10-24	34
Deadenylation-dependent mRNA decay	2 x 10-24	47
Prefoldin mediated transfer of substrate to CCT/TriC	2 x 10-24	26
Cooperation of Prefoldin and TriC/CCT in actin and tubulin folding	2 x 10-24	26
Glucose transport	2 x 10-24	40
Interactions of Vpr with host cellular proteins	2 x 10-24	33
Hexose transport	3 x 10-24	42
Tat-mediated elongation of the HIV-1 transcript	4 x 10-24	35
Formation of HIV-1 elongation complex containing HIV-1 Tat	4 x 10-24	35
HIV-1 Transcription Elongation	4 x 10-24	35
Vpr-mediated nuclear import of PICs	4 x 10-24	30
Formation of RNA Pol II elongation complex	5 x 10-24	36
Formation of HIV-1 elongation complex in the absence of HIV-1 Tat	5 x 10-24	36
RNA Polymerase II Transcription Elongation	5 x 10-24	36
Formation of tubulin folding intermediates by CCT/TriC	8 x 10-24	19
Post-Elongation Processing of Intronless pre-mRNA	2 x 10-23	21
Processing of Capped Intronless Pre-mRNA	2 x 10-23	21
Protein folding	2 x 10-23	50
Mitochondrial tRNA aminoacylation	2 x 10-23	20
RNA Pol II CTD phosphorylation and interaction with CE	7 x 10-23	20
Formation of the HIV-1 Early Elongation Complex	7 x 10-23	26
Formation of the Early Elongation Complex	7 x 10-23	26
Processing of Intronless Pre-mRNAs	1 x 10-22	14
Transcription of the HIV genome	7 x 10-22	54

## Sheet: E
E. Pathway enrichment analysis of 50 genes from cluster 1-subcluster 1 of down-regulated genes using webgestalt. As the reference set, the list of 11,908 genes included to the analysis was used.
PathwayName	#Gene	EntrezGene	Statistics
Ribosome biogenesis in eukaryotes	10	84128 26354 55226 83732 173654433 84916 51602 10528 55781	C=67;O=10;E=0.29;R=34.97;rawP=1.59e-13;adjP=7.95e-13
Purine metabolism	7	158 2618 3615 9533 5198 471 10606	C=125;O=7;E=0.53;R=13.12;rawP=9.07e-07;adjP=2.27e-06
One carbon pool by folate	2	2618 471	C=14;O=2;E=0.06;R=33.47;rawP=0.0016;adjP=0.0027
legend: This table lists the enriched KEGG pathways, number of Entrez IDs in the set of 50 downregulated genes that form cluster1, subcluster 1 of downregulated genes, the corresponding Entrez IDs, and the statistics for the enriched pathway. The statistic column lists: C: the number of reference genes in the category O: the number of genes in the gene set and also in the category E: the expected…

## Sheet: F
F. Pathway enrichment analysis of 37 genes from cluster 1-subcluster 2 of down-regulated genes. As the reference set, the list of 11,908 genes included to the analysis was used. The table include top 100 pathways or processes per caterogy.
GO biological process
Pathway or process	p-value	Number of annotated genes
dicarboxylic acid metabolic process	6 x 10-22	47
cofactor catabolic process	4 x 10-21	35
coenzyme catabolic process	7 x 10-21	29
cellular amino acid metabolic process	8 x 10-21	381
cofactor metabolic process	9 x 10-21	253
coenzyme metabolic process	2 x 10-20	192
cellular amine metabolic process	2 x 10-20	459
aerobic respiration	3 x 10-20	34
oxaloacetate metabolic process	1 x 10-19	11
generation of precursor metabolites and energy	1 x 10-19	393
cofactor biosynthetic process	3 x 10-19	139
2-oxoglutarate metabolic process	3 x 10-19	19
acetyl-CoA metabolic process	3 x 10-19	46
tricarboxylic acid cycle	3 x 10-19	24
acetyl-CoA catabolic process	3 x 10-19	25
cellular respiration	4 x 10-19	133
energy derivation by oxidation of organic compounds	1 x 10-18	286
electron transport chain	2 x 10-18	124
mitochondrion organization	2 x 10-18	172
coenzyme biosynthetic process	2 x 10-18	96
protein tetramerization	4 x 10-18	66
protein homotetramerization	8 x 10-18	42
aspartate family amino acid catabolic process	2 x 10-17	15
aromatic compound biosynthetic process	2 x 10-17	31
translation	3 x 10-17	370
respiratory electron transport chain	4 x 10-17	91
regulation of cellular ketone metabolic process	6 x 10-17	130
aspartate family amino acid metabolic process	6 x 10-17	36
branched chain family amino acid catabolic process	6 x 10-17	15
heme biosynthetic process	10 x 10-17	21
mitochondrial electron transport, NADH to ubiquinone	1 x 10-16	37
heterocycle biosynthetic process	1 x 10-16	361
pteridine-containing compound metabolic process	2 x 10-16	33
pteridine-containing compound biosynthetic process	2 x 10-16	19
oxidoreduction coenzyme metabolic process	2 x 10-16	58
small molecule biosynthetic process	3 x 10-16	358
protein localization in mitochondrion	3 x 10-16	38
ATP synthesis coupled electron transport	3 x 10-16	46
mitochondrial ATP synthesis coupled electron transport	3 x 10-16	46
establishment of protein localization to organelle	3 x 10-16	77
branched chain family amino acid metabolic process	4 x 10-16	19
oxidative phosphorylation	4 x 10-16	54
establishment of protein localization in mitochondrion	6 x 10-16	37
glutathione metabolic process	6 x 10-16	31
gluconeogenesis	7 x 10-16	55
carboxylic acid biosynthetic process	7 x 10-16	248
organic acid biosynthetic process	7 x 10-16	248
mitochondrial transport	7 x 10-16	79
cellular amino acid catabolic process	8 x 10-16	86
hexose biosynthetic process	8 x 10-16	62
organic acid catabolic process	9 x 10-16	152
carboxylic acid catabolic process	9 x 10-16	152
monosaccharide biosynthetic process	9 x 10-16	74
heme metabolic process	1 x 10-15	27
cellular amino acid biosynthetic process	1 x 10-15	94
amine catabolic process	1 x 10-15	96
protein targeting to mitochondrion	1 x 10-15	32
small molecule catabolic process	1 x 10-15	261
mitochondrial respiratory chain complex assembly	2 x 10-15	14
peptide metabolic process	2 x 10-15	58
pyridine-containing compound metabolic process	4 x 10-15	50
pyridine nucleotide metabolic process	4 x 10-15	50
nicotinamide nucleotide metabolic process	4 x 10-15	47
alcohol biosynthetic process	5 x 10-15	96
mitochondrial translation	10 x 10-15	10
amine biosynthetic process	1 x 10-14	129
mitochondrial membrane organization	3 x 10-14	33
NAD metabolic process	6 x 10-14	22
positive regulation of MAP kinase activity	8 x 10-14	156
purine nucleoside metabolic process	8 x 10-14	47
NADH dehydrogenase complex assembly	2 x 10-13	11
mitochondrial respiratory chain complex I biogenesis	2 x 10-13	11
mitochondrial respiratory chain complex I assembly	2 x 10-13	11
porphyrin-containing compound biosynthetic process	2 x 10-13	34
tetrapyrrole biosynthetic process	2 x 10-13	34
positive regulation of protein kinase activity	2 x 10-13	328
tRNA metabolic process	3 x 10-13	131
mitochondrial RNA metabolic process	3 x 10-13	13
monocarboxylic acid metabolic process	4 x 10-13	347
mitochondrial ATP synthesis coupled proton transport	4 x 10-13	12
sulfur amino acid metabolic process	5 x 10-13	23
serine family amino acid metabolic process	5 x 10-13	26
positive regulation of kinase activity	7 x 10-13	345
glutamine family amino acid metabolic process	7 x 10-13	52
mitochondrial fission	7 x 10-13	11
fatty acid metabolic process	9 x 10-13	253
response to oxidative stress	1 x 10-12	213
short-chain fatty acid metabolic process	1 x 10-12	10
purine ribonucleoside metabolic process	1 x 10-12	44
aspartate family amino acid biosynthetic process	1 x 10-12	20
positive regulation of protein serine/threonine kinase activity	1 x 10-12	190
positive regulation of transferase activity	1 x 10-12	353
tRNA processing	2 x 10-12	85
quinone cofactor metabolic process	2 x 10-12	14
amino acid activation	2 x 10-12	51
tRNA aminoacylation	2 x 10-12	51
cellular amide metabolic process	3 x 10-12	18
cellular aromatic compound metabolic process	4 x 10-12	206
tRNA aminoacylation for protein translation	4 x 10-12	48
nucleoside metabolic process	4 x 10-12	92
GO cellular component
Pathway or process	p-value	Number of annotated genes
mitochondrial matrix	5 x 10-23	252
organelle inner membrane	2 x 10-21	339
mitochondrial inner membrane	2 x 10-21	310
mitochondrial envelope	1 x 10-20	450
mitochondrial membrane	1 x 10-20	431
organelle envelope lumen	1 x 10-19	43
mitochondrial intermembrane space	4 x 10-19	38
mitochondrial membrane part	3 x 10-17	112
respiratory chain	5 x 10-17	60
mitochondrial respiratory chain	7 x 10-17	55
nucleoid	1 x 10-16	33
mitochondrial respiratory chain complex I	2 x 10-16	39
respiratory chain complex I	2 x 10-16	39
NADH dehydrogenase complex	2 x 10-16	39
mitochondrial nucleoid	3 x 10-16	31
mitochondrial small ribosomal subunit	3 x 10-16	17
organellar small ribosomal subunit	3 x 10-16	17
mitochondrial ribosome	5 x 10-16	48
organellar ribosome	5 x 10-16	48
small ribosomal subunit	7 x 10-16	41
ribosome	3 x 10-15	158
organelle outer membrane	3 x 10-13	118
mitochondrial outer membrane	2 x 10-12	98
mitochondrial proton-transporting ATP synthase complex	3 x 10-12	15
outer membrane	3 x 10-12	123
integral to mitochondrial membrane	8 x 10-12	20
proton-transporting ATP synthase complex	2 x 10-11	17
peroxisomal matrix	1 x 10-10	29
microbody lumen	1 x 10-10	29
organelle subcompartment	3 x 10-10	76
microbody	3 x 10-10	103
peroxisome	3 x 10-10	103
mitochondrial large ribosomal subunit	3 x 10-10	13
organellar large ribosomal subunit	3 x 10-10	13
Golgi cisterna membrane	6 x 10-10	60
Golgi cisterna	6 x 10-10	73
leading edge membrane	7 x 10-10	77
large ribosomal subunit	9 x 10-10	41
intrinsic to Golgi membrane	1 x 10-9	45
synapse	2 x 10-9	436
Golgi membrane	2 x 10-9	469
integral to Golgi membrane	2 x 10-9	42
Golgi stack	2 x 10-9	101
cell leading edge	2 x 10-9	220
ribonucleoprotein complex	3 x 10-9	475
ruffle	3 x 10-9	107
recycling endosome	4 x 10-9	51
proton-transporting ATP synthase complex, coupling factor F(o)	8 x 10-9	11
lamellipodium membrane	9 x 10-9	13
proton-transporting two-sector ATPase complex, catalytic domain	9 x 10-9	19
proton-transporting two-sector ATPase complex	1 x 10-8	42
cell cortex	1 x 10-8	164
endosome	1 x 10-8	443
postsynaptic density	2 x 10-8	100
dendritic spine head	2 x 10-8	100
RNA polymerase complex	3 x 10-8	25
recycling endosome membrane	3 x 10-8	24
nuclear DNA-directed RNA polymerase complex	4 x 10-8	24
DNA-directed RNA polymerase complex	4 x 10-8	24
microbody part	5 x 10-8	65
peroxisomal part	5 x 10-8	65
receptor complex	6 x 10-8	149
DNA-directed RNA polymerase II, core complex	8 x 10-8	12
endosomal part	10 x 10-8	242
extrinsic to internal side of plasma membrane	10 x 10-8	48
heterotrimeric G-protein complex	10 x 10-8	35
synapse part	1 x 10-7	323
ion channel complex	1 x 10-7	200
internal side of plasma membrane	2 x 10-7	93
endosome membrane	2 x 10-7	240
dendritic spine	3 x 10-7	140
neuron spine	3 x 10-7	140
early endosome	7 x 10-7	146
preribosome	8 x 10-7	13
synaptic membrane	9 x 10-7	177
proton-transporting two-sector ATPase complex, proton-transporting domain	9 x 10-7	19
extrinsic to plasma membrane	10 x 10-7	74
lamellipodium	1 x 10-6	102
exosome (RNase complex)	2 x 10-6	19
extrinsic to membrane	2 x 10-6	111
dendrite	2 x 10-6	316
early endosome membrane	2 x 10-6	51
SNARE complex	2 x 10-6	22
membrane raft	3 x 10-6	173
ruffle membrane	3 x 10-6	45
cell cortex part	4 x 10-6	84
soluble fraction	4 x 10-6	395
postsynaptic membrane	4 x 10-6	153
signalosome	4 x 10-6	28
very-low-density lipoprotein particle	6 x 10-6	16
triglyceride-rich lipoprotein particle	6 x 10-6	16
cytosolic small ribosomal subunit	6 x 10-6	19
cell projection membrane	6 x 10-6	144
cytosolic part	7 x 10-6	125
nucleolar part	8 x 10-6	28
calcium channel complex	1 x 10-5	29
ciliary rootlet	1 x 10-5	10
PML body	1 x 10-5	61
I band	1 x 10-5	66
cation channel complex	1 x 10-5	132
GO molecular function
Pathway or process	p-value	Number of annotated genes
iron-sulfur cluster binding	9 x 10-21	44
metal cluster binding	9 x 10-21	44
carbon-oxygen lyase activity	1 x 10-20	54
electron carrier activity	6 x 10-20	172
4 iron, 4 sulfur cluster binding	8 x 10-20	23
cofactor binding	2 x 10-19	276
NAD binding	2 x 10-19	48
lyase activity	7 x 10-19	149
oxidoreductase activity, acting on NADH or NADPH	2 x 10-18	77
coenzyme binding	3 x 10-18	199
2 iron, 2 sulfur cluster binding	4 x 10-18	14
hydro-lyase activity	9 x 10-18	37
protein tyrosine kinase activity	8 x 10-17	477
oxidoreductase activity, acting on the aldehyde or oxo group of donors	4 x 10-16	36
oxidoreductase activity, acting on CH-OH group of donors	4 x 10-16	125
oxidoreductase activity, acting on the CH-OH group of donors, NAD or NADP as acceptor	5 x 10-16	116
NADH dehydrogenase (quinone) activity	7 x 10-16	37
NADH dehydrogenase activity	7 x 10-16	37
NADH dehydrogenase (ubiquinone) activity	7 x 10-16	37
oxidoreductase activity, acting on NADH or NADPH, quinone or similar compound as acce...	8 x 10-16	43
carbon-sulfur lyase activity	9 x 10-16	10
carboxylic acid binding	1 x 10-15	157
structural constituent of ribosome	9 x 10-15	115
modified amino acid binding	2 x 10-14	10
isomerase activity	3 x 10-14	127
flavin adenine dinucleotide binding	6 x 10-14	75
transferase activity, transferring alkyl or aryl (other than methyl) groups	6 x 10-14	40
oxidoreductase activity, acting on the CH-NH group of donors	6 x 10-14	28
acid-thiol ligase activity	6 x 10-14	14
carboxy-lyase activity	8 x 10-14	25
oxidoreductase activity, acting on a heme group of donors	1 x 10-13	25
heme-copper terminal oxidase activity	1 x 10-13	24
oxidoreductase activity, acting on a heme group of donors, oxygen as acceptor	1 x 10-13	24
cytochrome-c oxidase activity	1 x 10-13	24
protein transmembrane transporter activity	2 x 10-13	17
macromolecule transmembrane transporter activity	2 x 10-13	17
oxidoreductase activity, acting on the CH-CH group of donors	2 x 10-13	48
fatty-acyl-CoA binding	4 x 10-13	19
carbon-carbon lyase activity	4 x 10-13	40
transferase activity, transferring nitrogenous groups	4 x 10-13	34
transaminase activity	6 x 10-13	23
pyridoxal phosphate binding	7 x 10-13	54
vitamin B6 binding	7 x 10-13	54
ADP binding	9 x 10-13	22
oxidoreductase activity, acting on the aldehyde or oxo group of donors, disulfide as ...	9 x 10-13	10
oxidoreductase activity, acting on the CH-NH group of donors, NAD or NADP as acceptor	1 x 10-12	19
monocarboxylic acid binding	1 x 10-12	56
vitamin binding	3 x 10-12	132
amino acid binding	3 x 10-12	76
oxidoreductase activity, acting on the aldehyde or oxo group of donors, NAD or NADP a...	5 x 10-12	24
hydrogen ion transmembrane transporter activity	5 x 10-12	87
receptor signaling protein activity	5 x 10-12	106
quinone binding	9 x 10-12	12
oxidoreductase activity, acting on a sulfur group of donors	9 x 10-12	50
hydrogen ion transporting ATP synthase activity, rotational mechanism	10 x 10-12	12
chaperone binding	2 x 10-11	45
transferase activity, transferring one-carbon groups	5 x 10-11	188
fatty acid binding	7 x 10-11	42
ligase activity, forming carbon-oxygen bonds	8 x 10-11	49
ligase activity, forming aminoacyl-tRNA and related compounds	8 x 10-11	49
aminoacyl-tRNA ligase activity	8 x 10-11	49
G-protein coupled receptor activity	8 x 10-11	454
carbon-nitrogen ligase activity, with glutamine as amido-N-donor	9 x 10-11	13
methyltransferase activity	2 x 10-10	183
pseudouridine synthase activity	4 x 10-10	14
ligase activity, forming carbon-sulfur bonds	1 x 10-9	25
FMN binding	2 x 10-9	13
amine binding	2 x 10-9	126
intramolecular oxidoreductase activity	2 x 10-9	37
calcium channel activity	2 x 10-9	80
nucleotidyltransferase activity	2 x 10-9	108
oxidoreductase activity, acting on the CH-CH group of donors, oxygen as acceptor	2 x 10-9	10
monovalent inorganic cation transmembrane transporter activity	3 x 10-9	290
intramolecular oxidoreductase activity, transposing C=C bonds	3 x 10-9	11
racemase and epimerase activity	3 x 10-9	13
UDP-glycosyltransferase activity	4 x 10-9	104
receptor signaling protein serine/threonine kinase activity	4 x 10-9	52
actin binding	4 x 10-9	310
acyl-CoA dehydrogenase activity	4 x 10-9	17
intramolecular transferase activity	5 x 10-9	26
galactosyltransferase activity	5 x 10-9	31
NADP binding	5 x 10-9	41
carbon-nitrogen lyase activity	5 x 10-9	10
phosphatidylinositol binding	8 x 10-9	133
CoA hydrolase activity	8 x 10-9	13
C-acyltransferase activity	1 x 10-8	14
oxidoreductase activity, acting on the CH-CH group of donors, NAD or NADP as acceptor	1 x 10-8	18
phospholipase C activity	1 x 10-8	46
thiolester hydrolase activity	1 x 10-8	86
ligase activity	2 x 10-8	462
cell adhesion molecule binding	2 x 10-8	48
GTPase regulator activity	2 x 10-8	401
3-beta-hydroxy-delta5-steroid dehydrogenase activity	2 x 10-8	12
inorganic cation transmembrane transporter activity	2 x 10-8	351
sulfotransferase activity	3 x 10-8	47
UDP-galactosyltransferase activity	4 x 10-8	20
protein disulfide oxidoreductase activity	4 x 10-8	28
antioxidant activity	4 x 10-8	52
small GTPase regulator activity	4 x 10-8	255
acetylglucosaminyltransferase activity	5 x 10-8	35
KEGG
Pathway or process	p-value	Number of annotated genes
Pyruvate metabolism	3 x 10-21	37
Citrate cycle (TCA cycle)	5 x 10-21	28
Glyoxylate and dicarboxylate metabolism	2 x 10-20	16
Valine, leucine and isoleucine degradation	1 x 10-17	40
Parkinson's disease	8 x 10-17	102
Alanine, aspartate and glutamate metabolism	8 x 10-17	31
Propanoate metabolism	9 x 10-17	30
Butanoate metabolism	1 x 10-16	29
Oxidative phosphorylation	2 x 10-16	105
Huntington's disease	2 x 10-15	156
Porphyrin and chlorophyll metabolism	5 x 10-15	27
Valine, leucine and isoleucine biosynthesis	1 x 10-14	11
Glycolysis / Gluconeogenesis	7 x 10-14	57
Selenoamino acid metabolism	2 x 10-13	26
Cysteine and methionine metabolism	2 x 10-13	31
Tryptophan metabolism	2 x 10-13	39
beta-Alanine metabolism	4 x 10-13	20
Tyrosine metabolism	5 x 10-13	40
Glycine, serine and threonine metabolism	8 x 10-13	31
Arginine and proline metabolism	1 x 10-12	48
Chemokine signaling pathway	1 x 10-12	174
Alzheimer's disease	4 x 10-12	145
Fatty acid metabolism	9 x 10-12	37
Endocytosis	2 x 10-11	176
Glutathione metabolism	2 x 10-11	41
Lysine degradation	2 x 10-11	43
One carbon pool by folate	2 x 10-11	16
Neurotrophin signaling pathway	8 x 10-11	122
Chronic myeloid leukemia	1 x 10-10	72
Axon guidance	2 x 10-10	123
MAPK signaling pathway	2 x 10-10	251
Aminoacyl-tRNA biosynthesis	2 x 10-10	40
Proximal tubule bicarbonate reclamation	8 x 10-10	22
Peroxisome	2 x 10-9	74
Jak-STAT signaling pathway	4 x 10-9	142
Terpenoid backbone biosynthesis	5 x 10-9	15
Toll-like receptor signaling pathway	5 x 10-9	92
Regulation of actin cytoskeleton	5 x 10-9	203
TGF-beta signaling pathway	6 x 10-9	81
Natural killer cell mediated cytotoxicity	9 x 10-9	114
Glycosaminoglycan biosynthesis - chondroitin sulfate	1 x 10-8	21
Pathways in cancer	1 x 10-8	318
Neuroactive ligand-receptor interaction	2 x 10-8	261
Phenylalanine metabolism	2 x 10-8	16
T cell receptor signaling pathway	3 x 10-8	104
ErbB signaling pathway	1 x 10-7	85
Histidine metabolism	1 x 10-7	27
Glycosaminoglycan biosynthesis - keratan sulfate	1 x 10-7	15
Pentose phosphate pathway	2 x 10-7	26
Purine metabolism	2 x 10-7	145
Renal cell carcinoma	2 x 10-7	67
PPAR signaling pathway	2 x 10-7	65
Leishmania infection	3 x 10-7	63
Biosynthesis of unsaturated fatty acids	4 x 10-7	19
Pyrimidine metabolism	4 x 10-7	87
GnRH signaling pathway	5 x 10-7	95
Melanogenesis	8 x 10-7	99
Glycosaminoglycan biosynthesis - heparan sulfate	1 x 10-6	26
Glioma	2 x 10-6	65
Gap junction	2 x 10-6	84
Dorso-ventral axis formation	2 x 10-6	22
RNA polymerase	4 x 10-6	24
Mismatch repair	4 x 10-6	21
Small cell lung cancer	5 x 10-6	81
Nitrogen metabolism	7 x 10-6	22
Proteasome	7 x 10-6	38
Fc gamma R-mediated phagocytosis	9 x 10-6	89
Ascorbate and aldarate metabolism	1 x 10-5	10
Progesterone-mediated oocyte maturation	1 x 10-5	82
Pantothenate and CoA biosynthesis	1 x 10-5	16
Acute myeloid leukemia	2 x 10-5	55
Non-small cell lung cancer	2 x 10-5	54
Cardiac muscle contraction	3 x 10-5	68
Olfactory transduction	3 x 10-5	104
Fc epsilon RI signaling pathway	4 x 10-5	74
DNA replication	4 x 10-5	35
RIG-I-like receptor signaling pathway	4 x 10-5	64
Cytokine-cytokine receptor interaction	5 x 10-5	240
Pancreatic cancer	5 x 10-5	69
Focal adhesion	6 x 10-5	192
Melanoma	7 x 10-5	71
Hypertrophic cardiomyopathy (HCM)	8 x 10-5	80
Glycosphingolipid biosynthesis - globo series	9 x 10-5	14
Drug metabolism - other enzymes	1 x 10-4	35
Glycosphingolipid biosynthesis - lacto and neolacto series	1 x 10-4	26
Sphingolipid metabolism	1 x 10-4	9
O-Glycan biosynthesis	1 x 10-4	29
Prostate cancer	1 x 10-4	87
Glycosaminoglycan degradation	1 x 10-4	19
VEGF signaling pathway	2 x 10-4	69
Hedgehog signaling pathway	2 x 10-4	54
Notch signaling pathway	2 x 10-4	46
Long-term depression	2 x 10-4	64
Dilated cardiomyopathy	2 x 10-4	88
Drug metabolism - cytochrome P450	2 x 10-4	50
RNA degradation	3 x 10-4	56
B cell receptor signaling pathway	4 x 10-4	71
Wnt signaling pathway	4 x 10-4	143
Metabolism of xenobiotics by cytochrome P450	4 x 10-4	47
Primary bile acid biosynthesis	5 x 10-4	15
Reactome
Pathway or process	p-value	Number of annotated genes
Metabolism of amino acids and derivatives	1 x 10-20	179
The citric acid (TCA) cycle and respiratory electron transport	9 x 10-19	110
Citric acid cycle (TCA cycle)	1 x 10-17	17
Mitochondrial Fatty Acid Beta-Oxidation	1 x 10-17	14
Branched-chain amino acid catabolism	3 x 10-17	15
Respiratory electron transport	9 x 10-17	60
Pyruvate metabolism and Citric Acid (TCA) cycle	1 x 10-16	37
Respiratory electron transport, ATP synthesis by chemiosmotic coupling, and heat prod...	4 x 10-16	75
Gluconeogenesis	2 x 10-14	30
Fatty acid, triacylglycerol, and ketone body metabolism	5 x 10-14	158
Sulfur amino acid metabolism	9 x 10-14	22
Mitochondrial tRNA aminoacylation	1 x 10-13	20
Formation of ATP by chemiosmotic coupling	4 x 10-13	12
G alpha (q) signalling events	7 x 10-13	168
Amino acid synthesis and interconversion (transamination)	3 x 10-12	16
tRNA Aminoacylation	4 x 10-12	41
Metabolism of carbohydrates	4 x 10-12	121
Glucose metabolism	2 x 10-10	61
GPCR ligand binding	2 x 10-10	378
Metabolism of nucleotides	3 x 10-10	66
Regulation of pyruvate dehydrogenase (PDH) complex	3 x 10-10	12
Phase II conjugation	10 x 10-10	51
Metabolism of water-soluble vitamins and cofactors	1 x 10-9	50
Metabolism of vitamins and cofactors	1 x 10-9	50
Pyruvate metabolism	4 x 10-9	17
Purine metabolism	4 x 10-9	31
Glutathione conjugation	6 x 10-9	20
Class A/1 (Rhodopsin-like receptors)	7 x 10-9	277
Signalling by NGF	7 x 10-9	216
Purine ribonucleoside monophosphate biosynthesis	9 x 10-9	11
G alpha (i) signalling events	9 x 10-9	187
Glutathione synthesis and recycling	1 x 10-8	10
Metabolism of porphyrins	1 x 10-8	13
Signaling by BMP	1 x 10-8	23
Metabolism of polyamines	1 x 10-8	13
Signaling by Interleukins	2 x 10-8	106
p75 NTR receptor-mediated signalling	2 x 10-8	84
Metabolism of lipids and lipoproteins	3 x 10-8	352
Signaling by TGF beta	4 x 10-8	15
G alpha (s) signalling events	5 x 10-8	116
Axon guidance	7 x 10-8	257
Toll Receptor Cascades	8 x 10-8	100
G alpha (12/13) signalling events	1 x 10-7	74
Interleukin-2 signaling	1 x 10-7	42
Synthesis of DNA	2 x 10-7	87
DNA Replication Pre-Initiation	2 x 10-7	74
M/G1 Transition	2 x 10-7	74
Thrombin signalling through proteinase activated receptors (PARs)	2 x 10-7	29
SHC-mediated signalling	2 x 10-7	15
Toll Like Receptor 3 (TLR3) Cascade	2 x 10-7	72
TRIF mediated TLR3 signaling	2 x 10-7	72
Biological oxidations	2 x 10-7	114
MyD88-independent cascade initiated on plasma membrane	2 x 10-7	71
NCAM signaling for neurite out-growth	3 x 10-7	70
Ethanol oxidation	4 x 10-7	10
SHC-related events	5 x 10-7	17
Developmental Biology	5 x 10-7	401
Rho GTPase cycle	5 x 10-7	118
Signaling by Rho GTPases	5 x 10-7	118
Semaphorin interactions	5 x 10-7	64
Signalling to ERKs	6 x 10-7	35
Platelet activation, signaling and aggregation	6 x 10-7	197
N-glycan antennae elongation in the medial/trans-Golgi	7 x 10-7	19
O-linked glycosylation of mucins	7 x 10-7	58
Extension of Telomeres	8 x 10-7	27
GPVI-mediated activation cascade	8 x 10-7	33
Interactions of Vpr with host cellular proteins	8 x 10-7	33
Autodegradation of the E3 ubiquitin ligase COP1	9 x 10-7	43
PPARA Activates Gene Expression	1 x 10-6	99
G1/S Transition	1 x 10-6	100
Activated TLR4 signalling	1 x 10-6	85
Neurotransmitter Receptor Binding And Downstream Transmission In The Postsynaptic Cell	1 x 10-6	134
Nucleotide Excision Repair	1 x 10-6	42
Assembly of the pre-replicative complex	1 x 10-6	59
S Phase	1 x 10-6	101
CDT1 association with the CDC6:ORC:origin complex	1 x 10-6	50
Stabilization of p53	2 x 10-6	44
Ubiquitin-dependent degradation of Cyclin D1	2 x 10-6	42
Ubiquitin-dependent degradation of Cyclin D	2 x 10-6	42
Cross-presentation of soluble exogenous antigens (endosomes)	2 x 10-6	39
Insulin Synthesis and Processing	2 x 10-6	22
Transcription-coupled NER (TC-NER)	2 x 10-6	37
Regulation of ornithine decarboxylase (ODC)	2 x 10-6	43
Toll Like Receptor 4 (TLR4) Cascade	2 x 10-6	89
Signaling by Robo receptor	2 x 10-6	31
CDK-mediated phosphorylation and removal of Cdc6	2 x 10-6	42
Tryptophan catabolism	2 x 10-6	11
Vitamin B5 (pantothenate) metabolism	2 x 10-6	11
Regulation of Lipid Metabolism by Peroxisome proliferator-activated receptor alpha (P...	3 x 10-6	104
SHC1 events in ERBB4 signaling	3 x 10-6	21
Peroxisomal lipid metabolism	3 x 10-6	19
Regulation of Insulin Secretion by Acetylcholine	3 x 10-6	10
Switching of origins to a post-replicative state	3 x 10-6	62
Orc1 removal from chromatin	3 x 10-6	62
Cell Cycle Checkpoints	3 x 10-6	107
NFkB and MAP kinases activation mediated by TLR4 signaling repertoire	3 x 10-6	67
SOS-mediated signalling	3 x 10-6	13
Toll Like Receptor 9 (TLR9) Cascade	4 x 10-6	80
p53-Dependent G1/S DNA damage checkpoint	4 x 10-6	49
p53-Dependent G1 DNA Damage Response	4 x 10-6	49

## Sheet: G
G. Pathway enrichment analysis of 37 genes from cluster 1-subcluster 2 of down-regulated genes using webgestalt. As the reference set, the list of 11,908 genes included to the analysis was used. The table includes pathways enriched with p(corrected)<0.05
PathwayName	#Gene	EntrezGene	Statistics
Valine, leucine and isoleucine degradation	5	34 3033 594 11112 56922	C=39;O=5;E=0.12;R=40.60;rawP=1.26e-07;adjP=7.56e-07
Metabolic pathways	13	516 10632 2058 3033 29968 59451181 56922 6472 34 2053 2622711112	C=809;O=13;E=2.55;R=5.09;rawP=5.55e-07;adjP=1.66e-06
Glycine, serine and threonine metabolism	3	6472 29968 26227	C=22;O=3;E=0.07;R=43.18;rawP=4.28e-05;adjP=8.56e-05
Aminoacyl-tRNA biosynthesis	3	2058 3376 16	C=39;O=3;E=0.12;R=24.36;rawP=0.0002;adjP=0.0003
Fatty acid metabolism	2	34 3033	C=32;O=2;E=0.10;R=19.79;rawP=0.0045;adjP=0.0054
Oxidative phosphorylation	2	516 10632	C=87;O=2;E=0.27;R=7.28;rawP=0.0307;adjP=0.0307

## Sheet: H
H. Pathway enrichment analysis of 22 genes of subcluster 3, cluster 1 of downregulated genes As the reference set, the list of 11,908 genes included to the analysis was used. The table include top 100 pathways or processes per caterogy.
GO biological process
Pathway or process	p-value	Number of annotated genes
DNA recombination	7 x 10-15	195
DNA strand elongation involved in DNA replication	8 x 10-15	30
DNA strand elongation	8 x 10-15	33
interphase of mitotic cell cycle	1 x 10-14	343
DNA-dependent DNA replication	1 x 10-14	84
interphase	1 x 10-14	358
DNA replication	1 x 10-14	248
DNA repair	1 x 10-14	359
S phase	1 x 10-14	137
telomere maintenance via semi-conservative replication	1 x 10-14	22
regulation of cell cycle process	1 x 10-14	360
double-strand break repair	1 x 10-14	85
DNA-dependent DNA replication initiation	2 x 10-14	27
S phase of mitotic cell cycle	2 x 10-14	121
telomere organization	2 x 10-14	64
mitotic recombination	2 x 10-14	32
telomere maintenance	2 x 10-14	63
regulation of cell cycle arrest	2 x 10-14	235
telomere maintenance via telomere lengthening	2 x 10-14	37
cell cycle arrest	2 x 10-14	335
mitotic prometaphase	2 x 10-14	78
DNA conformation change	2 x 10-14	157
cell cycle checkpoint	2 x 10-14	217
G1/S transition of mitotic cell cycle	2 x 10-14	164
negative regulation of cell cycle	2 x 10-14	401
nuclear division	2 x 10-14	313
mitosis	2 x 10-14	313
organelle fission	2 x 10-14	326
M phase of mitotic cell cycle	3 x 10-14	321
negative regulation of cell cycle process	3 x 10-14	84
M phase	3 x 10-14	454
telomere maintenance via recombination	3 x 10-14	22
base-excision repair	4 x 10-14	37
regulation of DNA metabolic process	4 x 10-14	163
chromosome segregation	4 x 10-14	126
mitotic sister chromatid segregation	4 x 10-14	41
sister chromatid segregation	4 x 10-14	44
transcription-coupled nucleotide-excision repair	5 x 10-14	38
regulation of mitotic cell cycle	5 x 10-14	261
DNA packaging	5 x 10-14	137
protein-DNA complex subunit organization	5 x 10-14	137
M/G1 transition of mitotic cell cycle	6 x 10-14	70
cell division	6 x 10-14	389
nucleotide-excision repair, DNA gap filling	6 x 10-14	18
protein-DNA complex assembly	6 x 10-14	122
mitotic metaphase/anaphase transition	7 x 10-14	43
maintenance of fidelity involved in DNA-dependent DNA replication	9 x 10-14	11
DNA replication checkpoint	9 x 10-14	10
G2/M transition of mitotic cell cycle	1 x 10-13	136
anatomical structure homeostasis	1 x 10-13	172
spindle organization	1 x 10-13	66
negative regulation of G2/M transition of mitotic cell cycle	1 x 10-13	11
nucleotide-excision repair	1 x 10-13	66
chromatin assembly or disassembly	2 x 10-13	128
mitotic anaphase	2 x 10-13	10
double-strand break repair via homologous recombination	2 x 10-13	41
nucleosome organization	2 x 10-13	116
regulation of nuclear division	2 x 10-13	80
regulation of mitosis	2 x 10-13	80
regulation of DNA replication	2 x 10-13	86
recombinational repair	2 x 10-13	42
sister chromatid cohesion	2 x 10-13	26
protein alkylation	2 x 10-13	88
protein methylation	2 x 10-13	88
regulation of DNA-dependent DNA replication	2 x 10-13	17
somatic diversification of immune receptors	3 x 10-13	46
cellular macromolecular complex assembly	3 x 10-13	448
regulation of DNA repair	3 x 10-13	35
DNA ligation	3 x 10-13	11
histone exchange	3 x 10-13	31
chromatin remodeling at centromere	3 x 10-13	29
somatic cell DNA recombination	3 x 10-13	43
somatic diversification of immune receptors via germline recombination within a singl...	3 x 10-13	43
negative regulation of organelle organization	4 x 10-13	138
cellular process involved in reproduction	4 x 10-13	458
negative regulation of DNA metabolic process	4 x 10-13	50
chromatin assembly	4 x 10-13	106
microtubule cytoskeleton organization	5 x 10-13	231
protein localization to chromosome	5 x 10-13	22
regulation of glucose transport	6 x 10-13	69
meiotic chromosome segregation	6 x 10-13	15
chromatin remodeling	6 x 10-13	93
mismatch repair	6 x 10-13	16
negative regulation of DNA replication	6 x 10-13	34
chromatin modification	7 x 10-13	403
negative regulation of nuclear division	7 x 10-13	38
negative regulation of mitosis	7 x 10-13	38
microtubule organizing center organization	7 x 10-13	52
macromolecule methylation	7 x 10-13	129
chromatin organization	7 x 10-13	481
DNA biosynthetic process	8 x 10-13	19
centrosome cycle	8 x 10-13	35
negative regulation of mitotic metaphase/anaphase transition	8 x 10-13	31
nucleosome assembly	8 x 10-13	97
negative regulation of DNA-dependent DNA replication	8 x 10-13	11
spindle checkpoint	9 x 10-13	36
anaphase	9 x 10-13	12
mRNA 3'-end processing	10 x 10-13	73
regulation of mitotic metaphase/anaphase transition	10 x 10-13	36
mitotic cell cycle spindle assembly checkpoint	1 x 10-12	30
GO cellular component
Pathway or process	p-value	Number of annotated genes
replication fork	6 x 10-15	37
centromeric heterochromatin	7 x 10-15	10
nuclear replication fork	8 x 10-15	20
nuclear chromosome	8 x 10-15	246
nuclear chromosome part	8 x 10-15	203
chromosomal part	1 x 10-14	472
chromosome, centromeric region	1 x 10-14	148
replisome	2 x 10-14	16
nuclear replisome	2 x 10-14	16
condensed chromosome	2 x 10-14	142
condensed chromosome kinetochore	4 x 10-14	71
heterochromatin	4 x 10-14	53
condensed chromosome, centromeric region	5 x 10-14	76
kinetochore	5 x 10-14	91
condensed nuclear chromosome	9 x 10-14	58
pronucleus	3 x 10-13	16
spindle pole	3 x 10-13	82
chromatin	4 x 10-13	262
protein-DNA complex	5 x 10-13	104
nuclear pore	5 x 10-13	63
germ cell nucleus	8 x 10-13	17
pore complex	9 x 10-13	77
condensed chromosome outer kinetochore	1 x 10-12	11
chromosome, telomeric region	1 x 10-12	41
spindle	2 x 10-12	199
spindle microtubule	3 x 10-12	39
nuclear periphery	6 x 10-12	74
male germ cell nucleus	8 x 10-12	14
Cajal body	1 x 10-11	44
synaptonemal complex	1 x 10-11	22
nuclear matrix	2 x 10-11	66
nuclear ubiquitin ligase complex	4 x 10-11	22
nuclear chromatin	4 x 10-11	116
sex chromosome	4 x 10-11	20
Nup107-160 complex	5 x 10-11	10
small nuclear ribonucleoprotein complex	5 x 10-11	28
nuclear heterochromatin	5 x 10-11	25
DNA polymerase complex	5 x 10-11	10
cohesin complex	9 x 10-11	11
microtubule organizing center	9 x 10-11	395
centrosome	1 x 10-10	309
methyltransferase complex	2 x 10-10	52
histone methyltransferase complex	2 x 10-10	52
endosome	2 x 10-10	443
nuclear body	2 x 10-10	237
spliceosomal complex	3 x 10-10	133
vacuole	4 x 10-10	309
centriole	4 x 10-10	48
vacuolar part	10 x 10-10	150
exosome (RNase complex)	10 x 10-10	19
chromatin remodeling complex	1 x 10-9	109
vacuolar membrane	1 x 10-9	139
lysosome	2 x 10-9	257
lytic vacuole	2 x 10-9	257
catalytic step 2 spliceosome	2 x 10-9	74
telomere cap complex	2 x 10-9	11
nuclear telomere cap complex	2 x 10-9	11
trans-Golgi network	2 x 10-9	71
nuclear envelope	5 x 10-9	250
endosomal part	5 x 10-9	242
anaphase-promoting complex	5 x 10-9	18
U12-type spliceosomal complex	6 x 10-9	21
endosome membrane	6 x 10-9	240
MLL1 complex	8 x 10-9	24
condensed nuclear chromosome, centromeric region	9 x 10-9	12
Golgi membrane	9 x 10-9	469
intrinsic to organelle membrane	10 x 10-9	171
transcription factor complex	10 x 10-9	263
microtubule organizing center part	10 x 10-9	79
late endosome	10 x 10-9	122
histone acetyltransferase complex	1 x 10-8	66
heterogeneous nuclear ribonucleoprotein complex	2 x 10-8	18
ribonucleoprotein complex	2 x 10-8	475
integral to organelle membrane	3 x 10-8	146
mRNA cleavage factor complex	3 x 10-8	13
Fanconi anaemia nuclear complex	3 x 10-8	10
SWI/SNF-type complex	3 x 10-8	21
autophagic vacuole	3 x 10-8	23
XY body	4 x 10-8	10
H4/H2A histone acetyltransferase complex	4 x 10-8	14
PML body	6 x 10-8	61
npBAF complex	7 x 10-8	11
lysosomal membrane	7 x 10-8	102
secretory granule	9 x 10-8	230
nuclear chromosome, telomeric region	1 x 10-7	24
clathrin-coated vesicle	2 x 10-7	170
cyclin-dependent protein kinase holoenzyme complex	2 x 10-7	17
Ada2/Gcn5/Ada3 transcription activator complex	2 x 10-7	14
nucleolus	2 x 10-7	477
cytoplasmic vesicle part	2 x 10-7	313
NuA4 histone acetyltransferase complex	2 x 10-7	13
apical plasma membrane	3 x 10-7	195
small nucleolar ribonucleoprotein complex	4 x 10-7	13
vesicle membrane	5 x 10-7	279
histone deacetylase complex	8 x 10-7	45
microtubule	8 x 10-7	276
gamma-tubulin complex	1 x 10-6	14
DNA-directed RNA polymerase II, holoenzyme	1 x 10-6	71
cytoplasmic vesicle membrane	1 x 10-6	266
nBAF complex	2 x 10-6	12
GO molecular function
Pathway or process	p-value	Number of annotated genes
structure-specific DNA binding	9 x 10-15	200
single-stranded DNA binding	10 x 10-15	60
DNA-dependent ATPase activity	1 x 10-14	64
double-stranded DNA binding	2 x 10-14	138
DNA polymerase activity	6 x 10-14	31
damaged DNA binding	9 x 10-14	48
DNA helicase activity	1 x 10-13	64
exonuclease activity, active with either ribo- or deoxyribonucleic acids and producin...	2 x 10-13	22
exonuclease activity	5 x 10-13	56
histone binding	5 x 10-13	86
telomeric DNA binding	8 x 10-13	15
ATP-dependent DNA helicase activity	8 x 10-13	30
DNA-directed DNA polymerase activity	8 x 10-13	27
helicase activity	1 x 10-12	169
nucleocytoplasmic transporter activity	1 x 10-12	11
chromatin binding	2 x 10-12	243
ribonuclease activity	5 x 10-12	54
four-way junction helicase activity	6 x 10-12	26
mismatched DNA binding	7 x 10-12	10
3'-5' exonuclease activity	7 x 10-12	28
protein methyltransferase activity	9 x 10-12	73
purine NTP-dependent helicase activity	3 x 10-11	115
ATP-dependent helicase activity	3 x 10-11	115
ATPase activity	4 x 10-11	348
DNA secondary structure binding	5 x 10-11	13
exoribonuclease activity	8 x 10-11	15
nuclease activity	9 x 10-11	143
ATPase activity, coupled	9 x 10-11	278
inorganic cation transmembrane transporter activity	1 x 10-10	351
exoribonuclease activity, producing 5'-phosphomonoesters	4 x 10-10	14
endoribonuclease activity	5 x 10-10	35
methylated histone residue binding	6 x 10-10	31
endoribonuclease activity, producing 5'-phosphomonoesters	7 x 10-10	23
histone methyltransferase activity	1 x 10-9	48
monovalent inorganic cation transmembrane transporter activity	1 x 10-9	290
3'-5'-exoribonuclease activity	2 x 10-9	12
S-adenosylmethionine-dependent methyltransferase activity	5 x 10-9	104
mRNA binding	5 x 10-9	85
nucleotidyltransferase activity	9 x 10-9	108
DNA N-glycosylase activity	2 x 10-8	11
lipid binding	3 x 10-8	433
endonuclease activity	4 x 10-8	87
active transmembrane transporter activity	6 x 10-8	321
nucleoside binding	6 x 10-8	15
hydrogen ion transmembrane transporter activity	7 x 10-8	87
deoxyribonuclease activity	9 x 10-8	36
histone kinase activity	1 x 10-7	12
metal ion transmembrane transporter activity	1 x 10-7	276
endonuclease activity, active with either ribo- or deoxyribonucleic acids and produci...	1 x 10-7	34
RNA polymerase II carboxy-terminal domain kinase activity	2 x 10-7	12
transferase activity, transferring one-carbon groups	2 x 10-7	188
Ran GTPase binding	2 x 10-7	11
protein-lysine N-methyltransferase activity	2 x 10-7	41
lysine N-methyltransferase activity	2 x 10-7	41
histone-lysine N-methyltransferase activity	3 x 10-7	39
methyltransferase activity	4 x 10-7	183
AU-rich element binding	4 x 10-7	13
phosphatidylinositol-3,5-bisphosphate binding	5 x 10-7	11
secondary active transmembrane transporter activity	6 x 10-7	182
hydrolase activity, hydrolyzing N-glycosyl compounds	7 x 10-7	20
endodeoxyribonuclease activity	7 x 10-7	27
repressing transcription factor binding	8 x 10-7	24
oxidoreductase activity, acting on a heme group of donors	8 x 10-7	25
phospholipase binding	10 x 10-7	11
p53 binding	1 x 10-6	39
triglyceride lipase activity	1 x 10-6	18
mRNA 3'-UTR binding	1 x 10-6	25
copper ion binding	1 x 10-6	47
transcription factor binding	2 x 10-6	351
cyclin-dependent protein kinase activity	2 x 10-6	29
serine hydrolase activity	2 x 10-6	160
P-P-bond-hydrolysis-driven transmembrane transporter activity	2 x 10-6	110
primary active transmembrane transporter activity	2 x 10-6	110
serine-type peptidase activity	3 x 10-6	157
heme-copper terminal oxidase activity	3 x 10-6	24
oxidoreductase activity, acting on a heme group of donors, oxygen as acceptor	3 x 10-6	24
cytochrome-c oxidase activity	3 x 10-6	24
phospholipid binding	3 x 10-6	212
small protein activating enzyme activity	4 x 10-6	10
symporter activity	4 x 10-6	120
nucleoside kinase activity	4 x 10-6	10
DNA binding, bending	5 x 10-6	47
ATPase activity, coupled to transmembrane movement of substances	5 x 10-6	100
oxidoreductase activity, acting on CH or CH2 groups	5 x 10-6	10
hydrolase activity, acting on acid anhydrides, catalyzing transmembrane movement of s...	6 x 10-6	102
N-methyltransferase activity	6 x 10-6	64
TBP-class protein binding	6 x 10-6	11
ligase activity	6 x 10-6	462
lipase activity	6 x 10-6	115
ADP binding	7 x 10-6	22
snRNA binding	8 x 10-6	11
ATPase activity, coupled to movement of substances	8 x 10-6	101
magnesium ion binding	9 x 10-6	172
cis-trans isomerase activity	9 x 10-6	33
protein C-terminus binding	9 x 10-6	152
cytoskeletal adaptor activity	1 x 10-5	20
steroid binding	1 x 10-5	67
tau-protein kinase activity	1 x 10-5	10
voltage-gated ion channel activity	1 x 10-5	185
voltage-gated channel activity	1 x 10-5	185
KEGG
Pathway or process	p-value	Number of annotated genes
DNA replication	8 x 10-15	35
Cell cycle	2 x 10-14	113
Nucleotide excision repair	2 x 10-14	39
Mismatch repair	4 x 10-14	21
Base excision repair	6 x 10-14	31
Homologous recombination	1 x 10-13	25
RNA degradation	2 x 10-12	56
Oocyte meiosis	8 x 10-12	105
Non-homologous end-joining	3 x 10-11	12
Pyrimidine metabolism	10 x 10-11	87
Spliceosome	2 x 10-10	105
Progesterone-mediated oocyte maturation	4 x 10-10	82
One carbon pool by folate	2 x 10-9	16
Purine metabolism	5 x 10-9	145
Glycerophospholipid metabolism	1 x 10-6	69
p53 signaling pathway	1 x 10-6	67
SNARE interactions in vesicular transport	3 x 10-6	38
Peroxisome	4 x 10-6	74
Endocytosis	6 x 10-6	176
Alzheimer's disease	6 x 10-6	145
Colorectal cancer	1 x 10-5	62
Cardiac muscle contraction	2 x 10-5	68
Regulation of autophagy	2 x 10-5	27
Lysosome	2 x 10-5	116
Oxidative phosphorylation	2 x 10-5	105
Neuroactive ligand-receptor interaction	6 x 10-5	261
MAPK signaling pathway	1 x 10-4	251
alpha-Linolenic acid metabolism	2 x 10-4	14
Vasopressin-regulated water reabsorption	2 x 10-4	42
Aminoacyl-tRNA biosynthesis	2 x 10-4	40
Arachidonic acid metabolism	2 x 10-4	48
Focal adhesion	2 x 10-4	192
Insulin signaling pathway	3 x 10-4	134
Small cell lung cancer	4 x 10-4	81
GnRH signaling pathway	5 x 10-4	95
Glycerolipid metabolism	5 x 10-4	46
Notch signaling pathway	5 x 10-4	46
Lysine degradation	6 x 10-4	43
Prostate cancer	7 x 10-4	87
VEGF signaling pathway	7 x 10-4	69
Glyoxylate and dicarboxylate metabolism	7 x 10-4	16
Ubiquitin mediated proteolysis	1 x 10-3	129
Epithelial cell signaling in Helicobacter pylori infection	1 x 10-3	65
Natural killer cell mediated cytotoxicity	1 x 10-3	114
Pathways in cancer	2 x 10-3	318
Valine, leucine and isoleucine biosynthesis	2 x 10-3	11
Parkinson's disease	2 x 10-3	102
Hypertrophic cardiomyopathy (HCM)	2 x 10-3	80
Vascular smooth muscle contraction	2 x 10-3	106
Dilated cardiomyopathy	3 x 10-3	88
Basal transcription factors	3 x 10-3	31
Primary immunodeficiency	3 x 10-3	35
Glycosphingolipid biosynthesis - ganglio series	3 x 10-3	14
Steroid hormone biosynthesis	3 x 10-3	38
Ether lipid metabolism	4 x 10-3	28
Folate biosynthesis	4 x 10-3	11
Phenylalanine metabolism	5 x 10-3	16
Calcium signaling pathway	6 x 10-3	171
Drug metabolism - other enzymes	6 x 10-3	35
Complement and coagulation cascades	8 x 10-3	66
RIG-I-like receptor signaling pathway	8 x 10-3	64
Inositol phosphate metabolism	8 x 10-3	52
Vibrio cholerae infection	8 x 10-3	52
ErbB signaling pathway	8 x 10-3	85
Hedgehog signaling pathway	9 x 10-3	54
O-Glycan biosynthesis	10 x 10-3	29
Linoleic acid metabolism	1 x 10-2	24
Cysteine and methionine metabolism	1 x 10-2	31
Adipocytokine signaling pathway	1 x 10-2	62
Taste transduction	1 x 10-2	42
Melanogenesis	1 x 10-2	99
Nicotinate and nicotinamide metabolism	1 x 10-2	22
Sphingolipid metabolism	1 x 10-2	9
Bladder cancer	2 x 10-2	41
Long-term depression	2 x 10-2	64
NOD-like receptor signaling pathway	2 x 10-2	60
ABC transporters	2 x 10-2	42
Pancreatic cancer	2 x 10-2	69
Regulation of actin cytoskeleton	2 x 10-2	203
Aldosterone-regulated sodium reabsorption	2 x 10-2	40
Glycosaminoglycan biosynthesis - chondroitin sulfate	2 x 10-2	21
Jak-STAT signaling pathway	3 x 10-2	142
Circadian rhythm - mammal	3 x 10-2	13
Axon guidance	3 x 10-2	123
Pentose phosphate pathway	3 x 10-2	26
ECM-receptor interaction	3 x 10-2	80
Proteasome	4 x 10-2	38
PPAR signaling pathway	4 x 10-2	65
Glycosaminoglycan biosynthesis - heparan sulfate	4 x 10-2	26
Phosphatidylinositol signaling system	4 x 10-2	75
Autoimmune thyroid disease	4 x 10-2	41
Retinol metabolism	5 x 10-2	44
Selenoamino acid metabolism	5 x 10-2	26
Systemic lupus erythematosus	5 x 10-2	93
Tyrosine metabolism	5 x 10-2	40
Glycosaminoglycan biosynthesis - keratan sulfate	5 x 10-2	15
Arginine and proline metabolism	5 x 10-2	48
Drug metabolism - cytochrome P450	5 x 10-2	50
Arrhythmogenic right ventricular cardiomyopathy (ARVC)	5 x 10-2	72
mTOR signaling pathway	6 x 10-2	50
Reactome
Pathway or process	p-value	Number of annotated genes
DNA strand elongation	8 x 10-15	30
Unwinding of DNA	8 x 10-15	11
Processive synthesis on the lagging strand	9 x 10-15	14
Processive synthesis on the C-strand of the telomere	9 x 10-15	10
DNA Replication	1 x 10-14	186
Extension of Telomeres	1 x 10-14	27
Removal of the Flap Intermediate	1 x 10-14	13
Chromosome Maintenance	1 x 10-14	96
Mitotic M-M/G1 phases	1 x 10-14	165
Cell Cycle, Mitotic	1 x 10-14	309
Cell Cycle	1 x 10-14	380
Global Genomic NER (GG-NER)	1 x 10-14	29
Lagging Strand Synthesis	1 x 10-14	19
Telomere Maintenance	2 x 10-14	51
S Phase	2 x 10-14	101
Telomere C-strand (Lagging Strand) Synthesis	2 x 10-14	21
Synthesis of DNA	2 x 10-14	87
Mitotic G1-G1/S phases	2 x 10-14	125
G1/S Transition	2 x 10-14	100
Activation of the pre-replicative complex	2 x 10-14	30
Gap-filling DNA repair synthesis and ligation in GG-NER	2 x 10-14	15
Gap-filling DNA repair synthesis and ligation in TC-NER	2 x 10-14	15
Mitotic Prometaphase	3 x 10-14	87
M Phase	3 x 10-14	91
Cell Cycle Checkpoints	3 x 10-14	107
Nucleotide Excision Repair	4 x 10-14	42
Leading Strand Synthesis	4 x 10-14	13
Polymerase switching on the C-strand of the telomere	4 x 10-14	13
Polymerase switching	4 x 10-14	13
Meiosis	4 x 10-14	75
DNA Replication Pre-Initiation	5 x 10-14	74
M/G1 Transition	5 x 10-14	74
Repair synthesis of patch ~27-30 bases long by DNA polymerase	5 x 10-14	14
Repair synthesis for gap-filling by DNA polymerase in TC-NER	5 x 10-14	14
Transcription-coupled NER (TC-NER)	6 x 10-14	37
Double-Strand Break Repair	6 x 10-14	22
Activation of ATR in response to replication stress	6 x 10-14	36
Inhibition of replication initiation of damaged DNA by Rb/E2F1	6 x 10-14	12
DNA Repair	1 x 10-13	96
Early Phase of HIV Life Cycle	1 x 10-13	12
G2/M Checkpoints	1 x 10-13	42
Mitotic G2-G2/M phases	1 x 10-13	83
Rev-mediated nuclear export of HIV-1 RNA	2 x 10-13	32
E2F mediated regulation of DNA replication	2 x 10-13	33
Interactions of Rev with host cellular proteins	2 x 10-13	34
Interactions of Vpr with host cellular proteins	2 x 10-13	33
Homologous Recombination Repair	2 x 10-13	16
Homologous recombination repair of replication-independent double-strand breaks	2 x 10-13	16
Transport of the SLBP Dependant Mature mRNA	2 x 10-13	33
G1/S-Specific Transcription	2 x 10-13	17
Transport of Mature mRNAs Derived from Intronless Transcripts	2 x 10-13	36
NEP/NS2 Interacts with the Cellular Export Machinery	2 x 10-13	29
Transport of the SLBP independent Mature mRNA	3 x 10-13	32
Vpr-mediated nuclear import of PICs	3 x 10-13	30
G2/M Transition	3 x 10-13	80
Transport of Mature mRNA Derived from an Intronless Transcript	3 x 10-13	35
Transport of Mature Transcript to Cytoplasm	4 x 10-13	55
Deposition of New CENPA-containing Nucleosomes at the Centromere	4 x 10-13	37
Nucleosome assembly	4 x 10-13	37
Export of Viral Ribonucleoproteins from Nucleus	4 x 10-13	30
Nuclear import of Rev protein	5 x 10-13	31
Regulation of Glucokinase by Glucokinase Regulatory Protein	5 x 10-13	29
Transport of Mature mRNA derived from an Intron-Containing Transcript	5 x 10-13	51
Transport of Ribonucleoproteins into the Host Nucleus	6 x 10-13	29
Metabolism of non-coding RNA	7 x 10-13	46
snRNP Assembly	7 x 10-13	46
Meiotic Recombination	7 x 10-13	44
Removal of DNA patch containing abasic residue	8 x 10-13	16
Resolution of AP sites via the multiple-nucleotide patch replacement pathway	8 x 10-13	16
HIV Life Cycle	9 x 10-13	109
Regulation of DNA replication	9 x 10-13	67
Base Excision Repair	1 x 10-12	18
Resolution of Abasic Sites (AP sites)	1 x 10-12	18
Cyclin A/B1 associated events during G2/M transition	1 x 10-12	14
Glucose transport	1 x 10-12	40
Hexose transport	2 x 10-12	42
Recruitment of mitotic centrosome proteins and complexes	2 x 10-12	69
Centrosome maturation	2 x 10-12	69
Removal of licensing factors from origins	2 x 10-12	64
Mitotic Spindle Checkpoint	2 x 10-12	18
G0 and Early G1	3 x 10-12	24
Assembly of the pre-replicative complex	4 x 10-12	59
Loss of Nlp from mitotic centrosomes	4 x 10-12	61
Loss of proteins required for interphase microtubule organization from the centrosome	4 x 10-12	61
mRNA Processing	4 x 10-12	145
Inactivation of APC/C via direct inhibition of the APC/C complex	5 x 10-12	17
Inhibition of the proteolytic activity of APC/C required for the onset of anaphase by...	5 x 10-12	17
Meiotic Synapsis	5 x 10-12	50
Switching of origins to a post-replicative state	6 x 10-12	62
Orc1 removal from chromatin	6 x 10-12	62
Processing of Capped Intron-Containing Pre-mRNA	6 x 10-12	129
Deadenylation-dependent mRNA decay	6 x 10-12	47
RNA Polymerase II Transcription Termination	1 x 10-11	41
Post-Elongation Processing of the Transcript	1 x 10-11	41
Cleavage of Growing Transcript in the Termination Region	1 x 10-11	41
Late Phase of HIV Life Cycle	2 x 10-11	97
Formation of incision complex in GG-NER	2 x 10-11	17
Dual incision reaction in GG-NER	2 x 10-11	17
APC-Cdc20 mediated degradation of Nek2A	3 x 10-11	21
Antiviral mechanism by IFN-stimulated genes	3 x 10-11	67

## Sheet: I
I. Pathway enrichment analysis in 22 genes from subcluster 3, cluster 1 of downregulated genes using WEBGESTALT. As the reference set, the list of 11,908 genes included to the analysis was used. The table includes pathways enriched with p(corrected)<0.05
PathwayName	#Gene	EntrezGene	Statistics
Mismatch repair	3	3978 2956 4436	C=22;O=3;E=0.04;R=72.62;rawP=8.65e-06;adjP=7.78e-05
Spliceosome	3	51645 4670 6426	C=113;O=3;E=0.21;R=14.14;rawP=0.0012;adjP=0.0054
DNA replication	2	3978 5557	C=34;O=2;E=0.06;R=31.33;rawP=0.0018;adjP=0.0054
Colorectal cancer	2	2956 4436	C=54;O=2;E=0.10;R=19.72;rawP=0.0045;adjP=0.0101
RNA degradation	2	23404 11340	C=64;O=2;E=0.12;R=16.64;rawP=0.0063;adjP=0.0113
Pyrimidine metabolism	2	1633 5557	C=82;O=2;E=0.15;R=12.99;rawP=0.0102;adjP=0.0153
Purine metabolism	2	1633 5557	C=125;O=2;E=0.23;R=8.52;rawP=0.0227;adjP=0.0292

## Sheet: J
J. Pathway analysis of cluster 2 (57 genes) of downregulatd genes using Genenetwork. As the reference set, the list of 11,908 genes included to the analysis was used. The table include top 100 pathways or processes per caterogy.
GO biological process
Pathway or process	p-value	Number of annotated genes
antigen receptor-mediated signaling pathway	2 x 10-37	104
immune response-regulating cell surface receptor signaling pathway	2 x 10-37	113
immune response-activating cell surface receptor signaling pathway	2 x 10-37	110
lymphocyte differentiation	2 x 10-37	206
lymphocyte activation	2 x 10-37	411
leukocyte activation	5 x 10-37	482
leukocyte differentiation	6 x 10-37	288
T cell differentiation	6 x 10-37	148
lymph node development	8 x 10-37	11
B cell activation	9 x 10-37	154
T cell activation	1 x 10-36	291
T cell costimulation	2 x 10-36	59
lymphocyte costimulation	2 x 10-36	59
immune response-regulating signaling pathway	2 x 10-36	195
positive regulation of lymphocyte activation	3 x 10-36	183
immune response-activating signal transduction	3 x 10-36	191
hemopoietic or lymphoid organ development	3 x 10-36	477
positive regulation of leukocyte activation	4 x 10-36	200
B cell proliferation	4 x 10-36	53
regulation of lymphocyte activation	4 x 10-36	254
regulation of T cell activation	4 x 10-36	198
positive regulation of T cell activation	5 x 10-36	148
positive regulation of cell activation	5 x 10-36	207
hemopoiesis	6 x 10-36	447
negative regulation of leukocyte apoptosis	6 x 10-36	19
regulation of leukocyte activation	6 x 10-36	289
interleukin-4 production	8 x 10-36	17
positive regulation of immune system process	9 x 10-36	459
regulation of cell activation	9 x 10-36	306
regulation of T cell differentiation	9 x 10-36	77
alpha-beta T cell activation	1 x 10-35	80
lymphocyte proliferation	1 x 10-35	157
positive regulation of immune response	1 x 10-35	307
regulation of leukocyte apoptosis	1 x 10-35	32
mononuclear cell proliferation	1 x 10-35	159
regulation of T cell receptor signaling pathway	1 x 10-35	18
regulation of antigen receptor-mediated signaling pathway	1 x 10-35	20
activation of immune response	2 x 10-35	244
adaptive immune response	2 x 10-35	157
immunoglobulin production	3 x 10-35	63
leukocyte proliferation	3 x 10-35	165
regulation of lymphocyte differentiation	3 x 10-35	93
regulation of immune response	3 x 10-35	449
B cell receptor signaling pathway	5 x 10-35	26
regulation of alpha-beta T cell activation	5 x 10-35	55
T cell receptor signaling pathway	5 x 10-35	79
T cell differentiation in thymus	5 x 10-35	64
T cell selection	6 x 10-35	25
somatic diversification of immune receptors	6 x 10-35	46
adaptive immune response based on somatic recombination of immune receptors built fro...	7 x 10-35	149
lymphocyte activation involved in immune response	8 x 10-35	71
lymphocyte mediated immunity	8 x 10-35	133
humoral immune response	9 x 10-35	89
leukocyte apoptosis	10 x 10-35	44
production of molecular mediator of immune response	1 x 10-34	88
positive regulation of T cell differentiation	1 x 10-34	49
somatic cell DNA recombination	2 x 10-34	43
somatic diversification of immune receptors via germline recombination within a singl...	2 x 10-34	43
regulation of alpha-beta T cell proliferation	2 x 10-34	17
positive regulation of lymphocyte proliferation	2 x 10-34	85
thymic T cell selection	2 x 10-34	18
regulation of adaptive immune response based on somatic recombination of immune recep...	2 x 10-34	76
positive regulation of lymphocyte differentiation	2 x 10-34	57
positive regulation of leukocyte proliferation	3 x 10-34	87
alpha-beta T cell differentiation	3 x 10-34	61
leukocyte mediated immunity	3 x 10-34	168
positive regulation of mononuclear cell proliferation	3 x 10-34	86
dendritic cell chemotaxis	3 x 10-34	13
regulation of adaptive immune response	4 x 10-34	79
alpha-beta T cell proliferation	4 x 10-34	21
regulation of B cell mediated immunity	5 x 10-34	30
regulation of lymphocyte proliferation	6 x 10-34	125
calcium-mediated signaling	6 x 10-34	65
regulation of mononuclear cell proliferation	7 x 10-34	126
regulation of interleukin-4 production	8 x 10-34	15
regulation of leukocyte proliferation	9 x 10-34	129
immune effector process	10 x 10-34	317
B cell activation involved in immune response	10 x 10-34	35
B cell mediated immunity	1 x 10-33	87
cellular defense response	1 x 10-33	48
regulation of immune effector process	1 x 10-33	173
immunoglobulin mediated immune response	2 x 10-33	84
regulation of humoral immune response	2 x 10-33	20
positive regulation of alpha-beta T cell activation	2 x 10-33	41
interferon-gamma production	2 x 10-33	54
somatic diversification of immunoglobulins	3 x 10-33	39
regulation of interferon-gamma production	3 x 10-33	51
immunoglobulin production involved in immunoglobulin mediated immune response	3 x 10-33	36
regulation of B cell activation	4 x 10-33	72
positive T cell selection	4 x 10-33	12
leukocyte activation involved in immune response	5 x 10-33	108
cell activation involved in immune response	5 x 10-33	108
regulation of immunoglobulin mediated immune response	1 x 10-32	29
regulation of lymphocyte mediated immunity	1 x 10-32	65
regulation of interleukin-12 production	2 x 10-32	34
positive regulation of calcium-mediated signaling	2 x 10-32	19
regulation of leukocyte mediated immunity	2 x 10-32	81
response to prostaglandin E stimulus	2 x 10-32	10
interleukin-12 production	2 x 10-32	35
positive regulation of T cell proliferation	2 x 10-32	59
GO cellular component
Pathway or process	p-value	Number of annotated genes
external side of plasma membrane	4 x 10-37	176
T cell receptor complex	7 x 10-37	13
cell surface	1 x 10-35	424
immunological synapse	4 x 10-35	15
receptor complex	2 x 10-34	149
septin complex	7 x 10-23	10
septin cytoskeleton	7 x 10-23	10
membrane raft	7 x 10-22	173
internal side of plasma membrane	5 x 10-15	93
perinuclear region of cytoplasm	5 x 10-14	393
anchored to plasma membrane	6 x 10-13	24
site of polarized growth	8 x 10-13	85
MHC class II protein complex	1 x 10-12	12
growth cone	2 x 10-12	84
Golgi stack	4 x 10-12	101
ubiquitin ligase complex	1 x 10-11	136
endocytic vesicle	2 x 10-11	90
microtubule associated complex	3 x 10-11	95
MHC protein complex	2 x 10-10	31
phagocytic vesicle membrane	2 x 10-10	10
phagocytic cup	3 x 10-10	11
nuclear speck	4 x 10-10	127
cell-cell junction	6 x 10-10	231
anchored to membrane	1 x 10-9	120
basement membrane	2 x 10-9	84
cytoplasmic dynein complex	4 x 10-9	11
lysosomal lumen	5 x 10-9	12
vacuolar lumen	5 x 10-9	13
coated vesicle membrane	6 x 10-9	122
multivesicular body	6 x 10-9	25
apicolateral plasma membrane	6 x 10-9	95
cytoplasmic vesicle part	1 x 10-8	313
extracellular matrix part	2 x 10-8	171
laminin complex	2 x 10-8	10
Fanconi anaemia nuclear complex	2 x 10-8	10
apical junction complex	2 x 10-8	91
connexon complex	2 x 10-8	16
microtubule	3 x 10-8	276
mediator complex	4 x 10-8	34
pericentriolar material	4 x 10-8	15
secretory granule	4 x 10-8	230
signalosome	5 x 10-8	28
clathrin coated vesicle membrane	1 x 10-7	86
ciliary rootlet	2 x 10-7	10
clathrin-coated endocytic vesicle membrane	2 x 10-7	14
cullin-RING ubiquitin ligase complex	2 x 10-7	73
cytoplasmic vesicle membrane	3 x 10-7	266
intrinsic to internal side of plasma membrane	3 x 10-7	11
vesicle membrane	5 x 10-7	279
cell-cell adherens junction	5 x 10-7	46
tight junction	6 x 10-7	80
occluding junction	6 x 10-7	80
spindle pole	8 x 10-7	82
flagellum	10 x 10-7	55
acrosomal vesicle	2 x 10-6	57
proteinaceous extracellular matrix	3 x 10-6	342
cell body	3 x 10-6	291
SCF ubiquitin ligase complex	3 x 10-6	22
integrator complex	3 x 10-6	11
filamentous actin	3 x 10-6	18
coated pit	4 x 10-6	51
vesicle coat	4 x 10-6	40
extracellular matrix	5 x 10-6	398
zymogen granule	6 x 10-6	14
ribonucleoprotein complex	6 x 10-6	475
cis-Golgi network	7 x 10-6	28
Golgi cisterna	7 x 10-6	73
intermediate filament cytoskeleton	8 x 10-6	141
midbody	1 x 10-5	67
collagen	2 x 10-5	84
T-tubule	2 x 10-5	23
transcriptional repressor complex	2 x 10-5	53
fibrillar collagen	2 x 10-5	12
organelle subcompartment	2 x 10-5	76
spliceosomal complex	3 x 10-5	133
neuronal cell body	3 x 10-5	277
brush border membrane	3 x 10-5	35
vesicular fraction	3 x 10-5	261
phagocytic vesicle	4 x 10-5	16
microtubule organizing center	4 x 10-5	395
DNA-directed RNA polymerase II, holoenzyme	5 x 10-5	71
myofibril	5 x 10-5	131
RNA polymerase complex	6 x 10-5	25
COPI coated vesicle membrane	6 x 10-5	13
Golgi cisterna membrane	7 x 10-5	60
clathrin coat of endocytic vesicle	7 x 10-5	10
histone deacetylase complex	8 x 10-5	45
Golgi membrane	9 x 10-5	469
mitochondrial respiratory chain	1 x 10-4	55
gap junction	1 x 10-4	26
ribonucleoprotein granule	1 x 10-4	60
centrosome	1 x 10-4	309
Nup107-160 complex	1 x 10-4	10
trans-Golgi network	1 x 10-4	71
P granule	1 x 10-4	13
pole plasm	1 x 10-4	13
germ plasm	1 x 10-4	13
nuclear DNA-directed RNA polymerase complex	1 x 10-4	24
DNA-directed RNA polymerase complex	1 x 10-4	24
microsome	2 x 10-4	254
GO molecular function
Pathway or process	p-value	Number of annotated genes
G-protein coupled chemoattractant receptor activity	3 x 10-35	24
chemokine receptor activity	3 x 10-35	24
cytokine receptor activity	2 x 10-34	78
SH3/SH2 adaptor activity	2 x 10-34	50
C-C chemokine receptor activity	2 x 10-34	11
antigen binding	5 x 10-34	32
signaling adaptor activity	4 x 10-33	63
SH2 domain binding	8 x 10-33	31
non-membrane spanning protein tyrosine kinase activity	2 x 10-30	44
G-protein coupled peptide receptor activity	1 x 10-28	100
tumor necrosis factor receptor binding	6 x 10-28	23
peptide receptor activity	7 x 10-28	102
cytokine binding	2 x 10-26	51
coreceptor activity	5 x 10-25	23
cytokine activity	1 x 10-24	180
MHC protein binding	2 x 10-24	16
CCR chemokine receptor binding	3 x 10-24	12
tumor necrosis factor receptor superfamily binding	3 x 10-23	35
purinergic nucleotide receptor activity	8 x 10-23	29
nucleotide receptor activity	8 x 10-23	29
MHC class I protein binding	3 x 10-21	10
kinase binding	6 x 10-21	335
death receptor activity	2 x 10-20	12
tumor necrosis factor-activated receptor activity	2 x 10-20	10
protein binding, bridging	2 x 10-20	123
G-protein coupled receptor activity	6 x 10-20	454
chemokine activity	2 x 10-19	39
binding, bridging	3 x 10-19	132
receptor signaling complex scaffold activity	3 x 10-19	16
G-protein coupled purinergic nucleotide receptor activity	4 x 10-19	22
G-protein coupled nucleotide receptor activity	4 x 10-19	22
protein kinase binding	3 x 10-18	292
sphingolipid binding	4 x 10-18	11
cytokine receptor binding	6 x 10-18	180
purinergic receptor activity	7 x 10-18	32
protein complex binding	4 x 10-17	248
protein kinase C activity	4 x 10-17	15
glycolipid binding	7 x 10-17	13
sugar binding	3 x 10-16	181
chemokine receptor binding	6 x 10-16	47
protein complex scaffold	1 x 10-15	40
core promoter proximal region sequence-specific DNA binding	3 x 10-15	19
protease binding	4 x 10-15	43
scavenger receptor activity	6 x 10-15	44
phosphatidylinositol 3-kinase binding	8 x 10-15	19
RNA polymerase II regulatory region DNA binding	10 x 10-15	40
phosphotyrosine binding	1 x 10-14	14
RNA polymerase II core promoter proximal region sequence-specific DNA binding	2 x 10-14	10
immunoglobulin binding	4 x 10-14	12
receptor tyrosine kinase binding	5 x 10-14	27
core promoter proximal region DNA binding	3 x 10-13	20
cyclic-nucleotide phosphodiesterase activity	10 x 10-13	25
protein heterodimerization activity	2 x 10-12	271
lysosphingolipid and lysophosphatidic acid receptor activity	3 x 10-12	11
diacylglycerol kinase activity	5 x 10-12	13
protein phosphorylated amino acid binding	7 x 10-12	20
receptor signaling protein activity	9 x 10-12	106
3',5'-cyclic-nucleotide phosphodiesterase activity	3 x 10-11	24
kinase inhibitor activity	4 x 10-11	43
chemoattractant activity	5 x 10-11	12
protein tyrosine kinase activator activity	5 x 10-11	10
cargo receptor activity	7 x 10-11	61
eukaryotic cell surface binding	2 x 10-10	19
receptor regulator activity	3 x 10-10	31
lipase inhibitor activity	3 x 10-10	12
ligase activity	3 x 10-10	462
carbohydrate binding	3 x 10-10	376
kinase regulator activity	4 x 10-10	116
solute:hydrogen symporter activity	5 x 10-10	14
calcium-dependent phospholipid binding	5 x 10-10	19
channel regulator activity	5 x 10-10	55
Wnt-protein binding	5 x 10-10	25
growth factor receptor binding	7 x 10-10	86
phosphoric diester hydrolase activity	1 x 10-9	102
hormone binding	2 x 10-9	55
acid-amino acid ligase activity	2 x 10-9	283
transition metal ion transmembrane transporter activity	3 x 10-9	41
ligase activity, forming carbon-nitrogen bonds	3 x 10-9	309
3',5'-cyclic-AMP phosphodiesterase activity	3 x 10-9	11
regulatory region DNA binding	4 x 10-9	244
regulatory region nucleic acid binding	4 x 10-9	244
histone kinase activity	6 x 10-9	12
isomerase activity	7 x 10-9	127
divalent inorganic cation transmembrane transporter activity	7 x 10-9	50
frizzled binding	8 x 10-9	24
modified amino acid binding	8 x 10-9	10
phospholipase inhibitor activity	8 x 10-9	10
GDP binding	9 x 10-9	28
small conjugating protein ligase activity	9 x 10-9	248
magnesium ion binding	10 x 10-9	172
microtubule binding	10 x 10-9	82
kinase activator activity	10 x 10-9	40
RNA polymerase II regulatory region sequence-specific DNA binding	1 x 10-8	38
receptor activator activity	2 x 10-8	17
RNA polymerase II transcription cofactor activity	2 x 10-8	51
integrin binding	2 x 10-8	75
gap junction channel activity	2 x 10-8	13
syntaxin binding	2 x 10-8	30
Wnt-activated receptor activity	2 x 10-8	20
transferase activity, transferring acyl groups	2 x 10-8	216
KEGG
Pathway or process	p-value	Number of annotated genes
Primary immunodeficiency	8 x 10-38	35
Hematopoietic cell lineage	4 x 10-37	79
Intestinal immune network for IgA production	2 x 10-34	41
Cytokine-cytokine receptor interaction	10 x 10-33	240
Autoimmune thyroid disease	3 x 10-31	41
Cell adhesion molecules (CAMs)	1 x 10-30	125
Allograft rejection	4 x 10-30	32
T cell receptor signaling pathway	2 x 10-29	104
Type I diabetes mellitus	2 x 10-28	38
Chemokine signaling pathway	8 x 10-28	174
Graft-versus-host disease	2 x 10-27	31
Natural killer cell mediated cytotoxicity	2 x 10-25	114
Antigen processing and presentation	7 x 10-24	62
Asthma	5 x 10-23	24
Jak-STAT signaling pathway	1 x 10-20	142
Viral myocarditis	9 x 10-20	65
Fc epsilon RI signaling pathway	2 x 10-19	74
B cell receptor signaling pathway	3 x 10-17	71
Leukocyte transendothelial migration	2 x 10-14	108
Systemic lupus erythematosus	3 x 10-13	93
VEGF signaling pathway	2 x 10-12	69
Leishmania infection	3 x 10-12	63
Phosphatidylinositol signaling system	5 x 10-12	75
Fc gamma R-mediated phagocytosis	7 x 10-11	89
Thyroid cancer	8 x 10-11	29
Selenoamino acid metabolism	1 x 10-8	26
Calcium signaling pathway	2 x 10-8	171
Sulfur metabolism	2 x 10-8	10
Vasopressin-regulated water reabsorption	10 x 10-8	42
Tryptophan metabolism	1 x 10-7	39
Arginine and proline metabolism	1 x 10-7	48
Acute myeloid leukemia	6 x 10-7	55
Lysine degradation	8 x 10-7	43
Glutathione metabolism	8 x 10-7	41
Huntington's disease	10 x 10-7	156
Pentose and glucuronate interconversions	4 x 10-6	14
Adherens junction	4 x 10-6	73
Spliceosome	7 x 10-6	105
Glycosylphosphatidylinositol(GPI)-anchor biosynthesis	8 x 10-6	25
Cytosolic DNA-sensing pathway	2 x 10-5	35
Glycosphingolipid biosynthesis - ganglio series	2 x 10-5	14
Neuroactive ligand-receptor interaction	2 x 10-5	261
Axon guidance	2 x 10-5	123
MAPK signaling pathway	3 x 10-5	251
Non-small cell lung cancer	4 x 10-5	54
Pentose phosphate pathway	4 x 10-5	26
Arrhythmogenic right ventricular cardiomyopathy (ARVC)	5 x 10-5	72
Porphyrin and chlorophyll metabolism	5 x 10-5	27
Aminoacyl-tRNA biosynthesis	7 x 10-5	40
Basal transcription factors	1 x 10-4	31
Apoptosis	1 x 10-4	83
SNARE interactions in vesicular transport	1 x 10-4	38
Hedgehog signaling pathway	2 x 10-4	54
Amino sugar and nucleotide sugar metabolism	2 x 10-4	42
Colorectal cancer	2 x 10-4	62
Glycosphingolipid biosynthesis - lacto and neolacto series	2 x 10-4	26
Pyrimidine metabolism	3 x 10-4	87
Non-homologous end-joining	4 x 10-4	12
Phenylalanine metabolism	4 x 10-4	16
Parkinson's disease	4 x 10-4	102
Inositol phosphate metabolism	4 x 10-4	52
Toll-like receptor signaling pathway	6 x 10-4	92
PPAR signaling pathway	6 x 10-4	65
Vascular smooth muscle contraction	7 x 10-4	106
Pathways in cancer	8 x 10-4	318
Long-term potentiation	8 x 10-4	66
Glioma	1 x 10-3	65
ECM-receptor interaction	1 x 10-3	80
Proximal tubule bicarbonate reclamation	1 x 10-3	22
Glycerolipid metabolism	1 x 10-3	46
Vibrio cholerae infection	2 x 10-3	52
Cardiac muscle contraction	2 x 10-3	68
Epithelial cell signaling in Helicobacter pylori infection	2 x 10-3	65
ErbB signaling pathway	3 x 10-3	85
Cell cycle	3 x 10-3	113
Glycosaminoglycan biosynthesis - heparan sulfate	3 x 10-3	26
Histidine metabolism	4 x 10-3	27
Olfactory transduction	4 x 10-3	104
Drug metabolism - other enzymes	5 x 10-3	35
Prion diseases	6 x 10-3	35
Fructose and mannose metabolism	6 x 10-3	31
Tyrosine metabolism	7 x 10-3	40
Alzheimer's disease	9 x 10-3	145
Retinol metabolism	10 x 10-3	44
Pathogenic Escherichia coli infection	1 x 10-2	50
Oxidative phosphorylation	1 x 10-2	105
Steroid biosynthesis	1 x 10-2	15
Terpenoid backbone biosynthesis	1 x 10-2	15
Endometrial cancer	2 x 10-2	52
Starch and sucrose metabolism	2 x 10-2	34
Prostate cancer	2 x 10-2	87
RNA polymerase	2 x 10-2	24
Small cell lung cancer	2 x 10-2	81
TGF-beta signaling pathway	2 x 10-2	81
Melanoma	3 x 10-2	71
Ether lipid metabolism	3 x 10-2	28
Peroxisome	4 x 10-2	74
Nicotinate and nicotinamide metabolism	4 x 10-2	22
Neurotrophin signaling pathway	4 x 10-2	122
Ascorbate and aldarate metabolism	4 x 10-2	10
Reactome
Pathway or process	p-value	Number of annotated genes
Immunoregulatory interactions between a Lymphoid and a non-Lymphoid cell	3 x 10-36	70
Phosphorylation of CD3 and TCR zeta chains	4 x 10-36	20
Translocation of ZAP-70 to Immunological synapse	4 x 10-36	18
PD-1 signaling	6 x 10-36	23
Downstream TCR signaling	3 x 10-35	39
Generation of second messenger molecules	7 x 10-35	31
TCR signaling	2 x 10-34	56
Costimulation by the CD28 family	7 x 10-34	67
Chemokine receptors bind chemokines	5 x 10-33	49
PECAM1 interactions	5 x 10-31	10
G alpha (i) signalling events	9 x 10-31	187
Adaptive Immune System	4 x 10-30	403
Interleukin-3, 5 and GM-CSF signaling	1 x 10-28	45
Interleukin-7 signaling	5 x 10-27	11
Interleukin-2 signaling	1 x 10-26	42
CD28 dependent Vav1 pathway	2 x 10-26	11
Effects of PIP2 hydrolysis	5 x 10-26	25
Peptide ligand-binding receptors	7 x 10-26	169
Class A/1 (Rhodopsin-like receptors)	8 x 10-26	277
The role of Nef in HIV-1 replication and disease pathogenesis	2 x 10-24	28
Signaling by Interleukins	8 x 10-24	106
Regulation of KIT signaling	1 x 10-22	16
GPCR ligand binding	1 x 10-22	378
CTLA4 inhibitory signaling	1 x 10-22	22
GPVI-mediated activation cascade	4 x 10-22	33
CD28 co-stimulation	1 x 10-21	31
Interleukin receptor SHC signaling	2 x 10-20	28
Cytokine Signaling in Immune system	2 x 10-19	261
CD28 dependent PI3K/Akt signaling	4 x 10-18	21
Nef-mediates down modulation of cell surface receptors by recruiting them to clathrin...	4 x 10-17	21
Interferon gamma signaling	6 x 10-17	64
Defensins	6 x 10-17	21
Early Phase of HIV Life Cycle	9 x 10-17	12
Beta defensins	4 x 10-14	15
G alpha (z) signalling events	6 x 10-14	43
Signal regulatory protein (SIRP) family interactions	8 x 10-13	13
DAG and IP3 signaling	8 x 10-12	31
Regulation of IFNG signaling	3 x 10-11	14
EGFR interacts with phospholipase C-gamma	3 x 10-11	33
Gap junction trafficking	3 x 10-11	26
PLC-gamma1 signalling	3 x 10-11	34
Cell-cell junction organization	3 x 10-11	57
Platelet activation, signaling and aggregation	3 x 10-11	197
Netrin-1 signaling	8 x 10-11	40
Rap1 signalling	9 x 10-11	15
Cell junction organization	1 x 10-10	82
Tryptophan catabolism	1 x 10-10	11
PLCG1 events in ERBB2 signaling	2 x 10-10	34
Hemostasis	2 x 10-10	446
Glutathione conjugation	3 x 10-10	20
Phase II conjugation	3 x 10-10	51
Membrane Trafficking	4 x 10-10	125
Signaling by SCF-KIT	4 x 10-10	76
Interferon Signaling	2 x 10-9	155
Regulation of Insulin-like Growth Factor (IGF) Activity by Insulin-like Growth Factor...	2 x 10-9	17
JNK (c-Jun kinases) phosphorylation and activation mediated by activated human TAK1	4 x 10-9	16
Gap junction trafficking and regulation	5 x 10-9	28
Cell surface interactions at the vascular wall	1 x 10-8	90
MicroRNA (miRNA) Biogenesis	1 x 10-8	19
Regulatory RNA pathways	1 x 10-8	19
Mitochondrial tRNA aminoacylation	2 x 10-8	20
Host Interactions of HIV factors	2 x 10-8	117
Regulation of signaling by CBL	2 x 10-8	18
mTOR signalling	3 x 10-8	25
Growth hormone receptor signaling	3 x 10-8	21
Tight junction interactions	1 x 10-7	28
Downregulation of ERRB2:ERBB3 signaling	1 x 10-7	12
Innate Immune System	2 x 10-7	222
Regulation of IFNA signaling	2 x 10-7	20
Gap junction assembly	2 x 10-7	17
cGMP effects	3 x 10-7	20
NF-kB activation through FADD/RIP-1 pathway mediated by caspase-8 and -10	4 x 10-7	11
Sema4D in semaphorin signaling	4 x 10-7	28
Phospholipase C-mediated cascade	4 x 10-7	54
Glycogen breakdown (glycogenolysis)	5 x 10-7	14
G alpha (q) signalling events	5 x 10-7	168
Inflammasomes	7 x 10-7	16
Apoptotic cleavage of cell adhesion proteins	7 x 10-7	11
EGFR downregulation	9 x 10-7	26
Adherens junctions interactions	1 x 10-6	29
Energy dependent regulation of mTOR by LKB1-AMPK	1 x 10-6	15
Ethanol oxidation	2 x 10-6	10
HIV Infection	2 x 10-6	183
IRAK2 mediated activation of TAK1 complex upon TLR7/8 or 9 stimulation	2 x 10-6	11
Gap junction degradation	2 x 10-6	10
Signaling by NODAL	3 x 10-6	15
activated TAK1 mediates p38 MAPK activation	3 x 10-6	17
RNA Polymerase III Transcription Termination	3 x 10-6	23
DCC mediated attractive signaling	5 x 10-6	14
Transmembrane transport of small molecules	5 x 10-6	409
Peroxisomal lipid metabolism	6 x 10-6	19
Transcription	8 x 10-6	163
Platelet homeostasis	9 x 10-6	76
Insulin receptor signalling cascade	9 x 10-6	82
NRAGE signals death through JNK	9 x 10-6	46
Transport of vitamins, nucleosides, and related molecules	10 x 10-6	30
p75NTR recruits signalling complexes	1 x 10-5	12
Spry regulation of FGF signaling	1 x 10-5	15
Signaling by Insulin receptor	1 x 10-5	103
RNA Polymerase III Transcription Initiation From Type 2 Promoter	2 x 10-5	26

[truncated: 12 more sheets: K, L, M, N, O, P, Q, R, S, T, U, V]
