# Supplementary material for: The transcriptional landscape of age in human peripheral blood
Source: Nat Commun. 2015 Oct 22;6:8570. doi: 10.1038/ncomms9570 (PMC4639797; doi:10.1038/ncomms9570)
Supplement: Supplementary Data 4 — Methylation results: Sobel test for methylation-based mediation of age-expression association. [file ncomms9570-s5.xlsx]

## Sheet: Data.4
Supplementary.Data.4.Peters
	Expression ~ Age		Sobel test for mediation					Methylation ~ Age		Expression ~ Methylation
Gene	P-value	Direction	Top mediator	Z-score	P-value	# CpGs	# Bonferroni	P-value	Direction	P-value	Direction
		of effect				tested	significant		of effect		of effect
CD248	7.6e-91	-------	cg06419846	-12.94	1.4e-38	302	30	3.0903e-72	+++++++	1.69824e-77	-------
LRRN3	2.5e-94	-------	cg09837977	-11.25	1.1e-29	19	8	2.75423e-34	+++++++	5.37032e-185	-------
NELL2	3.2e-31	+------	cg04935792	-4.95	3.7e-07	54	10	2.51189e-34	------+	6.16595e-08	++++-++
LEF1	6.3e-50	-------	cg03719693	-11.62	1.6e-31	72	24	4.46684e-71	+++++++	5.24807e-53	-------
CCR7	1.8e-36	-------	cg18960324	-12.37	1.9e-35	178	43	2.04174e-44	+++++++	2.29087e-155	-------
ABLIM1	3.5e-50	-------	cg12649038	-13.11	1.5e-39	109	23	1.34896e-54	+++++++	1.69824e-130	-------
GZMH	1.2e-16	+++++-+	cg21003878	10.16	1.5e-24	73	25	3.80189e-28	-------	3.0903e-155	-------
MYC	3e-35	+------	cg23896695	-8.72	1.4e-18	86	18	2.13796e-21	+++++++	8.70964e-108	-------
CD27	1.5e-38	+------	cg02519286	-14.5	6e-48	261	44	8.70964e-89	-------	1.14815e-98	+++++++
FAM102A	1.3e-37	-------	cg14522718	-13.33	7.3e-41	184	34	2.13796e-48	+++++++	4.57088e-232	-------
SERPINE2	2.5e-30	---?---	cg18681853	-7.33	1.2e-13	72	8	1.58489e-35	+++?+++	1.20226e-19	---?---
SLC16A10	3.2e-28	-------	cg05449607	-5.65	8.1e-09	66	4	1.23027e-33	-------	1.65959e-10	+++++++
FCGBP	4.2e-30	-------	cg22031522	-5.5	1.9e-08	97	4	8.12831e-31	-------	3.89045e-10	-++++++
GPR56	7.7e-13	+++++-+	cg04273148	9.18	2.2e-20	170	28	1.38038e-25	-------	8.91251e-82	-------
BACH2	2.6e-17	----?--	cg19039673	-5.93	1.5e-09	89	13	2.63027e-11	++++?++	2.5704e-38	----?--
SYT11	9.3e-26	+++++++	cg14204586	10.02	6e-24	166	17	1.69824e-71	-------	1e-33	-----+-
PDE9A	2.2e-26	-------	cg00118229	-7.77	4e-15	112	20	6.45654e-26	-------	1.20226e-30	+++++++
NOG	3.6e-13	-------	cg15601264	-8.77	9e-19	56	7	1.8197e-25	-------	5.24807e-59	+++++++
FLNB	1.2e-26	-------	cg01361263	-7.84	2.3e-15	98	13	1.51356e-31	-------	4.36516e-26	+++++++
NT5E	1.5e-15	-------	cg27039625	-6.06	6.6e-10	59	5	2.75423e-20	+++++++	8.70964e-16	-------
FGFBP2	1.2e-15	+++++-+	cg10630155	10.01	7.2e-24	45	14	3.71535e-45	+++++++	9.54993e-46	+++++++
TGFBR3	2.5e-11	+++++-+	cg23113350	8.82	5.8e-19	108	13	3.0903e-31	++++++-	9.33254e-42	+++++++
ITM2C	5.2e-30	-------	cg05940122	-4.65	1.7e-06	104	2	9.77237e-31	+++++++	3.71535e-07	+------
ATF7IP2	8.8e-15	-------	cg10218733	-2.51	0.006	75	0	1.31826e-09	+------	0.0057544	++++++-
CR2	1e-29	-------	cg22687766	-3.49	0.00024	47	1	2.5704e-10	-----+-	2.75423e-05	+-++++-
FAIM3	4.8e-33	-------	cg17100176	-9.71	1.4e-22	117	26	5.7544e-27	+++++++	1.8197e-112	-------
PHGDH	1.7e-34	-------	cg15513620	-6.64	1.6e-11	75	13	3.38844e-28	-------	9.12011e-17	++++++-
LDHB	3.1e-23	-------	cg20759281	-6.87	3.3e-12	75	1	7.76247e-39	-------	6.60693e-16	++--+++
SIRPG	1.6e-23	-------	cg00637104	-9.53	8.2e-22	54	10	1.25893e-31	-------	1.7378e-60	+++++++
FCRL6	7.6e-05	+++++-+	cg22441157	10.12	2.4e-24	114	37	5.01187e-34	-------	3.38844e-74	-------
PDE7A	1.3e-22	-------	cg06222774	-8.21	1.1e-16	49	5	1.38038e-23	+++++++	1.28825e-46	-------
NOSIP	9.8e-24	-------	cg05262463	-9.78	6.7e-23	341	25	3.63078e-26	+++++++	2.75423e-145	-------
PAICS	2e-30	-------	cg25948037	-10.19	1.1e-24	89	8	8.91251e-47	-------	2.13796e-47	+++++++
BZW2	5.4e-23	-------	cg03976645	-7.45	4.8e-14	100	3	1.69824e-32	+++++++	1.1749e-21	-------
OXNAD1	2.7e-15	-------	cg04381957	-12.77	1.3e-37	73	22	3.80189e-74	-------	1.28825e-71	+++++++
CX3CR1	1.2e-09	+++?+++	cg02243386	9.28	8.4e-21	122	20	1.1749e-46	---?---	4.2658e-34	---?---
SCML1	7.3e-08	-?----+	cg20154346	-2.93	0.0017	42	0	1.14815e-07	-?+----	0.000436516	+?++-++
RPL22	1.6e-26	-------	cg12396368	-8.96	1.6e-19	337	20	1.02329e-39	+------	2.69153e-34	-++++++
LDLRAP1	2.3e-15	-------	cg11214576	-7.33	1.2e-13	112	22	1.77828e-54	-------	9.54993e-17	+++++++
RHOC	2e-17	+++++++	cg00719568	6.17	3.4e-10	133	10	1.99526e-11	-------	4.67735e-56	-------
LTB	8.5e-26	+----+-	cg20543183	-13.13	1.1e-39	1060	85	7.24436e-155	-------	1.38038e-51	+++++++
FAM134B	4.8e-19	-------	cg00461022	-9.22	1.5e-20	68	15	7.94328e-30	+++++++	1.77828e-56	-------
LBH	1.9e-28	-------	ch.2.30415474F	-13.22	3.3e-40	70	10	5.49541e-156	-------	2.0893e-52	-++++++
PRSS23	1.3e-06	+++++-+	cg27149179	8.75	1e-18	78	11	3.98107e-34	-------	2.29087e-36	-------
SUSD3	2.9e-19	---?---	cg13819552	-6.32	1.4e-10	76	9	3.98107e-12	+--?---	1.86209e-52	+++?++-
PIK3IP1	1.4e-21	-------	cg07713946	-10.69	5.4e-27	135	12	2.39883e-29	+++++++	2.34423e-261	-------
MFGE8	1.2e-23	-------	cg27059228	-6.47	5e-11	96	9	4.0738e-15	--+----	4.46684e-30	+++++++
AGMAT	7.8e-22	-----?-	cg25978218	-10.55	2.4e-26	159	13	3.54813e-35	-----?-	8.70964e-91	+++++?+
NKG7	4.1e-10	+++++++	cg24724596	13.05	3.3e-39	125	35	7.58578e-63	-------	1.77828e-96	-------
PPP2R2B	2e-13	+++++++	cg09088988	13.18	5.6e-40	107	33	6.30957e-54	+++++++	2.0893e-140	+++++++
GZMB	1.4e-06	+++++++	cg21003878	7.59	1.6e-14	52	12	3.80189e-28	-------	9.33254e-26	-------
SLC7A6	1.3e-22	-------	cg04304036	-6.9	2.7e-12	158	12	8.91251e-18	-------	5.49541e-31	++++++-
TTC38	1.7e-12	+++++-+	cg06268694	10.5	4.5e-26	216	24	4.16869e-102	+++++++	2.34423e-33	+++++++
IMPDH2	2.4e-29	-------	cg23732483	-14.65	7.1e-49	227	17	6.0256e-80	-------	3.54813e-118	+++++++
GRAP	1.9e-34	-------	cg01627492	-8.65	2.7e-18	62	9	1.44544e-43	-------	1.69824e-28	+++++-+
NUCB2	3.2e-09	-------	cg24260135	-3.42	0.00031	119	1	1.34896e-08	-------	1.8197e-05	+-++++-
FBL	4.4e-19	-------	cg22031522	-5.21	9.6e-08	92	2	6.0256e-31	-------	5.49541e-09	-+++++-
PRR5L	2.8e-08	+++++++	cg04844207	10.37	1.7e-25	88	24	6.0256e-34	-------	2.5704e-88	-------
SATB1	4.6e-13	-------	cg26768584	-9.28	8.3e-21	36	9	1.65959e-39	+++++-+	3.16228e-39	+------
IL7R	2.8e-09	----+--	cg23336905	-6.86	3.4e-12	41	4	1.34896e-16	+++++--	8.31764e-35	-------
ZSCAN18	5.6e-24	-------	cg10132208	-10.57	2.1e-26	208	65	4.7863e-76	+++++++	5.01187e-38	-------
ADRB2	1.2e-09	+++++++	cg12960696	11.88	7.2e-33	34	15	4.2658e-92	-------	1.62181e-48	-------
KLRB1	4.5e-08	------+	cg09668716	-7.03	1e-12	31	3	1.86209e-16	-++++++	1.09648e-41	+------
HSP90AB1	5.1e-18	-----+-	cg14431165	-8.04	4.5e-16	180	14	2.13796e-21	-------	1.54882e-51	-++++++
VPREB3	5.3e-26	-----++	cg03382805	-7.84	2.3e-15	106	12	1.20226e-15	+++++-+	0	-------
TCF7	1.9e-10	+------	cg02387618	-11.73	4.4e-32	106	14	7.24436e-46	+++++++	8.31764e-96	-------
OSBPL5	4.9e-16	+++++++	cg18458509	10.48	5.5e-26	340	56	1.1749e-77	-------	9.33254e-37	-------
IGJ	5.2e-14	-------	cg13523386	-0.91	0.18	55	0	1.28825e-10	--++---	0.354813	++++---
C1orf21	9.9e-09	+++++?+	cg27177158	8.63	3.1e-18	69	7	5.24807e-25	+++++?+	1.44544e-55	+++++?+
BCL11B	4.9e-18	---?---	cg23479730	-11.16	3.1e-29	121	17	9.54993e-34	+++?+++	7.07946e-183	---?---
NMT2	7.1e-16	-------	cg00555393	-6.06	6.6e-10	103	3	6.30957e-26	+++++++	1.1749e-13	+------
TNFRSF25	6.3e-25	+----?-	cg01429933	-12.04	1.1e-33	322	35	9.33254e-54	-----?-	1.54882e-82	+++++?+
PTPRK	5.8e-05	-----+-	cg20267828	-4.35	6.8e-06	39	2	2.5704e-12	+++++++	2.81838e-08	-------
BTBD11	2e-10	-------	cg00174508	-7.44	5.1e-14	115	14	5.88844e-26	-------	8.31764e-26	+++++++
EDAR	1.4e-18	-------	cg27294813	-6.12	4.8e-10	71	13	5.49541e-19	--+----	3.80189e-17	+++++++
ELOVL4	4.1e-09	+------	cg24859546	-2.15	0.016	50	0	5.49541e-09	+++++--	0.020893	---+---
LGALS1	3.2e-20	+++++++	cg21737444	11.21	1.9e-29	186	21	2.51189e-59	-------	4.7863e-54	-------
KLHL3	3.5e-21	-------	cg13847070	-6.56	2.8e-11	62	15	1.09648e-27	+++++++	2.29087e-16	----+--
CD8B	1.7e-06	-------	cg08777095	-8.74	1.2e-18	63	9	3.63078e-22	-++++++	8.31764e-92	-------
NBEA	0.0066	----+--	cg07310259	-3.64	0.00014	73	2	4.89779e-24	++++++-	9.54993e-05	-------
NUAK1	3.6e-12	+++++++	cg02518216	10.2	1e-24	84	12	2.51189e-45	+++++++	3.98107e-49	++++-++
GTSCR1	1e-16	+++++++	cg00737904	0.29	0.38	4	0	0.74131	++---++	0.501187	+--++--
PDGFD	0.00017	+++++--	cg04420335	7.65	1e-14	33	4	6.91831e-23	-------	7.07946e-34	-------
ANXA1	5.6e-11	+++++++	cg13591783	4.63	1.8e-06	5	1	3.54813e-84	-------	1.8197e-06	-------
APOBEC3H	2.9e-11	+++++++	cg19713460	12.09	6.3e-34	119	29	1.51356e-42	+++++++	2.0893e-147	+++++++
ATM	6.7e-21	-------	cg03092399	-5.94	1.4e-09	116	3	2.5704e-25	+++++++	4.46684e-13	-------
ID3	9.5e-23	-----?-	cg13977835	-11.22	1.6e-29	199	35	9.12011e-37	+++++?+	3.01995e-129	-----?-
PCED1B	3.8e-21	-------	cg01023672	-8.88	3.4e-19	50	5	4.7863e-23	-------	1.41254e-90	+++++++
COBLL1	2.8e-18	-------	cg10508783	-4.7	1.3e-06	28	5	2.69153e-20	+------	4.7863e-08	++++++-
MZB1	2.4e-22	---?---	cg11623339	-3.82	6.6e-05	174	4	8.31764e-15	-++?+++	1.12202e-05	---?---
GPR18	2.2e-23	------+	cg06071604	-8.73	1.3e-18	84	13	1e-48	+++++++	1.8197e-27	+--+---
CEP41	1.9e-34	-------	cg06917763	-5.7	6.2e-09	141	4	1.7378e-13	-------	2.81838e-19	+++++++
ETS1	3.1e-22	-------	cg07101781	-11.82	1.5e-32	129	26	4.46684e-49	+++++++	1.90546e-87	-------
FAM117B	1.2e-20	-------	cg21467850	-3.88	5.3e-05	50	1	3.98107e-08	++----+	4.57088e-08	+++++++
EPHX2	2.3e-13	+------	cg05755408	-10.25	6e-25	118	17	1.7378e-33	-------	3.31131e-84	+++++++
CAMK4	1.7e-09	-------	cg11895835	-5.55	1.5e-08	61	3	5.88844e-22	+++++++	1.14815e-11	-------
MCOLN2	1.8e-11	++-++?+	cg12037450	10.79	1.9e-27	90	14	3.80189e-48	+++++?-	5.62341e-58	+++++?+
CCR6	2.9e-12	+--?-++	cg26954951	-4.47	4e-06	109	4	1.1749e-06	-++?+++	1.09648e-29	+--?---
TXK	7.9e-11	-------	cg20981615	-10	7.9e-24	58	12	2.69153e-30	-++++++	5.37032e-94	-------
LEPROTL1	4.5e-19	-------	cg10721220	-9.3	6.9e-21	85	7	1.54882e-46	-------	2.0893e-34	+++++++
KYNU	1.3e-11	+++++++	cg12192282	8.04	4.5e-16	13	2	3.01995e-26	-------	5.7544e-35	-------
F2R	7.4e-12	+++++++	cg04306063	9.61	3.5e-22	73	14	1.02329e-33	++-++++	1.94984e-56	+++++++
PRF1	5.6e-09	+++++++	cg05240350	9.61	3.6e-22	130	22	5.88844e-55	-------	3.31131e-34	-+-----
DKC1	8.7e-17	-?-----	cg26279840	-7.77	4.1e-15	111	9	3.23594e-21	-?-----	3.23594e-42	-?+++++
CACNA2D2	9.8e-05	+++++++	cg00390253	12.32	3.7e-35	381	75	1.02329e-72	-------	9.33254e-64	-------
SPRY1	3.8e-10	-----+-	cg26306329	-3.96	3.7e-05	55	4	9.77237e-09	-----+-	4.36516e-08	++++++-
ATP2B4	3.6e-11	+++++++	cg00762397	10.15	1.6e-24	93	11	5.37032e-40	-------	1.90546e-56	-------
FOXO1	4e-20	-------	cg18368845	-8.23	9e-17	76	8	2.75423e-23	+++++++	6.60693e-49	-------
MMP28	3.7e-20	-------	cg19408882	-8.2	1.2e-16	152	26	1.86209e-65	-------	8.91251e-21	+++++++
LGMN	2.4e-11	+------	cg05200313	-6.94	1.9e-12	96	6	2.51189e-30	+------	2.5704e-18	++++++-
CD84	4.7e-11	++++++-	cg21454485	8.43	1.7e-17	107	17	4.2658e-48	--+----	4.67735e-25	----+--
DENND2D	1.3e-17	-----?-	cg02590572	-10.4	1.2e-25	115	9	3.54813e-46	+++++?+	3.80189e-52	+----?-
CLUAP1	1.1e-09	-------	cg03919650	-6.93	2.1e-12	207	8	1.62181e-25	--+----	2.04174e-20	+++++++
OCIAD2	7.4e-25	-------	cg17885481	-4.68	1.5e-06	63	1	3.23594e-13	+++++++	1.09648e-09	++-----
GZMA	9.7e-08	++-++++	cg15335436	12.93	1.5e-38	105	29	6.60693e-97	++-++++	6.60693e-61	+++++++
CD79A	2e-19	---?-++	cg21126943	-9.5	1e-21	177	18	2.34423e-31	---?---	1.20226e-60	+++?+++
PDGFRB	7.9e-10	++++-++	cg15101980	5.15	1.3e-07	140	13	1.47911e-26	+++++++	4.0738e-09	+++++++
RCAN3	1.2e-08	-----?-	cg01768001	-7.3	1.5e-13	119	16	2.13796e-21	+++++?+	3.98107e-30	+----?-
TSPAN13	1.4e-17	-----+-	cg03976645	-5.42	3e-08	77	2	2.63027e-32	+++++++	1.07152e-09	+------
HOOK1	1.7e-05	-----?-	cg10220544	-5.39	3.6e-08	37	3	4.36516e-24	+----?-	1.99526e-10	+++++?-
KIAA1147	9.5e-24	----?--	cg18463686	-4.58	2.3e-06	75	1	1.62181e-06	+---?--	2.04174e-53	++++?++
THNSL1	2.3e-09	-------	cg23418510	-3.5	0.00023	53	1	1.86209e-61	-------	0.000346737	-++-+++
ATIC	4.9e-13	------+	cg07533729	-4.75	9.9e-07	44	2	1.65959e-18	+++++++	1.54882e-08	-------
NAA16	7.7e-08	--+---+	cg23357533	-7.09	6.7e-13	72	6	1.65959e-24	+++++-+	7.24436e-23	-------
IGFBP3	5.3e-11	++-++++	cg21564128	5.8	3.3e-09	64	10	2.81838e-16	-------	1.94984e-16	-------
SUSD1	5.3e-12	+++++++	cg14195117	6.28	1.7e-10	35	4	4.16869e-16	--+----	5.01187e-23	-------
CD28	7e-09	+----+-	cg13651908	-8.55	6.1e-18	35	3	1.8197e-22	+++++++	8.31764e-71	-------
RORC	9.4e-12	-----?-	cg03984502	-6.59	2.2e-11	154	2	7.58578e-54	+++++?+	3.16228e-13	-----?-
RAD54B	5.4e-06	-------	cg04496177	-2.18	0.015	70	0	6.16595e-05	++++++-	0.00933254	+------
MAN1C1	5.3e-10	-------	cg19595760	-7.11	5.6e-13	194	21	9.33254e-20	+++++++	3.46737e-30	-------
STRBP	3.7e-08	-----+-	cg04784315	-3.68	0.00012	67	1	2.13796e-06	+----+-	5.24807e-09	-++-+++
TARBP1	9.6e-07	-----?-	cg04605532	-5.13	1.4e-07	103	5	1.25893e-12	+----?-	1.07152e-13	+++++?+
BANK1	1.6e-15	-----+-	cg09755397	-3.48	0.00025	45	2	4.0738e-23	+++++++	0.000199526	+------
KLF6	1.1e-15	+++++++	cg23680451	9.25	1.1e-20	91	9	8.70964e-80	-------	2.88403e-26	-------
KLRD1	1.4e-05	+++++-+	cg15368872	8.43	1.8e-17	63	13	5.24807e-21	--+----	2.45471e-80	-------
TRA@	3.6e-08	---??--	cg06771839	-5.02	2.6e-07	190	4	2.69153e-10	+++??-+	1.25893e-16	---??--
FAM159A	1.1e-17	-----?-	cg14039246	-4.78	8.8e-07	82	6	1.25893e-07	-----?-	3.01995e-29	+++++?+
NPM3	3.2e-22	-------	cg02505177	-5.67	7.1e-09	116	5	7.07946e-15	+++++++	1.25893e-16	------+
ZEB2	9.3e-05	+-+++++	cg12571570	7.8	3e-15	87	7	1.54882e-44	-------	5.37032e-21	-------
VAMP5	7.5e-19	-++++++	cg02652597	6.42	7e-11	176	3	2.45471e-12	+------	1.77828e-57	-------
ZNF154	3.8e-13	-------	cg11294513	-10.53	3.3e-26	216	24	4.36516e-104	+++++++	2.0893e-33	-------
DGKA	3.6e-11	+------	cg11848173	-10.5	4.4e-26	304	30	1.99526e-35	-------	6.16595e-86	+++++++
KAT2A	3.1e-22	-------	cg02779913	-9.21	1.7e-20	239	27	7.24436e-31	-----+-	1.90546e-52	+++++++
POU2AF1	2e-14	-------	cg14592365	-7.95	9.3e-16	106	5	7.58578e-30	+++++++	7.94328e-29	+-----+
EPHA1	2.4e-10	-------	cg03489712	-12.81	6.9e-38	109	19	9.12011e-63	-------	1.8197e-88	+++++++
TPM2	2.6e-11	-------	cg00833393	-6.57	2.5e-11	106	7	1.86209e-49	+------	2.18776e-13	+++++++
C1QBP	2.9e-23	-------	cg19060895	-3.83	6.3e-05	96	3	5.01187e-05	+----+-	4.46684e-32	+++++++
LTBP3	6.9e-10	+------	cg13119578	-11.7	6.1e-32	382	26	1.65959e-114	-------	2.04174e-42	+++++++
PLCG1	4.3e-15	-------	cg12485727	-5.57	1.3e-08	69	3	7.76247e-10	-++++-+	2.81838e-39	++-----
IGFBP7	8.7e-10	+++++++	cg15696506	6.05	7.3e-10	76	1	2.18776e-30	-------	1.04713e-12	-------
ITGA6	2.4e-06	-----+-	cg16793781	-4.09	2.2e-05	63	1	5.49541e-12	--++---	3.80189e-07	+++++++
F5	6.6e-11	+++++?+	cg01459453	7.11	5.8e-13	63	3	3.71535e-72	-----?-	9.77237e-15	+----?-
B3GAT1	2.3e-08	+++++-+	cg06149302	10.16	1.5e-24	164	16	8.51138e-42	++-++++	2.5704e-53	+++++++
TMEM204	1.8e-09	+--?---	cg26728422	-9.56	5.9e-22	599	27	1.7378e-29	---?---	1.20226e-72	+++?+++
CD96	6.1e-11	+------	cg25711003	-5.75	4.6e-09	70	3	1.54882e-83	-------	1.77828e-09	+++++++
VCAN	2.2e-14	-++++++	cg06885823	6.51	3.9e-11	50	2	8.91251e-20	+------	1.31826e-20	-------
RRS1	2.3e-11	-------	cg13064571	-5.72	5.2e-09	98	4	3.71535e-60	-------	1e-09	-++++++
NA	0.00016	????-??	NA	-4.39	5.6e-06	168	1	4.46684e-19	????-??	4.57088e-07	????+??
SESN1	3.4e-08	-------	cg23279756	-8.32	4.3e-17	67	4	4.67735e-26	-----+-	1.02329e-41	+++++++
CRIP1	1.2e-10	+++++++	cg26402555	8.88	3.4e-19	318	29	1.28825e-41	+++++++	5.12861e-32	+++++++
TBC1D4	6.2e-15	-------	cg24425149	-9.6	4.2e-22	76	4	9.77237e-46	-------	9.12011e-39	+++++++
ANXA2R	2.6e-19	-------	cg07749597	-10.47	5.8e-26	111	4	1.54882e-56	-------	3.01995e-44	+++++++
HAVCR2	3e-08	+++++++	cg10578938	5.92	1.6e-09	68	3	1.99526e-14	+++++++	1e-20	+++++++
CD7	1.7e-21	-------	cg19284277	-9.98	9.4e-24	404	45	1.7378e-37	-------	3.16228e-57	+++++++
STMN1	5.4e-14	-------	cg00923634	-4.95	3.7e-07	170	7	4.16869e-37	-------	7.76247e-08	+++++++
GNLY	2.7e-05	-++++++	cg21512179	9.7	1.4e-22	166	25	1.65959e-40	-------	1.58489e-45	-------
APEX1	4.1e-16	-------	cg01620379	-8.29	5.7e-17	147	6	3.16228e-21	-------	1.62181e-66	+++++++
ICOS	2.7e-13	-------	cg13651908	-8.74	1.1e-18	22	2	1.65959e-22	+++++++	2.75423e-86	-------
GK5	3.5e-05	-++++--	cg02748419	5.03	2.5e-07	36	2	1.38038e-24	+++++++	7.94328e-09	-++++++
SAE1	5.1e-17	-------	cg15361750	-11.58	2.5e-31	181	10	7.94328e-72	-------	5.01187e-52	+++++++
FLT3LG	2.1e-07	+----+-	cg05262463	-9.51	1e-21	288	19	3.63078e-26	+++++++	8.91251e-104	-------
ERBB2	3.8e-06	+++++-+	cg08500763	5.41	3.1e-08	250	13	3.89045e-12	++-+++-	5.88844e-18	+++++++
PYHIN1	1.7e-06	++-++?+	cg19939130	10.11	2.4e-24	56	23	6.16595e-34	-----?-	1.38038e-74	-----?-
NME8	9.5e-08	-++++-+	cg15141868	6.63	1.7e-11	43	6	4.89779e-29	-------	1.77828e-16	-+-----
FAM13A	1.3e-06	+++++++	cg07958192	2.64	0.0041	94	0	2.63027e-08	+------	0.00263027	++-----
PMEPA1	1.3e-12	------+	cg00138126	-5	2.8e-07	71	3	4.57088e-22	-------	4.89779e-09	+++-+++
RAPGEF6	2.9e-11	-------	cg11958644	-4.41	5.1e-06	65	5	2.51189e-25	+++++++	1.09648e-06	----+--
ZNHIT6	1.8e-18	-----?-	cg20960181	-3.6	0.00016	70	1	5.37032e-08	+----?-	1.51356e-06	-++++?+
PASK	2.3e-18	-------	cg19397991	-8.24	8.3e-17	241	19	3.16228e-18	-++++++	8.51138e-146	-------
AGPAT4	3.8e-07	+++++++	cg11342331	6.04	7.5e-10	76	6	1.04713e-24	-------	7.4131e-14	-------
STOM	7.2e-20	-++++++	cg13885535	6.89	2.9e-12	56	12	3.54813e-30	--+----	6.0256e-18	-------
TRIB2	1.7e-16	-------	cg05360477	-5.57	1.3e-08	49	5	2.5704e-24	-------	2.88403e-11	+-+++++
AHNAK	1.3e-06	+++?+++	cg14171514	6.63	1.6e-11	360	7	3.01995e-44	--+?---	4.67735e-14	---?---
DDX47	2.7e-19	-------	cg20546777	-5.66	7.5e-09	120	6	2.51189e-18	-------	1.02329e-13	+++++++
CDCA7L	1.1e-05	---+---	cg07475000	-4.61	2e-06	38	2	2.18776e-12	+------	9.33254e-10	+++++++
S100A10	9.9e-06	+++++?+	cg08529744	7.03	1.1e-12	150	11	1.94984e-49	-----?-	1.38038e-15	-----?-
GNG7	1.4e-14	-------	cg01823541	-6.94	1.9e-12	391	14	5.7544e-19	--+----	1.25893e-28	+++++++
GEMIN4	2.3e-22	-------	cg11070818	-5.92	1.6e-09	222	2	4.36516e-27	+++++++	1.31826e-12	-------
TRAF5	1.1e-18	-----?-	cg00658007	-6.64	1.6e-11	95	6	5.7544e-25	-----?-	4.2658e-18	+++++?+
CD3E	5.8e-07	+------	cg05008975	-7.82	2.6e-15	163	24	6.16595e-22	-------	4.57088e-41	-++++++
CLDND2	4.5e-06	+++++-+	cg24724596	10.94	3.5e-28	125	32	8.70964e-63	-------	1.77828e-47	-------
CXCR5	3.4e-16	+----++	cg04625873	-9.63	2.9e-22	205	16	6.76083e-31	+++++-+	5.49541e-68	-------
FBLN2	7.8e-23	-------	cg25120326	-4.16	1.6e-05	140	3	1.44544e-26	+-+++++	6.0256e-06	-------
PAPSS2	8.2e-09	+++?+++	cg02307823	4.08	2.2e-05	111	1	1.90546e-09	---?-+-	2.5704e-08	---?---
RNF144A	3.1e-13	-------	cg21486510	-7.08	7.3e-13	65	9	1.31826e-20	-------	1.09648e-27	+++++++
KLF11	2.4e-07	+++++++	cg10881225	4.92	4.4e-07	114	1	4.36516e-23	-------	1.44544e-08	-------
GPR141	6.1e-10	-++++++	cg17213713	7.11	6e-13	69	8	5.12861e-70	-------	8.51138e-15	-------
CD22	2e-13	-----+-	cg17540545	-6.72	9.2e-12	211	13	1.20226e-23	+----+-	1.41254e-19	+++++++
ZBP1	9.8e-14	+++++++	cg09696044	2.78	0.0028	88	0	1.02329e-11	+++++++	0.00234423	--++++-
CHN1	5.1e-07	++++?++	cg27305009	3.27	0.00053	105	0	3.89045e-08	----?--	4.57088e-05	----?--
SLFN11	9.3e-06	++-++++	cg11112161	7.72	5.9e-15	147	12	2.04174e-34	+++++++	2.63027e-23	+++++++
CD244	0.00029	-++++--	cg19718360	8.12	2.3e-16	124	15	2.23872e-28	-------	4.46684e-33	-------
ILK	9.3e-12	+++++++	cg27216937	3.57	0.00018	152	1	3.23594e-43	+++++++	0.000218776	-++++++
CST7	4e-11	+++++-+	cg03321508	9.58	4.8e-22	81	25	5.24807e-28	+++++++	4.67735e-86	+++++++
AK5	3.6e-08	-----?-	cg11595082	-4.37	6.1e-06	73	6	1.65959e-26	+++++?+	1.62181e-06	----+?-
PTGDS	4.9e-10	+++++++	cg11453712	6.39	8.4e-11	361	4	1.20226e-50	+++++++	1.62181e-12	-+++++-
EIF2S3	5.8e-06	+?-----	cg26965695	-2.25	0.012	49	0	0.00251189	+?---+-	0.000776247	-?+-++-
HSPD1	8.6e-24	-------	cg17016369	-7.77	4e-15	97	4	4.67735e-31	-------	1.25893e-25	+++++++
DNAJA3	9.3e-19	-------	cg07212747	-11.11	5.7e-29	253	29	4.2658e-59	+++++++	1.54882e-52	-------
TXNDC5	1.2e-08	-------	cg13498289	-1.94	0.026	71	0	3.46737e-09	---+--+	0.0398107	+++-++-
KLRF1	6.1e-06	-+++++-	cg27190239	3.08	0.001	52	0	6.60693e-13	--++---	0.000660693	-+-----
PDK4	5.3e-06	+++++++	cg22171829	4.6	2.1e-06	74	1	5.49541e-17	-+-----	3.63078e-08	+-----+
NMUR1	9.5e-06	+++++-+	cg00143376	9.36	3.9e-21	148	28	4.2658e-45	-------	5.37032e-36	-------
BCAS4	8.5e-14	-------	cg03199996	-8.09	2.9e-16	93	6	1.09648e-26	+++++++	3.0903e-35	-------
IARS	1.8e-11	-------	cg24105685	-2.79	0.0027	32	0	0.00194984	-+-----	1.8197e-10	-++++++
C6orf48	6e-12	-------	cg20543183	-11.74	3.8e-32	1576	154	7.24436e-155	-------	3.31131e-39	+++++++
RSL1D1	2.4e-09	-------	cg09481483	-9.61	3.6e-22	107	17	4.0738e-32	-------	1.02329e-61	+++++++
VEGFB	4e-14	-------	cg10675058	-10.16	1.4e-24	378	21	8.70964e-34	-------	7.07946e-78	+++++++
PTGDR	0.00055	+++?+++	cg26168772	5.04	2.3e-07	49	7	3.16228e-18	---?---	6.16595e-10	---?---
IMP3	1.6e-10	-----++	cg01363662	-7.01	1.2e-12	121	7	1e-31	-------	2.04174e-18	-++++++
42253	6.6e-06	-?-?---	cg02185190	-5.47	2.2e-08	147	7	2.51189e-10	+?-?---	1.07152e-27	+?+?++-
LGR6	3.4e-05	++-++?+	cg19404354	6.4	7.9e-11	131	11	1.94984e-24	--+--?-	2.18776e-16	+----?-
POLR1C	8.5e-10	-------	cg17102807	-6.3	1.5e-10	204	10	3.71535e-24	+++++++	8.51138e-16	------+
PLAG1	5.2e-05	-------	cg03388786	-3.17	0.00076	101	0	2.18776e-22	+++++++	0.000794328	-+-----
AXIN2	6e-13	-----+-	cg23475474	-11.55	3.8e-31	45	6	1.54882e-53	+++++++	3.46737e-68	-------
TTC3	3.2e-09	-------	cg01619796	-6.42	6.9e-11	81	5	6.16595e-25	+++++++	2.45471e-16	+--+---
ZNF135	5.1e-13	-------	cg25537993	-6.92	2.3e-12	193	44	4.67735e-46	+++++++	2.51189e-15	-------
FAM129C	4.5e-14	-----++	cg16363586	-6.15	4e-10	284	10	4.2658e-81	-------	8.31764e-11	+++++++
SPOCK2	3.5e-12	+----+-	cg23674602	-10.58	1.8e-26	122	14	1.41254e-50	+++++++	1.07152e-50	-------
CNN3	2.1e-08	-----?-	cg26619317	-4.97	3.4e-07	96	10	5.62341e-37	+++++?-	6.91831e-08	----+?-
ZNF439	2.1e-16	-------	cg26626525	-6.1	5.3e-10	125	30	3.23594e-28	+++++++	2.34423e-13	-------
MTA3	1.2e-11	-------	cg18739675	-7.46	4.2e-14	110	15	2.45471e-40	-------	1.94984e-19	+++++++
C2orf40	2.2e-10	+----?-	ch.2.105901354F	-6.73	8.3e-12	77	6	5.7544e-96	-----?-	1.12202e-12	+++++?+
GBP5	4.1e-13	+++++?+	ch.1.89724558F	4.32	7.7e-06	24	2	1.65959e-41	-----?-	5.01187e-06	-----?-
EPB41L4A-AS1	7.6e-12	-------	cg11123493	-4.69	1.3e-06	30	3	7.76247e-10	-------	3.71535e-13	+++++++
EFNA1	8.6e-18	-----?-	cg18568145	-9.06	6.7e-20	400	19	2.18776e-56	-----?-	2.29087e-28	+++++?+
BHLHE40	3.8e-06	+++++++	cg01180628	9.49	1.2e-21	79	16	1.34896e-45	-------	2.29087e-37	-------
APOBEC3G	6.2e-05	++++--+	cg05007163	11.4	2.1e-30	130	29	2.18776e-53	-------	1.20226e-64	-------
ZNF256	2e-07	------+	cg22299467	-6.78	6e-12	183	17	8.12831e-33	++++++-	1.69824e-16	-------
LPP	0.00058	+++++?-	cg10168494	4.96	3.6e-07	110	2	8.12831e-32	-----?-	4.57088e-08	+----?-
C1orf162	1.5e-05	+++++?+	cg23068939	3.96	3.7e-05	97	1	1.14815e-11	+----?-	1.04713e-06	----+?-
NIPAL3	5.6e-13	-----?-	cg01768001	-8.4	2.2e-17	122	12	4.89779e-22	+++++?+	2.23872e-65	-----?-
NA	0.0034	????+??	NA	5.05	2.2e-07	302	1	2.13796e-23	????-??	4.57088e-09	????-??
EXOSC5	3e-11	-------	cg19430423	-6.17	3.4e-10	146	15	5.88844e-29	-------	1.28825e-13	++++++-
SLC25A20	3.6e-08	-++++-+	cg15588941	7.14	4.8e-13	280	9	1.51356e-86	-------	1.90546e-14	+------
NA	0.0035	????+??	NA	3.73	9.4e-05	440	1	3.80189e-15	????-??	2.18776e-05	????-??
PAQR8	1.4e-11	------+	cg08966889	-5.97	1.2e-09	97	4	2.23872e-15	+------	1.09648e-19	+++++++
ENOSF1	1.7e-10	+------	cg26147554	-5.62	9.5e-09	82	5	2.88403e-17	++++++-	5.24807e-14	-----+-
EIF3E	4.3e-09	-------	cg09981361	-2.64	0.0041	53	0	0.00467735	+-+----	8.91251e-14	++++++-
IGLL1	3.9e-20	-------	cg03382805	-6.57	2.5e-11	78	2	1.20226e-15	+++++-+	1.09648e-30	-------
EOMES	1.1e-10	+++++++	cg06087019	13.5	8.3e-42	69	25	5.7544e-52	+++++++	3.23594e-192	+++++++
TEX10	2e-08	-------	cg14475840	-4.52	3.1e-06	37	2	7.94328e-23	-------	3.54813e-07	+++-+++
MAGED1	6.2e-10	-?-----	cg16219026	-2.68	0.0037	27	0	2.63027e-05	+?+--+-	0.000501187	-?+++--
KLF10	0.0041	-+++?++	cg02135077	4.43	4.7e-06	110	1	1.54882e-16	----?--	1.51356e-07	----?--
UBASH3A	3.8e-06	+----+-	cg08136416	-8.44	1.5e-17	125	10	6.60693e-20	-------	1.62181e-108	+++++++
SPTBN1	1.2e-12	-------	cg23486701	-8.12	2.3e-16	114	5	2.29087e-33	++++++-	3.63078e-28	-------
MTSS1	0.00064	++-++++	cg12738197	5.54	1.5e-08	107	6	4.16869e-46	+++++++	1.8197e-09	-++++++
HSF2	2e-10	-------	cg27147807	-1.76	0.039	38	0	0.00288403	---+-+-	0.0288403	-++-+-+
PTPN7	1.6e-07	+++++?+	cg19404354	8.68	2.1e-18	133	23	1.28825e-30	--+--?-	7.4131e-40	-----?-
ARHGEF18	5.2e-18	-------	cg08356214	-8.5	9.6e-18	206	9	9.54993e-74	-------	6.91831e-22	+++++++
TRAP1	1.7e-06	+------	cg02672962	-5.86	2.3e-09	200	5	3.0903e-52	+++++++	2.0893e-10	-------
TSHZ2	5.2e-09	+-++++-	cg02517337	3.54	0.0002	32	1	2.69153e-10	--+----	1.86209e-05	-------
EIF3H	8.7e-11	-------	cg09305680	-7.97	7.8e-16	73	4	1.65959e-52	-------	8.51138e-21	++++++-
SNTB2	3.6e-08	+++++++	cg07855319	7.3	1.4e-13	134	13	2.63027e-63	-------	5.24807e-16	-------
ZNF550	2.8e-10	-------	cg21489303	-3.79	7.5e-05	221	1	1.7378e-20	++++++-	3.23594e-05	-------
BCL11A	6.6e-11	--??---	cg19040195	-8.29	5.5e-17	104	15	9.12011e-49	--??---	8.91251e-24	++??+++
CTNNA1	4.3e-08	+++++++	cg14841929	4.25	1.1e-05	115	2	9.33254e-09	--+----	2.63027e-10	-------
NA	1.1e-13	????-??	NA	-6.59	2.3e-11	2629	34	5.24807e-22	????-??	1.94984e-19	????+??
IL10RA	4.4e-07	+++++++	cg05223210	9	1.1e-19	143	35	2.95121e-27	--+----	2.75423e-59	-------
HSP90B1	4.3e-10	+------	cg21049487	-3.86	5.7e-05	76	1	4.46684e-06	-----+-	1e-12	+++-++-
SCD	1.9e-10	-------	cg07504977	-5.36	4.2e-08	140	4	3.23594e-18	+++-++-	1.04713e-11	-------
POLR1E	5.8e-09	-------	cg13893555	-4.58	2.4e-06	47	2	1.51356e-08	+----+-	7.4131e-15	--+-++-
SNRPN	7.6e-09	-------	cg12298755	-3.62	0.00015	189	1	1.31826e-08	+------	2.69153e-06	+-+-++-
SORT1	1.6e-12	+++++?+	cg09131339	7.86	2e-15	236	7	5.37032e-37	-----?-	1.62181e-23	-----?-
ADSL	3.4e-14	-------	cg08362785	-10.38	1.6e-25	34	5	2.63027e-105	+++++++	3.98107e-32	-------
LARS	1.2e-06	-------	cg05696969	-4.17	1.5e-05	69	4	1.23027e-33	--+----	8.91251e-06	++-++++
SYPL1	9e-14	-----+-	cg26427498	-8.7	1.6e-18	59	9	1.31826e-61	-------	1.51356e-24	+++++++
PTGER2	5.4e-07	++-+++-	cg07055769	5.55	1.4e-08	54	6	1.8197e-13	--+----	2.63027e-17	-------
SLC38A1	1.2e-05	-------	cg16788865	-6.35	1.1e-10	76	2	3.31131e-13	-------	1.44544e-38	-++++++
CIRH1A	1.4e-06	---+---	cg07855319	-5.96	1.3e-09	133	6	2.63027e-63	-------	1.90546e-10	++-++++
GSPT2	2.3e-12	-?----+	cg16219026	-1.42	0.077	31	0	2.69153e-05	+?+--+-	0.131826	-?+-++-
APH1B	1.5e-13	-++++++	cg08783514	6.78	5.8e-12	122	6	6.76083e-39	+++++-+	1.94984e-15	--+++++
E2F5	1.4e-17	-------	cg05071334	-6.02	8.8e-10	80	3	2.13796e-14	-------	1.54882e-22	+-+++++
SERINC5	2.3e-05	+------	cg14711743	-5.39	3.5e-08	83	8	4.7863e-29	+++++++	7.76247e-10	-------
EIF3L	2.4e-11	-------	cg21268578	-10.4	1.2e-25	222	11	1.62181e-41	-------	7.07946e-60	-++++++
CHMP7	0.00016	-------	cg16193207	-8.34	3.8e-17	139	12	1.69824e-35	+++++++	2.5704e-29	-------
42064	1.4e-07	-++?+?+	cg17852326	8.5	9.3e-18	103	7	2.88403e-22	+--?-?-	1.28825e-69	---?-?-
DDX10	2.6e-06	-------	cg10022155	-5.05	2.3e-07	82	1	3.01995e-35	-------	3.31131e-08	+++++++
LAGE3	4.9e-06	-?----+	cg26279840	-7.67	8.4e-15	250	11	3.23594e-21	-?-----	2.04174e-39	+?+++++
ITGB1	0.13	++-?+--	cg09624923	8.56	5.6e-18	59	7	7.76247e-24	---?---	1.47911e-59	---?---
WDR75	3.8e-14	-------	cg14898223	-6.2	2.9e-10	61	4	4.7863e-100	-------	9.12011e-11	-++++++
CCDC109B	1.6e-11	-------	cg05248542	-7.96	8.5e-16	78	3	4.67735e-33	+++++++	1.62181e-26	+------
PFAS	5e-13	-------	cg04658021	-6.01	9.2e-10	328	10	1.02329e-19	-------	1.09648e-15	-++-+++
FAM213A	2.9e-07	-----+-	cg23258615	-5.15	1.3e-07	97	4	1.34896e-14	-----+-	3.98107e-12	-++-++-
TIGD7	1.7e-07	-------	cg05540369	-2.28	0.011	261	0	4.0738e-10	+++++++	0.0141254	----+--
PKIA	2.5e-15	+--?---	cg04014062	-5.44	2.7e-08	37	4	2.39883e-44	+++?++-	3.63078e-09	---?---
CD70	1.1e-11	+++++++	cg13742513	7.44	5.2e-14	206	18	2.23872e-37	-------	6.0256e-20	-------
ARHGAP32	2e-09	+-----+	cg16024530	-5.93	1.5e-09	148	5	1.20226e-27	-----+-	1.47911e-12	++++++-
ZNF365	0.0054	++-+?++	cg19640130	7	1.3e-12	93	5	5.12861e-16	++++?++	1.25893e-43	++++?++
EEF2	1.5e-08	-------	cg04727071	-10.76	2.5e-27	312	9	1.02329e-60	-------	4.89779e-46	+++++++
MT1A	8.9e-10	++++-++	cg09477019	7.42	6e-14	141	17	4.57088e-47	+++++++	5.12861e-18	+++++++
PDZD4	2.3e-06	+?+++++	cg13049326	6.7	1e-11	284	14	3.63078e-18	-?+---+	7.07946e-26	-?-----
DPH5	2.5e-06	-----?-	cg04205769	-4.43	4.8e-06	54	2	3.16228e-12	+----?-	1e-08	+++++?-
OBSCN	3.9e-12	+----?-	cg07366503	-5.33	4.9e-08	361	7	4.46684e-72	+++++?+	2.34423e-08	-----?-
DOCK10	6.9e-22	-------	cg01474011	-6.78	5.9e-12	36	5	6.16595e-14	-----+-	1.54882e-56	+++++++
NAT10	1.5e-10	-------	cg13100962	-8.36	3.2e-17	99	5	4.0738e-50	-------	5.37032e-24	+-+++++
CKAP4	4.6e-12	-++++++	cg13249833	3.82	6.7e-05	77	2	1.09648e-05	-------	1.31826e-14	-------
ZNF544	2.9e-16	-------	cg06442489	-3.49	0.00025	281	0	0.000104713	++---+-	1.86209e-15	+-+++++
TC2N	0.00024	-------	cg08796342	-5.04	2.4e-07	57	3	1.28825e-08	-++++++	2.51189e-27	-------
BTLA	0.00015	-----+-	cg03995631	-5.08	1.9e-07	53	4	7.76247e-19	+++++++	5.7544e-10	+-----+
TLE2	2.7e-07	-------	cg05350224	-7.38	7.7e-14	256	6	1.44544e-38	+++++++	2.88403e-19	-------
CCT2	3.4e-07	-------	cg12596182	-5.22	9e-08	51	3	2.45471e-24	+------	1.20226e-09	+-+++++
C10orf2	1.1e-05	------+	cg03271893	-6.07	6.4e-10	362	6	1.65959e-24	+------	4.46684e-14	+-+++++
EVL	1.5e-13	-------	cg10096040	-9.69	1.7e-22	199	16	4.16869e-32	-------	1.23027e-64	+++++++
FASLG	0.023	-++++?+	cg07393570	4.3	8.6e-06	45	5	1.8197e-10	--+--?-	5.88844e-09	-----?-
GNL3	1.1e-06	-------	cg26862175	-5.54	1.5e-08	184	7	2.81838e-14	+------	6.0256e-16	+-++++-
RPS6	5.4e-09	-------	cg14628274	-2.64	0.0042	21	0	1.25893e-28	-------	0.00660693	++-++++
BATF	1e-06	++-++++	cg23532454	8.32	4.6e-17	101	7	6.0256e-32	-------	6.45654e-32	-------
IRF8	2.8e-15	-------	cg02835823	-10.04	4.9e-24	157	20	6.91831e-50	+++++++	2.39883e-42	-------
CD79B	1.2e-19	-----++	cg24091162	-7	1.3e-12	170	19	4.46684e-13	+++++-+	7.24436e-163	-------
SRPRB	2.1e-10	-------	cg07356486	-5.69	6.5e-09	107	4	1e-10	+------	8.31764e-33	+++++++
GPA33	1.1e-06	-----?-	cg26079320	-8.06	4e-16	111	6	1.54882e-49	-----?-	7.76247e-22	+++++?+
NOL11	2.8e-11	-------	cg06559756	-9.89	2.4e-23	48	2	6.0256e-61	+++++++	4.16869e-35	-------
TESPA1	5.7e-08	--?-?--	cg02710015	-5.27	6.7e-08	27	6	1.62181e-11	++?+?+-	2.39883e-17	--?-?+-
GPR137B	0.045	++++-?+	cg16549308	6.74	7.7e-12	101	15	8.70964e-46	+++++?+	1.8197e-14	+++++?+
IRAK3	1.1e-09	-++++-+	cg12866960	6.69	1.2e-11	66	6	1.69824e-13	+------	1.12202e-56	---+---
PUS1	9.1e-23	-------	cg07744430	-10.38	1.5e-25	384	13	1.02329e-44	-------	8.70964e-54	+++++++
SET	3.7e-09	-------	cg14473838	-6.55	2.9e-11	90	3	3.31131e-53	+++++++	4.46684e-13	+--+--+
ASCL2	2e-06	++++--+	cg19779211	9.73	1.1e-22	476	124	9.33254e-41	+++++++	8.70964e-46	-++++++
MKI67IP	1.3e-09	-------	cg10927461	-7	1.3e-12	61	3	4.36516e-20	-------	2.69153e-27	+++-+++
LPCAT1	0.00051	-++-+++	cg02531924	6.5	3.9e-11	427	35	1.25893e-40	-------	9.54993e-14	+------
CYP4F22	2.1e-07	+++++++	cg22068747	5.74	4.8e-09	170	5	5.7544e-18	-------	1.62181e-14	-------
MAFB	7.4e-10	++??+++	cg18523886	4.63	1.8e-06	29	2	7.4131e-19	+-??---	5.7544e-08	--??---
ITK	1.1e-12	+------	cg17516539	-11.31	6.1e-30	80	11	2.04174e-43	-------	3.54813e-86	+++++++
NRIP1	2.3e-06	+----+-	cg22522509	-3.91	4.6e-05	13	1	5.49541e-28	++-++++	2.81838e-05	----+--
FAM214B	4.7e-08	++++?++	cg05000446	3.54	0.0002	59	1	0.000128825	----?+-	1.28825e-20	----?-+
PDE3B	6.5e-09	-------	cg23463269	-5.71	5.6e-09	130	8	1.51356e-54	+++++++	8.31764e-10	-------
LINC00152	9.1e-07	-+++++-	cg20731257	5.57	1.3e-08	2	2	2.95121e-52	-------	2.13796e-09	+------
GRPEL2	1.1e-14	-----+-	cg04317047	-7.93	1.1e-15	127	14	1.31826e-21	-------	6.30957e-46	-+++++-
C9orf123	4.1e-10	-------	cg22582025	0.62	0.73	1	0	0.0870964	+---+--	0.501187	++--+-+
CMKLR1	0.02	-+++?++	cg06933965	4.46	4.1e-06	83	3	1.02329e-08	----?--	1.12202e-12	----?--
SH2D1B	0.16	+++++?+	cg14701962	5.01	2.7e-07	74	2	7.76247e-09	-----?-	4.89779e-24	-----?-
ANXA2	2.8e-09	+++++++	cg02072495	7.62	1.3e-14	67	3	5.62341e-25	-------	1.44544e-29	-------
SEH1L	1.1e-05	-------	cg14113931	-3.45	0.00028	84	2	8.91251e-05	+++++-+	4.0738e-13	-------
TNFRSF17	5.4e-08	-------	cg04450037	-4.61	2e-06	90	1	1.07152e-18	+++++-+	6.60693e-08	+---+--
ABCE1	2e-09	-------	cg10840994	-2.23	0.013	41	0	0.00630957	-----+-	0.000114815	-++-++-
MORC2	5.3e-09	+------	cg23825480	-5.87	2.2e-09	104	4	1.23027e-10	+++++++	1.51356e-46	-------
TRAF3IP2	6.4e-14	-------	cg15772366	-7.93	1.1e-15	79	17	6.60693e-22	+++++++	9.77237e-45	-------
ZNF671	5.5e-12	-------	cg03234186	-10.58	1.8e-26	214	31	4.57088e-76	+++++++	3.80189e-38	-------
DBP	1.3e-06	+----++	cg24030173	-5.76	4.3e-09	313	2	1.41254e-13	-------	4.57088e-20	+++++++
TMX4	1.7e-08	-++++++	cg01309046	3.11	0.00093	27	1	0.000363078	++---+-	1.86209e-10	------+
ALKBH2	0.00015	-------	cg03244974	-3.24	0.0006	90	0	5.7544e-11	-------	0.000194984	+++++++
ATP6V0E2	5.8e-14	-------	cg12243858	-4.96	3.5e-07	106	4	2.81838e-13	+------	1.31826e-11	+++++++
MAPKAPK5-AS1	2.1e-10	-------	cg12142865	-9.55	6.8e-22	91	6	6.45654e-76	-------	6.60693e-29	+++++++
MT1E	1.8e-10	+++++++	cg09477019	9.84	3.8e-23	142	22	7.58578e-47	+++++++	1.65959e-41	+++++++
RPS4X	1.7e-11	-?-----	cg26436278	-6.73	8.7e-12	93	3	2.04174e-17	-?-----	2.88403e-28	+?+++++
PLBD1	9.8e-11	+++++++	cg27598407	6.69	1.1e-11	80	5	1.12202e-26	+++++++	1.04713e-17	-+-++++
PPAT	3.7e-15	-------	cg25948037	-5.16	1.2e-07	91	6	3.0903e-46	-------	3.0903e-08	+++++++
KIF1B	0.00067	+-+-+?+	cg06829969	5.75	4.4e-09	159	15	3.01995e-14	+----?-	1.28825e-18	++---?+
KIAA0125	0.00026	----?-+	cg01098955	-3.51	0.00022	33	4	1.38038e-05	++++?++	2.75423e-09	----?--
GPR114	0.00025	-+++-++	cg04273148	8.37	2.8e-17	168	21	1.38038e-25	-------	2.18776e-44	-------
NCAM1	0.018	++++++-	cg04642306	3.16	0.00079	85	0	3.63078e-08	++-++++	0.000114815	-++++++
TNFRSF13B	4.2e-09	-------	cg01890836	-4.29	9e-06	76	2	9.33254e-24	-------	2.13796e-06	+++-++-
SLC31A1	5e-11	-++++++	cg02003202	5.36	4.1e-08	69	1	1.23027e-30	+------	1.38038e-09	---+---
LY9	9.3e-08	-----?-	cg07106927	-9.25	1.1e-20	100	14	8.91251e-45	+++++?+	8.31764e-35	-----?-
WDR4	6.9e-15	------+	cg08136416	-6.77	6.3e-12	122	4	6.60693e-20	-------	6.0256e-24	+++-+++
N6AMT1	5e-08	-------	cg20762729	-3.12	0.00089	52	1	2.13796e-09	+----+-	0.000251189	--+++++
CDK6	1.4e-05	-------	cg07302959	-4.89	5.1e-07	108	5	7.07946e-09	+----+-	8.31764e-20	-++++++
MAP3K5	3.9e-08	+++++++	cg21506299	8.51	8.6e-18	84	6	1.31826e-57	-------	9.12011e-24	-------
MAL	7.1e-08	-----+-	cg01763690	-9.57	5.4e-22	109	26	2.23872e-37	-------	2.81838e-47	+++++++
UBA52	5.2e-09	-------	cg19640821	-4.64	1.7e-06	256	2	9.77237e-09	-----+-	2.51189e-15	+++-+++
PRMT3	4.6e-07	------+	cg05914060	-3.5	0.00023	121	2	1.65959e-07	+----+-	2.39883e-06	+++++++
UXT	9.5e-06	-?-----	cg25652053	-4.78	8.6e-07	114	2	2.23872e-14	-?-----	8.51138e-10	+?++++-
RPL18	3.2e-10	+------	cg24030173	-6.32	1.3e-10	309	8	1.41254e-13	-------	4.67735e-34	+++++++
SPIB	5.4e-14	-----++	cg22196260	-7.93	1.1e-15	219	7	8.70964e-27	+++++++	5.01187e-32	-------
BNIP3	2.6e-19	-------	cg06937617	-3.61	0.00015	269	1	1.77828e-08	-------	2.51189e-06	-++++++
BEX2	7.6e-05	-?-----	cg24399474	-4.26	1e-05	72	1	5.12861e-21	+?-----	1.77828e-06	+?+-+++
ARG1	2e-07	-+++++-	cg01699630	4.7	1.3e-06	46	3	6.45654e-07	+----+-	2.5704e-46	-------
TTLL3	7.4e-08	+++?+-+	cg16324121	5.53	1.6e-08	192	4	4.57088e-41	---?---	1.31826e-09	---?--+
BLK	7e-09	------+	cg10147394	-9.27	9.6e-21	186	7	6.60693e-23	+++++-+	9.33254e-164	-------
CPT1A	0.00071	-++++-+	cg02023548	3.59	0.00017	226	1	6.60693e-19	--+----	8.91251e-05	+------
LMNA	2.4e-06	-++++?+	cg17453456	6.94	2e-12	274	2	3.54813e-54	-----?-	8.70964e-15	-----?-
FCGR1A	7.7e-14	+++++?+	cg24620905	4.28	9.5e-06	81	1	1.44544e-11	+----?-	3.23594e-08	-----?-
TTC27	4.6e-06	-------	cg21139003	-4.3	8.4e-06	37	1	2.39883e-18	+------	7.58578e-07	+++++++
GIMAP5	2.5e-07	+------	cg12644845	-11.53	4.7e-31	126	12	2.69153e-44	+++++++	6.16595e-93	-------
IL1R2	2.1e-12	-++++++	cg27598107	10.7	5e-27	74	10	5.88844e-40	-------	5.49541e-74	+------
RPL13	8.5e-08	+------	cg04080022	-8.36	3e-17	333	22	1.38038e-63	-------	5.49541e-22	+++++++
WDR12	7.7e-16	-------	cg14367014	-2.1	0.018	59	0	7.07946e-08	+------	0.0223872	+++-+++
EIF3M	4.1e-09	-------	cg08787968	-3.09	0.00099	85	0	6.91831e-18	-------	0.000912011	-+++++-
KIF5C	3.7e-05	+---++-	cg27416489	-3.89	5.1e-05	83	2	1.28825e-09	+----+-	4.16869e-07	-++-+++
CCT8	6.9e-14	-------	cg03732014	-5.62	9.4e-09	71	3	1.25893e-12	-------	3.16228e-20	+++++++
DSC1	4.8e-05	----+--	cg15439862	-7.38	7.9e-14	38	20	8.31764e-57	+++++++	7.76247e-17	-------
PARP3	3.5e-10	+++++++	cg12554573	10.28	4.3e-25	179	15	5.24807e-146	-------	3.46737e-29	-------
ASGR2	2.5e-12	+++++++	cg26661623	6.65	1.5e-11	371	9	3.80189e-19	-----+-	3.01995e-23	-------
CAPN2	0.021	++-++?+	cg18310639	5.6	1.1e-08	54	11	1.7378e-110	--+--?-	7.4131e-09	+----?-
STAT1	2.9e-12	+++++-+	cg03110996	3.26	0.00057	70	1	1.44544e-05	-------	8.51138e-07	-------
CPEB3	3.8e-09	+++++++	cg04889043	4.52	3.1e-06	100	2	2.88403e-10	-+-----	9.12011e-11	+------
TMEM97	1.1e-09	-------	cg22640868	-7.23	2.3e-13	177	6	4.36516e-39	-------	3.80189e-18	+++-+++
RRAS	2e-12	+++++++	cg15164708	2.53	0.0057	357	0	1.99526e-37	+++++++	0.01	-++++++
LRRFIP2	6.2e-13	+++++++	cg12981272	5.6	1.1e-08	105	3	5.49541e-13	+------	7.07946e-19	++----+
KLHL6	1.7e-11	+------	cg07853489	-6.88	3e-12	92	4	4.89779e-32	-------	2.34423e-17	+++++++
ROPN1L	1.3e-06	+++++-+	cg06298346	9.25	1.1e-20	109	15	1.54882e-47	-------	2.88403e-33	+------
PACSIN1	1.5e-12	-------	cg06526020	-3.43	0.0003	131	1	4.2658e-06	+----+-	2.39883e-07	+++-++-
KIAA0020	2.4e-09	+---?--	cg13767506	-1.73	0.042	25	0	0.0114815	--+-?--	0.017378	-+++?+-
DPP4	1.3e-06	+-----+	cg07262519	-3.3	0.00049	37	1	1.86209e-13	--+----	0.000223872	+++++--
GFI1	4.5e-05	+++++?+	cg04777348	10.64	9.6e-27	78	10	7.4131e-50	-----?-	1.41254e-52	----+?-
PLEK	1.9e-05	+++++++	cg19015708	6.89	2.8e-12	77	3	1.34896e-26	--+----	1.99526e-19	-------
CCL5	9.2e-11	+++++++	cg11992940	14.47	9.6e-48	116	37	1.99526e-80	-------	1.69824e-110	-------
MTUS1	0.0078	---+?--	cg25557835	-4.9	4.7e-07	68	5	3.98107e-30	++++?++	5.62341e-08	----?--
VAMP3	7.2e-06	+++++?+	cg08840010	7.13	4.9e-13	149	3	7.24436e-44	-----?-	9.33254e-17	-----?-
GLIPR2	1.1e-13	+++++++	cg13630493	5.86	2.3e-09	42	4	9.77237e-18	-------	1.04713e-15	+------
DYRK2	1.6e-11	+------	cg20051875	-5.39	3.5e-08	29	4	1.38038e-22	-------	1.02329e-10	+++++++
FBXO6	3.6e-14	+++++?+	cg25467652	7.71	6.4e-15	170	10	9.12011e-81	-----?-	3.38844e-17	-----?-
RPS23	5.2e-05	---?-+-	cg00554754	-5.95	1.4e-09	26	3	3.31131e-20	+++?+++	6.60693e-15	---?---
IDS	1.5e-10	+?+++++	cg10559351	2.86	0.0021	42	0	1.8197e-06	-?----+	0.000354813	-?----+
GPATCH4	2.4e-06	-----?-	cg12617080	-5.33	4.9e-08	300	9	2.39883e-12	+----?-	2.18776e-16	+++++?+
MEGF9	0.00034	-++++--	cg14180030	10.04	4.9e-24	60	8	2.13796e-57	+------	3.54813e-38	+-----+
TSPAN2	0.055	+-+++?-	cg13174306	3.6	0.00016	57	1	1.14815e-17	-----?-	7.24436e-05	----+?-
PNPO	9e-08	---+--+	cg05446659	-6.25	2.1e-10	250	7	2.95121e-43	+------	2.45471e-12	-+++++-
DPH2	1.3e-07	+----?-	cg23001650	-7.34	1e-13	149	12	1.90546e-38	-----?-	5.12861e-19	+++++?-
YPEL1	3.4e-06	++++-++	cg09350141	7.92	1.2e-15	147	15	2.04174e-20	++-++++	8.70964e-53	+++++++
URI1	2.3e-09	+------	cg01756756	-7.52	2.8e-14	87	2	4.16869e-70	-------	1.02329e-16	+++-++-
MBOAT1	0.00028	+++++++	cg21119074	6.14	4.2e-10	38	2	1.07152e-11	-------	1.86209e-46	-------
LRPPRC	5.8e-05	+------	cg10107890	-5.88	2.1e-09	87	3	6.60693e-21	-------	4.57088e-14	++++++-
RCAN2	5.7e-07	++++?++	cg26705953	9.27	9.2e-21	101	15	4.89779e-26	++++?++	6.45654e-84	++++?++
TRMT13	5.3e-07	-----?-	cg06426831	-3.58	0.00017	88	1	1.47911e-10	+----?-	1.54882e-05	-++++?+
PPRC1	1.6e-07	-------	cg00431050	-7.05	8.8e-13	151	5	2.81838e-33	+------	3.0903e-18	+-+++++
PDCD2L	4.2e-08	+------	cg07843120	-5.88	2e-09	91	1	1.58489e-87	-------	7.4131e-10	-+++++-
BCKDHB	4.8e-12	-------	cg16370875	-3.52	0.00022	48	2	7.4131e-48	+++++++	0.000288403	-------
AFF3	1.3e-11	-----+-	cg15996397	-7.25	2.1e-13	126	16	1.65959e-45	-------	3.0903e-17	+++++++
PARP1	2.9e-19	-----?-	cg01910727	-6.31	1.4e-10	103	5	2.75423e-18	--+--?-	6.16595e-20	-++++?+
RPL8	3e-07	+--?---	cg00697658	-6.07	6.6e-10	235	2	3.16228e-13	+++?+--	7.24436e-28	+--?--+
FRMD3	2.7e-05	-+++++-	cg14512326	1.42	0.077	23	0	0.131826	-+---++	2.18776e-05	-------
CD19	1.6e-14	-----++	cg01758575	-7.44	5.2e-14	158	12	2.18776e-14	+++++-+	7.24436e-232	-------
EBF1	2.2e-08	-----+-	cg16223546	-6.79	5.7e-12	107	11	3.98107e-18	-------	1.28825e-27	+++++++
NOP2	1.9e-13	-------	cg00252813	-11.27	9.3e-30	299	33	9.77237e-69	-------	5.01187e-49	+++++++
CHI3L2	4.8e-07	---?-?+	cg14414943	-6.82	4.6e-12	119	7	3.71535e-48	+++?+?+	1.23027e-14	---?-?-
B4GALT5	4.9e-07	+++++++	cg00340958	9.69	1.7e-22	76	4	4.36516e-29	-------	2.45471e-83	-------
EIF2D	1.3e-08	+------	cg12380764	-7.61	1.3e-14	105	16	7.76247e-25	-------	1.07152e-29	++++++-
SLC26A8	1.3e-06	+++++-+	cg18357736	9.67	2e-22	124	13	2.51189e-53	-------	1.54882e-35	---+---
WARS	4.2e-14	+++++++	cg04166500	5.54	1.5e-08	183	11	3.89045e-13	+++++++	1.12202e-17	+++++++
SLC22A15	6.2e-05	+++++?+	cg14985891	7.03	1.1e-12	73	7	1e-17	-----?-	1.47911e-34	-----?-
MARS2	9.4e-14	-------	cg01766396	-4.63	1.9e-06	89	1	3.63078e-08	-----+-	1.54882e-17	+++-++-
NME1	3.8e-10	-------	cg05916684	-4.94	3.9e-07	85	4	2.69153e-34	+------	6.45654e-08	-++-+++
CBLL1	1.2e-08	+------	cg23299109	-4.07	2.4e-05	92	2	2.04174e-15	+-+++++	2.18776e-06	-------
CPA5	0.00035	------+	cg03229158	-4.68	1.4e-06	150	4	1.69824e-07	++++++-	1e-25	-------
NA	0.043	????-??	NA	-5.54	1.5e-08	3598	20	2.69153e-24	????-??	4.0738e-11	????+??
C12orf57	1.8e-05	-------	cg01607849	-11.98	2.3e-33	327	23	1.31826e-88	-------	1.02329e-50	+++++++
PPA1	1.8e-08	-------	cg13585930	-7.06	8.2e-13	166	5	1.94984e-31	-------	7.07946e-19	-++++++
ABI3	2.3e-08	+++++++	cg14235273	7.62	1.3e-14	146	23	2.04174e-19	-----+-	3.31131e-46	-------
RPS13	2.1e-10	-------	cg02946294	-3.35	0.0004	64	1	4.0738e-10	-+-----	7.07946e-05	++++++-
ANKRD22	1.2e-07	-++++-+	cg26478401	7.26	2e-13	81	9	5.49541e-49	-------	7.24436e-17	-------
RPL5	1.9e-11	-----?-	cg04982834	-3.62	0.00015	50	1	2.75423e-22	-----?-	9.54993e-05	+-+++?-
RBM17	7.3e-12	+------	cg27545615	-4.33	7.5e-06	121	4	3.54813e-06	+----+-	8.70964e-34	-++++++
SH3YL1	0.00012	--+----	cg13354988	-5.9	1.8e-09	166	6	1.65959e-10	+++++++	5.62341e-53	-------
CD58	0.0043	+++++?+	cg17215278	7.8	3.2e-15	99	8	1.90546e-64	-----?-	1.62181e-18	-----?-
RASGRP2	6.4e-10	+------	cg11321083	-9.28	8.7e-21	291	14	1.47911e-40	-------	3.63078e-38	+++++++
SRM	2e-09	+----?-	cg18232497	-3.22	0.00063	131	0	2.95121e-05	+++++?+	3.98107e-07	-+---?-
FAM50B	1.1e-08	------+	cg09911316	-3.51	0.00022	106	2	1.65959e-81	-------	0.000346737	+++++++
CCDC50	5.9e-12	------+	cg14972328	-2.7	0.0034	26	0	0.00134896	-++++++	4.89779e-07	+------
TCEA3	0.00014	+----?-	cg13977835	-11.26	1e-29	158	41	1.04713e-36	+++++?+	1.77828e-134	-----?-
AGPAT4-IT1	4.6e-09	-++++++	cg11342331	4.7	1.3e-06	66	4	2.5704e-24	-------	1.12202e-07	--+----
CYP2J2	4.6e-06	---+-?-	cg10220544	-4.31	8.3e-06	35	3	1.28825e-20	+----?-	1.20226e-06	+++++?+
FAM153B	3.2e-15	----?--	cg00635082	-5.02	2.6e-07	59	13	5.49541e-10	--+-?--	1.23027e-17	++++?++
RNASE2	5.1e-08	-++++++	cg18368116	4.78	8.7e-07	122	2	3.16228e-08	-------	1.77828e-21	------+
AKTIP	2.6e-17	-------	cg26746331	-5.12	1.5e-07	55	4	6.0256e-26	+------	4.67735e-09	+++++++
ALG8	1.5e-08	-----++	cg07780377	-6.5	4e-11	91	3	1.12202e-24	-------	4.2658e-17	++++++-
NREP	3.6e-10	-------	cg12469755	-3.59	0.00017	75	1	1.99526e-20	--+----	0.0001	-++++++
NCL	7.8e-10	-------	cg09604569	-7.51	3e-14	155	16	2.18776e-29	+------	6.91831e-24	+++++++
RPUSD2	1.3e-12	-------	cg26767214	-9.64	2.8e-22	199	10	9.33254e-56	-------	3.46737e-34	+++++++
HLA-DOB	1.9e-10	-----+-	cg02633767	-7.08	7.4e-13	487	20	1.07152e-49	-------	7.94328e-16	+++++++
TPST1	4.2e-07	-+++++-	cg03193328	5.99	1e-09	95	4	3.16228e-37	-------	1.12202e-11	-+-+---
TIGIT	7e-08	+++++++	cg22870429	10.39	1.4e-25	74	19	2.75423e-55	--+----	8.12831e-44	-------
CERS6	7.8e-08	+--?---	cg03331300	-5.24	7.9e-08	66	5	4.0738e-29	---?---	2.95121e-09	+++?+++
GTPBP4	5.3e-07	-------	cg09361094	-5.63	9.3e-09	227	4	4.57088e-16	-------	6.30957e-15	-++++++
NPAT	0.47	-+-----	cg03092399	-4.17	1.5e-05	89	1	6.76083e-25	+++++++	5.01187e-06	-------
RAP1GAP2	0.00064	+++-+-+	cg01245268	6.48	4.6e-11	152	11	5.24807e-25	-------	8.91251e-17	-------
RPLP0	6.3e-11	-------	cg27168573	-5.94	1.4e-09	167	5	6.16595e-28	-------	1.47911e-12	+++++++
CD163	4.2e-05	-+??+++	cg03621974	3.26	0.00055	44	1	8.31764e-34	+-??---	0.000691831	--??---
MRPL45	1.5e-05	-------	cg12361262	-8.39	2.4e-17	102	4	1.41254e-37	-------	1.14815e-28	-++++++
HADH	5.1e-14	-------	cg01150799	-7.78	3.6e-15	72	11	8.51138e-66	+++++++	2.45471e-18	-------
C3AR1	3.7e-07	-++++++	cg23590660	4.51	3.2e-06	73	3	1.86209e-11	-------	1.07152e-09	-------
SRPK1	0.24	-++-+--	cg14284211	8.63	3e-18	118	12	3.98107e-37	-------	7.24436e-32	------+
LHFPL2	9.2e-14	-++++++	cg14114546	5.92	1.6e-09	99	10	6.45654e-29	-------	2.95121e-12	++-----
EIF4G3	4.5e-05	-++++?-	cg14519150	5.18	1.1e-07	150	9	2.34423e-15	+++++?+	8.12831e-12	+++++?+
HMGN1	5e-15	-------	cg24341911	-6.76	6.9e-12	67	3	2.51189e-18	-------	1.20226e-26	+++++++
CSTF3	1.3e-11	---?---	cg04225088	-6.03	8.3e-10	103	6	7.76247e-14	---?---	2.18776e-24	-++?++-
CDKN1C	6.6e-09	++-++++	cg14637411	5.24	7.9e-08	354	3	2.39883e-27	-------	2.04174e-09	-------
SLAMF6	0.0034	++-+-++	cg24688563	9.36	4.1e-21	114	17	3.23594e-30	--+----	7.07946e-60	-------
MS4A6A	1.1e-07	-++++-+	cg06881914	7.67	8.3e-15	48	8	6.45654e-39	-------	2.34423e-21	-------
RALA	7e-10	-------	cg13800005	-5.11	1.6e-07	85	1	6.45654e-15	-------	1.23027e-11	+-+++++
ZNF529	1.7e-13	-------	cg22517995	-1.84	0.033	132	0	1.23027e-60	+++++++	0.0645654	---+--+
ACVR2A	1.5e-08	+++?++-	cg14420245	1.38	0.085	40	0	3.23594e-15	+++?++-	0.162181	-++?++-
WIPI1	6.6e-08	++++--+	cg25161129	7.02	1.1e-12	88	7	4.0738e-26	-------	6.0256e-21	-------
NBEAL2	7.3e-08	+++++++	cg07220903	10.51	4.1e-26	151	10	2.29087e-50	-------	1.69824e-49	-------
ZNF22	1.3e-07	-------	cg15601807	-4.21	1.3e-05	91	2	8.51138e-07	-----+-	3.63078e-16	+++++++
RALGDS	3.8e-08	++-++-+	cg20017995	9.63	3e-22	125	26	1.65959e-27	-------	8.91251e-96	-------
UPP1	3.4e-08	-++++++	cg11494773	5.44	2.7e-08	63	2	1.7378e-65	-------	9.54993e-09	+-----+
GAR1	1.2e-12	+------	cg00382138	-5.18	1.1e-07	55	1	1.99526e-15	-----+-	7.94328e-12	++++++-
ADPRM	3.7e-08	-------	cg01303008	-4.54	2.8e-06	71	8	8.51138e-29	-------	6.60693e-07	+++++++
DDX55	1.1e-11	-------	cg23825057	-6.5	4e-11	126	6	1.04713e-14	+----+-	3.0903e-33	+-+++++
BMS1	6.6e-09	-------	cg13519194	-5.03	2.4e-07	66	3	2.23872e-09	+++++-+	1.28825e-20	++-----
TMEM66	5.1e-11	+------	cg18813599	-6.89	2.8e-12	58	4	5.24807e-20	+++++++	1.31826e-25	-------
APMAP	2.5e-05	+++-+-+	cg20661985	6.93	2.1e-12	83	6	9.12011e-16	+------	1.7378e-42	------+
ALOX5AP	7.2e-07	-++++++	cg26756921	7.6	1.4e-14	72	3	3.0903e-33	-------	8.91251e-23	------+
SERPINB8	1.1e-07	+++++++	cg20875821	5.79	3.6e-09	36	5	3.71535e-15	-------	1.25893e-17	+------
METTL1	0.00025	-------	cg17332198	-4.18	1.5e-05	305	4	7.94328e-28	-------	6.16595e-06	++++++-
ANTXR2	0.00013	+++-+++	cg04858148	8.11	2.5e-16	101	2	1.54882e-28	+------	1.1749e-32	-------
GDPD5	3e-07	++++++-	cg20248163	7.54	2.3e-14	165	17	1.1749e-27	-------	1.47911e-25	-------
ZNF30	2.5e-08	-------	cg17540545	-7.21	2.8e-13	157	6	4.67735e-23	+----+-	5.7544e-26	+++-+++
LTV1	8.8e-08	-------	cg26261298	-5.64	8.4e-09	113	7	1.51356e-37	-------	3.23594e-10	-++++++
LYPD2	7e-07	++-++++	cg03405983	6.67	1.2e-11	192	4	3.46737e-23	+++++++	1.86209e-19	+++++++
NA	8.2e-05	????+??	NA	5.83	2.7e-09	165	5	1.1749e-29	????-??	1e-11	????-??
GAMT	9.4e-08	+----+-	cg18437039	-7.89	1.5e-15	504	23	8.70964e-33	-------	6.30957e-26	+++++++
VSIG4	0.0066	+?+++++	cg04625493	2.67	0.0038	19	0	6.76083e-05	-?---++	0.00030903	-?--+--
GABARAPL1	2.3e-14	-++++++	cg21250433	6.34	1.1e-10	63	7	2.95121e-15	-------	1.54882e-26	------+
NUP107	0.00016	------+	cg02266731	-7.07	7.9e-13	67	5	2.5704e-28	-------	3.54813e-20	+++++++
CCT3	1.6e-05	-----?-	cg23729443	-6.49	4.2e-11	284	20	5.24807e-31	-----?-	4.46684e-15	+++++?+
CDK4	1.3e-06	------+	cg17332198	-7.62	1.3e-14	306	15	1.69824e-29	-------	5.24807e-25	+++++++
TMEM99	1.3e-10	-------	cg04940329	-7.55	2.1e-14	122	5	5.49541e-20	-------	8.51138e-41	+-+++++
FCRLA	1e-16	-----?+	cg11193201	-5.95	1.4e-09	71	3	3.23594e-10	-++++?+	3.31131e-75	-----?-
TCEA2	2e-06	-------	cg00636737	-6.94	2e-12	257	19	1.51356e-157	-------	6.76083e-13	++++++-
NA	0.011	????+??	NA	5.99	1.1e-09	423	12	2.63027e-27	????-??	6.76083e-13	????-??
PHF14	1.6e-07	-------	cg27103343	-1.22	0.11	34	0	0.0676083	-+---++	0.1	++-+-++
MGC24103	0.0017	+++++-+	cg14018454	1.8	0.036	13	0	0.000128825	-+----+	0.0416869	+---+--
AARS	1.3e-09	-------	cg07929956	-6.5	4e-11	100	5	2.88403e-13	-++++-+	2.29087e-46	++-----
NARS2	0.0026	-----+-	cg07780377	-5.66	7.4e-09	94	1	1.69824e-24	-------	1e-11	-++++++
RASSF1	2.1e-06	+++++-+	cg00390253	13.93	2.2e-44	353	75	1.7378e-74	-------	8.12831e-103	-------
ZNF302	9.9e-11	-------	cg07908508	-2.21	0.014	98	0	6.0256e-06	++-++++	0.0114815	----+-+
DNASE1L3	6.8e-06	-------	cg03479209	-2.99	0.0014	106	0	5.37032e-10	+++++++	0.000645654	+------
EIF4B	4.1e-07	-------	cg14110920	-8.13	2.1e-16	214	21	1.90546e-43	+++++++	8.70964e-24	-------
TOP1MT	2e-06	-------	cg03345925	-7.18	3.5e-13	447	29	2.04174e-36	+++++++	2.45471e-18	-------
C6orf108	1.3e-07	+----+-	cg08558323	-8.56	5.6e-18	237	17	1.69824e-62	-------	1.94984e-23	+++++++
RBM26	8.5e-07	-------	cg04261072	-3.32	0.00045	37	2	7.94328e-29	+------	0.000512861	--+++++
SLCO4C1	0.029	++++--+	cg04589881	1.1	0.14	18	0	0.0630957	------+	0.17378	-----+-
SRSF6	3.4e-13	-------	cg06796271	-2.64	0.0041	75	0	2.13796e-09	--+---+	0.00323594	+++++-+
SERPINB6	3e-08	+++++++	cg19042435	6.21	2.7e-10	165	6	2.51189e-15	-------	1.38038e-23	-------
ENTPD1	2.4e-07	+++++-+	cg13471990	9.98	8.9e-24	99	10	3.31131e-31	-------	7.4131e-85	-------
PRDM1	3.5e-08	++-++--	cg08190928	7.87	1.8e-15	91	22	8.31764e-41	+++++++	2.18776e-22	++++-++
DSC2	2.3e-07	+++++++	cg04180953	0.66	0.26	35	0	0.00645654	+-+---+	0.501187	--+--+-
FOXJ3	1.7e-15	+----?-	cg24681499	-4.83	6.7e-07	97	4	3.71535e-87	+++++?+	6.16595e-07	+--+-?-
H2AFY2	1.8e-05	+------	cg04859918	-6.41	7.4e-11	125	5	1.38038e-39	-------	2.18776e-13	-++-+++
E2F2	1.9e-08	-++++?+	cg12646386	2.04	0.021	169	0	3.54813e-12	++-++?+	0.0331131	-++++?-
WRN	1.7e-06	+------	cg18101152	-1.67	0.047	53	0	3.01995e-30	++++++-	0.0912011	---+---
PUS7	2.5e-09	-------	cg14989988	-3.57	0.00018	92	1	3.38844e-19	-------	9.77237e-05	-++++++
C12orf23	0.0078	-----++	cg12053762	-2.52	0.0058	65	0	1.1749e-06	+----+-	0.00316228	-+++++-
SPON1	1.6e-06	+----+-	cg06645952	-2.07	0.019	76	0	1.28825e-06	+------	0.0218776	+-+-+--
RBL2	1.1e-11	-------	cg00000029	-4.89	5.1e-07	59	3	1.34896e-26	-------	3.80189e-08	+++++++
EFHD2	2.6e-09	+++++?+	cg25978218	10.28	4.2e-25	121	10	5.01187e-36	-----?-	2.23872e-72	-----?-
ITFG2	3.4e-12	+-----+	cg09890339	-7.42	5.7e-14	139	14	3.16228e-38	-------	1.20226e-19	-++-+++
KIAA0355	1.4e-12	----?--	cg07843120	-8.57	5.2e-18	95	5	1e-42	----?--	4.67735e-28	++++?++
ARHGEF40	1.4e-10	+++++++	cg07525077	8.39	2.4e-17	119	7	2.51189e-44	-------	8.70964e-26	---+---
GLTSCR2	5.1e-10	-------	cg23314866	-10.37	1.7e-25	128	5	1.1749e-58	-------	1.07152e-41	+++++++
TP53I3	1.7e-05	-++++++	cg25800638	3.89	4.9e-05	118	1	2.5704e-07	-----+-	2.75423e-09	+------
ATL3	2.7e-05	+++++++	cg15832662	4.63	1.8e-06	147	5	1.20226e-57	-------	1.31826e-06	+------
CHCHD10	3.2e-06	+----+-	cg01912455	-7.59	1.6e-14	107	7	1.20226e-77	+++++++	9.77237e-17	-------
RAP2A	0.0006	+++++-+	cg19283298	5.21	9.4e-08	50	3	1.09648e-08	+-----+	7.94328e-37	-------
LSM2	1.2e-09	-------	cg04489104	-7.78	3.7e-15	1478	55	5.01187e-46	+------	1.58489e-20	+-+++++
EBAG9	6.9e-11	+------	cg02386604	-2.07	0.019	68	0	2.29087e-11	-------	0.0295121	+-++++-
CTSW	0.00079	+++++++	cg21971621	12.74	1.7e-37	319	41	1.51356e-60	+++++++	6.45654e-91	+++++++
ANG	6.3e-07	-++++++	cg07525077	5.09	1.8e-07	144	3	2.23872e-44	-------	4.67735e-08	-------
AKR1C3	0.00085	-+-++++	cg12530994	1.86	0.031	33	0	3.54813e-12	+-+----	0.0537032	-----++
SLC27A3	6.7e-08	-++++?+	cg08129092	8.12	2.3e-16	259	11	1e-60	-----?-	9.77237e-21	+----?-
ZCCHC11	2.2e-10	-----?-	cg05931551	-3.59	0.00016	87	2	5.7544e-09	+++++?+	4.89779e-06	-----?-
ADK	3.6e-06	-----+-	cg19034132	-5.06	2.1e-07	109	6	6.60693e-18	-----+-	4.2658e-10	+++++++
TSEN2	1.6e-08	---?---	cg01526217	-6.2	2.9e-10	78	4	1.62181e-14	---?---	8.12831e-26	+++?+++
GPX7	5e-09	-----?-	cg16602500	-5.41	3.1e-08	94	3	2.51189e-21	-++++?+	4.36516e-11	-----?-
CCT4	1.3e-05	----+-+	cg14305711	-2.17	0.015	45	0	1.54882e-112	-------	0.0288403	-++++++
NOA1	4e-10	+------	cg15696506	-5.51	1.8e-08	75	2	2.18776e-30	-------	3.16228e-10	-+++++-
ATXN1	0.006	+-+-+++	cg00464814	8.62	3.3e-18	103	8	6.16595e-56	-------	6.91831e-25	-------
NOP58	2e-05	-------	cg18069144	-2.34	0.0095	89	0	0.000165959	+++++-+	0.00275423	-+-----
UBR2	4.1e-09	-++++++	cg20732076	8.14	2e-16	127	11	1.20226e-36	-----+-	2.0893e-26	-------
SREBF1	5e-06	+------	cg08129017	-6.68	1.2e-11	203	5	2.88403e-20	++-++++	3.46737e-22	-------
EIF4A2	6.2e-15	-------	cg25599673	-6.57	2.5e-11	111	3	6.76083e-22	+++++++	2.13796e-19	-------
EIF2A	1.1e-07	-------	cg07578772	-5.81	3e-09	89	3	1.14815e-24	+++++++	1.65959e-12	------+
PALLD	0.0066	+++++++	cg00020991	5.83	2.8e-09	101	10	4.46684e-65	-------	5.49541e-10	----+--
MFNG	2.2e-09	+------	cg21268578	-8.54	6.6e-18	157	10	1.62181e-41	-------	2.63027e-28	+++++++
NPC2	4.1e-07	+++++++	cg08140459	4.81	7.6e-07	141	1	3.80189e-09	+------	8.31764e-17	-------
TNF	8.5e-07	+++++++	cg21222743	8.83	5.3e-19	1054	28	6.45654e-93	-------	1.28825e-22	+------
SLFN13	2.1e-08	-++++++	cg11112161	7.9	1.4e-15	121	9	1.28825e-33	+++++++	1.47911e-25	+++++++
OGDH	1.5e-07	++-++++	cg18442362	6.38	9e-11	134	1	1.23027e-69	-------	7.94328e-12	-------
TMEM156	2e-05	-------	cg04747180	-4.34	7.2e-06	62	2	2.81838e-08	-----+-	3.89045e-12	+++-+++
APBA2	4.4e-05	----+--	cg21917349	-5.63	8.8e-09	92	9	9.54993e-12	+++++++	1.34896e-23	-------
STX11	7.8e-13	+++++++	cg09307468	6.85	3.6e-12	113	10	2.0893e-47	-------	7.07946e-15	-------
RAB11FIP5	1.1e-11	-++++++	cg07279070	12.15	2.9e-34	198	47	3.80189e-61	++-++++	4.0738e-72	+++++++
CTSL1	3.1e-05	++-++++	cg08719486	1.13	0.13	43	0	0.17378	++--++-	0.0457088	--+++++
SERBP1	5.6e-07	---?-?-	cg01356829	-4.8	7.9e-07	38	2	3.89045e-17	---?-?-	5.01187e-09	+++?+?+
ZBTB25	1.3e-07	-------	cg24733475	-3.7	0.00011	148	1	2.95121e-13	++-++++	1.8197e-05	+------
MAML2	0.00025	-------	cg18919209	-4.05	2.6e-05	105	1	9.54993e-52	+++++++	2.69153e-05	+------
AHCY	3.8e-07	+--+--+	cg02138331	-3.89	5.1e-05	76	2	5.12861e-07	-+---+-	8.91251e-10	-+++++-
MGST3	6.9e-05	++-++?-	cg22675486	4.29	8.8e-06	62	5	1.90546e-21	+++++?-	1.47911e-06	-++++?+
RGCC	3e-08	+----+-	cg12421110	-10.23	7.2e-25	53	6	6.30957e-39	+++++++	5.01187e-61	-------
C19orf59	3.9e-08	+++++++	cg24759919	7.39	7.2e-14	307	11	8.12831e-33	-------	4.57088e-21	-------
RRP15	0.00097	+----?-	cg19631762	-4.19	1.4e-05	61	1	3.16228e-50	-----?-	1.25893e-05	+++++?+
ANKRD13A	2.6e-06	+++++++	cg09570214	6.11	5e-10	140	6	2.63027e-29	-------	3.31131e-13	------+
RPSAP58	0.0044	-?--?--	cg03043911	-0.86	0.2	4	0	0.30903	-?-+?-+	0.120226	-?++?+-
GALC	0.00054	++-++++	cg24058132	3.96	3.7e-05	43	2	3.80189e-55	-------	4.2658e-05	-----++
NUP160	5.4e-13	-------	cg11468953	-8.59	4.2e-18	134	12	3.0903e-71	-------	1.07152e-22	+++++++
TSPAN3	3e-13	-----+-	cg21322248	-10.72	4.2e-27	68	9	5.49541e-102	-------	3.63078e-35	+++++++
NDST1	3e-08	-+++++-	cg15538767	7.77	3.9e-15	194	19	2.5704e-20	+------	8.51138e-47	------+
DNMT1	5.7e-15	-------	cg17271145	-9.42	2.2e-21	290	19	1.62181e-43	+------	6.45654e-38	+++++++
OSBPL10	7.4e-10	-----+-	cg02570354	-7.68	7.9e-15	70	5	2.29087e-27	-------	1.28825e-27	++++++-
TMTC1	1.2e-05	+++++++	cg25882345	5.56	1.3e-08	50	2	6.16595e-16	+++++++	1.8197e-14	+++++++
CDC42EP4	7.6e-11	+++++++	cg09650907	5.68	6.7e-09	117	2	2.5704e-60	-------	1.38038e-09	+--+---
C16orf58	3.8e-08	-------	cg26233914	-9.94	1.3e-23	147	8	6.45654e-49	-------	1.47911e-41	+++++++
SMARCA1	0.22	-?---?+	cg03460558	-1.96	0.025	49	0	0.0109648	-?+++?-	0.00223872	-?---?-
MS4A4A	6.9e-05	+-+++++	cg04353769	3.38	0.00036	64	2	7.4131e-13	-------	0.000123027	------+
SLC38A11	0.1	+---?+-	cg03180819	-2.61	0.0045	27	0	1.65959e-13	----?--	0.00524807	-+++?++
PARP8	2.3e-06	-++++-+	cg03847373	4.5	3.4e-06	37	2	8.91251e-76	+++++++	3.54813e-06	+++++++
RPS2	7.3e-06	+------	cg00905101	-8.73	1.2e-18	465	14	4.36516e-29	-------	2.75423e-44	+++++++
KDM1A	0.00034	-----?-	cg25199552	-5.99	1.1e-09	77	4	1.41254e-15	-----?-	1.47911e-19	+++++?-
ADAP2	7.6e-07	+++++++	cg05388545	4.81	7.5e-07	85	3	7.07946e-34	+------	1.62181e-07	+------
TRAFD1	1e-05	++?++++	cg17301248	4.74	1e-06	81	2	2.81838e-08	+-?----	6.45654e-20	--?+---
NPC1	0.024	-+-+--+	cg06914048	7.81	2.8e-15	58	4	5.01187e-31	+++++++	3.54813e-26	+++++++
RPL13P5	0.0019	-----+-	cg09080114	-8.75	1.1e-18	326	19	3.23594e-50	-------	3.0903e-27	+++++++
MSC	0.0001	++++?++	cg06700209	8.07	3.5e-16	52	16	7.76247e-21	++++?++	5.62341e-57	++++?++
HK3	3e-09	+++++++	cg17919667	7.1	6.2e-13	181	5	1.20226e-28	-------	2.5704e-20	---+---
CRISPLD2	3.5e-06	-++++++	cg15286847	9.95	1.3e-23	200	16	3.38844e-45	+++++++	1.07152e-44	-++-+++
SHMT2	4.8e-10	-------	cg08163918	-7.98	7.1e-16	273	16	1.54882e-18	+++++-+	2.29087e-81	+------
SERPINF1	0.013	+----?+	cg15380836	-2.8	0.0025	280	0	8.91251e-37	-----?-	0.0040738	--+++?-
LILRB1	8.6e-05	+++++++	cg05365532	4.82	7.1e-07	94	2	2.63027e-16	--+----	2.39883e-09	-------
HNRPDL	9e-08	-------	cg13873733	-5.46	2.3e-08	64	1	3.23594e-31	-------	6.0256e-10	+++++++
NOC3L	1.1e-05	-------	cg10751070	-4.62	1.9e-06	54	1	4.2658e-09	+------	7.58578e-14	+++++++
WDR59	2e-07	+------	cg05820066	-5.46	2.3e-08	121	2	1.23027e-10	-----+-	5.01187e-25	-++++++
C10orf35	3.4e-06	----++-	cg18382422	-4.09	2.2e-05	101	5	1.12202e-18	++-++++	3.98107e-06	-------
TIPARP	1.5e-05	+++++++	cg18241337	3.88	5.2e-05	68	2	1.44544e-40	------+	5.01187e-05	-------
CMTM8	0.00099	+--?-++	cg05662500	-4.03	2.8e-05	80	3	9.12011e-13	+--?---	1.07152e-06	+++?+-+
NOL8	4.1e-07	-------	cg24105685	-1.29	0.098	31	0	0.00194984	-+-----	0.154882	++++-++
LINGO2	0.011	-+++-?+	cg14003886	0.51	0.3	3	0	0.0363078	-----?-	0.60256	+++--?-
TIMM21	4e-10	-------	cg24167378	-1.82	0.035	29	0	0.000758578	-+---+-	0.030903	-++-++-
C5orf51	7.5e-07	-----+-	cg10654803	-1.47	0.071	40	0	3.23594e-06	------+	0.123027	++++-++
CYBASC3	2.2e-11	------+	cg03324175	-7.78	3.5e-15	188	17	2.63027e-16	+++++-+	1.51356e-138	-------
ZDHHC9	0.0093	-?--++-	cg06055803	-3.39	0.00035	131	1	8.91251e-08	+?-----	1.14815e-05	-?++++-
TCF3	2.9e-08	-------	cg18437039	-6.49	4.4e-11	485	15	6.45654e-33	-------	1.12202e-14	+++++++
SERTAD2	4.6e-13	-------	cg22737154	-6.14	4.1e-10	110	11	1.02329e-126	-------	2.0893e-10	+++++++
CD3D	1.6e-06	---?---	cg14242895	-7.74	4.9e-15	169	24	1.8197e-25	---?---	6.76083e-31	+++?+++
GIMAP7	2.3e-07	-------	cg12644845	-9.96	1.1e-23	159	13	2.69153e-44	+++++++	7.76247e-46	+------
NOLC1	0.00025	-------	cg00431050	-4.45	4.3e-06	163	1	3.16228e-29	+------	1.25893e-06	-++-+++
C22orf29	1e-05	+------	cg00390484	-5.57	1.3e-08	174	5	2.5704e-17	-----+-	1.44544e-13	+++++++
EIF3G	0.00036	+------	cg27259408	-7.09	6.8e-13	230	11	1e-73	-------	1.38038e-14	-++++++
MRPS27	1.6e-08	-------	cg25769469	-8.59	4.5e-18	89	4	8.70964e-44	-------	8.31764e-28	-++++++
GBP1	1.7e-07	+++++?+	cg24400630	4.13	1.8e-05	38	1	1.62181e-35	-----?-	1.23027e-05	-+---?+
DIMT1	3.2e-11	-------	cg24864203	-5.68	6.8e-09	45	4	1.07152e-18	-------	1.20226e-13	+++++++
TYSND1	2.7e-08	-------	cg04859918	-7.74	5.1e-15	118	4	5.37032e-40	-------	1.47911e-21	+-+++++
SFTPD	0.00048	++-++++	cg11900509	1.68	0.047	55	0	2.18776e-05	-++++++	0.0676083	++-++++
PITPNC1	0.00015	+-----+	cg15015109	-5.04	2.3e-07	93	4	3.63078e-11	-----+-	7.4131e-15	-++++++
TNFRSF21	4.6e-05	-------	cg22774605	-2.32	0.01	49	0	3.23594e-14	-------	0.0147911	-++-++-
ZNF101	3e-05	----+--	cg17935297	-3.12	0.00089	176	0	3.16228e-17	++-++++	0.000776247	+------
ANAPC1	2.3e-06	-------	cg23262488	-8.23	9.2e-17	48	5	1.44544e-26	-------	2.45471e-38	+++++++
ZNF480	0.0028	+--?-+-	cg27258025	-1.61	0.054	124	0	1.25893e-09	+++?++-	0.0954993	---?+++
IFNG	0.28	+--++++	cg01940810	6.72	8.8e-12	47	6	1.31826e-13	-------	4.7863e-58	-------
BRIX1	1.8e-10	-------	cg22546151	-4.49	3.5e-06	79	1	7.58578e-36	+------	1.44544e-06	++-+++-
SYNE2	0.00018	++-++++	cg23039471	7.39	7.4e-14	108	16	8.91251e-32	++-++++	1.86209e-21	+++++++
FAM46A	5.7e-06	-++++++	cg04346283	5.36	4.2e-08	28	2	1.58489e-17	-------	5.37032e-12	++-----
RCL1	7.1e-08	--?----	cg20394284	-1.98	0.024	42	0	9.12011e-05	+-?--+-	0.0213796	-+?-++-
SLAIN1	0.0075	+--?-++	cg13866767	-3.04	0.0012	82	0	1e-12	---?---	0.000776247	+++?++-
RABGGTB	1.4e-08	-----?-	cg03887502	-2.33	0.01	50	0	0.00109648	++-+-?+	0.000912011	-++++?+
FAR2	9.8e-07	+++?+++	cg05697976	7.75	4.6e-15	45	3	2.63027e-20	---?---	3.89045e-46	---?---
ACTA2	8.6e-07	+++++++	cg26478401	10.02	6e-24	81	8	1.47911e-50	-------	1.38038e-41	-------
TMEM8B	6.8e-08	---?---	cg13728834	-6.54	3.1e-11	105	1	2.63027e-77	+++?+++	2.88403e-12	---?---
WDR67	3.7e-07	-------	cg12002745	-7.89	1.5e-15	119	7	4.89779e-36	-------	2.88403e-24	-++-+++
PRKCA	4.3e-05	+---++-	cg23378941	-8.31	4.7e-17	126	32	2.81838e-44	-------	4.36516e-25	+++++++
ESYT1	8e-08	+------	cg09106999	-8.98	1.4e-19	302	24	5.7544e-33	-------	4.2658e-42	-++-+++
ZNF329	1.2e-10	-----+-	cg22299467	-6.06	6.9e-10	239	6	4.46684e-34	++++++-	2.81838e-12	------+
SMARCD3	2.2e-12	+++++++	cg01106572	6.48	4.7e-11	394	14	4.57088e-46	+------	3.54813e-13	-------
DKFZP586I1420	3.6e-05	++++++-	cg02501746	4.74	1.1e-06	90	3	2.81838e-22	--+----	5.62341e-08	-------
HMOX1	5e-12	+++++++	cg20571453	6.07	6.4e-10	69	2	2.04174e-50	+++++++	3.0903e-11	+++++++
ZZZ3	6.2e-07	-----?-	cg27230067	-4.51	3.2e-06	56	1	8.31764e-13	-----?-	5.88844e-09	+++++?+
ARMCX2	3.6e-05	-?-?---	cg21786852	-2.89	0.0019	71	0	8.12831e-12	-?-?---	0.00141254	+?+?+++
PCNX	4.3e-05	+++-++-	cg05859308	6.05	7.2e-10	69	5	3.38844e-14	+++++++	1e-23	+++-+++
TRMT112	2.3e-05	-----+-	cg15009090	-6.66	1.4e-11	336	10	1.09648e-32	-------	9.77237e-16	+++++++
DDX18	1.6e-07	+------	cg24475517	-6.3	1.5e-10	40	2	9.54993e-12	-------	1.62181e-61	+++++++
NRG1	0.00023	-++++++	cg27133711	2.35	0.0095	59	0	0.00933254	--+----	4.2658e-08	+----+-
YTHDC1	1.6e-08	+------	cg24701966	-1.94	0.026	49	0	1.41254e-12	--+----	0.0436516	--+++-+
SDCCAG3	1.5e-14	-------	cg21252105	-9.39	3e-21	255	18	1.41254e-44	-------	1.02329e-36	+++++++
CYB561	1.2e-13	+++++++	cg11937797	7.06	8.1e-13	108	13	9.54993e-28	-------	1.94984e-20	-------
LGALS3BP	0.004	+-----+	cg27470213	-9.35	4.4e-21	277	13	9.12011e-107	-------	5.01187e-25	+++++++
VPS51	9.8e-09	-------	cg11321083	-10.35	2e-25	343	16	1.47911e-40	-------	1.12202e-60	+++++++
CCDC170	0.2	-++-?+-	cg26696162	2.9	0.0019	119	0	2.81838e-10	----?--	0.00109648	+--+?--
SLC7A7	1e-08	+++++++	cg02999224	5.93	1.5e-09	204	10	2.63027e-13	+------	3.54813e-24	-------
ZNF683	0.81	++++-?+	cg04079139	12.14	3.2e-34	210	36	1.20226e-57	+++++?+	1.54882e-77	+++++?+
TNFAIP6	1.5e-10	+++++++	cg09727050	6.92	2.2e-12	55	6	1.28825e-15	+----+-	1.38038e-43	-+-----
DMXL2	0.013	+++++-+	cg07772516	5.12	1.5e-07	88	4	1.09648e-11	-----+-	6.91831e-15	++-----
CD86	3.9e-06	-++++++	cg04387658	5.47	2.3e-08	62	5	6.30957e-13	-------	4.16869e-17	-------
ATG7	2.2e-07	-++++-+	cg09666573	8.41	2e-17	155	14	1.90546e-37	-------	6.16595e-29	+------
KIF13B	0.0079	++-++++	cg10947480	8.49	1e-17	112	11	1.12202e-44	++++++-	1.34896e-26	+++++++
VIM	3.6e-06	+++++++	cg26063719	4.79	8.5e-07	48	1	2.13796e-76	-------	7.24436e-07	-------
CAPNS1	2.9e-05	+++++++	cg17110586	3.76	8.6e-05	189	2	0	+++++++	0.000162181	+++++++
TMEM123	0.00011	+----+-	cg26207239	-7.9	1.4e-15	62	3	1.07152e-31	+++++++	9.77237e-27	+------
GAL3ST4	4.7e-07	+------	cg07461273	-8.1	2.8e-16	219	14	2.81838e-28	-++++++	7.58578e-33	-------
ANKRD46	2e-06	+-----+	cg13675051	-5.31	5.4e-08	58	3	1.77828e-12	-------	6.60693e-16	-++-+++
PDIA5	2e-05	-------	cg15993383	-2.05	0.02	124	0	1.23027e-11	++-++++	0.0316228	+---+-+
MR1	9e-05	-++++?+	cg13861536	2.4	0.0081	90	0	5.37032e-10	-++++?-	0.00912011	--+++?+
HDAC2	9.5e-09	+-----+	cg00437124	-1.75	0.04	55	0	2.0893e-09	+------	0.0660693	-++++-+
PRDM8	9.6e-05	+-+-++-	cg03670393	4.06	2.5e-05	103	4	1.34896e-10	+++++++	1.65959e-07	+++++-+
ST6GAL1	1.9e-18	+------	cg25599673	-7.5	3.2e-14	96	4	6.76083e-22	+++++++	4.7863e-33	-------
PLA2G16	0.002	-+-++-+	cg05817709	8.16	1.7e-16	122	15	7.58578e-86	-------	3.0903e-19	-------
SH3PXD2A	1.6e-06	------+	cg26378073	-7.05	9.2e-13	225	15	5.49541e-31	-------	6.76083e-19	+++++++
GNS	5.9e-06	-++++++	cg12707346	5.99	1.1e-09	60	5	9.77237e-25	-------	1.7378e-13	-------
ZCCHC7	1.1e-08	-------	cg13683040	-3.95	3.9e-05	84	3	1.07152e-127	+++++++	6.16595e-05	----++-
KCNG1	2.2e-06	-----+-	cg15838320	-4.69	1.3e-06	69	6	2.0893e-22	-------	8.51138e-08	++++-++
TRIM28	1e-05	-------	cg06638023	-3.42	0.00031	226	0	1.41254e-11	-------	7.24436e-05	-++++++
VNN3	8.4e-07	+++++-+	cg16100392	6.66	1.3e-11	80	6	9.33254e-15	-------	5.62341e-39	-------
RPL19	1.4e-09	+----+-	cg06797069	-7.86	1.9e-15	111	11	9.77237e-57	+++++++	1.51356e-19	-------
GTPBP3	1.2e-14	-------	cg16363586	-9.62	3.2e-22	277	18	4.2658e-81	-------	7.76247e-29	+++++++
MMP9	1e-05	+++++-+	cg03206537	7.13	4.9e-13	233	7	3.01995e-103	-------	4.0738e-14	------+
HVCN1	8e-05	---?-++	cg08752433	-5.94	1.4e-09	132	3	1.23027e-33	--+?---	8.91251e-12	+++?+++
RBPJ	4.1e-08	+++++++	cg04366628	6.54	3.2e-11	85	3	1e-32	-------	5.37032e-15	-------
MAP3K4	8.9e-07	+---+--	cg26780581	-9.23	1.3e-20	74	3	2.23872e-46	+++++++	1.23027e-33	-------
SLCO3A1	3.9e-06	++++++-	cg13615971	6.31	1.4e-10	65	4	3.31131e-17	---+---	1.77828e-21	---+---
RPP40	1.4e-06	-------	cg11935248	-5.49	2e-08	85	1	7.76247e-43	-------	2.0893e-09	+++++++
PROS1	0.0057	++++-++	cg04032566	1.69	0.046	45	0	0.00537032	-+-----	0.0338844	-----+-
PDCD4	0.0045	-------	cg05329352	-2.9	0.0019	97	0	1.99526e-78	+++++++	0.00338844	-------
ARHGAP26	2e-07	+++++++	cg08400424	5.77	4.1e-09	107	8	3.54813e-20	-------	1.38038e-13	-------
LTA	7.1e-07	-----+-	cg20543183	-12.91	2.1e-38	1046	110	7.24436e-155	-------	2.0893e-49	+++++++
EPRS	3.1e-07	-----?-	cg05155775	-2.88	0.002	74	0	2.0893e-06	+++--?+	0.000281838	+-+++?-
PAG1	1.7e-09	+------	cg02520639	-4.41	5.1e-06	59	5	1.90546e-16	+++++++	1.7378e-07	-------
METRNL	1.3e-13	+++++++	cg15787636	7.05	9.1e-13	326	18	9.33254e-58	+++++++	4.2658e-15	+++++++
MAPK14	0.099	+++++-+	cg13405631	7.05	9e-13	107	7	1.25893e-44	-------	3.46737e-16	-+-----
TTC39B	0.0066	-------	cg02639095	-2.77	0.0028	33	0	2.39883e-30	+------	0.00436516	-++-+++
MRI1	1.5e-11	-------	cg24704287	-8.36	3.2e-17	177	16	1.62181e-66	-------	1.23027e-21	+++++++
PLOD1	1.1e-08	-++++?+	cg25467652	8.36	3.2e-17	209	19	6.91831e-81	-----?-	1.38038e-20	+----?-
C11orf1	0.0031	+-?----	cg03548415	-7.11	5.9e-13	138	2	9.54993e-65	--?----	5.01187e-15	++?++++
LGALSL	0.0043	-++++++	cg15132282	3.44	0.00029	71	1	4.89779e-12	-----+-	7.24436e-05	+--+--+
GOLM1	0.0025	-+++++-	cg14134003	1.66	0.048	26	0	1.44544e-11	-----+-	0.0851138	--+----
RRP1B	0.00082	+------	cg15536230	-4.99	3.1e-07	148	5	2.45471e-09	+------	1.02329e-19	-++++++
GBA	1.1e-07	+++++?+	cg04928693	7.61	1.3e-14	355	15	1.38038e-47	-----?-	3.63078e-19	-----?-
ITGA2B	8.6e-09	++++?++	cg21714061	2.91	0.0018	228	0	1.23027e-09	+---?--	0.000933254	----?-+
ZNF146	7.9e-09	-------	cg22719241	-3.54	0.0002	156	1	6.45654e-16	-------	8.12831e-05	--+++++
RPS16	1.5e-05	---?---	cg16745596	-9.6	3.9e-22	187	5	5.01187e-72	---?---	6.0256e-30	+++?+++
CIAPIN1	0.0053	+--+---	cg12125117	-5.31	5.6e-08	150	9	2.95121e-26	-------	8.70964e-10	+-+-++-
HNRNPD	7.4e-10	-------	cg13873733	-2.77	0.0028	64	0	3.23594e-31	-------	0.00436516	+-+++++
HERPUD2	0.002	++++-++	cg08753560	3.72	9.8e-05	55	3	1.86209e-14	--+----	2.04174e-05	-------
TOP2B	1.3e-06	-------	cg21646032	-5.17	1.2e-07	70	1	1.25893e-23	-------	1.58489e-09	-++++++
NHP2L1	1.8e-05	------+	cg26581503	-9.44	1.9e-21	151	7	4.2658e-38	-------	1.54882e-43	+-+++++
CTSG	1.8e-07	-++++++	cg24355048	4.37	6.1e-06	92	1	2.45471e-30	-------	2.23872e-06	------+
DUSP18	0.001	++++++-	cg26986147	4.97	3.4e-07	98	2	4.57088e-19	-------	2.23872e-09	-+-+---
DCXR	0.0048	---?--+	cg05271255	-7.63	1.1e-14	548	28	4.2658e-47	---?---	2.29087e-19	+++?+++
HMGB2	0.014	-++?+++	cg03580292	4.95	3.7e-07	175	3	4.57088e-14	+--?---	5.37032e-11	-+-?---
MIR600HG	8.8e-10	-----+-	cg13563462	-4.64	1.8e-06	42	3	2.13796e-11	+------	1.31826e-10	+++++++
MPO	1.3e-07	+++++++	cg04266202	4.74	1.1e-06	145	5	1e-15	-------	4.36516e-09	---+---
PSIP1	3.7e-06	-----+-	cg02639095	-3.62	0.00015	27	1	1.31826e-30	+------	0.000138038	-++-+++
NOD2	7.2e-05	+++++++	cg09559780	6.41	7.2e-11	94	5	6.0256e-89	-------	1.28825e-11	---+---
GNPTAB	0.006	+++++--	cg11081231	4.52	3.1e-06	50	2	5.7544e-08	--++---	2.95121e-16	-------
PIK3C2B	2e-13	+----?+	cg21195376	-7.13	5.1e-13	140	4	2.29087e-56	+++++?+	1.41254e-15	-----?-
TCN2	9.8e-06	+++++++	cg23072383	3.84	6e-05	117	2	8.12831e-51	-------	6.91831e-05	---+---
C3orf37	2.6e-08	-------	cg04571130	-6.79	5.5e-12	159	14	3.46737e-21	-------	1.47911e-22	--+++++
MIF	4.1e-06	+------	cg01912455	-7.4	6.9e-14	117	4	1.20226e-77	+++++++	7.58578e-16	-------
PHC2	1.2e-09	+++++?+	cg19082496	6.77	6.6e-12	154	7	2.0893e-16	-----?-	8.12831e-33	-+-+-?-
USP3	0.0016	-++++++	cg08783514	5.11	1.6e-07	103	5	6.76083e-39	+++++-+	2.75423e-08	+++-+++
GSTO1	3.1e-08	-++++++	cg09530438	3.05	0.0011	113	0	6.30957e-06	+++++++	3.46737e-05	+++++++
FGR	2.9e-05	+++++?+	cg11587640	8.6	4.1e-18	231	24	3.46737e-37	-----?-	2.39883e-31	-----?-
LSM5	1.4e-08	+----++	cg12362478	-5.26	7.3e-08	49	2	4.67735e-16	--+----	5.12861e-12	+++++++
TCF4	0.0015	-++---+	cg25079568	-3.91	4.6e-05	27	3	6.76083e-63	+++++++	5.7544e-05	+-+-++-
ELP2	1.1e-08	-------	cg13214542	-3.33	0.00043	61	1	9.54993e-45	-------	0.00060256	++++++-
PAFAH1B3	4.9e-06	-------	cg11719283	-7.41	6.1e-14	261	14	3.54813e-29	-------	4.89779e-23	+++++++
LPAR6	0.0017	-+-+++-	cg15338967	1.93	0.027	68	0	0.000562341	-+-++++	0.0199526	++--+++
NONO	7.3e-05	-?----+	cg12391921	-5.68	6.8e-09	166	6	1e-13	-?-----	1.54882e-18	-?+-+++
GOLGA3	1.7e-07	-------	cg21232015	-8.22	1e-16	373	18	2.75423e-89	+++++++	2.04174e-19	-------
LAT	5.3e-09	-------	cg03726236	-6.02	8.9e-10	165	10	3.63078e-41	-------	1.7378e-11	+++++++
FOXD2	0.0011	+++++?+	cg05402131	9.83	4e-23	135	38	2.13796e-40	+++++?+	2.95121e-48	+++++?+
CCNB1IP1	0.00014	-------	cg04928930	-4.09	2.1e-05	87	3	6.91831e-08	-----+-	3.38844e-10	-++-++-
USP11	3e-05	+?+----	cg09076821	-4.81	7.7e-07	128	2	4.89779e-14	-?-----	4.36516e-10	+?+++++
TNIP3	0.27	-+++-+-	cg26832294	8.33	4.1e-17	54	6	2.69153e-35	+++++++	2.51189e-29	++++-++
EHD4	8.6e-05	+++++++	cg12655112	4.67	1.5e-06	140	1	2.29087e-19	-------	4.57088e-08	-------
NSMCE1	7.9e-07	-------	cg08008352	-7.16	4e-13	98	4	1.09648e-21	-------	3.71535e-27	+-+++++
PRSS30P	0.00024	+++++++	cg27583220	7.38	7.9e-14	346	26	2.0893e-37	-------	1.58489e-19	-------
CRLF3	2.5e-10	-------	cg22485810	-3.82	6.8e-05	79	2	6.30957e-31	+++++++	5.24807e-05	----+--
SLC4A4	0.035	-+++++-	cg07376029	4.61	2.1e-06	55	9	1.28825e-15	--+----	1.77828e-08	-------
RPF2	5.6e-06	-------	cg05449607	-3.89	5e-05	73	1	2.34423e-37	-------	4.46684e-05	+-+++++
UBIAD1	0.00056	-----?+	cg04136456	-3.54	0.0002	119	2	1.77828e-05	----+?-	4.2658e-10	+-+++?+
VCL	0.0031	-+++-++	cg14333542	3.41	0.00033	145	1	2.88403e-41	-------	0.00042658	-------
PPP2R5C	0.00025	-+++--+	cg27050153	10.94	3.6e-28	231	46	6.76083e-131	+++++++	1.65959e-34	+++++++
OCIAD1	9.5e-10	+------	cg17885481	-3.05	0.0011	63	0	3.23594e-13	+++++++	0.000776247	-------
ZNF548	3.9e-12	+------	cg26562972	-3.49	0.00024	211	0	4.36516e-14	-------	8.12831e-05	-++++++
IL12RB1	0.0001	+++++-+	cg08191530	8.16	1.7e-16	304	26	6.76083e-47	-------	4.0738e-23	-------
SMAD7	0.00043	++++-++	cg19811144	8.14	2e-16	48	5	2.75423e-24	--+----	5.49541e-42	-------
CCDC41	0.0051	----+-+	cg12349580	-2.5	0.0063	81	0	3.89045e-07	++-++-+	0.0040738	------+
TSPAN17	8.3e-09	+++++++	cg15357821	8.11	2.6e-16	220	30	6.91831e-48	-------	1.58489e-22	-------
AKR1B1	1.8e-06	-------	cg24333621	-9.26	1e-20	59	2	6.60693e-36	-------	3.71535e-43	+++++++
CSRP1	0.0001	+++++?+	cg10482632	5.42	3.1e-08	174	7	2.81838e-56	-----?-	8.12831e-09	-----?+
ANXA4	0.32	+-+?+?-	cg23637349	1.61	0.053	125	0	1.7378e-08	---?-?-	0.0933254	-+-?-?-
MVP	2e-09	+++++++	cg02747254	6.54	3.1e-11	296	7	1.04713e-55	+------	6.45654e-13	-+-+---
CEBPA	2.6e-07	+++++++	cg22250546	5.35	4.4e-08	110	7	3.31131e-11	+------	1.41254e-19	-------
LCMT2	2.7e-06	+-----+	cg18431127	-5.98	1.1e-09	125	5	3.23594e-36	-------	1.07152e-11	-++++++
MTHFD1L	0.0011	+----+-	cg21691367	-4.47	3.9e-06	86	1	5.7544e-49	-------	2.69153e-06	++++++-
MFSD10	7.6e-08	+++++++	cg08968034	8.55	6.3e-18	159	21	3.63078e-33	-------	4.0738e-34	-------
TTYH3	4.2e-06	+++++++	cg09595020	5.27	6.8e-08	364	11	1.20226e-21	-------	2.63027e-10	-------
PFKFB2	0.32	-++++--	cg01710147	2.8	0.0026	97	0	3.31131e-09	+----+-	0.00151356	---+---
DOK2	7.2e-09	+++++++	cg21163717	5.77	4e-09	159	9	1.28825e-37	-------	1.04713e-10	-------
RPL4	1.4e-07	-------	cg13048962	-10.35	2.1e-25	121	10	2.13796e-55	-------	3.54813e-43	+++++++
CLSTN3	0.038	+++-+++	cg14248598	4.1	2.1e-05	184	5	1.62181e-16	--+----	2.29087e-06	----+--
SLAMF7	0.034	++-++-+	cg19718360	8.05	4.1e-16	67	13	1.69824e-28	-------	8.70964e-32	-------
MRPL3	1.7e-07	+--?---	cg20894410	-2.23	0.013	35	0	3.63078e-05	+--?---	0.00812831	+-+?++-
TCN1	4.3e-10	-++++++	cg19739596	5.66	7.5e-09	86	10	4.16869e-16	-------	3.0903e-15	+------
ACAA2	0.00027	+++++++	cg21469505	5.69	6.2e-09	24	3	1.77828e-191	-------	6.45654e-09	-------
P2RX5	8.3e-08	-------	cg02212339	-6.68	1.2e-11	250	5	9.77237e-13	+++++-+	9.12011e-80	-------
RASGRP3	9.8e-05	-+---++	cg12210094	-2.86	0.0021	52	0	1.38038e-09	------+	0.0011749	+++++--
PRPSAP2	0.00012	-------	cg21495715	-3.72	0.0001	63	2	1.09648e-09	+------	2.69153e-06	-++++++
HAPLN3	0.00017	+------	cg27059228	-6.2	2.8e-10	110	16	1.41254e-14	--+----	1.23027e-25	+++++++
DUSP3	5.2e-09	+++++-+	cg01512089	6.36	1e-10	209	12	4.7863e-30	-------	1.8197e-14	-------
HNRNPM	2.2e-05	+-----+	cg02319986	-5.91	1.7e-09	185	6	1.44544e-10	+----+-	2.88403e-52	-++++++
EIF3D	1.6e-07	+------	cg23441210	-3.05	0.0011	90	0	0.000630957	-----+-	1.23027e-11	+++++++
JAKMIP1	0.75	--+-++-	cg20793532	1.97	0.024	143	0	0.00691831	+------	0.00380189	-------
RAB31	1.8e-05	++++++-	cg27298007	8.2	1.2e-16	55	2	1.69824e-28	+----+-	3.31131e-34	-------
TRAT1	6.7e-07	-------	cg19400179	-4.41	5.1e-06	27	2	1.25893e-08	-++++++	2.75423e-12	+--+---
CMSS1	0.0012	---+-+-	cg23528247	-5.91	1.7e-09	140	9	5.88844e-12	+----+-	1.09648e-30	+++++++
LUC7L	7.4e-05	-------	cg03363565	-5.71	5.6e-09	264	9	1.86209e-14	+----+-	1.04713e-17	+-+-++-
DDX21	1.3e-11	-------	cg24417845	-5.21	9.2e-08	87	3	2.63027e-48	-------	2.34423e-08	-++++++
DNMT3A	0.031	-------	cg15302376	-3.62	0.00015	150	1	1.77828e-42	+++++++	0.000177828	------+
ZFAND1	1.9e-06	-------	cg18584012	-3.91	4.7e-05	63	2	7.58578e-08	-------	1.28825e-08	++++++-
LRRC8C	0.0017	-----?-	cg04550950	-4.81	7.6e-07	90	5	1.04713e-18	-----?-	9.77237e-09	+++++?+
PLAC8	3e-08	---+--+	cg03321813	-5.25	7.8e-08	99	3	1.04713e-12	-------	9.12011e-15	--+-+++
CD151	1.9e-05	-++++++	cg22009923	7.69	7.5e-15	537	9	3.16228e-18	-------	2.5704e-60	-------
ABCB1	0.021	+--+---	cg17326451	-3.38	0.00036	74	1	1.58489e-79	-------	0.000588844	-++-+++
SLC1A7	1.5e-07	-++++?+	cg03601886	8.29	5.7e-17	133	16	1.90546e-21	-----?-	4.0738e-64	-----?-
CAST	6e-06	-+++++-	cg08175413	5.09	1.8e-07	105	5	6.45654e-44	-------	4.46684e-08	-+-----
SGPL1	8.3e-06	-++++++	cg05983405	3.16	0.00079	73	0	8.31764e-09	-----+-	0.000158489	+------
RAB37	0.00029	++++-++	cg06289802	6.49	4.4e-11	261	13	1.47911e-34	-------	2.0893e-14	-------
MRPL24	9.1e-08	-----?-	cg12126706	-6.38	9e-11	281	12	5.88844e-40	-----?-	3.38844e-13	+++-+?+
ID2	0.015	++++---	cg16345795	9.64	2.8e-22	109	18	1.1749e-30	+++++++	1.8197e-69	+++++++
TIMD4	0.0009	----??-	cg00510689	-2.82	0.0024	42	0	4.0738e-06	++++??+	0.000354813	+---??-
FGL2	5.4e-07	+++++++	cg21254135	7.17	3.9e-13	25	3	9.54993e-40	+++++++	1.41254e-17	+++++++
PVRIG	8.5e-10	+-----+	cg03121834	-8.68	2.1e-18	235	18	3.89045e-22	-------	1.28825e-85	-++++++
GLT25D2	0.006	-++++?+	cg27177158	5.44	2.7e-08	66	2	4.0738e-28	+++++?+	3.80189e-10	+++++?+
PADI4	3.7e-06	-++++?+	cg07100542	7.36	9.2e-14	140	13	3.38844e-55	-----?-	7.4131e-17	+----?-
NXT1	6.7e-10	-----+-	cg24165121	-6.19	3e-10	71	1	6.45654e-32	-------	3.23594e-13	+++++++
C7orf23	1e-11	-------	cg06824394	-3.24	0.00059	73	1	2.0893e-07	-++++++	3.23594e-05	-------
MYOF	1.9e-05	++-++++	cg14428166	3.75	8.9e-05	144	1	7.4131e-05	++-----	7.58578e-31	-------
CFLAR	1.8e-06	-++++-+	cg08267148	4.52	3.1e-06	102	1	2.63027e-64	-------	2.69153e-06	+------
DUSP5	6.5e-06	++-++++	cg03290131	10.88	7e-28	107	12	4.7863e-85	-------	3.16228e-39	-------
THEM6	4.2e-10	-------	cg06894628	-5.25	7.5e-08	198	3	6.45654e-14	++-++++	1.77828e-13	------+
S1PR5	5.3e-09	+++++-+	cg21494776	13.31	1.1e-40	312	42	6.91831e-49	+++++++	1.65959e-215	+++++++
CD97	4.5e-10	+++++++	cg25685510	7.02	1.1e-12	170	5	5.37032e-20	-------	8.70964e-28	-------
F13A1	6.2e-07	-+++++-	cg06366374	4.44	4.4e-06	83	2	3.54813e-22	--+----	5.7544e-07	-------
C1orf109	0.00062	-----?-	cg13100137	-5.4	3.4e-08	204	1	5.88844e-57	-----?-	9.54993e-09	+++++?-
PAQR4	2.2e-08	-++++++	cg26494929	4.06	2.4e-05	401	2	5.24807e-33	+++++++	1.58489e-05	+++++++
NACC2	4.6e-14	+++++++	cg08100069	6.49	4.4e-11	217	14	3.0903e-33	-------	1.28825e-14	------+
PLEKHB1	0.0086	+---++-	cg02201052	-7.33	1.2e-13	85	11	7.07946e-24	-------	1.31826e-26	+++++++
MRPS26	6.6e-07	-------	cg26130864	-5.39	3.6e-08	175	10	1.41254e-10	-----+-	3.31131e-23	+++++++
EEF1B2	1.2e-07	-------	cg20241256	-2.7	0.0035	70	0	9.33254e-26	+++++++	0.00512861	----+--
SRBD1	0.002	++++-+-	cg25570222	2.82	0.0024	78	0	0.00190546	+------	1.31826e-11	-------
CXCR7	0.0002	+-----+	cg22393213	-3.44	0.00029	47	2	1.09648e-13	-------	0.000107152	-++++++
LCK	0.00054	---???-	cg17223520	-7.4	6.6e-14	216	7	1.09648e-22	+++???+	1.28825e-29	---???-
SEPHS1	8.9e-12	-------	cg01283625	-6.07	6.5e-10	109	3	2.75423e-18	+----+-	3.0903e-17	-++++++
CLEC2D	1.9e-12	-------	cg12810837	-6.34	1.2e-10	43	5	2.95121e-14	-++++++	1.65959e-30	+------
TPP2	0.00021	+--?---	cg07951201	-3.02	0.0012	88	0	1.25893e-08	+-+?---	0.000354813	-++?+++
APRT	8.1e-08	-------	cg02610723	-8.47	1.2e-17	471	32	3.23594e-112	-------	6.30957e-20	++++++-
SERPINB1	1.6e-05	+-+++++	cg01137047	8.39	2.4e-17	156	13	3.01995e-76	-------	4.67735e-21	-------
QSOX2	5.9e-11	-------	cg13567403	-5.52	1.7e-08	251	9	8.31764e-36	-------	7.58578e-10	+-+++++
SESTD1	0.45	-++?--+	cg01231381	3.38	0.00037	22	1	6.60693e-05	++-?-+-	2.34423e-10	---?---
DIAPH1	2e-05	+++-+++	cg17016922	6.17	3.5e-10	358	10	8.31764e-32	-------	4.2658e-13	-------
RAB27A	0.042	++++--+	cg10936230	4.53	3e-06	64	3	1.28825e-21	-------	2.69153e-07	-+----+
USP47	0.0022	-------	cg03821121	-5.42	3e-08	89	4	2.23872e-15	-----+-	1.09648e-13	+++++++
THOC1	0.0019	-------	cg12944017	-1.29	0.099	37	0	0.0239883	+-+---+	0.11749	++-++-+
RPAP2	0.00015	-----?-	cg07805029	-4.14	1.8e-05	97	3	1.94984e-25	-----?-	6.45654e-06	-++-+?-
MXRA7	4.3e-05	+++++++	cg20690125	9.97	1e-23	245	45	9.12011e-45	+++++++	1.41254e-45	+++++++
TRAPPC6A	0.00015	+----+-	cg01027411	-8.2	1.2e-16	227	7	5.24807e-78	-------	7.07946e-20	+++++++
EML4	4.4e-09	+------	cg02679503	-6.14	4e-10	108	9	1.07152e-42	+++++++	6.30957e-12	++-----
ZNF573	3.7e-07	-------	cg14919260	-2.5	0.0062	90	0	2.5704e-06	-------	0.00316228	++++-+-
HLTF	0.00027	-------	cg20215476	-5.27	6.8e-08	82	4	1.14815e-22	-------	4.0738e-10	--+++++
ZNF827	0.0023	++?----	cg07091220	-5.3	5.9e-08	78	5	7.94328e-19	--?--+-	3.89045e-11	++?-+++
CREB3L2	0.0077	++-++++	cg02113214	5.49	2e-08	70	13	9.77237e-25	--+----	7.94328e-11	-------
PLAUR	2.2e-09	+++++++	cg25750408	4.39	5.7e-06	203	3	1.69824e-06	++---+-	3.71535e-28	---+---
LAMP5	0.0011	--+----	cg17368808	-2.87	0.0021	22	1	1.23027e-65	+++++++	0.00363078	+--++--
MRPS31	7.5e-10	-------	cg18368845	-6.34	1.1e-10	81	4	2.75423e-23	+++++++	1.8197e-16	------+
TNFAIP8	1.4e-11	-------	cg01057573	-4.17	1.5e-05	64	1	3.63078e-07	+----+-	3.98107e-13	+++++++
ITGAL	8.2e-06	+++++++	cg16519923	9.16	2.5e-20	292	26	6.91831e-26	--+----	1.12202e-77	-------
LILRA5	5.5e-10	+++++++	cg21073459	7.32	1.3e-13	184	10	2.04174e-18	-----+-	1.62181e-40	+--+---
FKBP4	5.7e-05	-----++	cg05824594	-5.02	2.6e-07	128	6	1.99526e-16	+------	2.39883e-10	+++-+++
TBXAS1	5.6e-08	+++++-+	cg15812586	7.91	1.2e-15	119	8	1.38038e-33	-------	1.12202e-25	+------
ARHGAP19	1e-05	+++++++	cg12182708	6.19	3e-10	143	6	1.77828e-16	-------	6.30957e-21	---+--+
LYRM4	0.0028	+---++-	cg11935248	-5.35	4.5e-08	86	2	1.1749e-40	-------	5.37032e-09	+-+++++
CYFIP1	2.2e-09	+++++++	cg06099188	3.46	0.00027	110	2	4.89779e-07	+++++++	1.77828e-06	-++++++
DIRC2	1.9e-08	+++++++	cg02519879	6.27	1.8e-10	142	9	5.62341e-19	+++++++	1.04713e-18	+++++++
ABCC3	0.00028	-++++++	cg20807852	5.12	1.5e-07	258	2	9.12011e-17	+------	7.58578e-11	-------
IGHV5-78	1.7e-05	----?++	cg07929646	-3.46	0.00027	10	2	2.29087e-08	----?--	1.09648e-05	++++?+-
BIN1	2e-09	+------	cg06021088	-8.63	3e-18	106	8	7.4131e-29	-------	2.04174e-42	+++++++
APOBEC3C	0.00019	+++++++	cg05007163	6.85	3.7e-12	102	12	2.18776e-53	-------	1.99526e-14	-------
AUTS2	7.1e-05	+-----+	cg00834988	-4.92	4.4e-07	97	4	1.94984e-09	-------	9.12011e-18	+++++++
ATP5L	0.1	----+--	cg15880738	-3.43	0.0003	185	0	1.77828e-14	-++++++	0.000125893	+--+---
NDFIP1	7.8e-05	-------	cg00060800	-3.88	5.2e-05	135	4	1.20226e-15	-------	9.12011e-06	+++-++-
ITGAM	0.029	+++-+++	cg04742550	9.43	2e-21	296	18	8.51138e-43	-------	1.20226e-38	-------
GYG1	3.9e-06	+++++++	cg20215476	7.29	1.5e-13	77	6	4.16869e-23	-------	4.46684e-27	-------
42248	0.019	+--?-++	cg26843872	-8.98	1.4e-19	204	8	1.12202e-28	---?---	1.62181e-52	+++?+++
DPYSL2	0.0068	+-+++++	cg01862311	3.5	0.00024	110	1	5.49541e-36	-------	0.000269153	-+-----
RPL36	5.8e-06	+----+-	cg03551243	-7.79	3.3e-15	201	6	1.86209e-50	-------	6.45654e-20	+++++++
SALL2	8.7e-09	-------	cg12774429	-4.13	1.8e-05	97	1	1.34896e-06	+----+-	1.47911e-15	+++++++
CD5	5.7e-06	+----+-	cg21971799	-10.08	3.5e-24	190	24	1.51356e-35	-----+-	4.7863e-66	+++++++
EDARADD	0.00024	+++++?+	cg09809672	5.34	4.7e-08	106	5	8.51138e-232	-----?-	6.30957e-08	-----?+
ADAM17	0.15	-++--++	cg25739938	4.29	8.8e-06	104	4	9.12011e-08	+----+-	5.24807e-13	-------
ZNF239	3.3e-08	------+	cg22992966	-4.04	2.7e-05	151	2	5.24807e-10	-------	1.07152e-07	+++++++
ORC5	4.9e-07	------+	cg05488770	-1.83	0.034	31	0	1.77828e-10	+++++++	0.0562341	+----++
MRPS18B	2.4e-08	-----++	cg14753356	-8.26	7.3e-17	724	35	8.12831e-79	-------	3.80189e-20	+++++++
CCT7	6.3e-07	+----+-	cg18984211	-6.25	2.1e-10	130	5	8.51138e-46	------+	3.46737e-12	+++++++
C12orf65	1.3e-05	-----+-	cg01687878	-7.33	1.1e-13	154	15	3.31131e-40	+++++++	1.41254e-18	-------
MSH6	1.2e-05	-----+-	cg27024992	-3.52	0.00022	76	1	8.51138e-10	+------	1.77828e-05	+++++++
RNMT	0.00048	+------	cg06883868	-8.09	3.1e-16	59	8	3.54813e-30	-------	2.13796e-30	-++++++
ITM2A	4.8e-07	-?-----	cg00072799	-2.75	0.003	9	2	3.23594e-06	-?-+---	0.000676083	-?+-++-
PPP1R3E	2.8e-07	-------	cg09834049	-9.36	3.9e-21	196	26	2.29087e-70	-------	2.88403e-28	+++++++
TSPYL2	0.088	+?--++-	cg17959821	-6.06	7e-10	101	4	2.23872e-28	-?-----	4.46684e-13	-?+++++
NET1	3.6e-06	-------	cg25310700	-7.75	4.8e-15	104	15	2.63027e-24	--+----	6.60693e-33	-++++++
IGIP	7.9e-06	-------	cg00450651	-7.06	8e-13	138	4	4.7863e-41	-------	9.54993e-17	+++-+++
CXCL16	1.4e-10	+++++++	cg23123250	8.82	5.6e-19	273	15	7.07946e-32	-------	1.07152e-40	-------
PPAN	0.056	+-----+	cg06655349	-4.4	5.5e-06	231	2	5.37032e-11	-------	3.0903e-09	+++-+++
PLEKHF1	0.00027	-++++-+	cg14773694	9.99	8e-24	98	25	1.23027e-40	-------	2.13796e-51	-------
TOMM20	1e-07	-----?-	cg05926640	-6.61	2e-11	95	6	2.75423e-32	-----?-	1.62181e-15	+++++?+
RCN2	2.8e-07	+------	cg10577241	-5.35	4.4e-08	62	4	7.4131e-26	-++++++	5.24807e-10	-------
UBE2F	8.1e-06	-++++++	cg20002901	3.32	0.00045	205	0	1.1749e-23	-------	0.000436516	-----+-
RPS20	8.8e-06	-----+-	cg23139584	-7.09	6.8e-13	82	2	1.20226e-32	+------	1.07152e-18	++++++-
PNN	6.8e-11	-------	cg13277939	-3.71	0.0001	61	2	6.45654e-08	+------	3.38844e-07	+++-++-
C12orf75	0.088	++-+?-+	cg14918927	4.47	4e-06	75	6	2.63027e-06	++++?+-	2.29087e-47	++++?++
ADCY9	0.021	++-+?++	cg10123654	6.89	2.8e-12	237	5	1.34896e-41	----?--	1.20226e-15	----?--
NUP88	8.3e-08	------+	cg19060895	-3.73	9.8e-05	109	2	5.01187e-05	+----+-	4.0738e-21	+-+++++
FAM126B	0.0033	-++++--	cg08267148	4.78	8.7e-07	134	1	2.63027e-64	-------	6.16595e-07	++----+
LIG1	3.8e-07	+------	cg24030173	-6.26	2e-10	134	6	1.41254e-13	-------	7.4131e-32	+++++++
VNN1	0.021	-++++-+	cg24964103	6.33	1.2e-10	82	3	6.76083e-11	+------	4.57088e-147	-------
CPM	0.0032	++++++-	cg02266731	3.62	0.00015	61	1	2.88403e-27	-------	0.000120226	+------
ADAMTSL4	0.081	+++++?+	cg14037218	4.53	3e-06	128	2	5.7544e-15	-----?+	2.69153e-08	-----?-
ADHFE1	0.022	++-+++-	cg00007076	8.08	3.3e-16	104	8	1.99526e-40	-------	2.88403e-24	------+
WDFY2	2e-05	++++++-	cg26776551	4.97	3.4e-07	103	3	1.09648e-11	-----+-	3.38844e-13	+------
C22orf32	4.6e-08	-------	cg26581503	-7.61	1.4e-14	166	6	4.16869e-37	-------	2.23872e-21	+-+++++
AGFG1	0.026	-+++--+	cg07050827	2.46	0.007	48	0	4.0738e-08	-------	0.0060256	+-----+
TRMT5	0.0047	--++---	cg00789960	-3.65	0.00013	51	1	8.91251e-06	+--+-+-	1.31826e-10	+++++++
GRAMD3	0.084	+--++--	cg02730804	-6.04	7.6e-10	52	1	1.44544e-46	+++++++	2.69153e-11	-------
LUC7L3	1.5e-06	-------	cg20433386	-3.7	0.00011	232	1	7.58578e-42	-------	0.00011749	+++++++
KLF4	6.2e-06	+++++++	cg13514049	3.98	3.4e-05	34	1	2.5704e-28	-------	1.94984e-05	-+-----
SNRPF	7.8e-07	-------	cg22491680	-4.26	1e-05	85	1	2.88403e-06	++---+-	5.12861e-25	+++-+++
LOXL3	0.0054	++++-++	cg22989958	4.47	3.9e-06	242	4	5.12861e-08	+----+-	5.37032e-15	-------
PARM1	3.3e-06	-----+-	cg17757055	-2.2	0.014	27	0	1.58489e-09	++++++-	0.018197	----+++
UBAP2	0.11	+--?+--	cg01928779	-3.12	0.0009	36	1	6.45654e-08	---?-++	0.000131826	+++?+++
PLXDC2	3.6e-06	-++++-+	cg20130744	4.85	6.1e-07	29	1	6.60693e-09	+------	8.51138e-19	-------
DEFA4	1.7e-07	-++++++	cg07089660	3.43	0.0003	60	2	2.04174e-10	+------	4.57088e-05	------+
CYP1B1	0.00031	+-++++-	cg27141474	6.02	8.9e-10	75	4	6.91831e-13	+------	2.81838e-28	-------
PCBD1	0.00017	+++++++	cg02598564	5.23	8.4e-08	56	2	9.77237e-26	-------	1.58489e-09	-------
PGD	2.6e-05	+++++?+	cg06829969	6.14	4e-10	187	12	3.01995e-14	+----?-	1.44544e-25	---+-?-
WDR74	2.7e-07	-------	cg21702188	-6.68	1.2e-11	361	13	6.30957e-15	+----+-	1.7378e-38	+-+-+++
HNRNPH3	1e-05	------?	ch.10.69843199R	-1.3	0.097	96	0	0.00831764	--+---?	0.134896	-++++-?
PPAPDC1B	0.00011	-----+-	cg23782083	-4.97	3.3e-07	138	5	3.80189e-43	-------	9.77237e-08	+-+-+++
NFKB1	0.0068	+-??+--	cg15409712	-3.73	9.6e-05	77	2	1.8197e-13	--??---	1.51356e-05	++??+++
YIPF1	5.6e-07	+++++?+	cg21785067	6.61	1.9e-11	103	7	4.0738e-18	+----?-	1.94984e-24	-----?-
NSUN6	0.0062	------+	cg17512380	-2.45	0.0072	51	0	3.38844e-21	+++++++	0.0112202	---+--+
CD300C	9.5e-05	+++++++	cg03533256	5.66	7.8e-09	169	11	7.58578e-11	+------	3.01995e-30	-------
NCEH1	0.011	-+++++-	cg22209929	3.1	0.00095	50	1	2.18776e-08	-+-----	0.000190546	-----+-
CXCR6	0.0024	------+	cg08450017	-5.21	9.5e-08	77	4	3.71535e-16	+++++++	1.25893e-11	+--+---
S100A8	3.7e-06	++-++?+	cg22700686	7.04	9.8e-13	138	17	2.23872e-38	-----?-	5.12861e-17	-----?-
C21orf7	0.0084	---?---	cg00002080	-2.57	0.0051	72	0	4.67735e-21	---?---	0.00758578	+++?+-+
NARG2	0.019	----??+	cg02404349	-1.58	0.057	71	0	1.14815e-14	++++??+	0.107152	+--+??-
PEBP1	0.00058	---?-+-	cg01785706	-6.35	1.1e-10	84	3	2.75423e-13	+++?+++	1.41254e-37	---?---
42066	7.1e-06	---?-+-	cg04284063	-4.43	4.7e-06	82	4	8.91251e-18	---?--+	2.34423e-07	+++?+++
NKRF	0.00018	+?-----	cg07859138	-4.43	4.7e-06	122	4	4.89779e-09	+?-----	1.14815e-11	-?++++-
C21orf2	5e-06	+------	cg23312431	-6.1	5.2e-10	179	4	7.4131e-14	-------	5.01187e-26	+-+-++-
ST13	4.4e-05	-------	cg23558213	-2.66	0.0039	75	0	5.24807e-24	+------	0.00588844	+++++-+
LINC00260	1.1e-05	++++++-	cg00762397	6.08	5.9e-10	86	5	5.62341e-40	-------	7.4131e-12	-------
NAP1L1	3.8e-06	+----++	cg17130457	-5.23	8.4e-08	52	3	1.58489e-26	-----+-	1.94984e-09	-++++++
TLR10	8.6e-07	-----++	cg21199922	-5.38	3.7e-08	62	2	4.36516e-35	-------	2.29087e-09	+++++++
HNRNPA0	7e-12	-------	cg09530650	-5.08	1.9e-07	50	4	1.41254e-08	-----+-	2.51189e-30	+++++++
B3GALT2	0.96	-++-+?-	cg02673436	1.52	0.064	63	0	2.81838e-05	+----?+	0.102329	+--+-?+
RPUSD4	8e-11	-------	cg02052726	-9.14	3.1e-20	132	6	4.57088e-29	+------	1.38038e-56	+++++++
CECR5	2.8e-12	-------	cg01731685	-3.53	0.00021	84	2	1.20226e-22	-------	0.000154882	+-+-++-
DDX31	0.0098	-------	cg14283140	-3.5	0.00023	91	1	1.12202e-08	+++++-+	9.33254e-06	-------
MST4	9.7e-05	-?---+-	cg03073000	-1.34	0.091	39	0	0.120226	+?--++-	0.00954993	-?+-++-
BYSL	3e-05	+-----+	cg00975876	-3.96	3.8e-05	160	5	3.46737e-21	-------	1.31826e-05	-++++++
TAGAP	0.0025	-++++++	cg05915362	2.92	0.0018	98	0	3.23594e-06	-++-+++	0.00018197	+-++++-
TIMM9	0.00037	+-----+	cg02078710	-5.05	2.2e-07	96	4	3.01995e-10	+++++++	2.88403e-17	-------
PRMT6	6.9e-08	-----?-	cg00944433	-3.73	9.4e-05	31	1	7.94328e-05	-+---?-	3.63078e-31	+++++?+
EPHA4	5e-07	+------	cg25822369	-3	0.0014	41	0	1.20226e-06	--+----	0.000141254	+++++++
NA	0.08	????+??	NA	4.5	3.4e-06	509	3	4.67735e-21	????-??	3.0903e-07	????-??
EMP1	0.00024	++-++++	cg21490635	2.01	0.022	68	0	2.29087e-30	-------	0.040738	------+
RDH14	1.7e-10	-------	cg23585251	-1.37	0.085	36	0	0.0354813	++-----	0.0707946	+-+++++
CNOT7	2.1e-07	-------	cg17090611	-4.73	1.1e-06	61	1	1.94984e-11	-----+-	2.69153e-11	+++-+++
TSPO	1.1e-08	+++++++	cg25347941	5.28	6.4e-08	116	4	1.09648e-45	-------	1.25893e-08	+--+---
RPS14	3.1e-05	-------	cg05004855	-9.29	7.5e-21	170	19	1.28825e-42	-------	9.77237e-37	+++++++
TCTA	0.0053	++++-+-	cg08226300	1.96	0.025	155	0	0.00030903	---+--+	0.0194984	----+++
FEZ1	0.00011	+++++++	cg21565130	5.38	3.8e-08	104	14	1.69824e-38	+++++++	3.46737e-09	++++++-
LINC00324	0.00078	+++++++	cg08116113	4	3.2e-05	313	1	5.49541e-46	-------	3.0903e-05	+------
TUT1	0.0011	+-----+	cg21702188	-6.08	6e-10	359	7	1.25893e-14	+----+-	4.7863e-23	+++++++
WBP1L	7.5e-09	+++++++	cg00957665	4.64	1.7e-06	138	2	1.09648e-68	-------	1.47911e-06	-------
EIF2AK3	5.1e-06	------+	cg04928670	-3.06	0.0011	69	0	6.0256e-65	-------	0.00186209	-+++++-
KDSR	0.15	--??-+-	cg01056135	-6.27	1.8e-10	77	2	3.46737e-21	--??---	5.12861e-17	++??++-
SFXN2	1.9e-05	----?--	cg18661379	-2.82	0.0024	132	0	3.0903e-13	----?--	0.00223872	-++-?++
FARSB	0.0082	----?-+	cg25947773	-1.51	0.066	59	0	0.0501187	----?--	0.0186209	++++?+-
GALNT10	1.5e-05	+++++++	cg13924807	7.77	3.8e-15	142	24	1.54882e-23	-------	4.46684e-35	-------
PIGN	5.7e-05	+------	cg16174779	-2.21	0.014	45	0	1.77828e-19	-------	0.0229087	-++-+++
ATP5G2	7.3e-05	------+	cg03998264	-7.12	5.4e-13	146	2	4.46684e-17	-----+-	5.12861e-41	++++++-
MAF	1.2e-07	++++++-	cg10405075	7.47	4.1e-14	44	11	5.49541e-38	-------	5.01187e-20	-------
ANXA5	0.0013	+++++++	cg03248158	2.43	0.0075	85	0	1.04713e-20	+++++++	0.011749	++++++-
ZNF470	0.0055	+---+--	cg26982279	-3.88	5.2e-05	128	5	1.41254e-13	++++++-	5.12861e-06	-------
TCL1A	3.3e-05	---?-+-	cg23919111	-6.19	3e-10	73	5	3.71535e-93	---?---	8.51138e-11	+++?+++
TFAM	1.9e-08	-------	cg25604616	-2.06	0.02	64	0	0.00389045	-+---++	0.00331131	++++++-
VAV3	0.73	+++--?+	cg12727462	-0.66	0.25	45	0	0.0933254	+-+--?-	0.467735	+-+++?+
ZMYND19	0.00086	-------	cg13704911	-4.97	3.4e-07	193	3	1.94984e-20	-------	4.0738e-09	+-++++-
LAIR2	0.14	-+-++++	cg01449341	5.96	1.2e-09	98	5	3.80189e-18	------+	2.34423e-16	-------
VIPR1	0.00051	+---+--	cg03995361	-7.59	1.6e-14	139	20	8.70964e-26	-------	4.89779e-28	+++++++
SOX13	2.8e-05	+++?+?+	cg14218629	9.95	1.2e-23	126	28	9.33254e-45	--+?-?-	3.16228e-45	---?-?-
SLC9A9	2.1e-06	+++++++	cg19955019	3.25	0.00058	75	1	1.28825e-19	-------	0.000501187	-+-----
WDR89	0.18	----??-	cg22884674	-1.36	0.086	57	0	0.074131	---+??-	0.0338844	++++??+
NGDN	3e-06	-------	cg22912331	-5.5	1.9e-08	182	4	3.38844e-29	-------	2.63027e-10	+-+-+++
CTPS2	0.0014	-?-----	cg03426344	-2.27	0.012	92	0	3.0903e-08	-?----+	0.0131826	+?+++--
POLR3H	0.015	---?-+-	cg01001791	-5.28	6.4e-08	154	2	2.45471e-14	---?---	2.34423e-13	-++?++-
ZBED5	3.6e-06	+--?--+	cg26262049	-5.2	1e-07	82	3	5.88844e-46	---?---	2.39883e-08	+++?++-
UBE2D2	0.0028	----++-	cg18446110	-3.41	0.00032	269	0	8.51138e-11	+------	5.88844e-05	+++-+++
DOLPP1	0.0076	-------	cg04653308	-4.63	1.9e-06	110	3	3.63078e-11	+----+-	9.77237e-11	-++++++
TSR1	0.013	---+---	cg06568880	-6.49	4.4e-11	119	7	3.01995e-52	+++++++	7.4131e-13	-------
STX6	0.00047	+++++?+	cg01441127	3.68	0.00012	90	3	1.25893e-14	-----?-	2.81838e-05	-+---?-
MCCC1	7.6e-10	---?---	cg15035421	-5.26	7.2e-08	81	4	1.54882e-12	+++?+++	3.38844e-15	---?---
SEL1L3	1.5e-10	-----+-	cg04349839	-6.11	4.9e-10	71	1	6.60693e-12	-+-----	4.46684e-41	-++++++
TMEM42	2.9e-08	-------	cg10324158	-7.38	7.7e-14	137	6	2.69153e-34	-------	1.86209e-20	+++++++
CLEC4E	2.5e-06	-++++-+	cg19747195	7.7	6.8e-15	47	4	3.80189e-31	-------	7.76247e-25	-------
ST6GALNAC6	0.055	++-++++	cg13939204	8.17	1.5e-16	163	15	6.0256e-28	-------	1.41254e-34	-------
PARP9	2.6e-08	+++++++	cg14664412	5.6	1.1e-08	108	6	1.28825e-11	-------	1.99526e-23	---+---
TIMP1	5.7e-08	+?+++++	cg10709704	1.74	0.041	113	0	0.000549541	+?+++++	0.0436516	-?++-++
KLHL34	0.013	-?-+-?-	cg21655480	-3.25	0.00058	50	1	1.44544e-05	+?+++?-	9.77237e-07	-?---?+
NA	0.022	????+??	NA	4.45	4.2e-06	352	7	9.12011e-15	????+??	5.24807e-08	????+??
SH3BP2	0.0011	-+++-++	cg03032552	3.28	0.00051	170	0	2.88403e-07	+-----+	1.94984e-05	------+
CLIC1	1.4e-06	++-++++	cg09037630	9.05	7.4e-20	1506	34	1.09648e-48	-------	1.41254e-30	-------
VRK1	7.2e-05	-------	cg14404842	-1.62	0.052	62	0	0.0707946	-+++-++	0.00020893	++----+
S100A12	1.2e-05	+++++?+	cg22700686	7.7	7.1e-15	115	17	2.23872e-38	-----?-	1.12202e-21	-----?-
GNG2	0.83	++++-++	cg25584474	5.84	2.7e-09	73	8	1.58489e-19	--+---+	2.13796e-14	-------
FAM53B	0.0026	++++-++	cg18593374	6.97	1.6e-12	165	22	1.69824e-24	-------	1.62181e-21	-------
QPCT	0.00043	+++++-+	cg19190900	7.63	1.1e-14	70	5	2.29087e-19	+------	3.71535e-47	-------
DAP3	2.3e-10	-------	cg13921921	-9.67	2e-22	104	8	2.29087e-66	-------	1.34896e-31	++++++-
NA	0.29	????-??	NA	-3.58	0.00017	175	1	6.60693e-09	????-??	5.37032e-06	????+??
HIST1H3H	0.0025	-++?---	cg01247537	-1.61	0.054	173	0	0.0724436	+--?++-	0.000346737	+--?---
NA	0.71	????-??	NA	-2.39	0.0085	123	0	0.00144544	????-??	0.000323594	????+??
SH3BGRL3	8.5e-05	++++-?+	cg04489573	4.79	8.2e-07	227	5	1.62181e-38	-----?-	2.51189e-07	-----?+
KIAA0319L	8.2e-09	++++??+	cg10959672	4.6	2.2e-06	126	4	9.33254e-11	++++??+	6.91831e-11	-+++??+
NSG1	0.00016	-----+-	cg08179817	-8.3	5.1e-17	103	4	1.28825e-48	-------	7.07946e-24	+++++++
BNC2	0.1	++++??-	cg07941680	1.35	0.088	24	0	0.000851138	++++??+	0.138038	++-+??+
NLRP12	0.00015	+++++-+	cg22337438	5.79	3.5e-09	209	2	1.34896e-12	+------	9.77237e-24	+------
PIK3CG	1.4e-05	+++++++	cg10691109	2.06	0.02	56	0	1.69824e-82	-------	0.0380189	-------
C3orf62	5.1e-05	-+++++-	cg05557266	7.81	2.8e-15	202	6	5.37032e-26	-------	3.01995e-31	+------
THBS1	3.4e-05	-++++++	cg17744835	2.73	0.0032	72	0	6.0256e-18	-------	0.0040738	----+--
RNMTL1	0.0048	---+--+	cg09245003	-3.17	0.00077	243	0	0.00042658	++---+-	4.16869e-13	+-+++++
FUT8	0.0029	------+	cg21221767	-2.89	0.0019	37	0	0.000269153	+++-+-+	2.04174e-06	+--+---
DGKG	0.066	-+-+?++	cg00434119	2.45	0.0071	112	0	0.00147911	+---?--	0.000120226	----?--
NAA25	0.19	--?----	cg19848940	-4.41	5.2e-06	87	2	1.04713e-205	--?----	8.31764e-06	++?++++
SLC22A4	2.2e-07	+++++-+	cg13948857	11.22	1.5e-29	134	12	9.54993e-54	-------	4.16869e-60	-------
DENND1B_	1.4e-06	-++++?-	cg05128414	4.74	1.1e-06	80	5	9.54993e-41	+++++?+	3.98107e-07	+++++?+
BCL9	1.3e-07	-----?-	cg07600998	-5.98	1.1e-09	51	6	1.20226e-22	-----?-	4.16869e-14	+++++?+
APLP2	0.00024	+++++++	cg27255275	6.22	2.5e-10	151	8	2.88403e-14	-----+-	3.01995e-27	+--+---
FLVCR2	5.7e-06	+++++++	cg26344619	4.25	1.1e-05	82	3	5.01187e-13	-----+-	1.51356e-07	+-----+
VOPP1	0.08	++++--+	cg05170183	5.87	2.1e-09	80	10	1.99526e-18	------+	2.34423e-15	-------
PTPLAD1	3.6e-12	-------	cg01704999	-5.2	1e-07	144	2	5.37032e-11	+----+-	1.51356e-17	+++++++
DYSF	0.00012	++?-+-+	cg21852792	6.35	1.1e-10	96	1	5.88844e-12	+-?--+-	4.7863e-61	--?----
CLPP	0.026	--+----	cg11355029	-4.87	5.5e-07	171	3	2.88403e-14	+----+-	2.13796e-10	+++++++
RASSF4	1.8e-06	-++++++	cg11753018	4.08	2.2e-05	93	2	5.62341e-30	+------	1.20226e-05	+----+-
CDC14B	5.5e-09	+++++++	cg14276584	6.06	6.9e-10	65	4	1.28825e-35	+++++++	4.16869e-12	+++++++
ZNF385A	9e-08	+++++++	cg12962778	5.83	2.8e-09	190	9	1.69824e-17	+------	1.23027e-15	-------
ERCC6L2	0.083	+------	cg05005332	-1.38	0.084	57	0	0.000104713	-++---+	0.141254	+-++++-
TMEM220	0.36	--++?--	cg13337413	-3.63	0.00014	71	1	1.07152e-11	----?--	1.77828e-05	++++?++
CUTA	7.6e-08	-------	ch.6.33611621F	-9.78	6.8e-23	1264	40	6.60693e-128	-------	9.54993e-27	+++++++
MARCO	0.006	++-++++	cg16849609	2.33	0.01	142	0	2.95121e-19	-+++++-	0.0158489	+++++-+
DLGAP4	7e-06	+++++++	cg12992443	2.94	0.0016	133	0	6.76083e-12	--+----	0.00112202	--+----
UTP14A	0.0012	-?-?---	cg16244634	-4.63	1.8e-06	163	4	7.07946e-32	-?-?---	4.7863e-07	-?+?+++
AKIRIN2	0.011	+++++++	cg04837020	2.6	0.0047	41	0	0.000154882	--+----	0.000338844	-+-+---
NOP56	3.2e-06	-------	cg23904377	-5.45	2.5e-08	149	4	1.28825e-22	-----+-	5.12861e-11	+++++++
TRIM69	1.4e-05	++-++++	cg05439368	9.39	3.1e-21	56	7	6.16595e-60	-------	1.86209e-30	-------
EXOSC2	3.7e-09	-------	cg01120874	-5.6	1.1e-08	117	2	6.0256e-25	-------	2.51189e-11	+-+++++
AKAP13	2.6e-07	+++++++	cg12058064	5.39	3.5e-08	105	4	5.37032e-13	-----+-	5.01187e-16	+------
CSF1R	4.9e-07	+++++++	cg12862231	3.34	0.00042	141	0	5.37032e-57	-------	0.000630957	-----+-
ZEB1	0.24	+--??+-	cg01449674	-1.44	0.075	77	0	0.000177828	--+??--	0.11749	+++??+-
PHTF1	0.21	+--++?+	cg01580044	4.14	1.7e-05	92	5	9.54993e-07	+----?-	8.31764e-15	-----?-
IL18BP	1.1e-06	++++++-	cg16385335	11.54	3.9e-31	154	27	5.7544e-152	-------	8.31764e-38	-------
BTN3A1	0.00095	++++--+	cg16519587	5.99	1.1e-09	272	5	4.36516e-38	+++++++	1.34896e-11	+++++++
MS4A1	1.8e-11	-------	cg06806711	-5.2	9.8e-08	49	2	1.7378e-14	+++++++	1.44544e-12	------+
MPHOSPH10	4.6e-08	+------	cg07292606	-3.78	8e-05	157	1	5.7544e-07	-+---+-	8.31764e-09	-++-+++
NOL6	8.6e-07	-------	cg16954458	-1.34	0.089	22	0	0.000134896	+++++++	0.151356	+--++--
HCG27	6.9e-05	-+++++-	cg19456997	6.82	4.4e-12	255	6	5.37032e-27	-------	1.07152e-18	-------
FBXL5	0.0031	-++++--	cg21356631	6.19	3.1e-10	73	4	3.23594e-17	+------	9.12011e-20	---+---
RPL13AP3	1.3e-05	----?+-	cg25576997	-3.97	3.7e-05	39	1	1.25893e-05	----?+-	2.13796e-21	++++?++
NA	0.54	????+??	NA	6.4	7.5e-11	239	9	3.0903e-29	????-??	6.30957e-15	????-??
ADORA2A	3.4e-07	+----+-	cg26354221	-8.46	1.3e-17	117	14	2.69153e-53	+++++++	3.80189e-24	-------
ABR	1.8e-06	+++++++	cg12799029	7.13	5.1e-13	368	5	2.69153e-51	-------	5.88844e-16	-------
DPPA4	0.051	-?-+?-?	cg27326062	-2.08	0.019	34	0	0.00870964	-?++?-?	0.000660693	-?--?-?
ZNF428	0.0014	-------	cg13554818	-4.82	7.2e-07	193	3	2.13796e-09	+------	4.67735e-16	+-+++++
SRSF5	0.00011	-------	cg16565031	-6.74	8.1e-12	121	6	2.63027e-22	-------	8.91251e-21	+++-+++
TNFSF13B	1.6e-09	-++++++	cg09646392	7.88	1.6e-15	40	1	1.44544e-20	-------	4.2658e-50	+------
GCNT1	0.013	++++-+-	cg19282250	2.72	0.0033	17	0	4.46684e-26	--+----	0.00489779	------+
DRAXIN	0.00013	++++??-	cg19095000	4.57	2.4e-06	187	4	9.33254e-34	----??-	7.76247e-07	----??+
RIOK1	0.00027	---?---	cg10471548	-5.4	3.4e-08	105	6	1.14815e-10	---?---	5.7544e-23	+++?+++
DAAM2	0.0067	+++++++	cg14438453	3.87	5.5e-05	61	1	2.45471e-06	+------	1.34896e-11	---+--+
ZNF830	6.6e-10	-------	cg13337740	-2.42	0.0077	80	0	5.12861e-17	-------	0.0114815	+-+++++
BCL6	0.025	+++-+-+	cg10168494	9.32	5.8e-21	80	6	1.7378e-28	-----+-	8.31764e-67	-------
SLC24A6	0.0011	+---+--	cg05157791	-10.55	2.5e-26	216	46	5.7544e-62	-------	1.77828e-42	+++++++
FXR1	9.3e-07	-------	cg08962590	-1.22	0.11	43	0	0.00281838	----+--	0.18197	-+-+--+
AFG3L2	1.1e-07	------+	cg11941929	-1.55	0.06	77	0	0.104713	-+---+-	6.91831e-08	++++++-
MRTO4	0.0083	-----?+	cg21417130	-4.73	1.1e-06	133	4	9.12011e-13	+++++?+	2.75423e-10	+----?-
P2RY10	1e-07	-?---+-	cg15844109	-2.13	0.017	13	0	2.04174e-10	-?+----	0.0239883	+?++--+
KIAA0922	0.0013	----?--	cg01440841	-5.82	2.9e-09	124	25	6.0256e-20	++++?++	4.46684e-14	----?-+
CTSD	5.3e-06	+++++++	cg14600987	6.01	9.5e-10	396	14	1.14815e-21	+------	1.20226e-14	-------
KLF12	1.6e-07	-------	cg12229775	-6.81	4.9e-12	53	5	4.0738e-26	+++++++	5.62341e-19	-------
ANP32B	0.00013	-------	cg14422498	-6.12	4.6e-10	69	4	1.58489e-14	-------	3.38844e-24	+++++++
PNOC	2.3e-07	------+	cg02046475	-7.81	2.8e-15	85	3	6.0256e-19	++-++++	4.57088e-60	-------
AGPAT2	5e-06	+++++++	cg21252105	6.94	1.9e-12	288	17	1.41254e-44	-------	1.31826e-15	---+---
MAK16	2e-07	-------	cg10886225	-3.16	0.0008	76	0	1.28825e-30	-------	0.00102329	+++++++
TASP1	1.5e-05	+------	cg24027320	-1.98	0.024	71	0	6.91831e-07	+++++++	0.030903	+------
RPL28	0.012	---+--+	cg06462065	-5.43	2.8e-08	376	3	1.86209e-29	-------	5.62341e-10	+++++++
PSAT1	0.0014	---++--	cg13740985	-2.09	0.018	16	0	0.0331131	++---+-	1.58489e-26	-++++++
IL15	1.6e-05	+++++++	cg11088672	3.01	0.0013	27	1	1.90546e-53	-------	0.00213796	++-----
YTHDF1	0.012	+----++	cg00727912	-4.83	7e-07	282	1	1.94984e-12	-----+-	3.38844e-11	+++++++
MIS12	2.2e-08	-------	cg19060895	-3.75	8.9e-05	78	1	5.01187e-05	+----+-	7.76247e-23	-++++++
ABCA6	0.0078	-+++?--	cg20561863	1.6	0.055	24	0	4.7863e-09	+---?--	0.0954993	+--+?--
EFHD1	0.00022	----+?-	cg17611093	-4.68	1.5e-06	179	8	9.12011e-15	-----?-	4.46684e-09	-++++?+
GAS7	9.7e-06	+++++-+	cg03762242	7.47	4.1e-14	109	11	9.77237e-24	-------	6.45654e-29	-------
RAB24	3.8e-10	+++++++	cg25213720	10.02	6.3e-24	287	16	4.57088e-40	-------	6.30957e-53	+------
MAPK1	1.8e-05	-++++-+	cg01612629	8.41	2e-17	147	8	8.70964e-40	-------	9.77237e-28	-------
P2RX1	3e-05	+++++++	cg23668631	7.95	9.3e-16	216	15	1.7378e-47	-------	1.8197e-21	-------
PDCL3	5.2e-06	--??---	cg10827754	-5.54	1.5e-08	57	1	4.16869e-13	--??-+-	8.31764e-18	++??++-
LPGAT1	0.81	--+--?+	cg09504092	-3	0.0013	83	0	1.47911e-06	+-+--?+	0.000123027	-+++-?-
NUDT9	1.7e-05	-------	cg03926751	-5.93	1.5e-09	53	2	7.58578e-15	+------	4.2658e-20	+++++++
UQCC	1.8e-06	------+	cg23713742	-6.52	3.5e-11	140	3	9.54993e-18	-------	1.04713e-23	++++++-
IL27RA	9.3e-08	+----+-	cg24704287	-8.32	4.3e-17	253	20	1.62181e-66	-------	1.99526e-21	-++++++
MYL6	2.3e-07	++-++++	cg25416125	5.25	7.6e-08	301	9	3.31131e-18	+++++-+	4.57088e-11	+++++++
PAK1IP1	2e-05	-------	cg24690479	-5.1	1.7e-07	91	1	3.38844e-46	-------	4.67735e-08	+++-++-
DYNLT1	0.00015	-++++++	cg05915362	3.49	0.00024	118	1	3.23594e-06	-++-+++	1.25893e-07	+++-++-
INPPL1	0.0003	-++++-+	cg25306006	2.21	0.014	149	0	1.86209e-05	+------	0.01	----+--
MAPKAPK3	3.1e-05	+++++++	cg13519902	3.17	0.00077	112	0	1.28825e-41	-------	0.00112202	+---+--
EIF4A3	0.0021	------+	cg25792439	-4.27	9.9e-06	325	1	2.81838e-12	-----+-	7.07946e-08	-++++++
FGF9	0.05	+---++-	cg09972864	-1.7	0.044	81	0	3.80189e-19	++-+++-	0.0831764	---++-+
BIVM	4.7e-06	+------	cg23044680	-3.36	0.00039	64	2	2.18776e-06	++---+-	1.8197e-06	-+++++-
ATP5G1	1.3e-06	---+---	cg27530239	-3.45	0.00028	222	0	2.13796e-10	-------	3.89045e-05	++--+++
FAM165B	0.0088	---+---	cg13707794	-5.2	9.9e-08	44	4	1.09648e-25	-------	2.0893e-09	-++-++-
U2AF1L4	2.2e-06	-------	cg18593194	-5.21	9.5e-08	331	4	2.34423e-11	-----+-	8.91251e-17	+++++++
ATP1B3	4.8e-06	++++-++	cg02748419	4.27	9.9e-06	55	4	3.54813e-31	+++++++	4.46684e-06	-++++++
LARP1B	1.5e-05	+-----+	cg16301894	-1.68	0.047	71	0	2.5704e-11	------+	0.0831764	+--++++
DENR	3.2e-09	+------	cg17346246	-5.99	1.1e-09	191	5	7.24436e-16	+++++-+	4.2658e-19	-+-----
MRPS9	3.2e-05	-------	cg19235893	-6.89	2.8e-12	138	3	7.94328e-17	+++++++	1.90546e-34	-------
C11orf31	0.0011	-------	cg27315497	-3.81	6.9e-05	149	2	6.60693e-16	+------	1.54882e-05	-++-+++
CYP2E1	0.0015	----+--	cg20365330	-2.79	0.0027	246	0	4.2658e-06	+++++++	0.000457088	-+-----
IPCEF1	0.00023	---?---	cg09288789	-2.4	0.0082	57	0	8.12831e-07	---?---	0.0060256	+++?+-+
NCR1	0.04	+-++??+	cg12952132	2.99	0.0014	100	0	2.69153e-05	----??-	2.0893e-05	-+--??-
RRN3P1	0.00026	----?--	cg06257110	-4.38	6e-06	58	1	6.16595e-08	++++?++	9.54993e-14	----?--
DCK	6.3e-11	---?---	cg06016427	-3.96	3.8e-05	49	2	2.23872e-09	+++?++-	1.28825e-07	---?--+
SRSF1	4e-08	-------	cg10690440	-6.67	1.3e-11	162	8	5.7544e-20	-------	1.99526e-22	+++++++
TGDS	0.00045	+------	cg00616243	-2.78	0.0027	85	0	0.000177828	------+	3.31131e-05	+++++++
HSPE1	8.2e-08	-------	cg17016369	-4.8	7.9e-07	97	3	4.67735e-31	-------	1.31826e-07	+++-++-
NACA	6.2e-08	-------	cg12199011	-3.94	4.1e-05	100	1	2.18776e-08	-------	3.01995e-08	-+++++-
CXXC5	6.4e-11	+------	cg04232128	-10.48	5.1e-26	198	16	9.33254e-45	-------	5.12861e-56	+++++++
GRB10	0.00015	-++++++	cg25823373	3.96	3.7e-05	124	1	1.1749e-43	+------	3.46737e-05	-------
PPIL1	0.00017	-------	cg18964319	-5.18	1.1e-07	119	8	6.16595e-11	+------	2.13796e-17	+++++++
CEP135	7.3e-06	-------	cg18463607	-3.54	0.0002	56	2	2.34423e-07	-++++-+	1.23027e-06	+--+--+
PIGP	4.3e-06	---?-+-	cg21832243	-7.46	4.3e-14	69	2	1.99526e-17	---?---	6.45654e-55	+++?+++
HP	0.0024	--+++-+	cg09584711	5.89	1.9e-09	84	4	8.91251e-16	-------	5.01187e-18	+------
PPWD1	4.3e-06	------+	cg03550620	-1.89	0.029	50	0	0.00107152	+----+-	0.020893	+++-+++
NSUN2	5.4e-10	-------	cg12970171	-2.99	0.0014	124	0	5.37032e-08	+-+----	0.000346737	-++++++
GDE1	2.7e-16	+++++++	cg27333283	3.1	0.00097	71	0	2.5704e-14	+------	0.000691831	---+---
NCBP2	2.2e-09	-------	cg21104449	-8.33	4e-17	90	3	1.34896e-56	+++++++	1.20226e-22	-------
KRI1	2.8e-05	+------	cg26847100	-6.57	2.5e-11	270	6	2.29087e-15	+------	7.07946e-32	+++-+++
USP44	0.073	----+--	cg13879483	-3.11	0.00093	72	0	1.02329e-24	+++++++	0.00109648	-------
NIN	0.0037	+-+----	cg16449219	-3.69	0.00011	81	1	1.47911e-15	++-++++	3.23594e-05	-------
ZNF175	0.15	---+-++	cg10126923	-5.76	4.2e-09	138	2	7.94328e-29	-----+-	1.69824e-11	-++++++
C1orf216	0.0023	++-++?+	cg24940583	5.43	2.8e-08	122	7	6.76083e-22	-----?-	4.57088e-11	-----?-
TRIM21	1.8e-09	+++++++	cg21995261	5.21	9.7e-08	47	2	2.45471e-57	-------	3.63078e-08	-------
GRWD1	5.9e-05	+----++	cg24030173	-4.02	3e-05	276	4	1.47911e-13	-------	1.69824e-06	--+++++
LOC338799	0.006	+---?--	cg10207240	-4.26	1e-05	214	3	2.34423e-12	++++?++	8.12831e-08	----?--
THAP11	4.4e-08	+------	cg04033732	-7.89	1.6e-15	288	8	2.23872e-80	-------	4.36516e-18	-++++++
LARP4	0.00016	-------	cg22479546	-3.44	0.00029	65	1	1.02329e-10	+------	4.89779e-05	-++++++
RPS29	0.0026	---+---	cg16219535	-2.01	0.022	80	0	3.46737e-83	-------	0.0436516	++++++-
TCIRG1	8.1e-08	+++?+++	cg07730301	7.63	1.2e-14	148	17	1.94984e-22	+--?---	1.44544e-34	---?---
TDP1	0.0029	------+	cg01965636	-3.71	0.00011	70	1	1.12202e-11	+------	9.77237e-06	+++++++
VARS	1.3e-05	+-----+	cg04489104	-5.01	2.7e-07	1494	9	6.60693e-46	+------	8.31764e-08	-++-++-
CYCS	3.5e-05	+------	cg01322214	-5.48	2.1e-08	58	2	2.29087e-21	-------	1.90546e-11	-++-+++
IFT74	0.014	----++-	cg13913108	-1.1	0.14	16	0	2.34423e-15	-------	0.263027	-+-++--
SORCS3	0.032	++++?-+	cg18022662	1.82	0.034	40	0	3.89045e-07	++-+?++	0.0501187	++++?-+
HNRNPH1	0.0004	-------	cg20740299	-6.69	1.1e-11	207	9	1.09648e-22	-------	5.7544e-20	+++++++
RPL17	1.3e-07	-------	cg23865597	-2.22	0.013	39	0	0.00020893	-+---++	0.00562341	+++-++-
BAG3	0.00034	----++-	cg16596052	-11.55	3.7e-31	110	14	3.71535e-53	+++++++	7.4131e-69	-------
LRRC33	0.033	++-+-++	cg06690168	3.53	0.00021	107	1	1.28825e-24	-------	0.00017378	-+-----
SIAH2	1.1e-08	-++++++	cg24721964	4.89	5e-07	75	2	2.95121e-63	-------	3.16228e-07	+------
FAM134A	2.9e-06	-++++++	cg06755438	3.07	0.0011	317	0	1.41254e-29	-------	0.00144544	+------
ERGIC1	0.006	+-+++++	cg26316599	8.11	2.5e-16	192	11	2.63027e-92	-------	9.54993e-19	+-----+
TOMM70A	7.4e-07	-------	cg16984944	-6.15	4e-10	87	5	5.24807e-35	+------	1.38038e-12	+++++++
ACADVL	1.3e-06	+++++++	cg24944395	3.9	4.7e-05	473	2	6.91831e-09	-------	1.25893e-07	-------
MFN2	5.7e-05	+++++?+	cg15527643	4.16	1.6e-05	194	6	2.0893e-33	-----?-	9.54993e-06	+--+-?-
SPECC1L	6e-05	-------	cg26354221	-6.88	3e-12	122	11	2.69153e-53	+++++++	1.44544e-14	-+-----
PRRG4	0.00069	-+++-++	cg26268276	3.74	9.1e-05	80	2	1.58489e-11	-------	6.76083e-06	++-----
HSPA9	2.4e-07	+------	cg05722427	-5.15	1.3e-07	123	4	6.0256e-11	-------	6.60693e-17	-++++++
FAM160A2	0.011	+++++-+	cg16230121	5.13	1.5e-07	139	3	4.36516e-29	+++++++	7.94328e-09	-+++-++
IRF9	1.8e-06	+++++-+	cg00951869	4.44	4.5e-06	319	4	1.47911e-27	-------	1.14815e-06	++-+--+
ERGIC3	0.0014	+------	cg23713742	-6.89	2.9e-12	128	3	9.54993e-18	-------	7.94328e-31	++++++-
CRELD1	6.8e-07	------+	cg14583999	-5.72	5.2e-09	228	8	3.71535e-161	-------	4.7863e-09	-++-+++
TBRG4	0.00045	+------	cg26720010	-7.31	1.4e-13	112	3	5.12861e-37	+++++++	4.36516e-19	-------
42256	3.5e-05	---?---	cg20772590	-7.65	1e-14	229	32	1.25893e-20	+++?+-+	5.01187e-41	+--?---
LEO1	1e-05	------+	cg27332104	-7.13	5e-13	99	5	2.75423e-76	-------	1.09648e-14	+++++++
FUCA2	6.1e-06	-++++++	cg12020682	4.37	6.2e-06	78	1	1.25893e-33	+------	2.75423e-06	-------
HIBADH	1.4e-06	+-----+	cg02842382	-6.95	1.8e-12	45	4	8.31764e-30	-------	1.41254e-18	++++++-
MTERFD1	3.1e-07	+--?---	cg09096671	-4.15	1.7e-05	97	2	1.94984e-09	+--?---	9.77237e-09	--+?+++
DHRS9	0.00014	-+++-++	cg01462353	5.09	1.7e-07	36	3	8.70964e-10	+------	5.49541e-20	-------
ANAPC16	0.00087	+----+-	cg05988358	-8.24	8.3e-17	109	12	3.23594e-30	+++++++	1.04713e-32	+------
TAGLN	0.0053	++-++++	cg16524733	7.5	3.1e-14	106	3	2.81838e-15	+++-++-	4.0738e-127	+++++++
AHSA1	1.1e-05	-----++	cg18908845	-3.63	0.00014	111	1	3.0903e-09	-------	4.46684e-06	++++++-
PNPLA6	9.4e-06	++++-++	cg08356214	4.27	9.7e-06	217	1	9.54993e-74	-------	1.09648e-05	----+--
MZF1	1.7e-05	-------	cg01592687	-3.37	0.00038	220	0	5.37032e-42	-------	0.000512861	++++---
SLC25A15	2.2e-05	+----+-	cg18368845	-4.79	8.4e-07	62	2	2.81838e-23	+++++++	4.57088e-08	-+-----
IFI30	8.8e-09	+++++++	cg22313519	7.33	1.2e-13	263	9	3.71535e-36	-------	1.86209e-19	-------
GPX1	8.7e-06	+++++++	cg14798641	4.02	2.9e-05	166	1	3.16228e-36	-------	2.23872e-05	-------
ABCF1	0.00032	------+	cg14753356	-8.4	2.1e-17	867	42	8.12831e-79	-------	5.62341e-21	++++++-
REPS2	0.00017	-?+++++	cg22635885	3.45	0.00028	103	3	6.30957e-07	+?-----	1.77828e-06	+?----+
QTRT1	3.9e-07	+------	cg26847100	-5.73	5.1e-09	236	2	2.34423e-15	+------	1.09648e-16	+++++++
CFH	0.1	-+++??+	cg09177518	4.17	1.6e-05	18	5	7.76247e-10	++++??-	1.51356e-08	-+++??+
RAB7L1	0.049	++-+-?+	cg02912371	10.85	9.7e-28	136	25	2.81838e-48	--+--?-	3.38844e-59	-----?-
SIRT4	7.3e-07	---?---	cg20153322	-4.07	2.4e-05	189	1	3.63078e-104	---?---	3.38844e-05	+++?+++
PTP4A2	0.034	++-++?+	cg16704678	7.66	9.2e-15	165	19	1.02329e-34	+++++?+	1.1749e-22	-++++?+
GNB2L1	0.0023	-------	cg02214623	-4.74	1.1e-06	150	2	1.02329e-16	+------	7.76247e-09	++++++-
CBY1	0.019	-------	cg05949181	-7.31	1.3e-13	161	3	1.09648e-27	+++++++	6.30957e-23	-------
CCR2	1.3e-05	+-+++++	cg18052511	5.36	4.2e-08	92	6	8.51138e-38	-------	3.71535e-09	-------
GYPE	0.083	-----++	cg04514249	-2.83	0.0023	14	1	7.07946e-51	+++++++	0.00389045	--+----
CTPS1	5.7e-05	-----?-	cg14519252	-4	3.2e-05	104	2	2.5704e-17	-----?-	5.7544e-06	-++++?-
SPON2	0.2	-++++-+	cg05821186	5.67	7.1e-09	539	4	6.0256e-10	-----+-	1.23027e-45	-------
XPO4	8.3e-06	---?---	cg11845168	-6.21	2.7e-10	118	2	4.36516e-12	---?---	1.34896e-44	-++?+++
IPO4	7.1e-07	-------	cg09378756	-5.81	3.1e-09	331	9	5.62341e-24	-------	1.1749e-12	++++++-
BLOC1S1	0.00052	+++?+++	cg11848173	4.07	2.4e-05	171	6	3.31131e-32	---?---	1.44544e-05	---?---
DEDD	0.00025	+++++?+	cg20609803	3.18	0.00074	216	0	1.69824e-13	-----?-	0.00042658	+---+?-
LPHN1	0.00066	+------	cg06905453	-5.99	1e-09	225	7	5.88844e-13	-----+-	3.54813e-27	+++++++
PDZK1IP1	1.4e-07	-++++?+	cg11399254	4.88	5.4e-07	112	1	1.04713e-17	-----?-	3.01995e-09	-----?-
PLIN2	0.00096	-+++--+	cg01403030	7.09	6.7e-13	27	2	1.07152e-16	+-+----	1.77828e-42	-------
NA	5.6e-05	????-??	NA	-4.15	1.6e-05	189	1	2.39883e-14	????-??	7.4131e-07	????+??
STAT3	1.1e-07	+++++++	cg13053608	6.69	1.1e-11	263	14	1.07152e-16	+------	9.33254e-30	+------
SUPT3H	0.016	----+++	cg07188523	-5.44	2.6e-08	76	9	6.30957e-34	-------	1.14815e-09	+++++++
HNMT	0.0043	---++++	cg24718773	4.18	1.5e-05	12	3	3.89045e-08	--+----	1.1749e-10	-------
CPNE8	0.076	-+++++-	cg09571762	1.65	0.05	23	0	5.01187e-12	++++++-	0.0891251	++++---
OPN3	2.1e-09	-----?+	cg15775914	-5.85	2.4e-09	63	2	1.20226e-44	+++++?+	1.1749e-10	-----?+
CPQ	9.3e-06	+++++++	cg21735068	7.26	2e-13	80	8	1.02329e-25	-------	8.31764e-24	-------
FKBP11	0.00019	-------	cg05580141	-4.75	1e-06	259	2	2.63027e-28	-------	1.38038e-07	+-+-+++
MTR	9.1e-06	-----?+	cg00328597	-2.19	0.014	63	0	5.37032e-07	-+---?+	0.0151356	--+++?+
ZNF721	5e-05	------+	cg18244487	-5.47	2.3e-08	261	3	4.57088e-26	-------	1.69824e-10	+++++++
IRF1	5.7e-05	+++++++	cg13948857	6.99	1.3e-12	124	5	9.54993e-54	-------	4.36516e-15	-------
ZNF260	0.0055	+----+-	cg22517995	-2.71	0.0033	100	0	5.01187e-57	+++++++	0.00588844	---+---
GLA	1.9e-06	-?+++++	cg03714991	4.21	1.3e-05	122	2	5.37032e-16	-?-----	8.31764e-07	+?----+
AKAP7	0.0026	+--+++-	cg16736964	-3.96	3.8e-05	42	1	1e-39	-------	3.31131e-05	+++++++
ILF2	0.00028	---+-?-	cg08129092	-8.21	1.1e-16	176	11	1e-60	-----?-	2.69153e-21	-++++?-
UBTF	0.00069	-----++	cg02362984	-2.87	0.002	289	0	8.70964e-53	-------	0.00346737	-++++++
NOB1	0.0032	+--?-++	cg04703221	-4.59	2.2e-06	90	1	3.98107e-10	---?-+-	1.28825e-11	-++?+++
NA	0.72	????-??	NA	-2.05	0.02	487	0	1.04713e-37	????-??	0.0380189	????+??
BPI	2.6e-05	-++++++	cg16959758	4.36	6.5e-06	95	1	4.7863e-24	-------	1.34896e-06	---+---
PSMB9	0.00012	-++?+++	cg12298697	9.78	6.6e-23	508	22	2.13796e-41	---?---	6.45654e-46	---?---
DENND1A	1.2e-05	-++++++	cg14503395	2.72	0.0033	83	0	0.000125893	++-++++	0.000114815	+-+++--
MPHOSPH9	2.7e-05	-------	cg15243578	-6.71	9.5e-12	205	11	3.16228e-46	-------	2.81838e-14	--+++++
OASL	5.1e-08	+++++++	cg07545743	5.49	2e-08	78	3	1.44544e-14	+------	4.7863e-15	------+
CTSC	0.28	++??--+	cg27095222	5.72	5.3e-09	46	4	4.2658e-55	--??---	7.94328e-10	--??---
LAPTM4B	0.0002	----+--	cg03293015	-5.97	1.2e-09	93	16	3.63078e-30	++-++++	2.34423e-12	-------
EPG5	0.013	-+++?-+	cg21116457	2.64	0.0042	88	0	5.62341e-27	----?--	0.00660693	+---?--
MYD88	2.1e-09	+++++++	cg05620558	6.99	1.4e-12	95	7	1.38038e-22	+----+-	1.58489e-23	-+-+---
BOD1	1e-06	-------	cg26235369	-8.23	9.4e-17	56	2	2.04174e-42	-------	5.88844e-25	+++++++
ACOT9	0.00025	+?+++++	cg26965695	1.17	0.12	48	0	0.00251189	+?---+-	0.204174	+?-++--
AGPAT3	5e-09	+++++++	cg14606328	2.6	0.0046	159	0	4.0738e-05	++-----	0.000758578	------+
CDK14	0.48	+++-+--	cg03834767	6.21	2.6e-10	97	1	2.45471e-21	+------	1.94984e-16	------+
MEOX1	0.0052	++++++-	cg20309891	4.24	1.1e-05	180	4	5.24807e-20	--+----	1.69824e-06	------+
CALCOCO1	0.00044	+++-+++	cg03998264	4.55	2.7e-06	214	2	4.46684e-17	-----+-	6.45654e-08	---+---
ARHGAP15	4.4e-06	-------	cg12192282	-3.32	0.00046	47	2	3.01995e-26	-------	0.00047863	-+++-++
PAM	0.022	++-++++	cg24531022	6.88	3.1e-12	52	6	1.58489e-76	++-++++	1.28825e-13	+++++++
RBM14	3.1e-08	-------	cg02506324	-8.23	9.3e-17	306	6	2.63027e-50	-------	5.62341e-23	+-+++++
ITPKB	0.00018	+----?-	cg23038277	-7.96	8.6e-16	135	17	3.63078e-28	+++++?+	9.33254e-31	-----?-
RPSA	0.0015	----?--	cg24130739	-4.34	7.2e-06	87	2	2.45471e-21	----?--	1.07152e-06	++++?++
EWSR1	2.4e-05	+------	cg04206417	-5.33	5e-08	135	8	1.38038e-12	++-----	6.30957e-16	+++-+++
RPS6KB1	6.9e-07	----+--	cg01248878	-3.26	0.00056	115	0	8.91251e-05	-------	4.57088e-09	-++-+++
BCCIP	0.00019	-------	cg19440720	-2.1	0.018	76	0	5.88844e-05	+--+-+-	0.0138038	++++-+-
TFB2M	8.9e-06	+----?-	cg18866281	-4.09	2.2e-05	75	1	2.04174e-21	+----?-	6.0256e-06	-++++?+
GPR68	0.00016	+++++++	cg27042278	9.11	4e-20	113	12	4.46684e-74	-------	6.45654e-26	-------
DHX15	1.5e-07	-------	cg10307548	-6	9.8e-10	76	2	1.38038e-26	-------	3.89045e-13	-++++++
C1QTNF6	0.00077	-------	cg00083659	-4.34	7.1e-06	123	3	2.18776e-13	-------	7.4131e-08	-++++++
GORASP2	0.00015	+-----+	cg14713146	-4.04	2.7e-05	110	1	2.81838e-06	-+---+-	1.99526e-15	-++-++-
FAM43A	6.7e-06	+----++	cg03956042	-3.99	3.3e-05	81	2	6.0256e-57	-------	3.80189e-05	-+++---
SH2D2A	0.047	+++++?+	cg25630380	7.7	7e-15	260	30	2.18776e-24	-----?-	7.94328e-32	-----?-
PRKRA	4.6e-09	-------	cg05098551	-3.25	0.00058	83	1	7.76247e-53	-------	0.000870964	+-++++-
MBTPS1	6.3e-06	+--?---	cg04006133	-5.12	1.6e-07	153	9	4.36516e-10	-++?+++	3.80189e-19	---?---
MGC57346	3.2e-06	-------	cg03954353	-8.64	2.7e-18	87	12	4.7863e-35	-------	1.04713e-33	+++++++
RUVBL1	3.3e-07	-------	cg04155862	-6.48	4.4e-11	104	7	1.90546e-15	-------	3.38844e-29	++++++-
STIP1	0.0011	-----+-	cg10675058	-6.93	2.1e-12	392	10	8.70964e-34	-------	2.81838e-17	+++++++
CD37	1.2e-07	+-----+	cg14792008	-6.76	7.1e-12	277	2	1.51356e-21	+++++-+	1.02329e-21	-------
POLE3	1.6e-08	-------	cg02003202	-8.17	1.6e-16	64	3	1.23027e-30	+------	4.16869e-31	++++++-
FAM220A	9.6e-08	+----+-	cg26780042	-4.49	3.6e-06	185	2	1.77828e-10	+------	2.75423e-10	-++++++
SFXN4	8.2e-05	-------	cg03075966	-4.36	6.5e-06	96	6	6.16595e-37	+------	3.38844e-06	-++++++
RPP21	5.8e-06	-------	cg13831136	-7.22	2.6e-13	741	24	1.23027e-18	-------	2.0893e-36	+++++++
PRKACB	0.00035	-----?-	cg19869443	-3.57	0.00018	68	1	9.12011e-15	-----?-	5.7544e-05	-++-+?-
TRIM38	0.03	+++?++-	cg20765441	6.13	4.3e-10	237	1	2.34423e-24	---?---	1.58489e-14	---?---
LCLAT1	0.071	-----++	ch.2.30415474F	-5.37	3.8e-08	59	6	5.49541e-156	-------	4.0738e-08	++++++-
ADAR	7.7e-06	+++++?+	cg26105956	5.82	2.9e-09	131	4	3.31131e-17	-----?-	8.51138e-16	+--+-?+
MATN2	0.00024	-------	cg05087842	-2.39	0.0085	108	0	4.89779e-24	+++++++	0.0138038	--+----
PJA1	0.029	-?---++	cg22844265	-3.08	0.001	32	1	1.1749e-05	+?-----	1.44544e-05	-?+++++
AGAP1	0.0075	+++++++	cg08767286	9.48	1.2e-21	308	49	2.39883e-84	+++++++	1.8197e-27	++++-++
ATAD1	9e-06	+-----+	cg25430838	-5.02	2.6e-07	116	3	4.7863e-10	+----+-	1.99526e-17	+++++++
CCDC57	8.2e-05	---+---	cg19284277	-5.29	6e-08	710	8	2.39883e-35	-------	4.89779e-09	+++++++
ABHD16A	0.0038	++++-++	cg09037630	6.57	2.4e-11	1399	25	1.09648e-48	-------	1.90546e-13	-------
POLRMT	0.018	+------	cg14663914	-7.57	1.9e-14	374	31	2.75423e-41	-------	5.88844e-20	-++++++
TCERG1	7.6e-07	+------	cg18805457	-5.65	8.1e-09	70	2	3.71535e-14	-------	2.0893e-17	-++++++
WDR1	0.036	++++---	cg26689780	4.02	2.9e-05	49	2	5.88844e-19	-------	6.60693e-06	-------
PODXL2	0.0012	+---+?-	cg05768427	-3.25	0.00058	121	0	1.14815e-44	+++++?+	0.000831764	-----?-
IQCG	0.0067	++-++++	cg11938367	6.54	3.2e-11	96	2	2.63027e-28	--+----	5.01187e-16	+------
PTK2B	0.00049	-++++++	cg16292768	5.01	2.7e-07	106	4	7.4131e-28	-------	1.7378e-08	-+-----
SPPL2A	6.4e-06	++++++-	cg23120725	3.1	0.00096	40	1	2.13796e-20	------+	0.001	-----+-
GNGT2	2.9e-05	+++++++	cg14235273	7.13	4.8e-13	138	18	2.34423e-19	-----+-	1.07152e-31	-------
IDH1	0.086	-++++++	cg19351166	2.22	0.013	81	0	0.00457088	-+-----	0.000371535	-+-+---
DCAF4	6.7e-05	-------	cg11490446	-1.85	0.032	75	0	0.0151356	++-++++	0.00436516	----+-+
RBFA	7.4e-07	-------	cg16173847	-3.19	0.00072	155	0	6.16595e-13	+++++++	0.000380189	++-+--+
ALG13	0.00047	-?----+	cg19963797	-1.6	0.055	13	0	0.0933254	+?+++--	3.98107e-08	+?----+
NEDD9	0.013	++++--+	cg07186962	4.69	1.4e-06	87	1	3.38844e-12	+------	2.18776e-10	+---+-+
CHORDC1	0.00018	-------	cg16886581	-1.18	0.12	24	0	0.0114815	++++++-	0.18197	-+--++-
UBAC1	4.9e-08	+++++++	cg13980944	3.04	0.0012	208	0	2.39883e-29	-------	0.00158489	----++-
PRMT1	0.00025	-------	cg05262463	-6.17	3.5e-10	362	6	3.80189e-26	+++++++	3.23594e-14	-------
TMEM5	0.037	+-??-+-	cg03529189	-4.87	5.5e-07	42	1	2.69153e-14	+-??---	2.18776e-10	--??+++
RPL11	0.00052	----+?-	cg02343604	-7.24	2.3e-13	175	13	1.02329e-36	+++++?+	1.12202e-18	-----?-
TRIB1	0.0075	+++?++-	cg08913523	10.67	7e-27	57	7	4.36516e-78	---?---	1.34896e-38	---?--+
SLC39A1	4.8e-05	+++++?+	cg08129092	6.54	3e-11	168	14	1e-60	-----?-	1e-12	-----?-
TLN1	0.0064	-++-+++	cg15518883	5.35	4.4e-08	108	4	6.30957e-15	+++++-+	1.94984e-13	+++++++
ZNF581	0.037	+----++	cg27537628	-5.18	1.1e-07	263	4	5.01187e-43	++-++++	2.29087e-08	----+--
DZIP3	0.34	---++?-	cg19400179	-2.3	0.011	37	0	7.07946e-08	-++++?+	0.0109648	---++?-
CLNS1A	2.9e-06	-------	cg01072202	-5.13	1.5e-07	73	1	1.28825e-17	+++++++	1.44544e-10	-------
ACTN4	1.2e-07	+++-+++	cg24164702	7.62	1.3e-14	206	8	6.16595e-21	-------	8.51138e-39	-------
SURF6	8.2e-05	+------	cg14541011	-2.99	0.0014	121	0	8.51138e-09	+------	0.000467735	--+-++-
GPR97	0.011	+++++-+	cg26819611	9.6	3.9e-22	154	19	5.12861e-36	-------	1.62181e-50	------+
AGPAT5	0.00099	-+-----	cg07089660	-2.97	0.0015	94	0	2.69153e-08	+------	0.000446684	+++++++
NA	0.12	????+??	NA	2.31	0.01	269	0	4.16869e-29	????-??	0.018197	????-??
BMX	0.21	-?+--++	cg24643262	3.42	0.00031	106	1	1.02329e-07	-?-----	7.94328e-06	-?-++--
RPAIN	1.9e-09	-------	cg19060895	-3.83	6.4e-05	98	2	5.01187e-05	+----+-	1.04713e-31	+++-+++
EPB41L4A	0.083	-+++--+	cg06071701	1.98	0.024	39	0	1.1749e-10	++++++-	0.0380189	++-++++
PTPN13	0.42	++--?++	cg12647643	-1.37	0.085	88	0	1.44544e-10	++++?++	0.158489	--+-?+-
PLOD3	0.0022	++-++++	cg10147075	4.11	2e-05	196	5	1.77828e-37	++-++++	1.44544e-05	-+++++-
PRPF19	6.6e-05	-----++	cg10704729	-6.87	3.1e-12	142	12	3.23594e-26	-------	1.62181e-19	+++-+++
EBPL	0.00069	+-??---	cg17741629	-3.87	5.5e-05	113	1	1e-08	--??---	1.62181e-07	++??+++
SLC20A1	0.054	++-++-+	cg23407561	7.63	1.2e-14	82	9	2.29087e-20	------+	1.58489e-41	-------
TCTN1	0.0039	-+---+-	cg08752433	-5.61	1e-08	122	6	2.18776e-35	--+----	3.31131e-10	+-+++++
SMARCC1	0.00092	-------	cg14700577	-2.88	0.002	150	0	5.37032e-26	-------	0.00275423	--+-++-
IFIT3	1.5e-08	-++++++	cg02314339	5.98	1.1e-09	90	7	1.25893e-13	+------	5.01187e-24	-------
TNFRSF1B	0.00095	-++-+?+	cg17494034	8.24	8.3e-17	144	14	1.41254e-45	+++++?+	3.80189e-24	+++++?+
UFM1	0.00025	---??--	cg00186034	-1.14	0.13	11	0	0.0371535	---??--	0.17378	-+-??++
ENPP4	0.69	+--+---	cg18137427	-2.17	0.015	53	0	0.00263027	++-++-+	0.00165959	+--+---
FBXO15	0.00052	----+-+	cg27020668	-3.05	0.0012	29	1	1.20226e-20	-------	0.00125893	++-++++
ARRB1	1.3e-08	+++++++	cg14343713	6.12	4.7e-10	141	6	2.39883e-27	-------	1.1749e-13	-------
SSH1	2.8e-07	+++++++	cg12492906	4.72	1.2e-06	124	9	1.14815e-26	-------	1.47911e-07	-------
EXOSC8	4.4e-06	-------	cg03283486	-3.3	0.00048	80	1	1.20226e-71	-------	0.000776247	-+++++-
TMEM230	1.2e-07	+--?---	cg03854765	-5.23	8.7e-08	39	2	1.51356e-13	+--?---	1.41254e-13	-++?+++
ZNF121	0.091	+---??+	cg01272599	-1.32	0.093	128	0	2.51189e-06	++++??+	0.169824	---+??-
NLRP3	0.0024	+++-+?+	cg12655059	6.12	4.7e-10	110	9	2.04174e-54	+++++?+	2.75423e-11	-++++?+
FAM129B	9.9e-09	-++++++	cg05514971	5.39	3.4e-08	111	3	2.5704e-13	--+----	1.38038e-15	-------
METTL25	0.0083	---+---	cg23529699	-1.41	0.08	31	0	0.0588844	+---+-+	0.0346737	+++++--
RPL27A	1.6e-05	-------	cg08726522	-6.04	7.7e-10	116	8	2.23872e-36	-------	5.88844e-12	-++++++
ZNF234	0.00084	-------	cg21887940	-5.91	1.8e-09	133	6	1.28825e-69	+++++++	3.71535e-10	-------
UBE2G2	5.3e-12	+------	cg11327657	-6.43	6.5e-11	180	6	1.77828e-13	-----+-	1.62181e-39	-++++++
NSUN5	2.1e-06	-------	cg20554353	-7.04	9.7e-13	78	3	2.13796e-24	-------	2.18776e-22	+++++++
CYB5A	0.0019	---+--+	cg16387467	-5.67	7.2e-09	69	3	3.80189e-38	-------	2.81838e-10	+-+-+++
KIAA0586	0.00063	----?--	cg02078710	-3.47	0.00026	105	1	5.37032e-06	++++?++	7.58578e-08	----?--
SETBP1	0.47	-+-+--+	cg16705273	5.21	9.3e-08	40	1	6.30957e-50	-------	2.5704e-08	------+
USP13	0.045	-+--+--	cg10772304	-2.22	0.013	69	0	9.77237e-32	-------	0.0234423	-++++++
TOX	0.24	-++++--	cg24609101	4.2	1.3e-05	58	2	8.70964e-08	--+----	1.09648e-11	-------
CCR9	9.3e-05	----??-	cg05705212	-1.96	0.025	98	0	9.77237e-13	-+++??+	0.0416869	+---??-
HSPA8	1.5e-07	-------	cg05928849	-6.97	1.6e-12	102	4	1.62181e-14	+------	1.02329e-61	-++++++
RASGRP1	1.6e-08	------+	cg02824983	-4.51	3.3e-06	53	2	3.63078e-60	-------	2.75423e-06	+++++++
SOX8	0.00022	----++-	cg02240748	-8.57	5.2e-18	561	29	5.37032e-44	--+----	1.44544e-27	+++++++
GLMN	3.3e-05	-----?-	cg09674502	-4.27	9.6e-06	108	1	4.36516e-33	-----?-	4.7863e-06	+++-+?+
METAP2	2.2e-05	+------	cg03162823	-2.37	0.0089	59	0	0.000660693	-----+-	0.000954993	+++-++-
CALML4	2e-05	+++++++	cg20716080	5.39	3.5e-08	80	3	1.41254e-24	-------	2.23872e-10	-----+-
PLCB2	0.00083	+++++-+	cg02240622	5.28	6.4e-08	227	10	1.34896e-15	-------	1.90546e-12	---+---
DHPS	0.13	-----++	cg15647311	-6.97	1.6e-12	363	6	2.81838e-34	-------	2.23872e-17	+-+++++
CELA1	9.3e-05	-------	cg01904393	-6.37	9.4e-11	123	4	1.38038e-92	-------	1.99526e-11	+++++++
PPIL3	5.1e-07	-------	cg09396865	-6.18	3.2e-10	110	1	8.12831e-35	-------	8.70964e-13	+++-+++
TGFBR2	3.6e-06	-------	cg15171154	-6.48	4.7e-11	50	2	2.18776e-53	+++++++	9.33254e-13	-------
SRRM1	5.6e-10	-----?-	cg03655701	-5.64	8.4e-09	131	10	5.24807e-16	-----?-	3.89045e-15	+++-+?+
ELOVL6	0.00018	+++++++	cg24818418	4.33	7.4e-06	56	4	4.57088e-12	+------	2.75423e-08	-------
TAF4	4.2e-08	+------	cg01521397	-2.6	0.0046	200	0	5.7544e-12	+----+-	0.00489779	--+++++
CYBB	4e-05	+?+++++	cg20959965	2.04	0.021	36	0	0.0131826	+?+--+-	0.000338844	-?-----
IL10RB	0.0024	+++++++	cg08173915	5.88	2e-09	152	4	1.77828e-11	-----+-	7.24436e-34	+------
CEPT1	2.4e-06	-----?+	cg08864105	-6.63	1.7e-11	102	4	5.37032e-31	-----?-	6.45654e-16	+++++?+
C4orf34	0.67	-+-+-++	cg26800884	-4.72	1.2e-06	101	1	5.62341e-10	+++++-+	3.38844e-13	-------
ABHD3	0.86	+-+-+--	cg25517211	1.63	0.052	49	0	0.0263027	+-+++++	0.0169824	-++++-+
MTRF1	0.0049	-------	cg09909069	-2.84	0.0023	84	0	6.45654e-08	-++++++	0.000851138	++-+--+
STAT2	0.0014	-+++-++	cg16268734	3.21	0.00067	233	0	1.34896e-08	+------	0.0001	+----+-
GTF3A	0.0021	+--+-+-	cg10566660	-6.55	2.8e-11	84	5	6.45654e-19	-------	2.95121e-22	-++++++
AOAH	0.0057	-++++-+	cg25028542	7.26	2e-13	56	5	1.44544e-27	-------	1.94984e-22	---+---
ICAM4	0.0005	++-++++	cg15194935	4.87	5.6e-07	280	3	5.37032e-24	++++++-	2.75423e-08	+++++++
NAGA	0.0022	-+-++++	cg27187881	5.27	6.9e-08	153	1	1.94984e-58	-------	2.51189e-08	-------
MSH2	0.06	+-+--+-	cg07011538	-2.36	0.0092	113	0	2.45471e-26	-------	0.0154882	-+++++-
TRIM44	0.0036	-------	cg08924321	-3.82	6.6e-05	86	1	6.76083e-53	-------	7.94328e-05	+++++++
SAMD9L	1.9e-05	++++-++	cg24669786	1.82	0.034	43	0	0.00724436	+-+----	0.0128825	----++-
RARRES3	0.00052	++-+-++	cg05817709	12.55	2e-36	101	12	7.07946e-86	-------	7.94328e-60	-------
TSPYL5	0.11	---+?++	cg00032205	-7.27	1.7e-13	34	6	9.77237e-31	++++?++	6.60693e-21	----?--
STARD3NL	0.012	-++++++	cg24112733	3.79	7.5e-05	54	1	2.75423e-09	+----+-	8.70964e-07	-------
KANSL2	1.5e-08	-------	cg05580141	-7.24	2.3e-13	128	3	2.63027e-28	-------	9.12011e-22	+++++++
INPP5D	0.012	+++-+++	cg16864063	4.39	5.7e-06	146	5	3.16228e-52	-------	4.57088e-06	---+--+
PCSK5	0.27	--++-++	cg14178077	-6.33	1.2e-10	28	6	7.76247e-18	--+----	8.51138e-21	++++-++
SLITRK4	0.00021	+?++++-	cg17740349	1.39	0.082	23	0	0.0977237	+?+--+-	0.01	+?----+
KIAA0913	0.0066	+++-?++	cg02888518	6.49	4.3e-11	167	7	4.67735e-30	----?--	2.88403e-15	----?--
ARHGAP24	0.13	-+--+++	cg02394698	5.83	2.8e-09	31	1	5.7544e-13	-------	3.46737e-23	-------
RIOK2	0.0027	-------	cg08175413	-3.97	3.6e-05	47	3	2.5704e-43	-------	3.46737e-05	-++++++
ARF3	8e-09	+++++++	cg05580141	4.14	1.8e-05	277	1	2.63027e-28	-------	8.12831e-06	---+---
NA	0.96	????+??	NA	2.32	0.01	294	0	0.00020893	????-??	0.00295121	????-??
ATF3	0.05	-+-+-?+	cg24486958	2.81	0.0025	125	0	2.29087e-14	-----?-	0.0025704	-----?-
FCGR2B	0.081	+-+++?+	cg01335180	3.67	0.00012	93	2	1.28825e-05	+++++?+	1.07152e-11	+++++?+
SSBP4	0.00013	++-++++	cg13407975	10.39	1.3e-25	313	28	1.8197e-35	++-+++-	4.16869e-80	+++++++
C11orf75	5.9e-09	-++++++	cg11800117	5.46	2.4e-08	76	6	1.04713e-21	-------	2.88403e-11	-+-----
TMEM209	2.3e-06	+------	cg06917763	-5.59	1.1e-08	117	4	1.7378e-13	-------	8.12831e-18	-++-+++
TBCB	0.0029	+++++++	cg08032619	6.82	4.7e-12	202	11	9.12011e-29	-------	6.60693e-18	+------
RIPK3	7e-05	-++?+++	cg09378756	5.11	1.6e-07	307	4	1.12202e-22	---?---	2.18776e-09	+--?---
MAD2L2	1.7e-05	+++++?+	cg09932135	5.38	3.7e-08	183	13	5.12861e-14	+++++?-	1.41254e-14	+++++?+
CSNK2A2	2.2e-05	+------	cg02990302	-7.86	1.9e-15	118	7	1.8197e-26	-----+-	2.0893e-31	+++++++
ACADM	1.7e-06	---?-?-	cg03887502	-2.16	0.015	50	0	3.46737e-05	++-?-?+	0.0114815	-++?+?+
FAM70A	0.7	+?+----	cg11696466	-1.09	0.14	84	0	3.23594e-07	+?+++++	0.263027	+?--++-
DDX1	1.5e-06	+------	cg16704560	-4.81	7.6e-07	42	1	9.54993e-12	-------	1.14815e-11	+-++++-
MGLL	0.00015	++++-++	cg00391741	2.69	0.0035	140	0	3.46737e-07	-----+-	0.00151356	+------
ITPRIP	3.2e-06	+++++++	cg24199006	7.97	7.9e-16	114	9	3.38844e-21	-----+-	8.51138e-50	-------
EPM2A	0.13	------+	cg03351418	-1.66	0.048	41	0	2.29087e-09	-------	0.0831764	-++++++
PGRMC2	2.1e-06	-------	cg21956614	-4.8	7.8e-07	31	2	2.95121e-33	-------	1.62181e-07	++++++-
RPL30	0.026	---+---	cg22623649	-3.94	4.1e-05	95	1	3.80189e-06	+----+-	4.7863e-14	-++-+++
TSGA10	0.096	-+--??-	cg02787615	-2.74	0.0031	88	0	4.67735e-17	----??-	0.00371535	++++??+
ELF4	0.059	+?+?+++	cg16244634	3.86	5.6e-05	163	1	6.30957e-32	-?-?---	4.2658e-05	-?-?--+
ZNF706	0.09	--??-++	cg11849798	-3.19	0.0007	94	0	9.12011e-13	+-??-+-	0.000354813	--??+++
SMARCAD1	5.9e-05	-------	cg18009021	-1.89	0.029	40	0	0.0389045	+--+-+-	2.0893e-06	+++-+++
ZNF10	2.5e-05	-------	cg14519294	-1.55	0.06	56	0	0.0380189	++-++++	0.0194984	-+---++
RUNX3	0.012	++-++?+	cg23086176	10.9	5.5e-28	118	24	5.62341e-36	--+--?-	5.62341e-109	-----?-
OAS1	0.00035	-++++++	cg19789466	9.49	1.2e-21	118	4	1.90546e-100	-------	3.01995e-26	-------
NGLY1	0.00014	------+	cg19576739	-1.51	0.066	44	0	0.00288403	++++++-	0.0812831	-------
RPL35	0.044	---+++-	cg14287565	-4.88	5.4e-07	54	3	2.34423e-12	-------	1.1749e-11	++++++-
EIF2C4	8.5e-05	+++?+?+	cg00957688	7.02	1.1e-12	131	7	1.28825e-39	+--?-?-	1.09648e-16	---?-?-
TRA2B	1.8e-08	-------	cg23956648	-4	3.1e-05	75	2	1.23027e-18	-------	6.91831e-06	-+++++-
QSOX1	0.032	+++-+?-	cg12124589	4.41	5.1e-06	73	3	6.16595e-09	--+--?-	1.20226e-11	-+---?+
EI24	1.2e-05	-------	cg18436735	-3.7	0.00011	92	1	4.36516e-08	-------	5.37032e-07	+-+++++
CYSTM1	3.3e-05	+++++++	cg00450651	9.5	1e-21	141	8	9.12011e-42	-------	1.51356e-40	+--+---
MGAM	0.028	+++-+--	cg18463686	7.92	1.2e-15	90	3	1.77828e-17	+------	1.65959e-103	-------
NA	0.00064	????+??	NA	5.51	1.8e-08	161	6	8.31764e-28	????-??	1.7378e-10	????-??
N6AMT2	0.001	---+---	cg11845168	-5.03	2.4e-07	83	2	1.07152e-12	-------	1.1749e-12	-++-+++
ZNF800	2.2e-05	+-----+	cg16983084	-4.95	3.7e-07	96	5	3.01995e-22	+++++++	8.51138e-09	-+-----
C20orf197	1	-+++-++	cg01986263	-2.37	0.0089	45	0	2.34423e-26	-------	0.0151356	-++-+++
EBP	0.17	-?+++++	cg26486069	5.59	1.1e-08	148	2	7.58578e-22	-?-----	6.45654e-12	-?-----
CD72	3.6e-08	-+---++	cg13823257	-8.87	3.8e-19	102	4	1.44544e-20	+++++-+	1.31826e-190	-------
ZNF189	0.013	+----++	cg13568622	-1.5	0.066	32	0	0.0676083	--+---+	0.00812831	+++++-+
SH3BP5L	0.013	+++-+?+	cg02856842	6.54	3e-11	86	8	1.12202e-30	-----?-	1.8197e-15	-----?+
MORC2-AS1	0.0026	-----+-	cg23825480	-4.95	3.6e-07	99	2	1.25893e-10	+++++++	7.94328e-15	-------
COLQ	0.062	---?--+	cg10127490	-2.53	0.0057	89	0	3.54813e-21	+++?++-	0.00851138	---?++-
GART	0.00029	-------	cg16452651	-6.4	7.8e-11	106	4	1.41254e-12	+----+-	1.8197e-50	-++++++
TPT1	0.0064	---++--	cg06172950	-5.83	2.8e-09	89	1	6.91831e-49	-------	2.23872e-10	+++++++
SUMF2	7.4e-07	---?--+	cg05110225	-10.58	1.8e-26	109	9	3.16228e-54	---?---	1.54882e-47	+++?+++
SRFBP1	0.31	--+++--	cg03553758	-4.05	2.5e-05	75	1	1.31826e-23	-------	9.33254e-06	-++--++
CDC16	1.8e-06	-------	cg12084760	-6.91	2.5e-12	274	25	5.24807e-20	-------	7.58578e-26	++++++-
RBM11	0.0046	+---?++	cg16492707	-2.2	0.014	30	0	2.29087e-09	++++?++	0.0177828	-+--?--
HLA-B	8.1e-05	+++++++	cg09037630	5.29	6.2e-08	367	2	1.09648e-48	-------	1.44544e-08	-------
ABHD5	0.0039	+-+++++	cg00109764	8.38	2.6e-17	53	2	1.69824e-83	-------	1.38038e-20	+--+---
HDAC1	4.4e-07	-----?-	cg13303520	-8.36	3.2e-17	210	20	3.54813e-38	-----?-	5.7544e-28	+++++?+
ORM1	0.00075	-++++-+	cg13999433	4.55	2.7e-06	57	3	7.24436e-07	-----+-	9.12011e-31	+--+---
TCTN3	0.0014	+------	cg13471990	-6.54	3e-11	79	8	1.41254e-30	-------	1.7378e-15	-++++++
MOAP1	1.9e-06	+------	cg03055890	-8.59	4.2e-18	105	7	6.45654e-45	+++++++	1.90546e-27	-------
PFKFB4	3.7e-07	+++++-+	cg14208102	11.09	7.1e-29	231	17	2.69153e-82	-------	5.49541e-42	+------
GUSB	0.0036	++-++++	cg22209441	4.06	2.5e-05	69	2	1.99526e-13	-------	1.14815e-06	+-----+
FHOD1	0.00061	+++-+++	cg26719831	4.53	2.9e-06	290	3	4.57088e-08	-----+-	5.7544e-16	-------
SAAL1	0.044	-----++	cg15312943	-6.14	4e-10	74	2	1.23027e-12	-----+-	1.65959e-34	+++-+++
ETFDH	0.34	-+-++-+	cg24035112	2.54	0.0055	52	0	5.88844e-05	--++--+	0.00102329	-------
PARP14	5.5e-06	+++++++	cg15475502	3.62	0.00015	111	2	1.94984e-09	+++++-+	5.49541e-06	+-+++++
GP6	0.0011	-+++-++	cg00462362	2.01	0.022	159	0	0.0123027	++++---	0.000758578	+------
ZRANB2	1.4e-05	-----?-	cg00781169	-1.39	0.083	28	0	0.0316228	--+--?-	0.0691831	+++-+?+
NUP62	2.5e-05	+----++	cg23668335	-5.74	4.7e-09	221	3	5.01187e-18	-------	1.65959e-14	+-+-++-
MIR17HG	0.05	+------	cg02297838	-3.82	6.7e-05	37	2	1.69824e-26	-------	4.36516e-05	+++++++
ARSG	0.054	+++++-+	cg25161129	4.88	5.3e-07	109	6	4.0738e-26	-------	3.71535e-08	-+-----
CCDC34	0.008	+------	cg16964946	-3.19	0.00072	62	1	1.02329e-05	-----+-	4.16869e-06	+-+-+++
CMTM3	0.054	++++-+-	cg09504873	3.36	0.00039	167	0	6.30957e-29	-------	0.00042658	-------
ABCF2	0.73	+---+++	cg17429236	4.76	9.7e-07	396	7	1.09648e-23	++-++++	6.45654e-08	--+-+++
TK2	6.2e-05	+++++++	cg09238666	6.06	6.8e-10	149	11	2.04174e-15	-------	6.30957e-21	-------
SLC26A6	0.23	-++-+-+	cg24608717	2.85	0.0022	224	0	3.0903e-37	-------	0.00346737	+-----+
RPS6KA1	0.00025	+++-+?+	cg23955417	7.51	3e-14	193	11	1.28825e-55	-----?-	1.25893e-17	-----?-
DUSP10	0.45	-+-+-?+	cg23805594	1.93	0.027	40	0	1.25893e-05	-----?-	0.0316228	-----?+
RPL23AP64	0.0002	----?+-	cg04625873	-4.06	2.5e-05	229	4	3.46737e-19	++++?-+	5.24807e-06	+--+?--
LARS2	0.0037	+-----+	cg25437886	-3.96	3.8e-05	108	2	1.51356e-10	-------	4.67735e-07	+++++++
TBC1D2	0.0055	-++++-+	cg01618660	4.9	4.9e-07	45	2	2.18776e-14	-------	1.77828e-10	-+-----
OXCT1	0.28	---+--+	cg26067897	-1.43	0.077	52	0	7.58578e-05	----+--	0.125893	+++++++
FANCA	0.19	++--+++	cg00867406	2.91	0.0018	394	0	1.77828e-06	+-+++-+	0.000245471	+++++++
MAGEE1	3.2e-06	-?-----	cg13806096	-0.91	0.18	11	0	0.0537032	-?+----	0.301995	+?-++++
TMBIM1	7.6e-05	+++-+++	cg06547715	5.19	1.1e-07	148	5	1.58489e-28	-------	4.36516e-09	---+---
RIPK2	0.00076	++++-+-	cg16565528	2.99	0.0014	46	0	7.76247e-06	-+-----	6.0256e-05	---+---
HLA-E	2.2e-05	+++++++	cg10692140	5.9	1.8e-09	847	11	3.54813e-42	--+----	5.7544e-11	--+----
ZNF337	3.6e-05	+------	cg06913219	-4.7	1.3e-06	39	1	1.04713e-08	+------	1.8197e-16	-+++++-
CCT6A	1.8e-05	-----+-	cg08370546	-4.45	4.3e-06	109	2	6.76083e-71	-------	4.2658e-06	-++++++
BCS1L	0.029	+--+---	cg11123644	-5.43	2.8e-08	158	1	7.94328e-23	-------	7.58578e-11	+-+-++-
RPS18	0.0021	---+---	cg24287218	-8.53	7.2e-18	1321	31	1.65959e-49	-------	1.54882e-25	+++++++
SH2D3A	0.037	+---++-	cg05025071	-4.33	7.4e-06	114	1	6.60693e-10	+----+-	1.20226e-09	+++++++
HIVEP2	0.27	-++---+	cg06770429	-3.01	0.0013	40	0	1.02329e-07	+++++-+	0.00025704	+------
ACSL1	0.13	+-+-+-+	cg26913344	8.98	1.4e-19	119	6	1.02329e-27	-------	2.69153e-56	-+-----
ZNF567	0.00054	-------	cg22517995	-1.97	0.024	118	0	5.12861e-55	+++++++	0.0467735	-+-----
CCNC	2e-05	-------	cg01422797	-2.53	0.0058	123	0	1.94984e-13	++++++-	0.00707946	----+--
SNX11	0.00013	+++++++	cg05446659	7.55	2.2e-14	147	6	2.95121e-43	+------	1.94984e-19	---+---
FBXO10	0.076	+----?+	cg13893555	-2.41	0.008	64	0	2.13796e-07	+----?-	0.00660693	-++++?-
IPO11	0.023	---+---	cg24864203	-2.84	0.0022	45	0	2.95121e-18	-------	0.00263027	+++++--
EMP3	0.00077	++-+-++	cg11521325	6.64	1.5e-11	210	10	8.91251e-81	-------	1.34896e-12	-------
PRIM1	0.00031	---?---	cg21814633	-4.96	3.5e-07	98	4	1.62181e-15	---?-+-	2.34423e-10	+++?+++
EIF4EBP2	6.8e-05	-++++++	cg13585930	4.1	2e-05	145	3	1.94984e-31	-------	1.14815e-05	------+
HIC2	0.0093	-------	cg04282607	-3.53	0.00021	87	3	4.57088e-13	-------	5.37032e-05	+++++++
ENDOD1	0.00017	++++++-	cg10001186	2.56	0.0052	80	0	3.23594e-160	-------	0.01	----++-
USF1	1.1e-05	-++++?+	cg20609803	2.49	0.0064	222	0	7.58578e-13	-----?-	0.00794328	+--+-?-
UBXN1	0.0041	+--+---	cg18825531	-7.66	9.6e-15	399	9	1.58489e-46	-------	1.31826e-19	+++++++
SCIMP	0.005	-+++-++	cg09580393	4.39	5.6e-06	153	2	1.41254e-26	+------	1.44544e-06	+------
USP4	0.16	-+++--+	cg25021247	3.63	0.00014	203	1	2.0893e-19	+------	7.4131e-05	+--+---
PTTG1	0.67	++-+---	cg01119875	8.21	1.1e-16	92	21	3.71535e-52	-------	1.86209e-22	-------
TAP1	0.0031	+++++++	cg24287218	7.39	7.6e-14	508	27	1.65959e-49	-------	1.51356e-17	-------
MRPL35	0.0092	------+	cg07133479	-5.83	2.7e-09	103	2	2.69153e-26	+++++++	2.81838e-12	-------
POLG2	1.2e-05	-------	cg25061701	-5.86	2.3e-09	73	3	2.88403e-42	+++++++	8.31764e-11	-------
ANKS1A	0.06	+-+-+++	cg08207604	5.98	1.1e-09	137	8	5.37032e-40	-------	2.0893e-11	---+--+
HSPA6	8e-06	+++++?+	cg00974864	5.95	1.4e-09	96	4	8.70964e-11	+----?-	4.67735e-50	-----?-
NLRC5	0.12	++-++-+	cg08159663	5.43	2.9e-08	108	7	1.65959e-09	--+---+	1.07152e-35	-------
LSM4	0.019	+--+---	cg26152923	-7.59	1.6e-14	274	10	4.7863e-37	-------	3.01995e-21	+++++++
