# Supplementary material for: The transcriptional landscape of age in human peripheral blood
Source: Nat Commun. 2015 Oct 22;6:8570. doi: 10.1038/ncomms9570 (PMC4639797; doi:10.1038/ncomms9570)
Supplement: Supplementary Data 5 — Transcriptomic age prediction formulas. 5A: Prediction formula weights for all participating cohorts (based on Leave-One-Out Meta-Analyses). 5B: The average "transcriptomic predictor formula" - the GENERAL predictor - for external cohorts [file ncomms9570-s6.xlsx]

## Sheet: Data.5.A
Supplementary.Data.5
A.
order	uniqueID	GeneID	PREDICTOR-DILGOM	PREDICTOR-EGCUT	PREDICTOR-FHS-GEN2 (OFFSPRING)	PREDICTOR-INCHIANTI	PREDICTOR-KORA	PREDICTOR-NIDDK	PREDICTOR-RS	PREDICTOR-SHIP-TREND
1	25716	CD248	-0.0175779	-0.016017	-0.01693	-0.0172643	-0.0175116	-0.0158152	-0.0172554	-0.0176937
2	53561	LRRN3	-0.0140696	-0.0144266	-0.01404	-0.0140242	-0.0137917	-0.0107688	-0.0137906	-0.0143243
3	40285	NELL2	-0.00710308	-0.0075603	-0.00418	-0.00683022	-0.00700063	-0.00557574	-0.00713794	-0.00692883
4	46463	ABLIM1	-0.00715007	-0.00744478	-0.00508	-0.00683623	-0.00683196	-0.00582961	-0.00739778	-0.00577584
5	25872	LEF1	-0.00483657	-0.00505536	-0.00496	-0.00527978	-0.00495115	-0.00377076	-0.0057967	-0.0053538
6	4817	CCR7	-0.00603911	-0.00640767	-0.00463	-0.00598647	-0.00546438	-0.00432137	-0.00659985	-0.00573558
7	19209	SLC16A10	-0.00476393	-0.00238973	-0.00387	-0.00443303	-0.00525417	NA	-0.00542598	-0.00496205
8	53320	FAM102A	-0.00440947	-0.00514558	-0.00446	-0.00422678	-0.00443872	-0.00396662	-0.00450891	-0.0045207
9	26516	MYC	-0.00428779	-0.00386666	-0.00349	-0.00404729	-0.00364584	-0.0038153	-0.00466808	-0.00460247
10	42813	GZMH	0.00516178	0.0059794	0.00232	0.00532458	0.00499343	0.00549543	0.00568996	0.00611433
11	48770	FAIM3	-0.00552473	-0.00545823	-0.00475	-0.00473067	-0.00585397	-0.00473737	-0.00498752	-0.00453906
12	19968	BACH2	-0.00371541	-0.00283551	-0.00256	-0.00337727	-0.0036526	-0.00413837	-0.00466393	-0.003725
13	10875	CD27	-0.00888669	-0.0085439	-0.00738	-0.00810561	-0.008371	-0.00624175	-0.00962816	-0.00946675
14	36165	GPR56	0.00466771	0.00595439	0.00246	0.00462106	0.00475051	0.00518069	0.00468114	0.00526937
15	1683	NT5E	-0.00989529	-0.00986287	-0.00508	-0.0102941	-0.00965371	-0.00924259	-0.0102294	-0.0107525
16	63678	FGFBP2	0.00296125	0.00347228	0.00307	0.0032415	0.00278291	0.0042056	0.00310876	0.0039312
17	10095	SYT11	0.00969959	0.00881786	0.00808	0.00952476	0.0089456	0.0093283	0.00964478	0.00977254
18	17155	PDE9A	-0.0061404	-0.00609454	-0.00681	-0.00680398	-0.00576484	-0.00492125	-0.00651523	-0.00641922
19	42901	NOG	-0.00759178	-0.00566327	-0.00506	-0.00748015	-0.00890716	-0.00671076	-0.00716826	-0.00829908
20	62353	IL7R	-0.00653572	-0.00643266	-0.00412	-0.00600445	-0.00539102	-0.00685463	-0.00616582	-0.00584835
21	34551	CR2	-0.00739092	-0.00583882	-0.00422	-0.00723352	-0.00731443	-0.00801119	-0.00653157	-0.00795199
22	24556	SERPINE2	-0.0111193	-0.00917801	-0.01084	-0.0104471	-0.0109564	-0.00842539	NA	-0.0115472
23	7874	PAICS	-0.00155742	-0.00153236	-0.00315	-0.00136253	-0.00201179	-0.00106602	-0.00175604	-0.00156097
24	42391	FLNB	-0.00625618	-0.00441738	-0.00687	-0.00596704	-0.00579628	-0.00552868	-0.00693918	-0.00643975
25	870	FCGBP	-0.00551798	-0.00532505	-0.00684	-0.00548652	-0.00515185	-0.00498312	-0.00496389	-0.00619457
26	60140	SIRPG	-0.00237251	-0.00214627	-0.00251	-0.00236841	-0.0022657	-0.00213397	-0.0026666	-0.00214439
27	21050	LDHB	-0.00763003	-0.00787506	-0.00397	-0.00698053	-0.00754244	-0.00774284	-0.00900191	-0.0079039
28	53918	OXNAD1	-0.00278027	-0.00226465	-0.00098	-0.00336289	-0.00199338	-0.00296938	-0.00351682	-0.00219955
29	62618	PDE7A	-0.00359479	-0.00499747	-0.00067	-0.00362246	-0.00275709	-0.0038878	-0.00376053	-0.00365646
30	37087	ATF7IP2	-0.00525327	-0.00519083	-0.00335	-0.00567626	-0.0049206	-0.00543086	-0.00532384	-0.00569952
31	26107	NUAK1	0.00635181	0.00560001	0.00492	0.00630375	0.00674075	0.00663851	0.0064263	0.00666836
32	62221	SLC7A6	-0.00162763	-0.00122783	-0.00107	-0.00182399	-0.0011488	-0.00212748	-0.0020974	-0.00134203
33	61667	FAM134B	-0.0036178	-0.0023556	-0.00395	-0.00430016	-0.00370246	-0.00455917	-0.00501693	-0.00491633
34	22336	TGFBR3	0.00542088	0.00532659	0.00349	0.00530138	0.00488486	0.00516114	0.00550465	0.00583172
35	56533	PIK3IP1	-0.000395456	-0.0010384	-0.00259	-0.00049649	0.000246491	0.000861733	-0.00059049	-0.000887037
36	43329	BZW2	-0.00446724	-0.00369827	-0.00454	-0.00390219	-0.003838	-0.00421445	-0.00456192	-0.00435293
37	34119	ELOVL4	-0.00921292	-0.00793789	-0.00603	-0.0084219	-0.00886226	-0.00952277	-0.00860183	-0.00898457
38	48072	RPL22	-0.00191988	-0.0020294	-0.00138	-0.00154223	-0.00171814	-0.0014809	-0.00214281	-0.00108851
39	17811	LTB	-0.00209544	-0.00249975	-0.00298	-0.00204895	-0.00131595	-0.00208964	-0.00186231	-0.00253008
40	29562	GRAP	0.00112736	0.00121834	-0.00256	0.00111504	0.00123323	0.00141292	0.000789	0.00111967
41	6504	LDLRAP1	-0.00202632	-0.00166955	-0.00321	-0.00216266	-0.00218223	-0.000799125	-0.00294341	-0.00211282
42	28943	MMP28	0.000709984	0.00158745	-0.00376	0.00090872	2.57048e-05	NA	-0.00050131	-7.36491e-05
43	13915	NMT2	-0.00378811	-0.00390468	-0.0025	-0.00396092	-0.00412069	-0.00475743	-0.00438126	-0.00500397
44	14527	CAMK4	-0.00646007	-0.00569167	-0.00168	-0.00615678	-0.00631323	-0.00753505	-0.00606637	-0.00565034
45	26051	NOSIP	-0.00237118	-0.00221116	-0.00468	-0.00299738	-0.00215538	-0.00130051	-0.00307583	-0.00211832
46	26614	NKG7	0.00336378	0.00374091	0.00211	0.0033268	0.00317128	0.00317038	0.00367166	0.00361651
47	66070	ITM2C	-0.00341107	-0.00336081	-0.0044	-0.00337021	-0.00323276	-0.00262519	-0.0034963	-0.00319714
48	45653	DENND2D	-0.00519677	-0.00610708	-0.0074	-0.00650925	-0.00719345	-0.00654729	-0.00662662	-0.00707661
49	39063	SUSD3	-0.0053396	-0.00481672	-0.00458	-0.00527335	-0.00538394	-0.00436999	NA	-0.00535976
50	46307	GZMB	0.00464182	0.00487535	0.00276	0.00504206	0.00468868	0.00459541	0.00526293	0.00486573
51	38458	LBH	-0.004827	-0.00449841	-0.00471	-0.00406919	-0.00385563	-0.00289934	-0.00448908	-0.00430535
52	32044	KIAA1147	-0.00147046	-0.000950257	-0.0015	-0.000738454	-0.00126772	-0.00160259	-0.00106536	-0.0005487
53	14179	HSP90AB1	-0.002866	-0.00364721	-0.00249	-0.0025922	-0.00331988	-0.0022627	-0.00272805	-0.00281092
54	32472	CD28	-0.00179763	-0.00228281	0.00153	-0.00153026	-0.00235978	-0.00265921	-0.00206824	-0.00148543
55	27356	CX3CR1	0.00768433	0.0068533	0.00479	0.00743891	0.0079711	0.00667131	NA	0.00802291
56	23999	IMPDH2	-0.000900069	-0.00133074	-0.00264	-0.0011161	-0.00107685	-0.00027935	-0.000846039	-0.000645896
57	57114	PRSS23	0.00640272	0.00536735	0.00403	0.00639713	0.00622122	0.00582347	0.00693687	0.00669204
58	31436	SCML1	-0.00537788	-0.00457558	-0.00278	-0.00500504	-0.00541668	-0.00447907	-0.00588368	-0.00515774
59	19586	OSBPL5	0.00155648	0.0015623	0.00263	0.00163508	0.00150664	0.00164937	0.00133532	0.00168017
60	32334	TTC38	0.00173595	0.00159197	0.00243	0.00154519	0.0010967	0.00142099	0.00159795	0.00191311
61	26501	TNFRSF25	0.000660824	7.54726e-05	-0.00277	0.000633054	0.00113345	0.000519688	0.000893965	0.000273707
62	10508	PDGFRB	0.00533017	0.00393349	0.0049	0.00507249	0.0052212	0.00526032	0.00524479	0.00553297
63	11524	B3GAT1	0.00152325	0.000683216	0.00163	0.00143153	0.0016524	0.00181312	0.00115613	0.00148732
64	61718	FBL	-0.00342921	-0.00382011	-0.00286	-0.00345366	-0.00337037	-0.00305693	-0.0024896	-0.00355263
65	48606	CCR6	-0.00497718	-0.00473358	-0.00257	-0.00477554	-0.00466192	-0.00655006	NA	-0.00456849
66	35729	AGMAT	-0.00289338	-0.000910781	-0.0051	-0.00265265	-0.00351614	-0.00105356	-0.00349653	-0.00298857
67	45713	PRR5L	0.00453265	0.00358593	0.00223	0.00439047	0.00420312	0.00451621	0.00457427	0.00485841
68	47389	ATM	-0.00298199	-0.00206161	-0.00248	-0.00266827	-0.00324126	-0.00288785	-0.00277707	-0.00226845
69	19866	GPR18	-0.00503533	-0.00343665	-0.0037	-0.00457687	-0.00434108	-0.00485928	-0.00464275	-0.00382208
70	67665	TRA	-0.00962248	-0.00749544	NA	-0.00939557	-0.00955604	-0.0104555	NA	-0.00920315
71	30997	ZSCAN18	-0.00257697	-0.00183841	-0.00534	-0.00205028	-0.00169176	-0.00151558	-0.00233885	-0.00236892
72	21384	LGALS1	0.00426788	0.00318198	0.00498	0.00450532	0.00385686	0.00402488	0.00495953	0.00396075
73	41280	DGKA	-0.00291068	-0.00319236	-0.00025	-0.0033448	-0.00272654	-0.00401033	-0.00280967	-0.00240696
74	59712	SPRY1	-0.00663106	-0.00522307	-0.00406	-0.00660387	-0.00705416	-0.00643205	-0.00618199	-0.0062784
75	32844	BCL11B	-0.00312737	-0.00247097	-0.00504	-0.00275263	-0.0028776	-0.00207574	NA	-0.00319689
76	48804	ETS1	-0.00562926	-0.00560003	-0.00342	-0.00526406	-0.00485736	-0.00469983	-0.00500565	-0.00467399
77	20610	PPP2R2B	0.00239581	0.00258232	0.00181	0.00268524	0.00220311	0.00300552	0.00250335	0.00226934
78	30850	CEP41	-0.000191166	0.0010299	NA	0.000763873	9.97981e-05	-0.00334923	5.98019e-05	0.000744714
79	10566	AGPAT4	0.00220685	0.00174746	0.00148	0.00200147	0.00156017	0.00260434	0.00134286	0.00224225
80	30329	DKC1	-0.00352823	-0.00331026	-0.00328	-0.00324025	-0.00357622	-0.00324503	-0.00335425	-0.00255173
81	25961	TCF7	-0.00382072	-0.00392795	-0.00167	-0.00327538	-0.00370645	-0.00376953	-0.00331164	-0.0046879
82	53443	OCIAD2	-0.00244135	-0.00217669	-0.00311	-0.00235095	-0.00197533	-0.00227066	-0.00206341	-0.00193116
83	52164	PCED1B	-0.000331973	-0.000794808	NA	8.7239e-05	-8.33177e-05	0.000507295	-0.00025889	-0.000388066
84	61240	FCRL6	0.00503818	0.00554854	0.00094	0.00534315	0.00532681	0.00446755	0.00590311	0.00542144
85	26584	TTC38	0.00230731	0.00255741	0.00243	0.00178271	0.00277087	0.00207262	0.00269378	0.00230118
86	27379	CLUAP1	-0.00243707	-0.00173535	-0.00145	-0.00241043	-0.00281592	-0.00251433	-0.00193637	-0.00247756
87	45536	PHGDH	-0.00708393	-0.00512975	-0.00983	-0.00653594	-0.00549049	-0.00441817	-0.0064685	-0.00725526
88	61231	ADRB2	0.00251681	0.00305104	0.00106	0.00272261	0.00212451	0.00240727	0.00246049	0.00302945
89	24257	ICOS	-0.0011647	-0.000633129	0.00081	-0.00113287	-0.00133267	-0.00144922	-0.00102113	-0.0015967
90	31335	EFNA1	0.000315346	0.0027517	-0.00561	0.000129634	8.25811e-05	NA	-0.000430109	-0.000396477
91	44129	KLHL3	-0.0005476	-0.000965666	0.00032	-0.00107003	-0.0012646	-0.000644081	-0.00109286	-0.000558021
92	25675	EDAR	-9.6067e-05	0.000634672	-0.00134	0.000271042	-0.000661492	0.000617373	0.000230091	5.10307e-05
93	34299	ERBB2	0.00452714	0.00295751	0.00235	0.0043519	0.00393846	0.00537263	0.00448517	0.00489561
94	38647	HOOK1	-0.00212113	-0.00150368	-0.00115	-0.00172827	-0.00233267	-0.00211696	-0.00211331	-0.00269004
95	68080	SATB1	-0.00610866	-0.00539188	-0.00238	-0.00605501	-0.00569253	-0.00591048	-0.0062228	-0.00621721
96	44530	KLRB1	-0.00961575	-0.00839169	-0.00649	-0.00941861	-0.00888633	-0.00915437	-0.00905446	-0.00905146
97	33805	COBLL1	-0.00248799	-0.00305095	-0.00171	-0.00252091	-0.00300651	-0.00281158	-0.00268539	-0.00236846
98	27375	VPREB3	-0.00195524	-0.00219563	-0.00191	-0.00211908	-0.00194598	-0.00253428	-0.0024785	-0.0024463
99	17478	RHOC	0.0065147	0.00520696	0.00581	0.00591604	0.00570688	0.00494433	0.00666088	0.00652479
100	50205	SESN1	-0.00267447	-0.00230563	-0.00103	-0.00257738	-0.00250409	-0.00303433	-0.00300792	-0.00241652
101	28469	ZNHIT6	-0.00249015	-0.00209174	-0.00166	-0.00199843	-0.00241013	-0.00291298	-0.00203185	-0.00257032
102	15322	F2R	0.00268703	0.00190509	0.00156	0.00255077	0.0031319	0.00375955	0.00334949	0.00287047
103	48520	LEPROTL1	-0.00393394	-0.00254587	-0.00433	-0.00437958	-0.0032941	-0.00389214	-0.00456058	-0.00447596
104	21452	KYNU	0.00424106	0.00346319	0.00437	0.00470852	0.0042469	0.00438409	0.00399591	0.0041409
105	61503	PTPRK	-0.00705742	-0.00673794	-0.00121	-0.00751013	-0.00736683	NA	-0.00785676	-0.007428
106	45185	EPHX2	-0.00320955	-0.00318833	-0.00236	-0.00338534	-0.00317753	-0.00167171	-0.00504473	-0.00342554
107	7980	VAMP5	0.00381504	0.0039489	0.00366	0.00385441	0.00320128	0.00371788	0.00380716	0.00341464
108	37995	FOXO1	-0.000813714	-0.000608904	-0.00147	-0.000872999	-0.00047815	-0.000503361	-0.000861231	-0.000660777
109	63731	CD96	-0.00358373	-0.00356596	-0.00164	-0.0029642	-0.00323619	-0.00373772	-0.00281464	-0.0037053
110	23131	FAM159A	-0.00172076	-0.00100848	-0.0021	-0.00160899	-0.00163727	-0.00199716	-0.00153963	-0.00133375
111	33986	TRAF5	-0.00325854	-0.00240206	-0.00293	-0.00337305	-0.00323978	-0.00425383	-0.00411731	-0.00412603
112	9507	MFGE8	-0.0016472	-0.00135608	-0.00238	-0.00133617	-0.000961995	-0.000855741	-0.000984899	-0.00165215
113	28340	ZEB2	0.0064313	0.00621524	0.00087	0.0063117	0.00640697	0.0073605	0.0069917	0.00666895
114	65873	ZNF154	-0.00656219	-0.00570631	-0.00364	-0.0069004	-0.00603058	-0.00633038	-0.00712029	-0.00722542
115	45466	PLCG1	-0.00507185	-0.00362893	-0.00383	-0.0043798	-0.00462566	-0.00397405	-0.00447198	-0.0048459
116	13799	ITGA6	-0.00662419	-0.00507999	-0.00233	-0.00687732	-0.0065175	NA	-0.00761609	-0.00714511
117	40233	RRS1	-0.00259974	-0.00175432	-0.00267	-0.00265674	-0.00258308	-0.00277926	-0.00280242	-0.00307246
118	59345	BANK1	-0.00243294	-0.00222009	-0.00087	-0.00215673	-0.00216765	-0.00254039	-0.00195002	-0.00282573
119	8657	BTBD11	-0.0061479	-0.00511219	-0.00561	-0.00630965	-0.00578135	-0.0046665	-0.00556365	-0.0051759
120	62617	EPHA1	0.00179403	0.00209409	1e-05	0.00235945	0.00166258	0.00205532	0.00169987	0.00104402
121	27661	TMEM204	-0.00298147	-0.00267887	-0.00231	-0.00291116	-0.00300604	-0.0021954	NA	-0.00324457
122	48024	PDGFD	0.00500625	0.00468001	0.00254	0.00458829	0.00525406	0.00446119	0.0046325	0.00561946
123	39756	KLRD1	0.00133819	0.0015491	0.00104	0.00114769	0.00139925	0.0020435	0.00121402	0.00204424
124	48422	FAM117B	-0.00342483	-0.00244939	-0.00459	-0.00352425	-0.00221481	-0.00154093	-0.00318375	-0.00279391
125	31280	SUSD1	0.00107738	0.00165381	0.00171	0.00129784	0.000868754	0.00137531	0.00158792	0.00107913
126	3532	THNSL1	-0.00227365	-0.00141581	-0.00098	-0.00180731	-0.00297649	-0.00221553	-0.0021608	-0.00247464
127	41747	SEPT6	-0.00254024	-0.00264719	NA	-0.00236346	-0.00267092	-0.00298997	-0.00229105	-0.00190891
128	62711	APEX1	-0.00184671	-0.00173457	-0.00135	-0.00182014	-0.00148742	-0.00284551	-0.00179655	-0.00114306
129	19773	HSPH1	-0.00433708	-0.00376792	-0.00287	-0.00416909	-0.00367732	-0.00426491	-0.00478479	-0.00385397
130	19751	NUCB2	-0.00763269	-0.00588461	-0.00404	-0.00745736	-0.00760436	-0.00791125	-0.00784219	-0.00793325
131	7780	TSPAN13	-0.00175273	-0.00152821	-0.00056	-0.00165727	-0.00191033	-0.00222779	-0.00224233	-0.00224027
132	33350	RORC	-0.00598082	-0.00475555	-0.00727	-0.00571916	-0.00465931	-0.00511125	-0.00552934	-0.00602053
133	5165	TRIB2	-0.00253683	-0.00188493	-0.00083	-0.00250234	-0.00268713	-0.0021836	-0.00244658	-0.00272718
134	25946	RCAN3	-0.00456876	-0.00398758	-0.00183	-0.00479256	-0.0050209	-0.00386834	-0.00508128	-0.00443251
135	25893	C1orf21	0.00471069	0.0049418	0.00139	0.00510076	0.00518324	NA	0.00508553	0.00475427
136	12708	PAQR8	0.000561209	0.000157058	0.0001	0.00073781	0.00087001	0.00011568	0.000760801	0.00122497
137	29309	AK5	-0.00341235	-0.00289777	-0.00158	-0.00375583	-0.00395775	-0.00358431	-0.00226491	-0.00337972
138	63521	TPM2	-0.0039385	-0.00310719	-0.00354	-0.00345396	-0.00267657	-0.00411211	-0.00384273	-0.00354641
139	66851	ID3	0.00129955	0.00151577	-0.00024	0.00180717	0.00113618	0.00171943	0.000980658	0.00139719
140	254	TBC1D4	-0.000463492	-0.000554138	-0.00036	-0.000137819	-0.000521748	0.000173248	-0.000903699	-0.00012984
141	53254	TXK	-0.00184071	-0.00211155	-0.00084	-0.00233523	-0.00148708	-0.00221181	-0.00222024	-0.00193118
142	26585	IARS	-0.00408814	-0.00338131	-0.00169	-0.00357736	-0.00306719	-0.0037709	-0.00365526	-0.00344492
143	30212	STRBP	-0.00254633	-0.00236602	0.00079	-0.0020376	-0.00273318	-0.00231779	-0.00240758	-0.00252706
144	14843	KIF5C	-0.00500247	-0.00425696	-0.00185	-0.00498522	-0.00468711	-0.00592206	-0.00440898	-0.00479205
145	60174	ATIC	-0.00558657	-0.00476449	-0.00357	-0.00554471	-0.00518571	-0.00452583	-0.00537562	-0.00487758
146	56920	ATP2B4	0.00271482	0.00241357	0.0004	0.00264886	0.00260118	0.00354134	0.00259875	0.00313403
147	21689	SLC25A20	0.00108651	0.00198318	0.0008	0.00121487	0.000778129	0.0016413	0.000960272	0.00146755
148	58213	SPOCK2	0.000982334	0.000306126	0.00045	0.00144385	0.000752983	0.00101285	0.00147194	0.00150195
149	66141	SPTBN1	-0.00356451	-0.0028023	-0.0012	-0.00368323	-0.00301469	-0.00449794	-0.00366593	-0.00288469
150	18783	APOBEC3H	0.0044095	0.00376818	0.004	0.0046708	0.00484987	0.00316137	0.00434065	0.00431831
151	37032	CNN3	0.000392905	0.000729305	-0.00041	0.000273607	-0.000484249	NA	5.4988e-06	0.000247505
152	21923	LGMN	-0.00337924	-0.00262748	-0.00265	-0.00323286	-0.00316264	-0.00321609	-0.00372991	-0.00328808
153	363	GPR141	0.00496122	0.004727	0.00235	0.00521008	0.00470324	0.00483217	0.0051174	0.00573393
154	23159	PRF1	0.00200952	0.00253692	0.00068	0.00230703	0.00160955	0.00244841	0.00179437	0.00219281
155	5527	ITK	-0.00139502	-0.00108404	-0.00145	-0.00102678	-0.000694678	-0.00123444	-0.0010728	-0.000354609
156	50693	VCAN	0.00694486	0.00693206	0.00466	0.00681595	0.006764	0.0065118	0.00795313	0.00702646
157	15878	ANXA1	0.00677669	0.00656669	0.00466	0.00714411	0.00622096	0.00647057	0.0065604	0.00653071
158	36396	GZMA	0.00385155	0.00362167	0.00144	0.00379456	0.00321529	0.00371898	0.00359712	0.00363048
159	39553	RSL1D1	-0.00139709	-0.00103077	-0.00184	-0.00132578	-0.00147638	-0.00118635	-0.0018602	-0.000857515
160	38259	C1QBP	-0.00109512	-0.000722674	-0.00456	-0.000806374	-0.00151182	-0.000665191	-0.000516125	-0.000527403
161	22538	CD3E	-0.00458546	-0.00478159	-0.00266	-0.00427183	-0.00467421	-0.00464492	-0.00373401	-0.00442875
162	59914	GEMIN4	-0.00119102	-0.00160144	-0.00301	-0.000888826	-0.000357685	-0.000804874	-8.13332e-05	-0.000471559
163	42095	CST7	-0.00159717	-0.00186541	-0.00141	-0.00138371	-0.00187848	-0.000964065	-0.000807702	-0.00140125
164	42378	TTC39C	-0.00502269	-0.00467119	-0.00101	-0.00486479	-0.0049193	-0.0057303	-0.00493034	-0.00490661
165	21203	HAVCR2	0.0032318	0.00346202	0.00337	0.00358621	0.00275712	0.00346661	0.00302349	0.00319896
166	26511	DNAJA3	-0.00100139	-0.000922016	-0.00186	-0.000668251	-0.000821182	-0.00065876	-0.000473744	-0.000689918
167	29980	CACNA2D2	0.00634773	0.00465663	0.0031	0.00601947	0.00642194	0.00607629	0.00647546	0.0063942
168	2821	ANXA2R	-0.00194397	-0.00100369	NA	-0.00164203	-0.00196689	-0.00185346	-0.00204184	-0.00213551
169	49796	TESPA1	-0.00022578	-0.00137882	NA	-0.000431477	-0.000178214	-0.000153831	-0.00050569	-0.000212103
170	61382	GNLY	0.00133362	0.00187603	-2e-05	0.00110586	0.00112133	0.00222234	0.00102964	0.0018155
171	7399	STMN1	-0.00331619	-0.00260052	-0.00247	-0.00303493	-0.00318057	-0.00318374	-0.0038538	-0.0021764
172	26063	RAPGEF6	-0.00190871	-0.00186263	-0.00116	-0.00189383	-0.0018606	-0.00103992	-0.00166863	-0.00216548
173	13064	ZNF256	-0.00398679	-0.0032051	-0.00366	-0.00424835	-0.00327362	-0.00390116	-0.00367096	-0.00449284
174	9609	CRIP1	0.00608011	0.0051272	0.00668	0.00587844	0.00507934	0.00489239	0.00593429	0.00600283
175	23353	S100A10	0.00490318	0.00410731	0.00454	0.00472972	0.00478057	0.00445533	0.0049165	0.00492151
176	25914	GSPT2	-0.000425589	5.26596e-05	-0.00143	-0.000365149	-0.000670545	-0.00112962	-0.000141706	0.000430952
177	60212	C6orf48	0.000680663	0.000846874	0.00092	0.000518293	0.000779787	0.000334432	-0.000215208	0.000240237
178	39754	CD8B	-0.0109458	-0.00815098	-0.00886	-0.0101637	-0.0096148	-0.00986286	-0.0100796	-0.0109096
179	26019	DDX47	-0.00377745	-0.00360289	-0.00335	-0.00400221	-0.00332779	-0.00369037	-0.00384627	-0.00384344
180	42154	PPAT	-0.00132549	-0.000703073	-0.0018	-0.00162597	-0.00125344	-0.00164538	-0.00158177	-0.00121643
181	17114	C1orf162	0.00598799	0.00582309	0.00383	0.00595348	0.00558041	0.00494846	0.00572772	0.00492194
182	7116	CXCR5	0.0015572	0.000525965	0.00128	0.00165373	0.00137137	-2.61981e-05	0.00158623	0.00111333
183	40664	EIF3H	-0.000813954	-0.000735991	-0.00104	-0.00114431	-0.000684764	-0.00101774	-0.00130568	-0.00080045
184	23124	AHNAK	0.00700945	0.00516091	0.00417	0.00696146	0.00628667	0.00702899	NA	0.00667848
185	23293	NBEA	-0.00769756	-0.00599442	-0.00329	-0.00819235	-0.00783101	NA	-0.00893928	-0.00875642
186	24145	UBASH3A	-0.001421	-0.000814893	0.00015	-0.00144105	-0.00114926	-0.00109315	-0.00137527	-0.00156116
187	59417	NAT10	-0.00352914	-0.00336574	-0.00154	-0.00352382	-0.00359141	-0.00357404	-0.00279762	-0.00346102
188	28979	FLT3LG	2.16231e-05	-0.000592602	-0.00031	6.39547e-06	-0.00039525	0.000883785	-0.000130304	-0.000314189
189	32865	F5	0.00580926	0.00538476	0.00328	0.00576703	0.00575097	0.00486846	0.00521108	0.00583289
190	14243	SAE1	-0.00217609	-0.00223041	-0.00173	-0.00178742	-0.00215173	-0.00163834	-0.00182441	-0.00198491
191	15527	AXIN2	0.00621241	0.00586564	0.00256	0.00619036	0.00561147	0.00642804	0.00588877	0.00573958
192	221	PLAG1	-0.00162016	-0.00105219	-0.00145	-0.0018872	-0.00130879	-0.00180716	-0.0020411	-0.00156066
193	43905	DPP4	-0.00444426	-0.00430183	-0.00025	-0.00441287	-0.00393533	-0.00600131	-0.00496361	-0.00486601
194	20916	ASGR2	0.00212667	0.00224644	0.00141	0.001928	0.00202014	0.00260713	0.0016007	0.00179957
195	51527	PASK	0.00101779	0.00126885	-0.00035	0.000397372	0.00123956	0.0015372	0.00100437	0.00138674
196	4068	KLF6	0.00527875	0.00432741	0.0041	0.00501664	0.0050128	0.0049281	0.00540347	0.0049527
197	27426	DOCK10	-0.000101393	-0.000384448	-0.00121	0.000243985	0.000274023	0.000268489	0.000558714	0.000278356
198	37329	ZNF439	-0.00123397	-3.97296e-05	-0.00115	-0.00109834	-0.00111004	-0.00125212	-0.00099858	-0.00137772
199	36657	NMUR1	0.000707352	0.0014727	0.00053	0.00113957	0.00129851	0.00221122	0.00106511	0.0015774
200	52419	DPH5	-0.00435131	-0.00245081	-0.00253	-0.00498491	-0.00443062	-0.00420101	-0.00427063	-0.00395285
201	1823	RCAN2	0.0026997	0.00132707	0.00334	0.0031064	0.00347235	NA	0.00322298	0.00281803
202	37076	POLR1E	-0.00223944	-0.00186248	-0.00198	-0.00232741	-0.00180756	-0.00192254	-0.00246321	-0.00252719
203	34877	GPA33	-0.00267075	-0.00101115	-0.00233	-0.00253755	-0.0029106	-0.00405089	-0.00197869	-0.0030164
204	34237	PDK4	0.00492644	0.00447696	0.00339	0.00435433	0.00452611	0.0046006	0.00493765	0.00482376
205	37742	ASCL2	-0.00439827	-0.00299087	-0.00335	-0.00398996	-0.00453859	-0.003826	-0.00385356	-0.00407903
206	56289	MAN1C1	-0.00116943	-0.000537491	-0.00084	-0.000830218	-0.00116094	4.14841e-05	-0.00151807	-0.000811805
207	39404	ZNF135	-0.00284708	-0.00288446	-0.00265	-0.00273966	-0.00328566	NA	-0.00333156	-0.00286599
208	10869	TTC3	-0.000973535	-0.0015697	-0.00011	-0.000866434	-0.000267518	-0.000991647	-0.000870057	-0.000921476
209	51213	GIMAP5	-0.00118306	-0.00166593	-0.00014	-0.001002	-0.00160654	-0.00177183	-0.00144734	-7.68521e-07
210	24813	GTSCR1	0.0169883	0.0129642	0.01687	0.0169793	0.0149231	0.0153026	0.015966	0.0168267
211	7765	EEF2	-0.000839445	-0.00112761	-1e-05	-0.00114991	-0.000884671	-0.00130802	-0.000555851	-0.00056481
212	27057	IGFBP7	0.00309585	0.00265974	0.00401	0.00354852	0.003294	0.0022481	0.00266188	0.0031847
213	35276	GRPEL2	0.00073636	0.000500718	0.00087	0.000997551	0.000832445	0.000919356	0.0011474	0.00146595
214	2031	PAPSS2	0.00544665	0.00378792	0.0056	0.00549498	0.00596147	0.00614476	NA	0.00555272
215	47216	LY9	-0.000336363	-0.000709564	-8e-05	-0.000386795	-0.000860662	-0.000747545	-0.00050753	-0.000633003
216	28312	WDR75	-0.00221519	-0.00118442	-0.00105	-0.00160291	-0.00177987	-0.00180041	-0.00141241	-0.00161879
217	56687	RAD54B	-0.00792051	-0.00815528	-0.00194	-0.0073933	-0.00840662	-0.00766407	-0.00788169	-0.00754699
218	29173	ILK	0.00280335	0.00228273	0.00192	0.00235517	0.00262846	0.00214444	0.00208449	0.00251677
219	46596	CD40LG	0.00105542	0.000816562	0.00273	0.00108582	0.000561789	-0.00045181	0.000912869	0.000321576
220	13143	EPB41L4A-AS1	0.00176457	0.00186492	NA	0.00170822	0.00141205	0.00161263	0.0016038	0.00180665
221	64858	GNG7	-0.00166418	-0.00126423	-0.00081	-0.00160042	-0.00165971	-0.00171615	-0.00212692	-0.00162813
222	32267	CD84	0.00883151	0.00604182	0.0064	0.00846475	0.00826505	0.00841315	0.00875917	0.00845222
223	31028	ZBP1	0.003274	0.00305632	0.00171	0.00328622	0.00262376	0.00366869	0.00341293	0.00296923
224	16025	ZNF544	-0.00281803	-0.00281586	-0.00231	-0.0023775	-0.00215277	-0.0026116	-0.00227416	-0.00249376
225	4198	P2RX7	0.00155982	0.00164413	0.00089	0.00112476	0.00115501	0.000804401	0.00092949	0.00093654
226	27404	PYHIN1	0.0049077	0.00418591	0.00417	0.005027	0.00455713	0.00494061	0.00495258	0.00494119
227	47652	ROPN1L	0.00407952	0.00338237	0.00293	0.0035492	0.0042101	0.00376932	0.00391246	0.00361575
228	22104	MCOLN2	0.00480245	0.00495758	0.00383	0.00429856	0.00421736	0.00435346	0.00394104	0.00476101
229	24349	LHFPL2	0.000236358	0.00134781	0.00028	0.000782445	0.000742936	0.00070975	0.000178773	0.00112949
230	5427	CHN1	0.010029	0.00722692	0.00951	0.0100471	0.00861205	0.0106016	0.009761	0.0101485
231	3104	CIRH1A	-0.002372	-0.0021171	-0.00189	-0.00246517	-0.00226245	-0.00191542	-0.00265956	-0.00239
232	51598	CD22	-0.00374026	-0.00402194	-0.00027	-0.00329471	-0.00389388	-0.00399379	-0.00371637	-0.00430444
233	9449	EIF3L	0.000353849	0.000242764	0.00048	0.000585103	0.00112772	0.000204911	-0.000177408	0.000262301
234	18628	SORT1	0.00272549	0.00224149	0.0006	0.00230172	0.00219656	0.00269121	0.00271959	0.00222088
235	64865	SRPRB	-0.00328013	-0.00323036	-0.00287	-0.00317796	-0.00303604	-0.00291459	-0.00299491	-0.00287807
236	18127	GPR114	0.00117627	0.00182653	0.0011	0.00159497	0.00125093	0.000964114	0.00137932	0.00167176
237	8234	SLC31A1	0.00310496	0.00332269	0.0013	0.00303785	0.00247134	0.00330585	0.00287295	0.00224431
238	61015	SERINC5	-0.00153146	-0.00283139	0.00099	-0.0014603	-0.000959754	-0.00159981	-0.0014611	-0.00147951
239	27635	EVL	-0.00205313	-0.00206376	-0.00143	-0.00183908	-0.00236044	-0.0024968	-0.00185489	-0.00167512
240	455	MS4A6A	0.00276555	0.0024251	0.00102	0.00291575	0.0023643	0.00316986	0.00252928	0.00244297
241	18974	DOCK9	-0.00528435	-0.00576722	-0.00013	-0.00513147	-0.00513694	NA	NA	-0.00486653
242	21419	TARBP1	-0.00411999	-0.00407801	-0.00094	-0.00424991	-0.00436032	-0.00411369	-0.00428051	-0.00410971
243	41653	RNASE2	0.00351255	0.00332118	0.00222	0.0037342	0.00349445	0.00355852	0.0034127	0.00363765
244	54249	RAB32	0.00106211	0.00113705	0.00077	0.000664928	0.00046863	0.00200019	0.00110028	0.00024899
245	8378	SLC38A1	-0.00449919	-0.00427555	-0.00211	-0.00415813	-0.00395104	-0.0039465	-0.00447751	-0.00420288
246	2348	EIF2S3	-0.00133519	-0.0012093	-0.00224	-0.000698641	-0.00147848	-0.0012427	-0.00151752	-0.000985976
247	53948	NAA16	-0.00461284	-0.00398018	-0.00146	-0.00463391	-0.00420225	-0.00462963	-0.00596849	-0.00512317
248	55098	CD79A	-0.00304524	-0.0029053	-0.00169	-0.00296377	-0.00342742	-0.00252242	NA	-0.00365905
249	26715	NIPAL3	-0.00124268	-0.00122092	-0.00103	-0.00142225	-0.00105275	-0.000565234	-0.00178841	-0.00159655
250	51782	ANXA2	0.00285119	0.00227707	0.00376	0.00265468	0.00218246	0.00213231	0.00311932	0.00228612
251	13742	RPS6	-0.00365747	-0.00346012	-0.00245	-0.00391501	-0.00313659	-0.00397891	-0.00489973	-0.00375672
252	32859	CLDND2	0.00187544	0.00157993	0.00168	0.00162321	0.000807364	0.0015902	0.00243131	0.00162887
253	24175	MAL	0.00470819	0.00412561	0.00265	0.00438637	0.00445345	0.00490227	0.00408817	0.00385054
254	60326	CKAP4	0.0022907	0.00307243	0.00164	0.0021683	0.00243009	0.0023842	0.00230798	0.00139512
255	50957	SEH1L	-0.00328533	-0.00287033	-0.00175	-0.00332426	-0.00330304	-0.00402377	-0.00334161	-0.00353294
256	59592	BTLA	-0.00245686	-0.00132522	0.00028	-0.00238309	-0.00189316	-0.00301507	-0.00254075	-0.00174965
257	48961	C3AR1	0.00206598	0.00199215	0.00137	0.00265002	0.00207007	0.00203652	0.0028503	0.0024237
258	24000	MORC2	-0.00192161	-0.00129756	-0.00111	-0.00173549	-0.0011799	-0.000963353	-0.00149304	-0.00128694
259	10341	MARC1	0.00493549	0.00536947	NA	0.00509252	0.00486868	0.00564398	NA	0.00504864
260	10941	PDE3B	-0.00206754	-0.00177084	-0.00082	-0.00173297	-0.00251679	-0.00236312	-0.00229538	-0.00178385
261	7178	CD70	0.00869112	0.00584967	0.00989	0.0084489	0.00790624	0.0062343	0.00758658	0.00789182
262	17255	PTGDS	0.00554785	0.00566853	0.00533	0.00583517	0.00531326	0.00373944	0.00531819	0.0054652
263	55464	WIPI1	8.69817e-05	-0.000126685	0.00031	3.34426e-05	-8.81361e-05	0.000689203	-0.000202227	-0.000149452
264	38506	FBLN2	-0.00791248	-0.00436368	-0.00916	-0.00750358	-0.00732262	-0.0062447	-0.00789098	-0.00769254
265	30643	ENOSF1	-0.00246946	-0.00327549	-0.00102	-0.00304253	-0.00260267	-0.00342796	-0.00335195	-0.00332561
266	23345	CHMP7	-0.00407442	-0.00345271	-0.00202	-0.00446705	-0.00440088	-0.00315982	-0.00501721	-0.00379006
267	27806	SYPL1	-0.00212466	-0.00144992	-0.00027	-0.00163744	-0.00183508	-0.00199652	-0.00282672	-0.0011678
268	21366	LGR6	0.00529683	0.00385066	0.00348	0.00547906	0.00516563	0.00434125	0.00587675	0.00552397
269	66984	FAM153B	0.00334968	0.00342671	0.00153	0.00337086	0.00312639	0.00255189	0.00278376	0.00287902
270	51956	ZNF550	-0.00510392	-0.00481584	-0.00239	-0.0055467	-0.00568966	-0.00418143	-0.00524551	-0.00516336
271	43213	KLF11	0.00529639	0.00420086	0.00467	0.00509788	0.0051251	0.00492	0.00479211	0.00502054
272	32866	KIAA0355	0.000462622	0.000400425	0.00164	0.000982727	0.000977409	0.000388626	0.000326779	0.000985763
273	100	CCT2	-0.00376349	-0.00237637	-0.0022	-0.00378537	-0.00380573	-0.00393025	-0.00348694	-0.0038603
274	23239	KIAA0020	-0.00331103	-0.00288937	-0.00117	-0.00338586	-0.00305577	-0.00391408	-0.00296434	-0.00389989
275	10449	CDK6	-0.00645133	-0.00482677	-0.00386	-0.00600089	-0.00543132	-0.00580209	-0.00635537	-0.00625077
276	56635	ARG1	0.00191323	0.00184414	0.00162	0.00208605	0.00123805	0.00225644	0.00159539	0.00154024
277	1764	HSF2	-0.000431795	0.000188071	-0.00094	-0.000691584	-0.000616446	-0.000787595	-0.000841458	-0.000711138
278	49562	SLCO4C1	0.00372212	0.00270967	0.00035	0.00370531	0.0036434	0.00450098	0.00377552	0.00342799
279	25753	DDX10	-0.00441755	-0.00321563	-0.00173	-0.00420963	-0.00431034	-0.00411157	-0.00447848	-0.00427256
280	16012	GPATCH4	-0.0031905	-0.00236359	-0.00191	-0.00326969	-0.00233031	-0.00282804	-0.0033394	-0.00300207
281	37226	GNL3	-0.00315499	-0.00167067	-0.00194	-0.00297622	-0.00301739	-0.0030492	-0.00308299	-0.00326383
282	64385	HSPD1	0.000421539	0.000328897	-0.0028	0.000485338	0.0006688	0.000231077	-0.000678716	-1.39007e-05
283	47999	LTBP3	-0.000662228	-0.000908746	-4e-05	-0.00056078	-0.000274887	-0.000313112	-0.000539719	-0.000344197
284	25301	MZB1	-0.00725399	-0.00618688	NA	-0.00715528	-0.00683382	-0.00594555	NA	-0.00734147
285	44904	LRRFIP2	-0.000732739	-0.000689227	0.00135	-0.000349412	-0.000539822	-0.000256204	-0.000276104	-0.000806826
286	28295	E2F5	-0.000847513	0.000319154	-0.00085	-0.000217822	-0.00113069	-0.00132209	0.000155795	-0.0011701
287	55167	ZNF365	0.00419208	0.00315549	0.00159	0.00344834	0.00487126	NA	0.0043531	0.00416036
288	22702	MT1A	0.00325844	0.00316253	0.00191	0.00340076	0.00252035	0.00364984	0.00353028	0.00276036
289	40921	RPL18	0.000898078	0.000205237	0.00091	0.00095886	0.00077761	0.00106189	0.000896309	0.000720089
290	61403	MARS2	-0.00229278	-0.00228498	-0.00176	-0.0025966	-0.00316118	-0.00307491	-0.00232018	-0.00339552
291	8838	NME8	0.00102118	0.000884224	NA	0.00115928	0.00115107	0.000540357	0.00119085	0.00114407
292	49640	FAM13A	0.00773168	0.00613899	0.00571	0.0071979	0.00717049	0.00756549	0.00773376	0.00809151
293	4766	LPCAT1	0.00273522	0.00212671	0.00049	0.00232226	0.00278029	0.00360785	0.00201915	0.00344602
294	54502	TEX10	-0.00512384	-0.00406971	-0.00283	-0.00506508	-0.00485824	-0.00474438	-0.00485613	-0.00425853
295	12193	PLBD1	0.00280204	0.00302384	0.00123	0.00275881	0.00261787	0.00330069	0.00250777	0.00206351
296	49446	CYP2J2	-0.000284556	-7.72357e-05	-0.0021	-0.000302759	-0.00114283	NA	-0.000716679	-0.000715458
297	41712	ZNF30	-0.00174317	-0.00120421	-0.00146	-0.00181116	-0.00220866	-0.00143334	-0.00207113	-0.00221046
298	30132	ANG	0.00309487	0.00253331	0.00376	0.0038424	0.00312387	0.00289043	0.00343046	0.00295208
299	65945	PSTPIP2	0.00259423	0.00274979	0.00159	0.00301276	0.00236892	0.0032452	0.00378806	0.00295322
300	65629	YPEL1	0.00071307	0.000450367	0.00219	0.000232528	0.000487697	0.00131328	0.000225592	0.00116185
301	17364	PRKCA	0.00400172	0.00247114	0.00403	0.00329998	0.00390665	0.00307477	0.00265708	0.00260323
302	24533	CCDC109B	-0.00185957	-0.00123788	-0.00116	-0.00194983	-0.00162134	-0.00202551	-0.00291765	-0.00171436
303	2593	PMEPA1	-0.00102139	-0.000202348	-0.00247	-0.000573918	-0.00128742	-0.000238194	-0.000692285	-0.00106461
304	42098	EIF3E	-0.000612468	-0.000459379	-0.00053	-0.000339411	-0.000343359	-9.94327e-05	-0.000222899	-1.37858e-05
305	13352	CDCA7L	-0.00213562	-0.00173901	-4e-05	-0.00264132	-0.00249951	-0.00288963	-0.00251551	-0.00229983
306	66460	RNF144A	-0.00167432	-0.00137361	-0.00324	-0.00123781	-0.00117264	-0.000585964	-0.00179945	-0.00122842
307	19004	APOBEC3G	0.00143327	0.00182823	0.0008	0.00153151	0.00182517	0.00154976	0.0013642	0.0011521
308	38619	BEX2	0.000170432	0.000240082	0.00023	-0.000141472	0.000505723	-0.000272842	8.16351e-05	0.000353513
309	66899	NPM3	-0.00204141	-0.00113999	-0.00524	-0.0018304	-0.00210461	-0.00019498	-0.0022886	-0.00252775
310	21941	BHLHE40	0.00440665	0.0032169	0.00314	0.00451423	0.00352793	0.00446613	0.00417875	0.00429017
311	34224	CTNNA1	0.0031121	0.00298621	0.00121	0.00316608	0.00299924	0.00306938	0.00293856	0.00340006
312	47070	TRAF3IP3	-0.000792608	0.000353889	-0.00212	-0.000714589	-0.000517086	-0.00101147	-0.0003635	-0.000975068
313	63897	ABCE1	-0.00146951	-0.00174611	-0.00123	-0.00165047	-0.00123634	-0.00182415	-0.00175041	-0.00140081
314	51172	POLR1C	-0.00205985	-0.00156406	-0.00205	-0.00181081	-0.00142968	-0.00159228	-0.00168676	-0.00148133
315	31705	ZNF671	-0.00254644	-0.0025328	-0.002	-0.00216601	-0.00156333	-0.00236495	-0.0019999	-0.00231616
316	63561	TIGD7	-0.00571496	-0.00468835	-0.00315	-0.00548004	-0.00539928	-0.00513169	-0.00520916	-0.00523336
317	19410	ALOX5AP	0.00497246	0.00380765	0.00392	0.00424047	0.00462369	0.00463819	0.0048982	0.00479175
318	20421	LPP	0.00647974	0.00561626	0.00387	0.00614614	0.00691335	0.00529813	0.00685685	0.00635347
319	4798	PAG1	-0.00279278	-0.00170537	-0.00262	-0.00246774	-0.00220978	-0.00294209	-0.0023292	-0.00242881
320	17572	EXOSC5	-0.00111324	-0.000469002	-0.00279	-0.00121387	-0.000899511	-0.00177639	-0.00149257	-0.00122876
321	30116	LRPPRC	-0.00332081	-0.00289323	-0.00201	-0.00300093	-0.00315472	-0.00341966	-0.0033957	-0.00372222
322	34218	KAT2A	-0.00159095	-0.002372	-0.0034	-0.00138661	-0.00104161	-0.000890379	-0.000709919	-0.00161064
323	58674	C2orf40	-0.00331897	-0.00317146	-0.0045	-0.00296699	-0.00250951	-0.00137136	-0.00277415	-0.0031089
324	11560	PUS7	-0.002785	-0.00252977	-0.00186	-0.00270109	-0.00289136	-0.00291328	-0.00201541	-0.00314413
325	42113	NOP2	-0.00209146	-0.00183837	-0.00243	-0.0019919	-0.00160358	-0.00159532	-0.00177152	-0.00232477
326	52989	CPT1A	0.00576515	0.0056695	0.00177	0.00589697	0.006248	NA	0.00571396	0.00617754
327	34018	HSP90B1	-0.00305502	-0.00303333	-0.0015	-0.00288891	-0.00285778	-0.00291408	-0.00288658	-0.00261405
328	45266	RBM17	-0.00131341	-0.000894741	0	-0.00126566	-0.00104558	-0.00167194	-0.00104579	-0.00102624
329	9997	ADPRM	-0.00151008	-0.00116472	NA	-0.00130763	-0.00152341	-0.00192646	-0.00132816	-0.00151904
330	48610	GK5	0.00487963	0.0051262	0.00317	0.0052217	0.00575438	NA	0.00531849	0.00463108
331	12769	PARP1	-0.000493698	-0.000560745	-0.00153	-0.000659631	-0.000553409	-0.000432621	-0.000487695	-0.000428644
332	26058	GLIPR2	0.00115744	0.000702778	0.00336	0.000865168	0.000946261	0.000246398	0.00149227	0.000534704
333	40910	ALKBH2	-0.00256863	-0.00137404	-0.00207	-0.00232125	-0.00290015	-0.00202555	-0.0027268	-0.00229712
334	33100	IMP3	-0.00280881	-0.00327994	-0.00102	-0.00246877	-0.00288128	-0.00224993	-0.00243366	-0.00299301
335	65533	FAM213A	-0.00111446	0.000169989	NA	-0.00118007	-0.00155732	-0.00037659	-0.000905914	-0.00144593
336	6280	ADSL	-0.00124353	-0.00151798	-0.00199	-0.00104257	-0.000267268	-0.0011273	-0.00106046	-0.000716082
337	42474	TTC27	-0.00318989	-0.00249561	-0.00069	-0.00339707	-0.00312432	-0.00349974	-0.00342605	-0.00317566
338	11007	NPC2	0.00515965	0.00423554	0.0031	0.00502606	0.00443101	0.00441335	0.00500568	0.00396475
339	52371	VAMP3	0.00351245	0.00358266	0.00056	0.00314227	0.0032176	0.00316889	0.00334012	0.00358332
340	8292	MKI67IP	-0.00129877	-0.000338177	-0.00161	-0.00159099	-0.00129537	-0.0018523	-0.00117732	-0.00124188
341	38334	BCL11A	0.000642812	0.000518354	0.00032	0.00092348	0.000559719	-0.00022495	0.000919314	0.0004412
342	64319	CD244	0.00541766	0.00516684	0.00147	0.00508621	0.0051427	0.00456668	0.00558508	0.00527691
343	51427	TRAP1	-0.00403863	-0.00324119	-0.00257	-0.00347533	-0.00374385	-0.00268763	-0.00401881	-0.0038794
344	16221	IRF8	-0.00151968	-0.00141161	-0.0028	-0.00166599	-0.00128423	-0.0016223	-0.00106125	-0.00145418
345	5148	MAGED1	-0.00304725	-0.00213893	-0.00403	-0.00302518	-0.00263385	-0.00213582	-0.00271471	-0.00252797
346	2286	KLF10	0.00716231	0.00741361	0.00226	0.00719802	0.0076174	NA	0.00712231	0.0077454
347	30484	SNRPN	0.000183608	0.000160595	-0.00178	0.000356875	0.000481241	0.000812882	0.00101794	0.00053419
348	8417	TC2N	-0.00440092	-0.0040707	-0.00057	-0.00442924	-0.00402698	-0.00486856	-0.00467919	-0.00486185
349	47904	CD63	0.00318524	0.00292514	0.00136	0.00306044	0.00291811	0.0027004	0.00394229	0.00319021
350	52690	EOMES	0.00187147	0.00190407	0.00182	0.00180243	0.00117774	0.00153408	0.0022688	0.00157351
351	44782	KIAA0125	-0.00147083	-0.00097943	-0.00134	-0.00166786	-0.00179979	-0.00119868	-0.00146226	-0.00188501
352	33055	HK3	-0.000578738	-0.000487601	-0.00035	-0.000768978	-0.00058914	-0.000100057	-0.000526343	-0.000334141
353	41740	NOL11	-0.000344026	-0.000328547	0.00034	-0.000589836	-0.000271119	-0.000726541	-0.000584049	-0.000173591
354	29996	ALG8	-0.00391223	-0.00416196	-0.00045	-0.00394075	-0.00376307	-0.00416094	-0.00306979	-0.00387246
355	32065	TSEN2	-0.00259266	-0.00155225	-0.00108	-0.00297107	-0.00267512	-0.00350337	NA	-0.0022598
356	8935	POU2AF1	-0.00227468	-0.00240929	-0.00133	-0.00240018	-0.00223576	-0.00119429	-0.00250891	-0.00244306
357	15111	RGCC	0.00291968	0.00292076	NA	0.00306518	0.00328216	0.00304277	0.00261206	0.00318983
358	50330	BNIP3	0.00400706	0.00417517	2e-05	0.00392946	0.00382674	0.00379084	0.00380444	0.00411069
359	52261	ARHGEF18	-0.00115094	-0.00114595	-0.00149	-0.000686284	-0.000259444	-0.000266822	-0.000421861	-0.000737284
360	5929	CBLL1	-0.00417323	-0.00379414	-0.00269	-0.00456081	-0.00410998	-0.00473939	-0.00392375	-0.0045485
361	29366	CCT8	-0.00245806	-0.0026376	-0.0016	-0.00179635	-0.0019975	-0.00243546	-0.00234427	-0.00171603
362	7104	SMAD7	0.00201341	0.000794363	0.0013	0.00156555	0.00175277	0.00230823	0.00199966	0.00220253
363	53045	ZBTB25	-0.000481521	-0.000991668	0.00174	7.18365e-05	-0.000663651	-0.00112679	-0.000107269	7.67251e-05
364	58592	STOM	0.00116361	0.000973993	0.00128	0.000791078	0.00113986	0.00120946	0.00157576	0.000749718
365	13146	URI1	-0.00041402	-0.000506017	NA	-0.000355612	-0.00034684	-0.000736975	-0.00037577	-2.46693e-06
366	7195	GBP5	0.00197462	0.0019639	0.00189	0.00209972	0.00164341	0.00171529	0.00221103	0.00190435
367	2144	MAPKAPK5-AS1	-0.00322752	-0.00293116	NA	-0.0031352	-0.00274373	-0.00310982	-0.00333252	-0.0031456
368	14077	MAP3K4	-0.00219245	-0.00229889	-0.00143	-0.0020239	-0.00207737	-0.00296657	-0.00197947	-0.00222146
369	31937	IRAK3	0.000179239	0.000419838	0.00055	0.000163374	0.000516922	0.000240804	0.000479079	0.000144851
370	10594	MAML2	-0.00284101	-0.00274722	8e-05	-0.0028195	-0.00395929	-0.0044889	-0.00341156	-0.00355986
371	39659	LARS	-0.00237287	-0.00154916	-1e-05	-0.00273939	-0.00244234	-0.00298829	-0.00198705	-0.00163362
372	11246	PTGER2	0.00433204	0.00349673	0.00404	0.00432095	0.00364448	0.00510433	0.00380272	0.00354804
373	62886	TCEA3	0.00505982	0.00402725	0.00454	0.00465895	0.00428152	0.00460806	0.00369674	0.00431247
374	496	NR3C2	-0.000255566	-0.000870782	0.00067	-0.000475987	-0.000324737	-0.000694658	-0.000966762	-0.00113445
375	37214	ABI3	0.000758713	0.000890408	0.00071	0.000637327	0.000258575	0.00077289	0.00121546	-4.1814e-05
376	26669	SPIRE1	0.00232938	0.00130159	0.0033	0.00258912	0.00257857	0.00303361	0.00231792	0.00249713
377	64743	MS4A4A	0.00494695	0.00403941	0.00273	0.00514466	0.005785	NA	0.00543541	0.00593744
378	67717	NUP160	-0.000508706	-0.000234028	-0.00018	-4.01344e-05	-0.000140496	-0.000600038	-6.86121e-05	0.00013517
379	38294	ANKRD22	0.00048191	0.000934451	-5e-05	0.000509223	0.000619999	0.000638286	0.000716816	0.000500512
380	64778	SPON1	-0.000281331	-0.000276216	-0.00088	0.000140888	-0.000302067	-0.00122385	0.000633319	-0.000585935
381	45460	BATF	0.00368501	0.00246842	0.00259	0.00332543	0.00339718	0.00303792	0.00277392	0.00294941
382	38787	PARP3	0.0098071	0.0073461	0.01025	0.00932726	0.00872546	0.00811727	0.00923013	0.00892006
383	62631	TP53I3	0.00475564	0.00452745	0.00237	0.00453779	0.00507595	0.00489216	0.00467838	0.0043892
384	39231	C10orf2	-0.00409619	-0.0033674	-0.00312	-0.00446335	-0.0040447	-0.00333601	-0.0048473	-0.00400087
385	49602	FCGR1A	0.00129876	0.00114771	0.0007	0.00132126	0.000899071	0.00119901	0.0014299	0.00144859
386	25745	AFF3	-0.00030555	0.000277598	-0.00104	-0.000740305	-0.000503059	-0.000140947	-0.00159246	-0.000665675
387	62799	FBXO6	-0.00141355	-0.00136713	-0.00039	-0.00154094	-0.00142629	-0.00109521	-0.0015569	-0.0013388
388	61456	METRNL	-0.00138561	-0.00112018	0.00281	-0.00134528	-0.00130195	-0.00182335	-0.00131754	-0.000699356
389	369	PKIA	-0.00248628	-0.00237508	-0.00298	-0.00240986	-0.00261706	-0.00103247	NA	-0.00363889
390	21304	UXT	-0.000683191	-0.000790902	-0.00132	-0.000400631	-0.00044131	-0.000399331	-0.000890129	-0.000283811
391	66929	FASLG	0.00486376	0.00351769	0.00154	0.00494064	0.00419394	0.00510254	0.00415094	0.00420074
392	53348	AKTIP	-0.000278163	-0.00038943	-0.00077	4.21167e-05	0.00019391	-0.000288754	-0.000407972	0.000317588
393	18502	MTA3	-0.00594695	-0.00458412	-0.00457	-0.00570223	-0.00539724	-0.00391528	-0.0056546	-0.00523796
394	55301	MSC	0.0039986	0.00248574	0.00262	0.00373278	0.00423263	NA	0.0039954	0.0038609
395	1644	DDX55	-0.00408221	-0.00387502	-0.00219	-0.00367994	-0.00421745	-0.00356379	-0.00406722	-0.00347258
396	42970	VSIG4	0.00577543	0.00502655	0.00293	0.00609277	0.005399	0.005691	0.00590908	0.00524156
397	5669	KLRF1	0.003682	0.00314194	0.00404	0.00376327	0.00323104	0.00406034	0.00425405	0.00414396
398	22579	IGJ	-0.0053355	-0.00464797	-0.0041	-0.00558816	-0.00475849	-0.00408603	-0.00557847	-0.00552112
399	26457	UBQLN1	-0.000645647	-0.000579963	0.00025	-0.000213202	-0.000485004	-0.00101802	-0.000243756	-0.000359941
400	60474	ID2	5.07728e-05	0.000213491	-0.00043	-0.000269574	0.000340836	0.000858282	1.0436e-05	0.000218619
401	12810	PUS1	0.000359322	-0.000579339	-0.00164	0.000613167	0.000533694	0.000253027	0.000854285	-0.000305833
402	9389	RPS4X	0.00222681	0.002283	-0.00186	0.00304438	0.00213269	0.00179387	0.00231028	0.00274199
403	32936	DYRK2	-0.00192303	-0.00108122	-0.00095	-0.00161419	-0.0016611	-0.00211691	-0.00176866	-0.00162696
404	62229	MGST3	0.00532609	0.00414396	0.00346	0.00548465	0.00499881	0.00516034	0.00521876	0.00479567
405	47328	WARS	0.000240534	0.000533383	0.00169	0.000269728	-6.98534e-06	0.0002075	0.000786397	0.000482721
406	10509	STX11	0.000921734	0.00143219	0.00191	0.00097956	0.000854962	0.00144538	0.000571476	0.000788256
407	19122	CNST	-0.00149996	-0.00146991	-0.00087	-0.00103328	-0.00104897	-0.00143918	-0.00179257	-0.00157421
408	37270	ELP2	0.000509101	1.18608e-05	0.00135	0.000375355	-3.22376e-05	-0.000806294	0.000217205	0.000594098
409	59671	MAP3K5	0.00517008	0.00422325	0.0031	0.00474175	0.00490612	0.00485805	0.00495272	0.00520345
410	6703	RRAS	0.00167198	0.0012711	0.00323	0.00172334	0.00137888	0.000707704	0.00140652	0.00124156
411	34596	MT1E	0.00043252	-8.72766e-05	0.00233	0.000383051	-0.000389615	0.00017653	0.000188482	-0.000419866
412	67716	ZNF529	-0.0013185	-0.00126781	-0.00034	-0.0014301	-0.000972693	-0.00122367	-0.00158562	-0.00179822
413	3345	GIMAP7	-0.00104886	-0.000723439	-0.00098	-0.000681283	-0.000819937	-0.00151073	-0.000950771	-0.000259196
414	48989	FAM129C	-0.00141162	-0.00137073	0.00016	-0.00172266	-0.000802539	-0.00234175	-0.00146505	-0.00116924
415	47756	RALA	0.00109323	0.00162306	-0.00038	0.00132094	0.0014061	0.00188007	0.00112107	0.00135976
416	42458	STAT1	0.00289068	0.00237339	0.0022	0.0027861	0.00213082	0.00272354	0.00301458	0.00283417
417	57771	DUSP3	0.000306003	-0.000217276	-0.00014	0.000271162	0.000637897	0.00107577	0.000727538	0.000463301
418	47533	PRMT3	-0.00349145	-0.00328022	-0.00065	-0.00321686	-0.00330207	-0.00368354	-0.00334805	-0.00385587
419	16004	SLC26A8	0.00172063	0.00147921	0.00073	0.00188332	0.00177885	0.00175082	0.0019638	0.00159229
420	35736	EBF1	-0.00187703	-0.00239401	-0.00049	-0.00110841	-0.00231797	-0.00120099	-0.00162418	-0.00221112
421	5566	PIK3C2B	-0.00201962	-0.00161012	0.00086	-0.00192469	-0.00103081	-0.00305793	-0.0011645	-0.00099829
422	24272	CCL5	-0.00125921	-0.00095689	0.00111	-0.00144073	-0.00134376	-0.00163267	-0.00151026	-0.0012986
423	17942	GFI1	-0.000194672	-0.00062465	0.00105	-0.000404236	-0.000280144	-0.000201595	0.000514053	-7.16933e-05
424	10447	EIF2D	-0.000874965	-0.00022636	NA	-0.000421747	-0.000767935	-0.000557606	-0.00104852	-0.000772143
425	28615	C10orf35	0.00265068	0.00173164	0.00143	0.00254246	0.00247601	0.0015582	0.00272349	0.00213083
426	55629	FAM50B	-0.00406428	-0.00328097	-0.00451	-0.00426825	-0.00407803	-0.00417003	-0.00446928	-0.00387638
427	35007	EML4	-0.000112704	-0.00157606	-1e-05	-0.000655341	-0.000682927	-0.000837888	-0.000210624	-0.000224065
428	50976	BCKDHB	-0.00290009	-0.00225814	-0.00213	-0.00246415	-0.00323144	-0.00231767	-0.00181129	-0.00341645
429	20844	DNMT1	-0.000837472	-0.00119389	-0.00178	-0.000601517	-0.000514371	-0.000377925	-0.000494562	-0.000461992
430	8445	CD163	0.00184124	0.00280518	0.00099	0.0017939	0.00145799	0.00197106	0.00174696	0.00225186
431	28877	DSC1	0.000830705	0.000331226	0.00199	0.000960942	0.000572909	NA	0.0010674	0.000148588
432	63235	BMS1	-0.00361416	-0.00320733	-0.0021	-0.00379142	-0.00359892	-0.00306809	-0.00298186	-0.00286576
433	26858	KLHL6	-0.0010479	-0.000328087	-0.00202	-0.00112506	-0.000821715	-0.000923075	-0.000738742	-0.000891749
434	58853	LILRA5	0.00119539	0.000290889	0.0009	0.00102176	0.000941768	0.00202367	0.00103236	0.000148108
435	12570	ZNF683	-0.000958913	2.48575e-05	-0.00293	-0.000771478	-0.000570692	-0.000340171	-0.000721803	-0.000263232
436	63269	ADK	-0.00261266	-0.00344174	0.00046	-0.00260218	-0.00214324	-0.00276035	-0.00233253	-0.00256144
437	43425	APBA2	-0.000849918	-0.000377847	-0.00036	-0.00105539	-0.000558389	NA	-0.00111355	-0.00151264
438	5533	GAB3	0.0024363	0.00221838	0.00135	0.00232702	0.00208596	0.00176987	0.00146942	0.00222449
439	32538	GPR137B	0.00275324	0.00226967	0.00063	0.00237143	0.00377993	0.0029505	0.00290347	0.00300538
440	20744	GLTSCR2	0.00287058	0.00249384	0.00098	0.00314516	0.00317994	0.00270799	0.00334408	0.0034023
441	30996	GOLM1	0.00297821	0.00306325	0.0011	0.00372341	0.00336224	0.00460063	0.00319715	0.00357882
442	41354	C9orf123	0.000676333	0.00156279	-0.00061	0.000829484	-6.90876e-06	0.000751803	0.000566091	0.000260041
443	42096	CAMTA1	-0.00479781	-0.00392475	-0.00324	-0.00452029	-0.00392247	-0.00522961	-0.00406938	-0.00443215
444	7670	BCAS4	0.000183905	-0.000132102	-0.00223	0.00064239	0.000311492	0.00164797	0.000263963	0.00042446
445	6728	EIF4A2	0.000211725	0.00090167	-0.00161	0.000320659	0.000300469	0.000410099	0.000788703	0.000845493
446	32036	RASSF1	-0.000251015	0.000880372	-0.0001	-0.000229796	-0.000597333	0.000369571	-0.000171016	0.000101463
447	18970	RCL1	-0.00326877	-0.00269204	-0.002	-0.00298091	-0.00383547	-0.00281247	-0.00295501	-0.00320968
448	26175	AQP10	0.00159305	0.00220849	0.0011	0.00165309	0.00158431	0.00220872	0.00139289	0.00250444
449	67858	VEGFB	0.000669853	0.000428149	-0.00159	0.00120278	0.00101089	0.0018632	0.00121097	0.000883795
450	49249	PPRC1	-0.00189079	-0.00128647	-0.00175	-0.0021192	-0.00246489	-0.0019547	-0.00160526	-0.0022327
451	13876	UBC	0.00173446	0.00153854	0.00097	0.00148496	0.000939764	0.00238107	0.00123264	0.00141301
452	48791	TCN1	0.00229306	0.00207154	0.00278	0.00243597	0.00197706	0.00227433	0.00202556	0.00245259
453	8064	MEGF9	0.00279609	0.00285479	0.00044	0.00258121	0.00258225	0.00309711	0.00242179	0.00289228
454	25116	UBA52	-0.00283009	-0.00273276	-0.00262	-0.00316074	-0.00227129	-0.00285289	-0.00236306	-0.00228173
455	62670	FOXJ3	-0.00145391	-0.00108215	-0.00188	-0.00102147	-0.000779952	-0.00142393	-0.000962606	-0.000263976
456	65554	WDR12	-0.00205265	-0.00184936	-0.00294	-0.00248542	-0.00234334	-0.00234843	-0.00227922	-0.00248963
457	48196	C17orf58	0.00326465	0.00237071	0.00217	0.0027747	0.00313541	0.00390565	0.00366384	0.00287198
458	47925	TMEM66	-0.00201359	-0.00171728	-0.00049	-0.00180924	-0.00140538	-0.00181544	-0.00201365	-0.00213147
459	67791	EIF4B	-0.00217659	-0.00248338	0.00015	-0.00200341	-0.00267693	-0.00187218	-0.00263747	-0.00164577
460	48712	IL1R2	0.00327407	0.00333028	0.00206	0.0032173	0.00334194	0.00357991	0.00297075	0.00270013
461	28153	SLC22A15	0.00357794	0.00330344	0.00074	0.00362851	0.0037531	0.00398235	0.00299768	0.00333379
462	60136	GTPBP4	-0.00244984	-0.00202812	-0.00176	-0.00254689	-0.00277203	-0.00222183	-0.00288027	-0.00287373
463	17745	RAB11FIP5	0.0011723	0.000577343	0.00315	0.00100888	0.000564692	0.00062723	0.00119814	0.000502018
464	24752	MZB1	-0.00406405	-0.00434973	NA	-0.00343522	-0.00334139	-0.00403563	-0.00383547	-0.0035368
465	20927	SLAMF1	-0.000889856	-0.000703795	-0.00039	-0.000871442	-0.00114999	-0.00207893	-0.00125152	-0.00099372
466	27430	CD3G	-0.00274444	-0.00202017	-0.00296	-0.00262625	-0.00263414	-0.00309537	-0.00288484	-0.00205858
467	34608	ATP6V0E2	0.0010405	0.00117292	-0.00084	0.00151385	0.000994411	0.00160683	0.00167078	0.00194297
468	22395	FRMD3	0.00317905	0.00303239	0.00136	0.00318214	0.0028017	0.00304652	0.0036513	0.0029438
469	23129	CYFIP1	0.00135678	0.000898278	0.00135	0.00143492	0.00128689	0.0024464	0.000594253	0.00148288
470	35693	PALLD	0.00175398	0.000830535	0.00147	0.00145251	0.00217185	0.00164679	0.00171994	0.00225121
471	13560	TMX4	0.00301081	0.00324967	0.00119	0.00301943	0.00310026	0.0044677	0.00303379	0.00308277
472	41340	APMAP	0.000373754	-0.000197301	NA	0.000217344	8.80047e-05	0.000831099	0.000404049	0.000255066
473	34959	TCF7	-0.0015016	-0.00253686	-0.00167	-0.00204026	-0.0013639	NA	-0.00150882	-0.00145618
474	32940	RAB37	0.00402194	0.00318722	0.00312	0.00417302	0.00399331	0.00407067	0.00434843	0.00305351
475	19269	SLFN11	0.00445227	0.0038006	0.00334	0.00422972	0.00354377	0.00352438	0.00420135	0.00365746
476	41939	CMSS1	-0.000452876	0.000601072	NA	-0.000385649	-0.000730804	-0.00159424	1.86356e-05	-0.00066049
477	9621	CTSW	0.000951185	0.00109395	-0.00084	0.00087514	0.00115944	0.00146347	0.00135014	0.000287098
478	59333	IGFBP3	0.00933049	0.00700531	0.01009	0.00906269	0.0093339	0.00604545	0.00994836	0.00989729
479	45323	RPL5	-0.00129542	-0.00174385	-0.00198	-0.00109509	-0.00127778	-0.00182754	-0.00230486	-0.00166106
480	60098	SET	-0.00265654	-0.0032284	-0.0015	-0.00228552	-0.0024117	-0.00284598	-0.00328158	-0.00296206
481	64139	EFHD2	-1.97028e-05	-0.000912524	0.00119	-0.000121604	0.000207006	-0.000621712	0.000501166	9.11748e-05
482	20951	CMKLR1	0.00378103	0.00338435	0.00029	0.00388172	0.00413146	NA	0.00361859	0.004401
483	18693	C19orf59	0.000318113	-5.78313e-05	0.0016	0.000264848	0.000185316	6.06391e-05	0.000218838	-7.85191e-05
484	30028	ATG7	0.000935059	0.00114228	-0.00094	0.000685089	0.000653554	0.00118026	0.000638812	0.00134643
485	30550	LCK	-0.00576003	-0.00236729	-0.00542	-0.00534654	-0.00730084	NA	NA	-0.00499494
486	54361	PACSIN1	-0.0022213	-0.00114485	-0.00402	-0.00199386	-0.00219706	-0.00208088	-0.00151013	-0.00189903
487	35327	DIMT1	-0.00174678	-0.0017337	NA	-0.00147807	-0.00176566	-0.00152227	-0.00165289	-0.00120519
488	34844	PLEK	0.00362662	0.00294875	0.00135	0.00364586	0.00325037	0.00361711	0.00375241	0.00359794
489	19815	CSE1L	-0.00106689	-0.000784301	0.00124	-0.00066076	-0.000535059	-0.00113039	-0.00123049	-0.00085333
490	62447	SLC27A3	0.00158207	0.00189001	0.00076	0.00164496	0.00132186	0.00050642	0.00108653	0.00142386
491	1670	TSPAN3	-0.000688869	-0.00010902	-0.00145	-0.00108227	-0.00029238	-0.00041502	-0.00124201	-0.000551505
492	11320	AGTRAP	0.000508424	0.000598741	0.00071	0.000312167	0.000266389	0.000691329	0.000116476	0.000605758
493	61335	ZNF302	-0.00171629	-0.00115317	-0.00108	-0.00141412	-0.00162085	-0.00187	-0.00193074	-0.00173213
494	26694	GSTO1	0.00133801	0.000757865	0.00132	0.00125872	0.00129774	0.00129212	0.00139552	0.000843813
495	60478	HLA-DOA	-4.84571e-05	7.55002e-05	-0.00161	3.14633e-05	-4.89269e-05	-0.000162868	0.000359224	-0.000323545
496	23863	ARHGAP32	-0.00374529	-0.00318971	-0.00263	-0.00343403	-0.00334606	-0.00371321	-0.00355399	-0.00340974
497	61814	SLC1A7	0.00163164	0.000639188	0.00285	0.00160475	0.00127835	0.000559327	0.00183323	0.000861636
498	16745	PTGDR	3.99004e-05	0.000593168	-0.00021	0.000305908	0.000485816	0.00114163	9.3415e-05	0.000324663
499	49266	TTLL3	0.00303203	0.00325184	0.00141	0.00308925	0.00244959	0.00334319	NA	0.00315213
500	25737	SLC31A2	-0.000882259	0.000399747	-0.00147	-0.000727782	-0.000576516	0.000275253	-0.000896978	-0.000949865
501	3779	SNTB2	0.000670375	0.000640539	-0.00016	0.000770542	0.000506517	0.00128623	0.000906976	0.000475444
502	63039	EBAG9	0.000406945	0.000569671	-0.00064	0.000897915	0.000713161	0.000610737	0.000640705	0.000783872
503	34294	PFAS	-0.00157047	-0.000893883	-0.00308	-0.00199792	-0.00199718	-0.00177607	-0.00217213	-0.00225943
504	53063	WDR59	-0.00237777	-0.00213242	-0.00114	-0.00200837	-0.00208909	-0.00201728	-0.0023545	-0.00232227
505	41081	CD79B	0.001096	0.000662665	-0.00034	0.00104671	0.00106233	0.00129147	0.000820319	0.000905227
506	58624	TPST1	0.00501906	0.00570745	0.00242	0.00514626	0.00392987	0.00508996	0.00415349	0.00476282
507	37702	LAGE3	-0.00249632	-0.00199261	-0.00279	-0.00227376	-0.00254203	-0.00134141	-0.002191	-0.00197941
508	42719	FCAR	0.00342934	0.0034126	0.00115	0.00358462	0.00341239	0.00340755	0.00331433	0.00321388
509	42852	ZNF22	-0.00405062	-0.0015637	-0.00309	-0.00375507	-0.00455399	-0.00426324	-0.0036025	-0.00406312
510	23198	NPC1	-0.00021239	0.000129624	-0.00158	-0.000247759	-1.54462e-05	0.00037529	-0.000688737	-8.59181e-05
511	39981	MPO	0.00238865	0.00190657	0.00172	0.00242502	0.00253861	0.00307445	0.00241879	0.00273288
512	23133	SERBP1	-0.00388704	-0.00253386	-0.00299	-0.00330656	-0.00383284	-0.00365665	NA	-0.00357072
513	67967	RPS13	-0.000266751	0.000231823	-0.00215	-0.000138631	0.000131976	0.000448614	-0.00119385	-0.000142367
514	26143	CPEB3	-6.83029e-05	0.000709745	-0.00023	0.00045444	0.000512795	0.000778844	0.000444288	0.000112217
515	1950	RBL2	-0.00163762	-0.0014691	-0.00076	-0.00124022	-0.00148175	-0.00182813	-0.00175937	-0.00186515
516	38303	TRAF3IP2	-0.000279615	-0.000673385	-0.00064	0.000111862	0.00028028	0.000607843	-0.000131609	-0.00024704
517	7834	TRMT13	-0.00211842	-0.00159681	NA	-0.00204783	-0.00182906	-0.00221229	-0.00218471	-0.00171668
518	2368	PDZD4	0.000851607	0.000620511	0.00212	0.000827761	0.000844218	0.000312793	0.00148856	0.00127201
519	33239	MFSD10	0.00177863	0.00199577	0.0044	0.00186692	0.00177341	0.00142	0.00196133	0.00232953
520	58631	C12orf23	-0.00373611	-0.00200275	-0.00088	-0.00383697	-0.00334136	NA	-0.0036263	-0.00383647
521	64477	OBSCN	-0.00430348	-0.0022138	-0.00489	-0.00408645	-0.002787	-0.00300749	-0.00313543	-0.00325322
522	1865	FCRLB	0.00330557	0.00264912	0.00424	0.00344131	0.00309383	0.00299714	0.00364098	0.00322477
523	15588	SLC7A7	-0.000344719	0.000743805	-0.00114	-0.000316759	-0.000108631	0.000174642	-1.7974e-06	0.000320486
524	42780	ANAPC1	-0.000979377	-0.000697889	-0.00089	-0.000855658	-0.00100104	-0.000231562	-0.00132286	-0.00155353
525	59274	HADH	0.000354404	0.000321544	-8e-05	0.000588877	0.000519494	0.000287858	0.000581527	0.00128392
526	33972	NRIP1	-0.00342614	-0.00297132	-0.00268	-0.00357949	-0.00380644	-0.00359249	-0.00367713	-0.00319613
527	53996	N6AMT1	-0.00333316	-0.0033468	-0.00222	-0.00338929	-0.00350172	-0.00284575	-0.00329053	-0.00312575
528	37891	RBPJ	0.000140311	0.000159409	0.0017	0.000377332	-0.00110158	0.00109578	-0.00155474	3.10148e-05
529	89	TMEM243	0.00148073	0.00168694	NA	0.00178952	0.00149755	0.00139702	0.00133579	0.00177482
530	58921	SRSF6	0.000586897	-0.000678455	0.00117	0.000596243	0.000630719	0.000209838	0.000659233	0.000785278
531	42202	NARS2	-0.00412214	-0.00371868	-0.0013	-0.00440835	-0.0046345	-0.00362289	-0.00423395	-0.0041951
532	31661	WRN	-0.00410243	-0.00342806	-0.00144	-0.00381472	-0.00405735	-0.00359812	-0.00387563	-0.00423232
533	63689	TMEM99	-0.00083444	-0.000912001	-0.00153	-0.00106954	-0.000682714	-0.000559416	-0.000184665	-0.000905372
534	14294	P2RX5	-0.00233458	-0.00165675	-0.00105	-0.00257919	-0.00259957	-0.00259258	-0.00206689	-0.00262369
535	46418	SERPINB8	0.00409807	0.0037837	0.00262	0.00395302	0.00326955	0.0033951	0.00320006	0.00378447
536	63830	SCD	-0.00377443	-0.00256514	-0.00369	-0.0040883	-0.00370157	-0.00338504	-0.00365901	-0.00402577
537	4109	SH3YL1	-0.00257108	-0.00312073	-0.00129	-0.00303944	-0.00267914	-0.00322171	-0.0038885	-0.00354157
538	21505	F13A1	0.00243488	0.00225483	0.00169	0.00224319	0.00168461	0.00338193	0.00213425	0.00211359
539	15399	KIF1B	0.00411857	0.00327936	0.00202	0.00448559	0.00446719	0.00420647	0.00471619	0.00462743
540	61285	APH1B	0.0012995	0.000695069	0.00285	0.000725051	0.000678084	0.00105398	0.000760913	0.000614309
541	9250	IGLL1	-0.00298774	-0.00249651	-0.00583	-0.0029392	-0.00272287	-0.00156262	-0.00289345	-0.0030555
542	48908	ADAP2	0.0004175	0.000207467	0.00083	0.000118454	0.000299352	0.000208991	0.00029088	0.000779397
543	47844	TMEM97	-0.000905374	-0.000823532	-0.00186	-0.00122239	-0.00101982	-0.000872693	-0.00133949	-0.00140248
544	22070	RRP15	-0.00318206	-0.00231483	-0.00068	-0.00340501	-0.00345238	-0.00339557	-0.00364984	-0.00272626
545	67352	ZNF101	-0.000459207	6.73268e-05	0.00038	-0.00045181	-0.000879712	-0.000448617	-0.000978764	-0.000451409
546	60717	PADI4	0.00153557	0.00221155	-0.00026	0.00153554	0.00140045	0.00184697	0.00161307	0.001418
547	23725	PPA1	0.00230938	0.00201811	0.00112	0.00252479	0.00268895	0.00209908	0.00202965	0.00213177
548	28586	NFKB1	-0.00251497	-0.00183189	-0.00174	-0.00220457	-0.00131569	-0.00236656	NA	-0.00236207
549	17631	DIRC2	0.00091923	0.00135333	0.00028	0.000867934	0.000814528	0.00187237	0.000505722	0.000502031
550	13	HERPUD2	0.00454338	0.00383007	0.00185	0.00469654	0.00459397	0.00471104	0.00550228	0.00453366
551	426	DNASE1L3	-0.00327971	-0.00176977	-0.00311	-0.00360387	-0.00382541	NA	-0.00334268	-0.00329607
552	3467	GPX7	0.000111171	-9.82627e-05	-0.00028	-8.30421e-05	3.17564e-05	0.000105425	-0.000190037	0.000241672
553	61263	B4GALT5	0.00171664	0.00127217	0.00084	0.00219782	0.00217033	0.0017916	0.00190236	0.00158949
554	67731	SPDL1	-0.00253697	-0.00262462	NA	-0.00269275	-0.0023821	NA	-0.00253501	-0.00282255
555	1011	SEPT5	0.00295023	0.003262	NA	0.0025925	0.00277139	0.00338366	0.00285163	0.00277614
556	50744	HSD17B8	-0.00114838	-0.0008899	-0.00256	-0.00155105	-0.000766724	-0.00127798	-0.00152782	-0.000563387
557	33741	DEFA4	0.00151574	0.00111776	0.00102	0.00172665	0.00144733	0.00228303	0.00148275	0.00183778
558	45421	C12orf57	0.000232022	0.000696297	0.00025	8.96411e-05	-0.000104259	0.000558108	-0.000365733	0.000101855
559	8862	TSPAN9	0.0039364	0.00399163	0.00162	0.00383909	0.00343895	0.00367452	0.00377417	0.00352489
560	25113	GYG1	0.00112209	0.000914453	0.00071	0.00129836	0.0010795	0.00120157	0.00201006	0.00113651
561	53317	CLEC2D	-0.000895129	-0.00123848	-0.00159	-0.00135915	-0.000409289	-0.0012313	-0.00184469	-0.00155425
562	2072	NOLC1	-0.00431864	-0.00363241	-0.00161	-0.00424116	-0.00478702	-0.00439316	-0.00481018	-0.0038315
563	56590	EIF4G3	0.00411313	0.00263477	0.0027	0.00369488	0.00376114	0.00311014	0.00380985	0.00383885
564	20746	DUSP5	-0.000875907	-0.00162974	2e-05	-0.000983705	-0.000829845	0.000628893	-0.000781503	-0.000733189
565	48839	RPL4	0.00122796	0.00146269	-0.00093	0.00149215	0.0010198	0.00188274	0.00134724	0.00137034
566	31706	FGL2	0.00322294	0.00272595	0.00184	0.0030543	0.00232991	0.00310768	0.00323391	0.00299812
567	1108	NCL	-0.00303512	-0.00299333	-0.00289	-0.00240025	-0.00257804	-0.00241547	-0.00371518	-0.00300481
568	1432	IDS	0.00237673	0.00172729	0.00209	0.00212861	0.00202844	0.00210049	0.00222003	0.00189437
569	66147	PLOD1	-0.0012647	-0.000766398	-0.00167	-0.0012236	-0.00138377	-0.000220238	-0.00127312	-0.000869358
570	31827	GAMT	0.000343133	0.000937887	-0.0008	0.0014421	0.000404168	-0.000647298	0.00154395	0.000827091
571	2279	EPRS	0.000373563	0.000163436	0.00012	0.000327567	0.000647136	0.00044769	0.000707276	0.000560205
572	48698	FOXD2	0.00237562	0.00169285	0.00313	0.00242816	0.00265189	0.00181082	0.0020708	0.0029127
573	23000	LMNA	0.00313457	0.0018124	0.00333	0.00316317	0.00284675	0.00369364	0.00289336	0.00259488
574	64740	MAFB	0.00247436	0.0024255	0.00289	0.00255268	0.00212149	0.00141375	0.00243425	0.00218036
575	7303	PDCD2L	-0.0031065	-0.00155196	-0.004	-0.00302713	-0.00307365	-0.00223084	-0.003031	-0.0027251
576	64802	KLF4	0.00260492	0.00269968	0.00214	0.00289977	0.00231145	0.0033806	0.0031336	0.00276288
577	37377	ANKRD46	-0.00239917	-0.00152905	-0.00193	-0.00183818	-0.00204114	-0.00221107	-0.00203349	-0.00195365
578	19172	IL5RA	0.00244238	0.00179372	0.00115	0.00254659	0.00239632	0.00300988	0.00207395	0.00278449
579	27775	AARS	0.000712305	0.000158467	-0.00021	0.000300849	0.000331855	0.000802628	0.000499957	0.000361767
580	55381	EPHA4	-0.00341667	-0.00346847	-0.00206	-0.00401704	-0.00328189	-0.00305978	-0.00356398	-0.00363271
581	31295	SQRDL	0.000739079	0.000728249	0.00035	0.000536357	0.00148592	0.00178961	0.000494514	0.00081355
582	39064	RBM26	-0.00435149	-0.00479193	-0.00262	-0.00411609	-0.00358529	-0.00360629	-0.0048245	-0.00402721
583	5852	DNPH1	-0.000142089	-0.000352928	NA	-0.00048063	0.000170256	-0.000238159	-0.000590927	3.10375e-05
584	55317	RPL19	0.00320997	0.00227516	0.00104	0.00357767	0.00386016	0.00314797	0.00352069	0.00309059
585	26712	S1PR5	-0.00369184	-0.00337737	0.00166	-0.00362394	-0.00391468	-0.00361439	-0.00367356	-0.00363308
586	5047	ASGR1	0.00232412	0.00210382	0.00241	0.00204997	0.0018795	0.00137262	0.00124791	0.00239407
587	42546	RPLP0	-0.00140857	-0.000181172	-0.00209	-0.00116756	-0.00139276	-0.00175471	-0.0016311	-0.00100918
588	27340	CCNB1IP1	-0.000226667	9.58565e-05	-0.00031	8.11322e-05	-0.000926526	-0.000562616	0.000207905	-2.08451e-05
589	43819	TIGIT	0.00480764	0.00283636	0.0045	0.004516	0.00427397	0.00442864	0.0044267	0.00455018
590	8881	ZNF548	-0.00103573	-0.000816807	0	-0.000868725	-0.00128582	-0.000781497	-0.00100421	-0.000831107
591	37749	SMARCD3	0.00172924	0.00247185	0.00106	0.00183712	0.00225572	0.00125838	0.00173716	0.00225135
592	50267	HLA-DOB	-0.000972103	-0.00082188	-0.00052	-0.00134254	-0.00111948	-0.00138169	-0.000818391	-0.00118874
593	3017	VIM	0.00318773	0.0033444	0.00191	0.00364417	0.00348554	0.00357255	0.00327534	0.00396669
594	59124	ZNF573	-0.00328905	-0.00188226	-0.00146	-0.0032023	-0.00327669	-0.00269461	-0.00364733	-0.00340652
595	53780	CRISPLD2	0.00161305	0.00232999	0.00085	0.00196105	0.00181175	0.0020198	0.00165161	0.00129398
596	54114	ZZZ3	-0.00195894	-0.00168964	-0.00106	-0.00246476	-0.00149932	-0.00255032	-0.00297394	-0.00239309
597	39327	MMP9	0.00100848	0.00135626	0.0003	0.00100947	0.000823225	0.00205101	0.00124224	0.000669899
598	55622	NOL8	-0.00219883	-0.00247702	-0.00154	-0.00252043	-0.00234922	-0.00213715	-0.00145214	-0.00233773
599	42689	MTSS1	0.00415324	0.00376448	0.00371	0.0040749	0.00483842	0.00393651	0.00473015	0.00359892
600	64885	CCT4	-0.00205823	-0.00161426	-0.00102	-0.00194348	-0.00207853	-0.00218121	-0.00207634	-0.00235295
601	21678	MBOAT1	0.00403105	0.00364503	0.00039	0.00400677	0.00441742	0.00367046	0.00460999	0.00394922
602	50905	EIF2A	-0.0018182	-0.00133961	-0.00112	-0.00160611	-0.000713989	-0.00182541	-0.00192848	-0.00178282
603	31733	RPS25	0.000720064	0.000712959	0.00032	0.00118973	0.00168405	0.000498937	0.00139297	0.00079381
604	47086	HMGB2	0.00739781	0.00704365	0.00221	0.00756067	0.00658305	0.00786848	NA	0.00732358
605	24452	ITGAM	0.00094014	0.0010669	-0.00108	0.000859672	0.00113185	0.00103441	0.00120621	0.00138703
606	60831	RPL13	-0.00199833	-0.00172341	-0.00328	-0.0019725	-0.00166668	-0.000993692	-0.00225161	-0.00210433
607	24918	ZNF329	-0.000270788	-0.000470218	-0.0013	5.63195e-06	-0.000417293	-6.657e-05	-0.00019022	4.67099e-05
608	51744	TOP2B	-0.000390655	-0.000685895	-0.00011	-0.00024069	-0.000572561	-0.000457073	-0.000986488	-0.000311357
609	22833	CD7	-0.000724476	-0.000700677	-0.00376	-0.000580321	-0.000472789	0.000818628	-0.000218852	-0.000301651
610	50214	TLE2	-0.00181458	-0.000724332	-0.00221	-0.000928046	-0.00152221	-0.00104272	-0.00222693	-0.000737144
611	34879	TSPO	0.00056329	8.33491e-05	0.00196	0.00041932	0.000355588	0.000295995	0.000391768	0.000720542
612	51708	ITGB5	0.00240123	0.0021764	0.00138	0.00198317	0.0020979	0.00258083	0.00195096	0.00238163
613	62641	PTPN7	0.00386984	0.00387263	0.00353	0.00402674	0.00334751	0.00294207	0.00365055	0.00308176
614	17817	RPL8	-0.0036016	-0.00360465	-0.00332	-0.00355815	-0.003411	-0.00248889	NA	-0.00366458
615	9803	SLFN5	-0.0016714	-0.00194566	-0.00101	-0.00147373	-0.00115146	-0.00250482	-0.00179113	-0.00201372
616	55076	PDCD4	-0.00272361	-0.00260122	0.00067	-0.00251393	-0.00267597	-0.00338897	-0.00213101	-0.00348367
617	56210	ANKRD13A	0.00474123	0.00450484	0.00259	0.0049815	0.00465074	0.00531958	0.00492432	0.00433642
618	14589	PRSS30P	0.00230132	0.0014769	0.00211	0.00166174	0.0019704	0.00207574	0.00162851	0.00166785
619	31227	TSPAN17	0.00296804	0.00295348	0.00336	0.00266663	0.00224933	0.00219277	0.00251876	0.00251942
620	48013	ZFAND1	-0.00185095	-0.00136863	-0.00089	-0.00199119	-0.00208513	-0.00191931	-0.00132517	-0.00195809
621	63666	AGPAT4-IT1	0.00141965	0.00217597	NA	0.000973473	0.0010628	0.000456978	0.0012734	0.00114337
622	63583	IL10RA	0.00391587	0.00299013	0.00337	0.00363936	0.00319427	0.00330918	0.00383878	0.00379723
623	20700	CD86	0.00102795	0.00169897	0.00125	0.000954272	0.000380604	0.00123251	0.0015474	0.000952845
624	65026	MR1	0.00479308	0.00437667	0.00117	0.00475399	0.00447115	0.0043764	0.00399346	0.00436693
625	62881	RPSAP15	0.00189446	0.00148157	NA	0.00178795	0.00176192	0.0018131	0.00189263	0.00132528
626	25180	NUP88	0.000614899	0.00065607	0.00153	0.00115379	0.000840475	0.000551291	0.00119018	0.00092285
627	56185	FAM159A	0.000299435	0.000375946	-0.0021	0.000660903	-5.41369e-05	5.2336e-05	7.04385e-05	0.000690154
628	37419	WDR4	0.00106775	0.000316023	-0.00112	0.00109707	0.000868861	0.00117246	0.00126664	0.00120417
629	36478	CYP4F22	0.00292387	0.00356221	0.00273	0.0028017	0.00314883	0.00110329	0.0029857	0.00375311
630	50194	TNFRSF13B	-0.00189846	-0.00255097	-0.00128	-0.00165851	-0.00166646	-0.000684931	-0.00188403	-0.00238198
631	54318	MRPL45	-0.00148669	-0.00149892	-0.00093	-0.00132011	-0.00178544	-0.00198305	-0.00254384	-0.00199006
632	20613	CCDC41	-0.00336442	-0.00324699	-0.0011	-0.00361109	-0.00297443	-0.00318159	-0.0035815	-0.00387079
633	59911	LSM5	-0.00175377	-0.00193008	-0.00022	-0.00155869	-0.00108461	-0.00167269	-0.00158223	-0.00118595
634	10638	ENTPD1	0.00236743	0.00206107	0.00211	0.00212639	0.00190865	0.00240997	0.00154761	0.00211488
635	39281	CD5	0.00110068	0.00123774	0.00108	0.00113282	0.00150643	0.00064287	0.00149696	0.000684662
636	5015	ANXA4	0.00936078	0.00880798	0.00376	0.00961511	0.00908228	NA	NA	0.00996964
637	21330	TSPYL2	-0.00352265	-0.00337318	-0.00116	-0.00310751	-0.00311971	-0.00276747	-0.00346504	-0.00260237
638	5695	GABARAPL1	-0.000263342	-0.000260653	0.00185	-0.000462465	-5.17531e-05	-0.00015673	-0.000188965	-0.000203891
639	7658	LTA	0.00356756	0.00339249	0.00224	0.00382623	0.0034684	0.00337297	0.00390769	0.00310363
640	28196	GAR1	-0.000321466	0.000251078	-0.00166	0.000113662	-0.000226286	-2.38146e-05	0.000160058	-0.000946046
641	65643	BZRAP1	-0.000326304	-0.000235852	-0.00124	-0.000251053	-0.000890339	7.05658e-05	-0.00077058	3.79365e-05
642	33764	MCCC1	-3.43119e-06	-2.81129e-05	-0.00027	-7.5572e-06	0.000335826	-0.000639143	0.000309619	-0.000100452
643	56658	NDST1	0.00221902	0.00162578	0.00119	0.00243844	0.002136	0.00295817	0.00236917	0.00172693
644	25385	NME1	-0.00108428	-0.00121595	-0.00211	-0.00109992	-0.000623493	-0.000936817	-0.000686119	-0.000962321
645	20682	ARHGEF40	0.0027707	0.00320286	0.00184	0.00262937	0.00282655	0.00283126	0.00231175	0.00266984
646	16567	RALGDS	0.00364783	0.0025532	0.00403	0.00321862	0.00291495	0.00283681	0.00329835	0.00269498
647	34083	NACC2	0.00112568	0.00141844	0.00252	0.00111419	0.000830345	0.000754051	0.000502776	0.00123221
648	38171	RPUSD2	5.71173e-05	0.000104449	-0.0014	6.35184e-05	0.000116348	4.05492e-05	0.000424889	-6.38008e-05
649	42381	EEF1B2	0.000174397	0.000894094	-0.00136	0.00028252	0.000328112	-0.000298756	-0.000269077	-0.000185958
650	19149	SERTAD2	-0.00115281	0.000137009	-0.00214	-0.000838067	-0.00085539	-0.00123615	-0.00111659	-0.000316447
651	49765	NUP107	-0.00323315	-0.00269736	-0.00045	-0.00298595	-0.00274209	-0.00294032	-0.00296321	-0.0029058
652	17281	GFOD1	-0.00258361	-0.00235212	0.00058	-0.00250332	-0.00296066	-0.00240646	-0.00281485	-0.00224682
653	10534	MGC24103	-0.000200897	0.00076313	0.00012	3.73493e-05	-0.000621126	0.000840579	-0.000815795	-0.000338768
654	53171	CHCHD10	-0.00433063	-0.00364537	-0.00279	-0.00410435	-0.00426909	-0.00342373	-0.00395264	-0.00429838
655	17417	RAB27A	0.00224543	0.0016167	0.0008	0.00234861	0.00211746	0.00241441	0.00217224	0.00234702
656	35800	S100A9	0.00192337	0.00138889	0.0003	0.00181562	0.00189635	0.00230074	0.00176206	0.00154439
657	9412	CAPNS1	0.00231125	0.00200946	0.00085	0.00206962	0.00212274	0.00219629	0.00192714	0.00182796
658	54226	GNS	0.00170588	0.00179227	0.0005	0.00169256	0.00164583	0.00146209	0.00194155	0.00149334
659	61065	H2AFY2	-0.00160397	-7.31361e-05	-0.00223	-0.00120744	-0.00140575	-0.00174007	-0.00149638	-0.00123887
660	4576	GBP1	0.00191048	0.00243081	0.00127	0.00220213	0.00159581	0.00217606	0.002175	0.00231225
661	20448	RAP1GAP2	0.000994794	0.000739392	3e-05	0.000692436	0.000638328	0.00151204	0.000884803	0.00164961
662	45244	CD58	0.00290517	0.00247667	7e-05	0.00315032	0.002945	0.00277734	0.00336292	0.00267223
663	23281	CCT3	-0.00370878	-0.00268207	-0.00339	-0.00329474	-0.00318305	-0.00271472	-0.00384597	-0.00369184
664	9370	CPA5	-0.00393535	-0.00329895	-0.00313	-0.00426609	-0.00326003	NA	-0.00403416	-0.00407483
665	31692	NCAM1	0.00339676	0.00265541	0.00142	0.00353188	0.00411879	0.00311392	0.00378935	0.00339094
666	65149	RAP2A	0.000168206	-0.000103188	0.00036	0.000115335	0.000300525	0.000758835	0.000122663	-1.16005e-05
667	52394	GDPD5	0.00152365	0.00218309	0.00102	0.00107725	0.00150498	0.000761234	0.00192172	0.00134218
668	9378	NBEAL2	0.00128356	0.000481561	0.00095	0.000752692	0.00151358	0.000967537	0.00161912	0.000737465
669	2282	NOA1	0.00149754	0.0014743	NA	0.00145028	0.0018263	0.000613499	0.00103599	0.00208494
670	10485	CAST	0.00375642	0.0024469	0.00212	0.0037283	0.00350038	0.00371169	0.00381776	0.00372837
671	46089	CRLF3	-0.00299773	-0.00216963	-0.0027	-0.00296782	-0.00276325	-0.00321242	-0.00319624	-0.00258869
672	37665	ECHDC3	-0.000622594	5.3341e-05	-0.00044	-0.000579661	-0.000346725	0.000609841	-0.000682208	-0.000234134
673	45475	SLC9A9	0.00244108	0.000979716	0.00382	0.00207129	0.00211252	0.00250204	0.00196287	0.00276365
674	32700	BRIX1	0.000615468	0.000466311	-0.00066	0.000415617	0.000306208	0.000262401	0.00036188	0.00103601
675	61807	ZDHHC9	-0.00357359	-0.00370662	-0.00371	-0.00404445	-0.00391051	-0.00288555	-0.00361107	-0.00311785
676	50125	SLAMF6	0.00468079	0.00389332	0.00369	0.00441779	0.00401657	0.00449589	0.00465282	0.00491188
677	20246	RASGRP2	-0.00341635	-0.00308142	-0.00321	-0.00348028	-0.00262136	-0.00301256	-0.00321278	-0.00318121
678	68307	CD3D	-0.00346423	-0.00239305	-0.00256	-0.00326419	-0.00300592	-0.00369188	NA	-0.00390029
679	34213	NAA25	-0.00167218	-0.00135254	0.00019	-0.00158586	-0.00160819	-0.00194318	-0.00158827	-0.00174341
680	9718	VPS9D1	-0.00171571	-0.00129562	NA	-0.001821	-0.00161468	-0.0017226	-0.00179226	-0.00165757
681	11822	NRG1	0.0044347	0.00461919	0.00217	0.00461394	0.00468703	NA	0.00493327	0.00502332
682	29099	FAM198B	0.00192853	0.00201111	0.00101	0.00226887	0.00184683	0.00281967	0.00166748	0.0022751
683	11886	TRAT1	0.00098185	0.000500625	0.00157	0.000647959	0.000579264	0.00103961	0.000672112	0.000707261
684	19316	RNASE3	0.00146658	0.000960794	0.00162	0.00153581	0.00136094	0.0019093	0.00127606	0.00157279
685	64509	TOP1MT	0.00185689	0.00183971	0.00047	0.00183575	0.00134794	0.00209696	0.00163872	0.00121378
686	51448	ESYT1	-0.000952189	-0.00106767	-0.00136	-0.00102302	-0.000881016	-0.000914147	-0.00119393	-0.00133409
687	14227	RRP1B	-0.0020349	-0.00150857	-0.00076	-0.00212444	-0.00206361	-0.00148909	-0.00215621	-0.00220829
688	47304	EIF3M	-0.000901451	-0.0010701	-0.00042	-0.000808772	-0.00062807	-0.000962886	-0.000650847	-0.000807024
689	15900	UPP1	0.00216283	0.00255992	0.00244	0.0018881	0.00192625	0.00212462	0.00159152	0.00211603
690	53753	SLCO3A1	0.00151651	0.00158503	0.00055	0.00175718	0.00127515	0.00218837	0.00129127	0.00170703
691	32149	CDKN1C	0.00145694	9.50642e-05	0.00284	0.000954418	0.000690228	0.00125101	0.00108915	0.00152003
692	4853	DSC2	0.00343391	0.00341886	0.00193	0.00364756	0.00429378	0.00294645	0.00368203	0.00404251
693	47803	URGCP	-0.00144766	-0.000717279	-0.00127	-0.00117195	-0.00120421	-0.00169635	-0.00150248	-0.00110422
694	23566	QPCT	0.00271273	0.00271776	0.00113	0.00278769	0.00270873	0.00277589	0.00250767	0.00233789
695	52432	DBP	-0.00378628	-0.00323992	-0.0032	-0.0039302	-0.00310955	-0.00323146	-0.00358986	-0.00367022
696	10098	ANXA5	0.00361015	0.00332156	0.00088	0.00382495	0.00352721	0.00387938	0.00424852	0.00344983
697	51772	ITGB1	0.00479536	0.00315447	0.00485	0.00477214	0.00488522	0.00520094	NA	0.00384182
698	3839	ARMCX2	-0.00039185	0.00103763	-0.00326	-0.000151439	-0.000922326	NA	NA	-0.000417178
699	35238	RPAP2	-0.0026468	-0.00136443	-0.002	-0.00165461	-0.00227392	-0.0026993	-0.00279696	-0.00236969
700	59773	ST13	-0.00157402	-0.000704616	-0.00227	-0.00172467	-0.00155807	-0.0020092	-0.00162674	-0.00180814
701	54341	SMDT1	-0.00113609	-0.00134393	NA	-0.000994307	-0.000662884	-0.00157472	-0.00104569	-0.00111553
702	3844	TNFSF13B	-8.59334e-05	4.46337e-05	0.00047	-0.000298964	-0.000262484	0.000560799	9.2398e-05	0.000124636
703	37125	SEL1L3	0.000936509	0.000576935	0.00146	0.00079362	0.000774514	0.000842774	0.000981584	0.000576716
704	52545	SIN3A	-0.0018921	-0.00130007	-0.00058	-0.00220497	-0.00143496	-0.00226074	-0.00229221	-0.00113358
705	37366	SPTLC2	0.00215038	0.00180546	-7e-05	0.00221813	0.00114526	0.00225411	0.00202391	0.00199379
706	5098	VOPP1	0.00523278	0.00461393	0.00317	0.00535476	0.00491935	0.0049746	0.00470397	0.00496319
707	45616	RPS23	-0.00345932	-0.00420382	-0.00186	-0.00356691	-0.00304178	-0.00246083	NA	-0.00411919
708	24154	ZNF385A	0.00143424	0.00149844	0.00147	0.00132441	0.00127675	0.00133059	0.0012379	0.00142234
709	17226	PRPSAP2	-0.00243298	-0.00157925	-0.00229	-0.00254352	-0.0024536	-0.00221891	-0.00288886	-0.00280373
710	23264	SEPT1	-0.0026634	-0.00229433	NA	-0.00266397	-0.002386	-0.00264933	-0.00247679	-0.00299412
711	712	PPM1K	0.00178565	0.00140114	0.00265	0.00167783	0.00188424	-0.000293664	0.00184276	0.00154224
712	9716	HMGN1	0.000265494	0.000547272	-0.00213	0.000161309	0.000694971	0.000108523	-0.000379928	0.000280418
713	50678	CDC14A	-0.00147131	-0.00101346	-0.00033	-0.00132164	-0.00165067	-0.00126991	-0.00146875	-0.0012159
714	20436	PAQR4	0.00125653	0.000904384	0.00335	0.00129092	0.000977029	0.000791636	0.000767637	0.000713285
715	34914	DPYSL2	0.00288597	0.0026147	0.00078	0.00306137	0.00264465	0.00297746	0.0026161	0.00226103
716	5878	NOC3L	-0.0028673	-0.00202616	-0.00081	-0.00310856	-0.00223945	-0.00327755	-0.00350166	-0.00302622
717	56251	IGIP	-0.00196043	-0.0021324	NA	-0.00191026	-0.00189878	-0.00229691	-0.00237621	-0.00263467
718	61696	MFNG	-0.000910559	-0.00114321	-0.00096	-0.000870294	-0.000463367	-0.00117277	-0.00050904	-0.000706566
719	61881	MRTO4	-0.00332194	-0.00280444	-0.00318	-0.00347329	-0.00287444	-0.00335536	-0.00349781	-0.0024755
720	44200	ZBED5	-0.0024197	-0.00200304	-0.00106	-0.00220128	-0.00249954	-0.00264124	NA	-0.00261019
721	50623	TNFAIP6	0.00129664	0.00154536	0.00116	0.00121137	0.00152543	0.00112906	0.00113733	0.00105756
722	5894	TSPAN2	0.00182442	0.0025554	5e-05	0.00242164	0.0019433	0.00248567	0.00188793	0.00266754
723	23883	MCTP1	0.0021121	0.00216226	0.00081	0.00231173	0.00218083	0.00293356	0.00224633	0.00192274
724	44427	MRPL3	-0.00357228	-0.00309545	-0.00236	-0.00328262	-0.0033864	-0.0032348	NA	-0.00372352
725	60032	DUSP18	0.00357032	0.00327174	0.0013	0.0038881	0.00335401	0.00341936	0.00413165	0.00380869
726	25048	CTSG	0.00131431	0.000900238	0.00122	0.00150607	0.00102301	0.00183542	0.00153809	0.00154118
727	23823	CTSD	0.00142699	0.00110008	0.00065	0.00139872	0.00151098	0.000842942	0.00107063	0.00140193
728	2118	ATP6V0E1	0.00377509	0.00266145	0.00276	0.00392084	0.00417414	0.00295545	0.00425046	0.00382056
729	24604	CD151	0.00189958	0.00195983	0.00219	0.00205807	0.00139261	0.000672457	0.00212728	0.00131595
730	54493	ITGA2B	0.00172866	0.00131241	0.00094	0.00145277	0.00113411	0.00209054	0.00175259	0.001203
731	8647	SLAIN1	-0.00335905	-0.00384951	-0.00013	-0.00356778	-0.00309787	-0.00375037	NA	-0.00371315
732	44621	GOLGA3	-0.0018963	-0.00116296	-0.00158	-0.00167001	-0.00151871	-0.00183329	-0.00140229	-0.00162968
733	63986	ZCCHC7	-0.000517227	0.000166552	-0.00042	-0.000413205	-0.000642531	-0.000505141	-0.000412241	-0.000721852
734	7455	NPAT	-0.00305919	-0.00316225	-0.00026	-0.00302538	-0.00295129	-0.00367654	-0.00392711	-0.00356567
735	1355	PLAUR	0.0016067	0.00134401	0.00102	0.00140308	0.00145078	0.00190929	0.000959515	0.00123659
736	43610	TNFRSF17	-0.00277813	-0.00216663	-0.00193	-0.00272723	-0.00283297	-0.00184208	-0.00307999	-0.00256077
737	43301	SLC38A11	-0.00312381	-0.0041834	0.00029	-0.00334359	-0.00331721	NA	-0.00362151	-0.00372552
738	42265	TMEM156	-0.00305795	-0.00227121	-0.00142	-0.00312202	-0.00319004	-0.00306964	-0.00313214	-0.0028638
739	34287	MRPS27	-0.00164193	-0.00119713	-0.00177	-0.000950184	-0.00129292	-0.00111685	-0.00225269	-0.00124285
740	18030	C1QB	-0.00152731	-0.00101613	-0.00077	-0.00164113	-0.00198901	-0.00152491	-0.00138659	-0.00174163
741	22540	VCL	0.000689759	0.000296896	0.00072	0.000693493	0.000590782	0.000854942	0.000484501	0.000982857
742	17235	MYL9	0.000989677	0.000967012	0.001	0.000688963	0.000805806	0.00170092	0.00100113	0.00076846
743	5653	ITFG2	-0.00443188	-0.00307995	-0.0037	-0.00422607	-0.00381241	-0.0041281	-0.00399723	-0.00413564
744	68240	FNTA	-0.000594039	0.000231742	-0.00145	-0.000449146	-0.000493647	-0.000868956	-0.000708049	0.00032286
745	44306	NAP1L1	-0.000184652	-0.000456989	0.00073	-0.000158063	0.000353144	-3.95957e-05	-0.000435155	-7.60344e-05
746	23624	ACAA2	0.00353584	0.00364981	0.0015	0.00368949	0.00379179	0.00337852	0.00457333	0.00392354
747	55456	SMIM11	-0.000145233	-0.00034532	NA	-0.000110362	-0.000581806	-0.000848608	-0.000613267	-0.000684461
748	58392	LTV1	-0.00212548	-0.00182556	-0.00092	-0.0018173	-0.00217439	-0.00224695	-0.00252065	-0.00213023
749	32401	PVRIG	-0.00153218	-0.00111192	-0.0023	-0.00130585	-0.00146405	-0.00089446	-0.00108427	-0.00154013
750	36538	MXRA7	-2.29471e-06	-0.000828481	0.00235	0.000282573	0.000440762	-0.000156493	-0.000101546	0.000278111
751	7762	MAPK14	0.0042896	0.00449046	0.00057	0.00429434	0.0040287	0.00404169	0.00379889	0.00374305
752	8403	MTUS1	-0.00274582	-0.00176562	-0.00232	-0.00225807	-0.00303655	NA	-0.00331681	-0.0028126
753	7043	PPP2R5C	0.00235954	0.00167584	0.00258	0.00222308	0.00178918	0.00275565	0.00226096	0.00227211
754	52719	RPS14	0.000335945	0.00040819	0.00018	0.000619682	0.000363204	0.000109867	-2.34179e-05	0.000450538
755	13231	DOK2	0.00333636	0.00340898	0.00276	0.00326158	0.00285359	0.00272106	0.00424447	0.00315192
756	55405	RNF135	0.00312494	0.00280424	0.00165	0.00301714	0.00209449	0.00308774	0.00248043	0.00292518
757	39673	KIAA0319L	0.00163646	0.00205767	-0.00055	0.00150995	0.00142279	0.00177019	0.00163803	0.00149762
758	43682	FEZ1	0.00165605	0.00100113	0.00166	0.00193047	0.00142496	0.00226857	0.00143806	0.00193331
759	24315	C11orf1	0.00030116	-0.000300411	0.0003	8.0388e-05	0.000448036	2.48413e-05	-0.000197537	0.000330107
760	52888	TIMM21	-0.000765355	-0.000953379	NA	-0.000640315	-0.000981927	-0.000288741	-9.03892e-05	-0.000504082
761	59937	KDSR	-0.0017843	-0.00131245	-0.00104	-0.00189308	-0.00165462	-0.00211762	-0.00142716	-0.00156216
762	547	NOP56	0.000376825	0.00119373	-0.00212	0.000491974	0.000428988	-0.000708955	0.000355494	-0.000166362
763	5016	SEC62	0.000316175	0.000326019	0.00066	0.000417806	0.000599527	0.000428323	0.00063419	0.000191931
764	65558	LSM14A	-0.0021704	-0.00159748	-0.00024	-0.00161668	-0.00135368	-0.00225041	-0.0016371	-0.00130127
765	18429	NSG1	-0.00305399	-0.00227522	NA	-0.0026221	-0.0023487	-0.00331632	-0.00222718	-0.00269086
766	47092	PSIP1	6.40902e-05	0.00012942	0.00067	3.60504e-05	2.31897e-05	-0.000887301	-0.0011741	-0.000769915
767	10499	YTHDC1	-0.00137778	-0.000869543	-0.00033	-0.000995884	-0.00059953	-0.00107524	-0.000876184	-0.000557687
768	33681	PNPO	-0.00407158	-0.00353752	-0.00485	-0.00443402	-0.00413888	-0.00300802	-0.00415391	-0.0044008
769	42673	PRDM1	0.00200244	0.00265295	0.00174	0.00148381	0.00263111	0.0020129	0.00159316	0.00234149
770	41291	SH2D1B	0.00324182	0.0028334	0.00292	0.00309722	0.0030239	0.00379374	0.0028405	0.00364154
771	20304	UPF2	-0.0019153	-0.000918851	-0.00097	-0.00182726	-0.00141856	-0.00175215	-0.0017573	-0.00126911
772	42247	C5orf51	-0.00431978	-0.00335317	-0.00362	-0.00394781	-0.00365996	-0.00343298	-0.0046858	-0.00372633
773	42964	CUBN	-0.00277483	-0.00323286	-0.00044	-0.00295465	-0.00300109	NA	-0.00280556	-0.00265082
774	9996	S100A12	0.00318306	0.00355002	0.00116	0.00301033	0.00331651	0.00331823	0.00367028	0.0034696
775	61365	NKRF	0.000726781	0.000473893	8e-05	0.000812484	0.00116948	0.000234027	0.00084753	0.000475515
776	19192	UTP14A	-0.00278577	-0.0022926	-0.0022	-0.00289754	-0.00254024	-0.00380125	NA	-0.00275768
777	55298	OSBPL10	0.000879235	0.000590256	-0.00084	0.000983424	0.000834904	0.00171076	0.000557261	0.000158491
778	3055	ATXN1	0.0058953	0.00472626	0.00229	0.00622567	0.00584015	0.00580615	0.00705904	0.00640816
779	62279	ORC5	-0.00160791	-0.00112899	-0.0006	-0.00145485	-0.00139935	-0.002001	-0.0019009	-0.00117718
780	60984	SAMD14	0.00280926	0.00211507	-0.00037	0.00256825	0.00231249	0.00281282	0.0024793	0.0027348
781	45386	LAT	-0.00226028	-0.00154198	-0.00108	-0.00237462	-0.00242893	-0.00244926	-0.0019244	-0.00223882
782	12685	ADAP1	-0.00160789	-0.00123883	-0.00013	-0.00163166	-0.00186129	-0.00140451	-0.00139404	-0.00164984
783	63873	RAB24	6.3192e-05	0.00108777	0.00049	-0.000162452	-0.000290279	0.000375134	0.000136921	0.0005244
784	53825	IFNG	0.00202928	0.000299976	0.00239	0.00210602	0.00207608	0.00131581	0.00203557	0.00173941
785	38489	PLXDC2	0.00285261	0.00258592	0.00088	0.00280769	0.00197103	0.00350871	0.00325085	0.00321185
786	55194	CDC42EP4	0.00175057	0.00121988	0.00285	0.00170625	0.00150712	0.00151553	0.00138536	0.000407673
787	17150	DDX31	-0.00430064	-0.00369585	-0.00139	-0.00403576	-0.00377867	NA	-0.00447831	-0.00431983
788	13455	TBC1D31	-0.00477296	-0.0044714	NA	-0.00503484	-0.00477745	-0.00459041	-0.00442582	-0.00463789
789	25296	ZCCHC11	0.00145478	0.000903783	0.00067	0.00153834	0.00127771	0.00111233	0.00155639	0.00155012
790	50859	ABCC3	0.000653014	0.000994981	-0.00116	0.000562765	0.000826543	0.00106532	0.000693358	0.00101965
791	26105	BIRC3	0.00395209	0.00227317	0.00492	0.00367841	0.00351131	0.00295321	0.00354304	0.00377323
792	39088	INADL	0.00325886	0.00245502	0.00474	0.00301201	0.00338057	0.00154712	0.00287882	0.00302426
793	34936	SNRPA1	-0.00232598	-0.00203649	-0.00101	-0.00205814	-0.00198744	-0.00297869	NA	-0.00277003
794	22588	LUC7L	-0.00403706	-0.00349146	-0.00032	-0.00429146	-0.00343097	-0.00429005	-0.0042259	-0.00404318
795	3437	TNFAIP8	0.00168497	0.00182735	-3e-05	0.00156584	0.00168934	0.00114817	0.00126674	0.00131687
796	58135	DMXL2	0.0032331	0.00285227	0.00164	0.00362242	0.00314429	0.00331897	0.00374467	0.00334188
797	13840	RNF144B	0.00095856	0.00146812	-0.00167	0.00128391	0.00148012	0.00239789	0.00123866	0.000878242
798	316	LCMT2	-9.49887e-05	-0.000146013	0.00081	0.00019301	-6.45486e-05	-0.000273031	-0.000767549	0.000334147
799	64850	GALNT10	0.00140939	0.00120334	0.00114	0.00189985	0.00237689	0.00145783	0.00211604	0.00143681
800	11696	CXCL16	0.00115607	0.00103305	0.00176	0.00108052	0.000668436	0.000647366	0.000599285	0.00111959
801	49663	CMTM8	-0.00173189	-0.00157118	-0.00145	-0.00201084	-0.00193073	-0.00107351	NA	-0.00128797
802	13912	FGR	0.000306843	0.000388465	6e-05	0.00038128	0.000178055	0.000387945	0.0002433	0.00049871
803	46627	TMEM123	-0.000522283	-0.000479714	0.00021	-0.000653892	-0.000327791	-0.000410523	-0.000516761	-0.000299933
804	25166	HNRNPDL	-0.00211494	-0.00119952	NA	-0.00155387	-0.00191276	-0.00205265	-0.00259607	-0.00240201
805	1897	FCRLA	0.000908141	0.000751821	0.00021	0.00113203	0.000663767	0.00123192	0.00119137	0.000477836
806	57138	WBP1L	0.00183904	0.00103535	NA	0.00184722	0.0016289	0.00225596	0.00214828	0.00159593
807	27947	TPD52	0.00151282	0.00189946	0.00178	0.00182763	0.00116171	0.000932325	0.000944903	0.00140383
808	62767	TRMT11	-0.000811982	0.000457786	-0.00091	-0.00035886	-0.000457562	-0.000683825	-0.00090089	-0.000373849
809	62049	BIN1	-0.00170377	-0.00107292	-0.00169	-0.00163952	-0.00155703	-0.000929423	-0.00119517	-0.000731366
810	65679	RAB30	-0.00281626	-0.00335181	-0.00123	-0.00336074	-0.00368014	-0.00281988	-0.00343175	-0.00326574
811	30522	C3orf37	-0.00255018	-0.00241118	-0.00221	-0.00243008	-0.00167639	-0.00228377	-0.00211582	-0.00139629
812	15385	PGD	0.00187175	0.00183661	0.00099	0.00183525	0.00141701	0.00145757	0.00166151	0.00170277
813	49500	RABGGTB	-0.00208712	-0.00153551	-0.00111	-0.00237496	-0.00228792	-0.00178538	-0.00208729	-0.00182735
814	6683	MRPS31	0.00076896	0.000626847	5e-05	0.000948404	0.000683268	0.0004574	0.000362739	0.000600192
815	2899	TTYH3	0.00193608	0.00141019	0.00273	0.0019708	0.00216356	0.00127305	0.00200013	0.00178251
816	26087	EHD4	0.00484486	0.004017	0.00418	0.00468739	0.00449808	0.00424487	0.00485098	0.00442256
817	47855	NOP58	-0.00367601	-0.00344295	-0.00225	-0.00360149	-0.00316442	-0.00373623	-0.00477758	-0.00377465
818	49930	EIF3G	-0.00261064	-0.00264498	-0.0015	-0.00247048	-0.00261169	-0.00206724	-0.00264967	-0.00212032
819	35411	TNFRSF10A	0.000377678	0.00108625	0.00039	0.000730096	0.000557329	0.000401809	-0.000612607	-0.000245623
820	1206	ZNF480	-0.00441108	-0.00418893	-0.00275	-0.00467321	-0.00529304	-0.00326034	NA	-0.0047668
821	14726	MRPS33	-0.000329818	-0.000596607	4e-05	-0.000334049	-8.55709e-06	-0.000664332	-0.000154585	-0.000957569
822	54616	ZNF274	7.44993e-05	0.000114129	-0.00034	0.000209865	0.000322885	0.000442397	6.1007e-05	0.000304886
823	47890	AKR1C3	0.00326301	0.00282801	0.00306	0.00322505	0.00362974	0.00298647	0.00306674	0.00390815
824	66838	SERPINB6	0.0036283	0.00343423	0.00355	0.00368173	0.00293756	0.00206838	0.00289479	0.0035102
825	39910	HNRNPD	-0.00172011	-0.00155265	-0.00194	-0.00148331	-0.00187851	-0.0016407	-0.0019213	-0.00192577
826	28612	ZNF146	-0.00142356	-0.00177377	-0.00098	-0.00136983	-0.00119186	-0.00186542	-0.00193333	-0.00148872
827	60036	KIF13B	0.00207697	0.00201426	0.0004	0.00195625	0.00207043	0.00211984	0.00250614	0.00197892
828	46934	IDH3A	-0.00498422	-0.00398514	-0.00292	-0.00493455	-0.00425223	-0.00525716	-0.00426729	-0.00441698
829	40498	NAE1	-0.000474375	-0.000748714	0.0008	-0.000806601	-0.000509197	-0.000935716	-0.000763287	-5.42383e-05
830	41018	GBA	0.000452995	0.000254183	-0.00067	2.51785e-05	0.000302874	0.000449275	0.000857298	-0.000102746
831	22643	NR4A2	0.00137836	0.00112766	0.00037	0.0013764	0.00198127	0.00341423	0.000615278	0.00239858
832	37284	TRIM28	0.000793745	0.000673865	-0.00015	0.00121609	0.00103577	0.000321676	0.00152386	0.000699728
833	24904	NGFRAP1	-0.00140453	-0.00185367	0.0002	-0.00200788	-0.00163156	-0.00154451	-0.00139662	-0.000610087
834	11238	DDX18	0.000967488	0.000215869	0.00104	0.000990068	0.00111245	0.000797903	0.000465299	0.00121428
835	23536	TP53I11	8.01056e-05	-6.64184e-05	0.0009	1.25755e-06	0.000160207	-1.26269e-05	0.000222061	-0.000248211
836	17055	HAPLN3	0.00265871	0.00183095	0.0014	0.00228979	0.00201752	0.00241461	0.00174745	0.00256897
837	67597	C12orf65	-0.00135934	-0.00121135	-0.00106	-0.0012416	-0.00142011	-0.00116203	-0.00121594	-0.000111919
838	5820	KLF12	-0.00178431	-0.00154045	-0.00065	-0.00172695	-0.00130881	-0.00140965	-0.00185574	-0.00147745
839	34130	C16orf58	-0.000804207	-0.00110569	-0.00081	-0.000384165	-0.00111501	-0.000643144	-0.000658598	-0.000792096
840	64849	ADAM17	0.00368901	0.003702	0.00018	0.00431969	0.00377993	0.00448843	0.00393413	0.00445378
841	14588	LINC00152	0.00159086	0.0018726	NA	0.00173779	0.00136355	0.000535042	0.00170176	0.00104929
842	13306	TNIP3	0.00360915	0.00329396	0.00017	0.00396112	0.00343371	0.00484467	0.00370432	0.00381707
843	28986	DDX21	-0.00198573	-0.00173312	-0.00214	-0.00174425	-0.00153207	-0.00226015	-0.00130028	-0.00150302
844	7351	TOMM70A	-0.00290588	-0.00208303	-0.00196	-0.00173152	-0.00230778	-0.00241751	-0.00232914	-0.00298679
845	14343	SGPL1	0.00434452	0.00448771	0.00178	0.00480349	0.00502484	0.00420662	0.00386859	0.00466598
846	18452	TSR1	-0.0022983	-0.00154236	-0.00108	-0.00237724	-0.00231262	-0.00253921	-0.00240514	-0.00220905
847	52421	PIK3CG	0.00424106	0.00415286	0.00088	0.00427593	0.0043688	0.00474311	0.00444347	0.00490545
848	8538	ODF2L	-0.00338866	-0.00293288	-0.00221	-0.00319734	-0.00310962	-0.00289161	-0.00355766	-0.00267653
849	40373	PARP8	0.00113825	0.00112757	0.00185	0.00152576	0.00167321	0.000940471	0.00150963	0.00165214
850	42849	DUSP22	0.00211035	0.00206368	0.00057	0.00249947	0.00268619	0.00289036	0.00214718	0.00194651
851	34255	TPP2	-0.00506931	-0.00529668	-0.00219	-0.00481423	-0.00518054	-0.00405658	-0.00498729	-0.0050946
852	9697	FAM214B	0.00328571	0.0033077	NA	0.00324289	0.00274404	0.00280403	0.00306682	0.00256098
853	45933	NPSR1	0.000698354	-0.000671446	0.00065	0.00016879	0.00117777	NA	-0.000585091	0.000788497
854	35643	DPH2	-0.00184758	-0.00136853	-0.00337	-0.0018354	-0.00124998	-0.00131896	-0.00131208	-0.00206929
855	54788	VSIG1	-0.00311374	-0.00328808	-0.00081	-0.00287756	-0.00314041	NA	-0.00423427	-0.00288356
856	52340	SERPINB1	0.00117822	0.000877606	0.00106	0.00126434	0.00110795	0.00102034	0.000811314	0.00127234
857	12786	CSRP2BP	-0.0013763	-0.000642997	-0.00059	-0.00161708	-0.00163502	-0.00251721	-0.00155043	-0.0013769
858	58376	BAG3	0.00416453	0.0030323	0.00291	0.00344437	0.00415393	0.00403212	0.00386923	0.00421713
859	37745	CLYBL	-0.00109522	-0.000508941	0.0003	-0.00104327	-0.000480006	-0.00104683	-0.000602208	-0.00120112
860	15902	GPR183	0.00458215	0.00325734	0.00474	0.00416571	0.00442057	0.00320373	0.00439821	0.00480591
861	1922	PHF14	-0.00323872	-0.00239908	-0.00192	-0.00279639	-0.00344879	-0.00313009	-0.00301256	-0.00339217
862	20255	F12	0.0016678	0.000361338	0.00193	0.00167379	0.00198521	0.00140175	0.00135235	0.00158452
863	36381	NHP2L1	-0.00163244	-0.00222187	-0.00162	-0.00155543	-0.00141181	-0.00138035	-0.000923422	-0.00117803
864	5106	CLIC1	0.000278078	-0.000133632	-0.00014	0.000325981	-0.000176597	-2.20692e-06	0.000382385	-0.000409793
865	3372	TCN2	0.00116419	0.000968608	0.00027	0.00134202	0.00143166	0.000533698	0.000794912	0.00142165
866	734	CAPN2	0.00619776	0.00523067	0.00254	0.00675884	0.00665435	0.00577192	0.00684712	0.00626912
867	41657	UBXN4	-0.00206819	-0.00198568	-0.00163	-0.00197043	-0.00150668	-0.00225373	-0.00185235	-0.00209483
868	23811	DNMT3A	-0.00360756	-0.00371304	-0.00163	-0.00378102	-0.00351551	-0.0031148	-0.00360685	-0.00453713
869	14945	PARP9	0.000355128	0.000278905	0.00066	0.000500357	0.000366676	0.000985474	0.000644003	0.000585174
870	49554	FAM46A	0.00118994	0.00150312	0.00112	0.00126884	0.000997797	0.00130002	0.00143844	0.00103926
871	63497	ITM2A	-0.00207515	-0.000642827	-0.00126	-0.00196166	-0.00197895	-0.00212192	-0.00147223	-0.00174692
872	28734	KCNG1	-0.00117389	0.000353622	-0.00224	-0.00169003	-0.00164746	-0.00128419	-0.00153009	-0.000944246
873	20216	TXNDC5	-0.00235604	-0.00222114	-0.00256	-0.00221197	-0.00163749	-0.000968724	-0.00239245	-0.00244861
874	10464	IFT74	-0.00370714	-0.00323086	-0.00086	-0.00373359	-0.00329196	NA	-0.00379103	-0.0037593
875	53465	ARHGAP19	0.00211779	0.00226399	0.00126	0.00180681	0.00222582	0.00252065	0.00168113	0.00177462
876	21352	GP9	0.00167954	0.00198729	0.00024	0.00136163	0.00125061	0.00233596	0.00156453	0.00148815
877	66533	SDCCAG3	-0.000258234	-0.00100507	-0.00019	-0.000972434	0.00026825	-0.00036667	-0.000330055	-5.80968e-05
878	35139	RASGRP3	-0.00040041	-0.00082416	0.00168	-0.000363	-0.000889622	-0.000643527	-0.000684354	-0.00058193
879	56003	KDM1A	-0.00376255	-0.00340741	-0.00207	-0.00335046	-0.00393244	-0.00299614	-0.00395584	-0.00370849
880	19603	RPF2	-0.000252099	-0.000670259	-9e-05	0.00013312	-0.000175983	-0.000492348	-0.000455623	-0.000157464
881	58301	XPO4	-0.00253245	-0.00315216	-5e-05	-0.00264957	-0.0017029	-0.00242217	NA	-0.00272217
882	55020	PGLYRP1	-0.000396785	-0.000839561	-0.00029	-0.000462696	-0.000507575	0.000620587	-0.000823208	-0.000580583
883	15063	NFS1	-0.000471185	-0.00124728	0.00209	-0.000955492	-0.000289292	NA	-0.00286489	-0.000455235
884	11748	ANP32B	-0.000270017	0.000748949	-0.00076	0.000228026	0.000344594	0.000410999	0.000126187	0.000117364
885	4209	FLVCR2	0.000598765	8.76765e-05	9e-05	0.00065004	0.00113934	0.00133672	0.000543062	0.00101303
886	38282	FAM53B	0.00235575	0.00119281	0.00248	0.0018438	0.00142303	0.00190223	0.00231036	0.00131371
887	60519	MST4	-0.00403031	-0.00329639	-0.00319	-0.00389822	-0.00395893	-0.00339448	-0.00433983	-0.00424031
888	63841	DCK	-0.0038391	-0.00284065	-0.00405	-0.00360211	-0.00363475	-0.00338063	NA	-0.00367268
889	30474	PHC2	0.0011915	0.00119665	0.00157	0.00134083	0.00154525	0.00108497	0.0010623	0.000736858
890	10629	TMEM42	-0.00054797	-0.000589352	-0.00074	-0.000697012	-0.000704035	-0.00103761	-0.000196921	-0.000294118
891	31818	IRF9	0.00154202	0.00145046	0.00098	0.00171409	0.00110389	0.0020953	0.00203573	0.0018697
892	33345	TFB1M	-0.0021483	-0.00188094	-0.00081	-0.00206442	-0.00206626	-0.00308843	-0.00209303	-0.00231914
893	3975	S100A8	0.00335353	0.00209795	0.00169	0.00327785	0.00313234	0.0031664	0.00352464	0.00307911
894	54675	ZFP82	-0.000671545	-0.00114814	-0.00046	-0.00042258	-0.000852088	-0.000891527	-0.000943275	-0.000761811
895	45634	USP47	-0.00103775	-0.000334829	-0.00013	-0.00119828	-0.000687189	-0.00157565	-0.00166985	-0.000871591
896	27749	SRBD1	0.00186823	0.00243535	0.00098	0.00172732	0.00174503	0.00215173	0.00108598	0.00156549
897	67920	CD97	-9.75354e-05	7.00294e-05	0.00052	0.000136449	-8.26069e-05	0.000196407	-0.000111535	-0.000325398
898	22120	CSRP1	0.0036657	0.00306486	0.00304	0.00357366	0.00380231	0.00298642	0.00281634	0.00322778
899	32237	SPIB	-0.000720953	-0.000468435	-0.00109	-0.000423286	-0.000132133	-0.000772373	0.000311329	-0.000679579
900	52381	IGHV5-78	-0.000729995	-0.000845073	NA	-0.000720623	-0.000736371	-0.000598833	-0.000851326	-0.000121053
901	11236	CLEC4E	0.000476905	0.0014078	-2e-05	0.000619075	0.000961928	0.00113165	0.00104238	0.0002157
902	50495	MIR600HG	0.00183432	0.001695	NA	0.00195201	0.00150298	0.00143556	0.0011992	0.00152727
903	38897	MRI1	0.000544701	-0.000206493	-0.00017	0.000363333	0.000625477	0.000464355	-2.56933e-05	0.000432094
904	56843	TMEM220	-0.00434061	-0.00422092	-0.00095	-0.00407994	-0.00525888	NA	-0.00455284	-0.0042732
905	9908	MPHOSPH10	0.000333031	-5.98433e-05	-0.00037	0.000312392	0.000162063	-0.000228693	1.7164e-05	-0.00013347
906	37966	ZNF347	-0.00250338	-0.00366937	0.00109	-0.00283597	-0.00311942	NA	-0.00246748	-0.00241977
907	62292	OTX1	0.0056812	0.00616007	0.00447	0.00610158	0.00483237	NA	0.00557132	0.00564078
908	7940	CLDND1	-0.00185551	-0.00148771	-0.001	-0.00178777	-0.00111222	-0.00170622	-0.0016157	-0.00154786
909	64427	IL12RB1	0.00274123	0.00223573	0.00141	0.00246017	0.00253008	0.00251785	0.00273125	0.00262971
910	44196	TCL1A	-0.00247769	-0.00171295	0.00094	-0.00280201	-0.00272873	-0.00290874	NA	-0.00169098
911	29199	NKTR	0.00129181	0.00104766	0.00108	0.00132904	0.00197989	0.000895743	0.00155586	0.00159342
912	61709	METTL22	0.0011459	0.00157783	NA	0.00123134	0.00151375	0.00105672	0.000620836	0.00129858
913	67444	ZNF260	-0.00095932	-0.00124757	5e-05	-0.0012324	-0.00147116	-0.00151816	-0.00109117	-0.00179304
914	64813	CEP95	0.000678807	0.00100066	NA	0.00132653	0.000897554	-0.000196263	0.000580466	0.00116823
915	49624	HP	0.00189064	0.00153701	0.00113	0.00272492	0.00275845	0.00267129	0.00304865	0.00258872
916	13162	ST6GAL1	-0.000310279	-0.00103163	-0.00159	-0.000254097	-0.000435853	0.000373159	-0.000658138	-0.000552038
917	8757	PAWR	-7.97096e-06	-0.00069832	0.00074	-2.30584e-05	-0.00094294	-0.000928295	2.04924e-05	-0.00037594
918	66008	RPS20	-5.21609e-05	-0.000650666	0.00049	0.000147412	0.00050458	-0.000539033	-0.000365261	0.000496953
919	5195	PFKFB2	0.00646989	0.00589364	0.00098	0.00644077	0.00640684	0.00619749	0.00670028	0.00660204
920	48059	INTS10	-0.000308368	1.07582e-05	-0.00026	-0.000267154	-0.000224673	-0.000577184	-0.000568495	0.000175473
921	45909	TRAFD1	0.00102048	0.00105542	-0.00032	0.000923685	0.0010582	0.00116909	0.00155088	0.00124436
922	2033	DYNLT1	0.00233827	0.00252735	0.00034	0.00258595	0.00210758	0.00214141	0.00240275	0.0022465
923	1755	SAP30	0.000676581	0.000777581	0.00146	0.000754117	0.000574782	0.00100354	0.000946925	0.00107632
924	45769	AKIRIN2	0.00268925	0.00280081	0.00026	0.00319256	0.00312643	0.00288132	0.00280757	0.0028439
925	31886	SEPHS1	0.000153957	0.00100881	-0.00166	0.000153484	0.000310435	-0.000585041	-0.000897454	0.000253272
926	47603	LILRB1	0.00162727	0.00240647	-0.00047	0.00160849	0.00271539	0.00186771	0.00186143	0.00197543
927	14914	RNMT	-0.00194182	-0.00238631	0.00044	-0.00213946	-0.00230721	-0.00154343	-0.00191125	-0.00220031
928	4816	CCDC50	-0.00269412	-0.00227424	-0.00335	-0.00251294	-0.00170979	-0.00199837	-0.00225589	-0.0018554
929	64381	LOXL3	0.0030611	0.00251708	0.00091	0.0028387	0.00300383	0.00350855	0.00229948	0.00267409
930	38645	FAR2	0.00240779	0.00261485	0.00178	0.00248213	0.00211987	0.0023712	NA	0.00310143
931	37427	ALDH3B1	-0.00147422	-0.00115071	0.00026	-0.00158812	-0.00209385	-0.00161653	-0.00210071	-0.00129779
932	40368	SCN3A	-0.007178	-0.00623291	-0.00026	-0.00722697	-0.00750608	-0.00822472	-0.00662759	-0.00661105
933	11610	HNRNPM	-0.000861995	-0.000614638	-0.00065	-0.000831097	-0.000580558	-0.000632962	-0.000866725	-0.00140815
934	26689	CDC14B	0.0050411	0.00294225	0.0058	0.00458526	0.00483693	0.00417986	0.00457654	0.00420002
935	54527	DENND1A	0.00136777	0.00132988	-0.00125	0.00140321	0.00122131	0.00163801	0.000914914	0.00116434
936	4900	KCNMB1	0.000367518	-7.04407e-05	0.0006	0.000442429	-5.49717e-05	0.00067477	NA	0.000599569
937	52246	SRM	-0.00189262	-0.00212287	-0.00321	-0.00208393	-0.00141234	-0.000387098	-0.00155371	-0.00182469
938	11715	CCL23	0.000712443	0.00111078	0.0016	0.000967472	0.000829419	NA	0.000623126	0.00152621
939	7476	RAB31	0.00228566	0.00207091	0.00197	0.00252935	0.00241798	0.0021905	0.00258436	0.00170459
940	12081	CETP	0.000650914	0.000579025	0.00025	0.000613057	0.000831571	0.00147788	0.000481134	0.000504416
941	59729	DNASE1L1	-0.000118114	-0.000161826	0.00033	0.000173279	-2.11367e-05	0.000984069	-0.000500648	0.000114674
942	62484	PSMB9	0.00269257	0.00272183	0.00162	0.00258874	0.0021978	0.00331258	NA	0.00263598
943	20217	EIF3D	0.000448923	0.000647717	-0.00235	0.000795674	0.00095036	0.000871665	0.000711374	0.000474432
944	15195	OGDH	0.00265425	0.00183086	0.00139	0.00255388	0.00287811	0.00266957	0.00254887	0.00231298
945	15325	LRRC8C	-0.00493812	-0.004513	-0.00228	-0.00473952	-0.00412475	-0.00439882	-0.0048466	-0.00475136
946	20577	DNAJB1	-0.000943691	-0.000976809	-0.00081	-0.00127293	-0.000587577	-0.00148338	-0.00169565	-0.000998313
947	26170	DARS	0.00288904	0.00227381	0.00128	0.00304415	0.00272468	0.00264483	0.0030186	0.00236299
948	29161	DRAXIN	0.00184113	0.00238698	NA	0.00210613	0.00192166	NA	0.00311563	0.00282928
949	20220	EEF1E1	-0.000792353	-0.000692874	-0.00077	-0.0006875	-0.000613179	-0.00101983	-0.001319	-0.00145672
950	7563	NSUN2	-0.00184294	-0.00116104	-0.00179	-0.00121951	-0.00109998	-0.00202124	-0.00191136	-0.00152367
951	39997	TDP1	-0.00174783	-0.00165176	0.00139	-0.00176894	-0.00250229	-0.00181596	-0.00186282	-0.0016067
952	28832	AGPAT2	0.000788243	0.000115731	0.00106	0.00062006	0.000337446	-7.96667e-05	0.000410327	0.000407493
953	16624	TLR10	-0.00205203	-0.00106729	-0.00163	-0.00180552	-0.00183457	-0.00248048	-0.00270588	-0.0022443
954	21931	VPS51	-0.000731722	-0.00110543	NA	-0.000386248	-0.000283292	-0.000447453	-2.19588e-05	-0.00031003
955	19343	VOPP1	0.00230864	0.0010217	0.00317	0.00191658	0.00235753	0.00343473	0.00313747	0.00225738
956	45378	PNPLA6	0.00126197	0.00104345	0.0013	0.000976597	0.00118796	0.000245656	0.00092101	0.00129402
957	40577	SIDT1	-0.00164755	-0.00131373	-0.00074	-0.0017779	-0.00228699	-0.00188569	-0.00183981	-0.00156965
958	23768	RDH14	-0.000226304	-8.50573e-05	-0.0015	-0.000430377	-0.000424181	0.00011939	-0.000578058	-7.35606e-05
959	65282	CD6	0.000512672	2.94884e-05	0.0016	0.000734969	0.000421332	7.28167e-06	0.000759472	7.03078e-05
960	14448	ITGB3	0.00147147	0.000829519	0.00198	0.00124958	0.00100901	0.00121942	0.00153951	0.00110115
961	56566	LGALS3BP	-0.00354751	-0.00326115	-0.00349	-0.00401423	-0.00364346	-0.00334992	-0.00417975	-0.00349283
962	44264	FBXO21	0.00203543	0.00204993	0.00202	0.0021389	0.00200343	0.00198931	0.00211406	0.00253007
963	49965	FUT8	-0.00175418	-0.00194153	0.00118	-0.00206755	-0.00246187	NA	-0.00192671	-0.00193405
964	50592	FAM84B	4.30941e-05	0.000546283	-0.00046	0.000236887	5.48267e-05	0.000129765	0.000269058	0.000274537
965	68543	SIRT4	-0.000623341	0.000636564	-0.00303	-0.00066475	-0.00122963	NA	NA	-0.00114556
966	1867	EXOSC2	-0.0005295	-0.000564827	-0.00105	-0.000606465	-0.000574412	-0.000962514	-0.000909953	-0.000785552
967	45821	HABP4	-0.00015286	-0.000622306	0.00252	-3.18269e-06	-0.000451001	-0.000319208	0.000160284	-0.000218963
968	59292	GFRA2	0.00170396	0.00136324	0.00146	0.00151417	0.00159921	0.00216819	0.00159348	0.00176085
969	33786	CSTF3	-0.00458578	-0.00413843	-0.00282	-0.00495981	-0.0043018	-0.00393259	NA	-0.00452913
970	52444	CSTA	-0.000100278	-0.000438145	0.00053	-0.000103591	-3.89702e-05	-0.000265903	-6.09526e-05	-0.000194667
971	43100	FBN2	0.00128317	0.000968205	-0.00056	0.0018839	0.00226436	0.00180472	0.0016476	0.00191218
972	29684	GNG2	0.00394058	0.00383022	0.00046	0.00372557	0.00346193	0.00404288	0.00381223	0.00393194
973	33533	GYPB	-0.00289705	-0.00167847	-0.00174	-0.00283541	-0.00287379	NA	-0.00244666	-0.00242284
974	45497	RPL17	-0.00155108	-0.000656902	-0.00143	-0.00126914	-0.00121366	-0.00188019	-0.00160497	-0.00183512
975	53819	PIGN	-0.00433486	-0.00372534	-0.00133	-0.00375235	-0.00388486	-0.0040448	-0.00432194	-0.00372245
976	34394	CHI3L2	-0.00703924	-0.00437351	-0.00737	-0.0069309	-0.00666273	-0.00531531	NA	-0.00713931
977	45903	THAP11	-0.00047471	-0.000644953	-0.00066	0.000349919	-0.000117607	-0.000608409	0.000482003	-0.000375157
978	13565	FKBP11	-0.0025454	-0.00245791	-0.00309	-0.00229342	-0.0019886	-0.00225649	-0.00195909	-0.00313033
979	10901	ANTXR2	0.00493109	0.00469241	0.00256	0.00519608	0.00483983	0.00450273	0.00502478	0.00477211
980	2006	PNN	-0.00258479	-0.00280978	-0.00234	-0.00219438	-0.00221959	-0.00285679	-0.00289214	-0.00186773
981	2502	MARCO	0.00115904	0.00035834	0.00034	0.00156002	0.00144418	0.00159533	0.00129414	0.000791262
982	67416	USP11	-0.00120022	-0.000198741	-0.00118	-0.000622976	-0.000909801	-0.00122941	-0.000863999	-0.000427553
983	1389	MSH6	-0.00197883	-0.00107657	-0.00178	-0.0018461	-0.00178486	-0.00131632	-0.00235373	-0.00266587
984	5621	PCID2	-0.0027418	-0.00266348	-0.00137	-0.00254871	-0.00267078	-0.00306284	-0.00242007	-0.00266267
985	21509	SH3PXD2A	0.000113881	-0.000138251	-0.00148	-4.00631e-05	0.000319784	0.000494969	-0.000351447	-0.000298031
986	39916	DUSP1	0.00163263	0.00182114	-0.00116	0.00158097	0.00196152	0.00220387	0.00172274	0.0021776
987	35254	ZNF239	0.00198677	0.00253313	0.00053	0.00240833	0.00234819	0.00112829	0.0024388	0.0021525
988	199	TAGAP	0.00247533	0.00248693	0.00115	0.00219246	0.00170235	0.00318439	0.00236847	0.00247285
989	59299	RFC4	-0.00185482	-0.0019528	-0.00112	-0.00227066	-0.00174558	-0.00214685	-0.00103791	-0.00193704
990	56078	SERPINB2	0.00155941	0.0012933	0.00114	0.00168098	0.00141087	0.00202451	0.00158595	0.00135938
991	12442	THBS1	-5.28087e-05	-0.000591429	0.00136	0.000131585	0.000817705	0.000702239	8.92867e-05	-0.00034955
992	37733	PPP1R3E	0.0014991	0.00222204	0.00047	0.00169522	0.00194531	0.00180707	0.00158514	0.00205548
993	47238	GRN	0.00112709	0.00171223	-0.00013	0.00142634	0.00100646	0.00139357	0.000999181	0.00137951
994	5582	RRN3P1	0.000748865	-0.000317266	0.00093	1.974e-05	0.000595904	0.0004479	7.31828e-05	-0.000406284
995	17484	RPL36	0.00216365	0.00202133	0.00019	0.00265619	0.00200483	0.00279189	0.00190584	0.00282918
996	417	AKAP7	-0.000792749	-0.000402589	-0.00023	-0.00056195	-0.00158721	-0.00123995	-0.000647525	-0.000543407
997	61938	TASP1	-0.00275764	-0.00228712	-0.00247	-0.00260452	-0.00293746	-0.00194001	-0.00251968	-0.00345104
998	61481	CD68	0.00229605	0.00268693	0.00124	0.00253939	0.00235921	0.00225409	0.00199188	0.00250638
999	44979	EPAS1	0.00482946	0.00294519	0.00363	0.0045481	0.00452917	NA	0.00469419	0.00433056
1000	25560	HNRNPA0	0.00134797	0.00148337	-0.00083	0.00134569	0.00142909	0.00147254	0.00222037	0.00174825
1001	34921	SH3BP2	0.00123415	0.00156103	0.00027	0.00123364	0.00174797	0.00206847	0.001348	0.00137742
1002	45166	PROS1	0.00123122	0.00104428	0.001	0.00152544	0.00107864	0.0012111	0.00131855	0.00158215
1003	19718	ACKR3	-0.00197508	-0.00138866	NA	-0.00184044	-0.00196631	-0.00197827	-0.00137726	-0.00158755
1004	59992	GYPE	-0.00357099	-0.00256947	-0.00177	-0.00368127	-0.00297816	-0.00285943	-0.00315569	-0.00306385
1005	61042	VNN1	0.00202963	0.00101448	0.00091	0.00179496	0.00182484	0.00149669	0.00109881	0.00176893
1006	26057	VWF	0.00435461	0.00393094	0.00144	0.00408624	0.00440684	0.00473919	0.00398197	0.00444254
1007	64977	CCDC170	0.00442459	0.00567378	NA	0.00484898	0.00471321	NA	0.00501631	0.00478695
1008	58759	OASL	-0.000415524	-0.000460194	-0.00054	-0.000417239	-0.000116308	-0.000228304	-0.000440392	-0.000501075
1009	42667	SRPK1	0.00355087	0.00313215	0.00167	0.00344604	0.00339014	0.00321352	0.0037973	0.00341884
1010	50612	METTL1	-0.00621266	-0.00497302	-0.00583	-0.0063101	-0.00646588	-0.00410024	-0.00684281	-0.00603161
1011	61343	GAS7	-0.000882761	-0.00118609	-7e-05	-0.000692054	-0.00114049	-0.00120658	-0.000843646	-0.00114491
1012	30048	EFHD1	0.00196882	0.00305032	-0.00095	0.00152957	0.0012834	NA	0.000827385	0.00204915
1013	16957	CYP1B1	0.00299036	0.00356398	0.00167	0.00305933	0.00311458	0.00308511	0.00298172	0.00279774
1014	58154	PITPNC1	-0.00556227	-0.00481442	-0.00349	-0.0051788	-0.00483764	-0.004594	-0.00488648	-0.00479761
1015	51666	LYRM4	-0.00257355	-0.00243331	-0.00157	-0.00244258	-0.00328096	-0.00162229	-0.00298036	-0.00206215
1016	53537	MTR	-0.00228136	-0.00268004	-0.00136	-0.00231302	-0.00217982	-0.00199291	-0.00281197	-0.00253447
1017	54141	TIMD4	-0.00316717	-0.00290079	-0.00045	-0.00373935	-0.00364813	NA	-0.00361764	-0.00336868
1018	63844	KIF20B	-0.00264224	-0.00239474	0.00036	-0.00231135	-0.00247867	-0.00268077	-0.00240796	-0.00243943
1019	14891	LINGO2	0.00198232	0.00192278	0.00188	0.00249659	0.00228441	NA	0.00250358	0.00274312
1020	34229	UBE2D2	-0.00136316	-0.0010306	-0.00069	-0.00158279	-0.00186531	-0.00103103	-0.00114064	-0.00154474
1021	5784	MPHOSPH9	-0.00315959	-0.0031566	-0.00133	-0.0031835	-0.00287385	-0.00332202	-0.00305827	-0.00347366
1022	49202	HSPA9	-1.11768e-05	-0.000469552	-0.00083	-0.000330775	6.45202e-05	-0.00021909	-0.000946002	0.000170027
1023	55325	ANKRD9	0.00235978	0.00211573	0.00039	0.00216257	0.00250567	0.00206788	0.00211527	0.00172667
1024	40691	SH3BGRL3	0.00213611	0.00189335	0.00141	0.00203354	0.0019212	0.00149575	0.00191956	0.00175389
1025	66623	CYP2E1	-0.00396775	-0.00308279	-0.00319	-0.00418823	-0.00404146	NA	-0.00399794	-0.00422684
1026	14290	BIVM	-0.00500745	-0.00457273	-0.00259	-0.00511225	-0.00448532	-0.00461198	-0.00484113	-0.00478197
1027	9539	CNOT7	-0.000580969	-0.000453373	-9e-05	-0.000242977	-0.000364254	-0.000441695	-0.000247034	-0.000279323
1028	40147	WSB2	0.00442354	0.00399769	0.00199	0.00453882	0.0042732	0.00480687	0.00515867	0.00463785
1029	7860	ALKBH8	-0.00236355	-0.00119371	-0.00115	-0.00236228	-0.00247754	NA	-0.00280186	-0.00224164
1030	68516	ZNF839	-0.00258496	-0.0028035	-0.0026	-0.00271555	-0.00230729	-0.00228657	-0.00253838	-0.00308915
1031	11459	CASP1	-9.3403e-05	-0.000564797	0.00211	0.000332671	-4.56105e-05	2.63168e-05	0.000188218	0.000362857
1032	36113	MRPL24	-0.00136693	-0.00145758	-0.00212	-0.00111692	-0.000794429	-0.000896967	-0.000908393	-0.00136047
1033	40439	TTC39B	-0.00307432	-0.00372959	-0.00011	-0.00246581	-0.00273749	-0.00283785	-0.0022445	-0.00241021
1034	4271	GID8	-0.000575726	0.000169397	NA	-0.000488252	-0.000170214	-0.000233623	-0.000231732	-0.000642004
1035	16485	HLTF	0.000225726	0.000117837	0.00088	0.000337485	-0.000268777	5.47429e-05	-0.000352157	0.000186389
1036	62996	PAK1IP1	-0.00158333	-0.00140376	-0.00171	-0.00146597	-0.00124297	-0.00219158	-0.00180563	-0.00130963
1037	47060	EWSR1	-0.0031045	-0.00213723	-0.00294	-0.00286147	-0.00291505	-0.00281384	-0.00252909	-0.00300302
1038	56270	CLEC4D	0.00387395	0.00369967	0.00066	0.00381537	0.00429808	0.00391604	0.00371831	0.00391541
1039	18563	PRKCH	-0.00216944	-0.00203636	-0.00124	-0.00208853	-0.00201652	-0.00168071	-0.00182688	-0.0022648
1040	19582	GPX3	0.00227292	0.00141275	0.00148	0.001927	0.00197063	0.00336903	0.00212016	0.00171152
1041	15116	ZMYND19	-0.00288933	-0.0033041	-0.00135	-0.00293948	-0.0029795	-0.00316629	-0.00313697	-0.0037584
1042	57181	RPS29	-0.00222571	-0.00219904	0.00019	-0.00207702	-0.00206361	-0.00266124	-0.00158988	-0.00212663
1043	20668	REEP4	0.00158488	0.00111255	0.00157	0.0021525	0.00244736	0.00116638	0.0014403	0.00167797
1044	56379	STX6	0.00382247	0.00429021	0.00096	0.0040436	0.00405156	0.00366113	0.00389163	0.00358182
1045	57370	BLK	-0.000643219	-0.000615906	-0.00105	-0.000191891	-0.000257812	-0.000181723	-0.000698489	-0.00037496
1046	49239	FAM184A	0.00109004	-7.5705e-05	0.00219	0.00123028	-5.67625e-05	0.000471054	0.00178152	0.00116462
1047	41919	TADA3	0.00454707	0.00377519	0.00271	0.00440666	0.00478207	0.00387752	NA	0.0042347
1048	40530	MALT1	-0.00249133	-0.00264037	-0.00018	-0.0024574	-0.00229115	-0.00278574	-0.00302538	-0.00330316
1049	48641	NDFIP1	-0.000764529	-0.000463819	-0.00113	-0.00093997	-0.000699828	-0.000643337	-0.00112833	-0.00103287
1050	1521	HMOX1	-0.00112071	-0.00095502	0.00094	-0.000957362	-0.00131807	-0.00172607	-0.000354813	-0.000659892
1051	52324	TMEM245	-0.00206386	-0.00215122	NA	-0.00235872	-0.00198881	-0.00169571	-0.00247147	-0.00167572
1052	4260	RPL13AP3	0.00360564	0.00377003	0.00165	0.00398051	0.00359281	0.00344335	0.00405507	0.00398815
1053	2937	DENR	-0.000271333	-0.000403656	-0.00125	-0.000484689	-0.000488741	-0.000382386	-0.000714126	-0.000480669
1054	25370	ZNF470	-0.00338711	-0.0028987	-0.00173	-0.00285332	-0.00326411	-0.00319875	-0.00370938	-0.0031556
1055	20721	ABCB1	-0.00383969	-0.00355876	-0.0026	-0.00361799	-0.00335261	-0.00430379	-0.00422558	-0.00446043
1056	23834	BNC2	0.00584658	0.00534527	0.00258	0.00638305	0.00684847	NA	0.0054843	0.00636691
1057	56215	BEX1	0.0037509	0.0025634	0.00351	0.00399383	0.00429517	NA	0.00366301	0.00394993
1058	55535	DUSP16	-0.0035429	-0.00434231	-0.00023	-0.00351371	-0.00442539	-0.00395595	-0.00363949	-0.00342072
1059	50269	ATL3	0.00356432	0.00209051	0.00292	0.00389368	0.00296792	0.00336224	0.00275291	0.00305991
1060	50399	TOMM20	-0.000368984	7.31325e-05	-4e-05	-0.000122695	-0.000155177	-0.000456949	-0.000214128	0.000452703
1061	19552	RPS2	0.000848949	0.00133281	0.00087	0.00159435	0.0017535	0.000832697	0.00170902	0.00160901
1062	36913	NOL6	-0.000650214	-0.000338818	-0.00181	-0.00085588	-0.000528	-0.000508655	7.96785e-06	-0.000829512
1063	38878	TIPARP	0.00148419	0.00212279	0.00123	0.00136185	0.00147064	0.00118439	0.00131893	0.00171678
1064	58118	CDK4	-0.00204986	-0.00153435	-0.00219	-0.00184802	-0.00189881	-0.00132172	-0.00225426	-0.00233601
1065	39414	C20orf24	0.000320425	0.000531042	0.00182	4.9371e-05	0.000173277	-0.000408984	0.000122966	-9.47287e-05
1066	41487	LYRM7	-0.00163048	-0.000823964	-0.00044	-0.00201753	-0.00180075	-0.00216944	-0.00185917	-0.00201619
1067	54540	U2AF1L4	-0.0010005	-0.000366103	-1e-05	-0.00104934	-0.000508447	-0.000936763	-0.00132502	-0.000224495
1068	28814	ATR	0.000205046	0.000326685	0.00069	3.49619e-05	-0.00063628	NA	0.0016648	-5.29695e-06
1069	34131	ADORA2A	-0.0019659	-0.00171547	-0.0021	-0.00175579	-0.00185926	-0.00179998	-0.0013585	-0.000837539
1070	23992	TFE3	0.00108479	0.00108449	0.00078	0.000956743	0.00063448	0.00180058	0.00148475	0.000605428
1071	54292	NARG2	-0.00448111	-0.00401242	-0.00089	-0.00410178	-0.00455883	NA	-0.00452302	-0.00466683
1072	67638	PNKD	0.00104854	0.000263276	0.00105	0.000130117	0.000685467	NA	0.000303441	-0.000257438
1073	32613	FBXL5	0.00244645	0.00222319	0.00114	0.00251103	0.00224308	0.00262923	0.00221959	0.00189806
1074	43681	RAB3IP	-0.00107008	-0.00144533	0.00047	-0.00117495	-0.00133177	-0.000610847	-0.0011376	-0.00101409
1075	39556	AGAP1	-0.000243891	0.000161111	-0.00121	-0.000235047	-0.000670778	0.000784178	0.000667041	0.000724251
1076	13707	GPRASP1	-0.00659174	-0.00594458	-0.00044	-0.00640934	-0.00578926	-0.00761283	-0.00595175	-0.00631005
1077	25050	ADAM15	-0.000632818	-0.000151755	0.00056	-9.65536e-05	-0.0012128	-0.000343003	-0.000186759	-0.000289056
1078	59137	C12orf29	0.000138328	2.01633e-05	0.00104	0.000191519	0.000259137	-0.000121179	-0.000730276	-0.00030547
1079	9714	PTPLAD1	0.00234957	0.00229478	9e-05	0.0026464	0.00276344	0.00230498	0.00244379	0.0025316
1080	41942	TMTC1	0.00379371	0.00299855	0.0036	0.00386874	0.00367742	0.00325138	0.003559	0.00373767
1081	34722	OCIAD1	-0.000559111	-0.000475707	8e-05	9.77982e-05	0.000238877	-1.81854e-05	-0.000218287	-0.000344335
1082	42751	KIAA0922	-0.00313501	-0.00189547	-0.00121	-0.00272891	-0.00193677	-0.00284187	-0.00250486	-0.0029213
1083	22526	PPP1R2	0.00244003	0.00191997	0.00183	0.00240981	0.00288292	0.00271634	0.00267252	0.00302946
1084	8340	CTSC	-0.00100277	-0.000958432	0	-0.000905716	-0.000545806	-0.000764727	-0.000840792	-0.000904597
1085	21484	CSPP1	-0.00131261	-0.000499262	0.00084	-0.000991753	-0.00107029	-0.00242251	-0.00035985	-0.00131505
1086	39500	NUDT9	-0.00164822	-0.0015447	-0.00135	-0.0017785	-0.00216925	-0.00137443	-0.00165918	-0.00141802
1087	9446	SMAD3	-0.000599848	-0.000499451	0.00022	-0.000450578	-0.000594097	-0.00208479	0.000242247	-0.00053634
1088	52027	ERCC6L2	-0.000841551	-0.000936083	NA	-0.000941545	-0.00088941	-0.00168951	-0.000951823	-0.00132239
1089	19919	BDH1	-0.00153966	-0.000723238	-0.00116	-0.000953487	-0.00125437	NA	-0.00162111	-0.00088312
1090	38642	MYOF	0.000270591	0.000154969	0.00052	0.000284936	0.000282713	0.000223997	0.000158471	-0.000131521
1091	46193	RPP40	-0.000607816	1.31922e-05	-0.00154	-6.94925e-05	-0.000947638	-0.000715568	-0.000188811	-0.000762435
1092	32219	YTHDF1	-0.00283455	-0.00266973	-0.00115	-0.00257292	-0.00236065	-0.00254142	-0.00315335	-0.00293476
1093	46679	CD33	5.49248e-05	-0.000198118	0.00026	-0.000192425	-0.000419339	0.000146488	9.57141e-05	-0.00015889
1094	7148	DYSF	0.000932025	0.000175266	0.00038	0.000721515	0.000962322	0.000721552	0.001077	0.000347116
1095	61614	UBAP2	-0.00578982	-0.00598244	-0.0015	-0.00572754	-0.00538608	-0.00524445	NA	-0.0059229
1096	31155	EMP1	0.00486546	0.00452355	0.0031	0.00475715	0.00557383	0.00437301	0.00488106	0.0055643
1097	16615	BOD1	-0.000102548	0.000723463	-0.00184	-0.000465608	-0.000982607	-0.000426129	-0.000548189	-3.79823e-05
1098	20149	CASZ1	-0.00108016	-0.00136233	0.00054	-0.000894602	-0.00132691	-0.00195494	-0.00192438	-0.00118318
1099	55113	SFXN2	-0.00349888	-0.00272899	-0.0013	-0.00318727	-0.00295196	NA	-0.00283188	-0.00310124
1100	20530	ZNF26	-0.00239275	-0.0018561	-0.00175	-0.0024321	-0.00221789	-0.00323448	-0.00261485	-0.00227049
1101	54277	TSHZ3	-0.00140392	-0.00124364	0.00083	-0.00161404	-0.00171633	-0.00145822	-0.00177928	-0.00155888
1102	36098	SLAMF7	0.00495375	0.00372612	0.002	0.00514195	0.00535595	0.00447418	0.00602242	0.00500049
1103	55324	PRMT1	-0.0021059	-0.000948386	-0.00187	-0.0015913	-0.00151335	-0.00198394	-0.000862925	-0.00146041
1104	18463	CD19	0.00151615	0.00146519	0.00065	0.00167022	0.001378	0.00147915	0.000832722	0.00113205
1105	33975	ARHGAP26	0.00291294	0.00215521	0.00189	0.00263622	0.00324301	0.00243663	0.00249549	0.00251975
1106	53256	LUC7L3	-0.00202959	-0.00217131	-0.00069	-0.00190193	-0.00189095	-0.00220635	-0.0028293	-0.00234902
1107	49700	APLP2	0.00174816	0.00146166	0.00093	0.00123509	0.00182556	0.000641679	0.00147921	0.00150478
1108	12111	THEM4	-0.00401042	-0.00356945	-0.00012	-0.00360932	-0.00379405	NA	-0.00400708	-0.00333891
1109	48785	BCL9	0.000727411	0.00127735	0.00076	0.000962158	0.000808614	0.000772009	0.00146304	0.000996979
1110	15356	RIOK1	-0.00365519	-0.00214592	-0.00282	-0.00351447	-0.0039638	-0.00257918	NA	-0.00398732
1111	4296	MTMR3	0.002369	0.00193989	0.00102	0.00243478	0.0028976	0.00226399	0.00218145	0.0023163
1112	46301	SLFN13	0.00245104	0.0032794	0.00166	0.00189541	0.00213579	0.00231271	0.00165849	0.00278782
1113	26769	ANXA2P1	0.00175341	0.000939126	0.00248	0.0019	0.00138948	0.00258016	0.00208552	0.00174615
1114	48938	TFAM	-0.000853885	-0.000481816	-0.00078	-0.000862357	-0.000974106	-0.00139334	-0.000784751	-0.000384227
1115	47324	FARSB	-0.00576833	-0.00516502	-0.00171	-0.00601304	-0.00558041	NA	-0.00515933	-0.00544454
1116	59589	NDRG2	-0.000835914	-0.000982197	-0.00053	-0.000866102	-0.00125131	-0.00083488	-0.000912154	0.000325365
1117	24650	PUM1	0.00163083	0.00229697	-0.00067	0.00195129	0.00246967	0.00140407	0.0021443	0.00188673
1118	51745	CERS6	-0.00174655	-0.000836116	NA	-0.00164329	-0.000643485	-0.00121987	NA	-0.0018592
1119	66809	PAPD7	0.00109691	0.00103837	0.0006	0.00107798	0.00125758	-8.78384e-05	0.000887019	0.00125074
1120	24659	DDX46	-0.000979282	-0.000850345	-0.00098	-0.000715697	-0.000867912	-0.000903676	-0.00115008	-0.00109388
1121	60442	TRIB1	0.00312338	0.00219705	0.00234	0.00290518	0.0029902	0.00299393	NA	0.0030411
1122	37070	MICU1	0.000810917	0.0010076	NA	0.000577886	0.000980311	0.00122355	0.000737442	0.000613015
1123	62688	LIG1	0.00179396	0.0019734	0.00087	0.00171142	0.0014177	0.00175302	0.00250307	0.00154846
1124	35515	ZMYND15	-0.00178746	-0.00323775	1e-05	-0.00231429	-0.00182696	-0.00189483	-0.00226536	-0.00215734
1125	18756	LSM2	-0.00190148	-0.00196322	-0.00231	-0.00178426	-0.00126077	-0.000584381	-0.00186276	-0.00159513
1126	59888	TSHZ2	0.0168104	0.0132136	0.01541	0.0161006	0.0151553	0.0148304	0.0156856	0.0160023
1127	7240	MIS12	-0.000703149	-0.000893331	-0.00154	-0.000833975	-0.000688723	-0.000334835	-0.001484	-0.00150853
1128	61226	EMR1	-0.000440597	-0.000902488	-6e-05	-0.000180649	-0.00069674	-2.37005e-05	6.92772e-05	8.03377e-05
1129	37659	LPGAT1	0.00448764	0.00411281	0.00032	0.00501537	0.0047748	0.00484691	0.00451153	0.00440839
1130	40168	FHIT	0.00538069	0.00508884	0.00451	0.00515522	0.0052498	0.00469702	0.00488758	0.00496493
1131	18988	RPS6KB1	-0.00159685	-0.00140408	8e-05	-0.00140326	-0.00157761	-0.00164918	-0.0013258	-0.00169773
1132	37361	SUPT3H	-0.00125805	-0.000933635	0.00031	-0.000893771	-0.00138328	NA	-0.00145354	-0.00159419
1133	33737	CFLAR	0.00260191	0.0028613	0.00131	0.00255476	0.00246394	0.00297344	0.00334907	0.00239237
1134	64063	DDIT4L	0.0015676	0.000259614	0.00324	0.00225432	0.0025825	0.00166139	0.00154814	0.00270526
1135	52271	PLEKHB1	0.00251795	0.00190638	0.00222	0.00280548	0.00284095	0.0032589	0.00197249	0.00264671
1136	19709	CECR5	-0.00162308	-0.00241217	-0.00262	-0.00159838	-0.00146853	-0.00170559	-0.00131748	-0.00157135
1137	66063	HELB	-0.00480926	-0.00553086	-0.00097	-0.00476228	-0.00468017	NA	-0.00470378	-0.0047926
1138	46732	ILF3	0.000181217	-0.000293197	0.00045	0.000139009	0.000369657	0.000237738	0.000214092	-0.000154805
1139	66685	GOLGA8A	-0.0018423	-0.00212572	-0.0003	-0.00149495	-0.0018909	-0.00246206	-0.00254601	-0.00206224
1140	35009	TPST2	-0.00186178	-0.00157807	-0.00232	-0.00169245	-0.00172917	-0.00124044	-0.00152783	-0.00163594
1141	7725	DNAJC5	0.00216224	0.00163756	0.001	0.00205112	0.00195859	0.00210136	0.00214632	0.0021529
1142	68202	AFG3L2	-0.00236499	-0.00252363	-0.00301	-0.00248823	-0.00234545	-0.00215047	-0.00212498	-0.00205538
1143	13574	SALL2	0.000435065	0.00184316	-0.00158	0.000504793	0.000352601	-0.000243022	0.00115817	0.000553387
1144	52885	BLOC1S1	0.00273718	0.0025725	0.00252	0.00292281	0.0026572	0.00187514	NA	0.00282996
1145	58584	ADAMTSL4	0.00216444	0.00188009	0.00127	0.00263793	0.00311255	0.00284563	0.00237573	0.00236163
1146	33285	UBE3A	-0.00087478	-0.000310192	-0.00055	-0.000449296	-0.000441308	-0.000508849	-0.000581247	-1.65261e-05
1147	49125	MYD88	0.000250612	0.000398241	-0.00033	0.0001542	0.000622815	0.000691425	0.00022674	0.000478609
1148	40494	CUTA	0.0017679	0.00200588	-0.00017	0.00221084	0.00173679	0.00218359	0.0022487	0.00224117
1149	331	PRMT6	-0.0015233	-0.00144634	-0.0021	-0.0015422	-0.00129845	-0.00171048	-0.0013508	-0.00149177
1150	5304	NLRC4	-0.000599941	-3.37435e-05	-0.0005	-0.000308518	-3.61685e-05	-0.000347501	-0.000296036	-0.000370245
1151	57060	HIBADH	-0.000476292	-0.000431385	-6e-05	-0.000285339	-0.000812909	-0.00100415	-0.000137866	-0.000699721
1152	38189	GCSAM	-0.000217023	-0.000394178	NA	-0.000396921	-0.000477871	-0.000406476	-0.000883994	0.000189298
1153	26282	AGPAT3	0.000302739	-0.000262292	0.00146	0.000270098	0.000290545	0.000980649	9.51401e-05	3.18708e-05
1154	21714	LYPD2	0.00275931	0.00174722	0.00239	0.00270635	0.00321862	0.00226688	0.00338506	0.0034546
1155	64331	WDR1	0.00312136	0.00304288	0.00089	0.00317187	0.00324188	0.00334339	0.00307397	0.00294659
1156	56054	PFN2	0.000456807	0.000223843	0.00084	0.000439552	-5.7078e-05	-0.000257555	0.000346358	0.000443723
1157	32261	P2RY10	0.00103604	0.000875887	0.00301	0.000953496	0.000443548	0.000712873	0.000413017	0.000741434
1158	57722	CFP	6.44709e-05	-5.21528e-06	0.00056	-1.22661e-05	-1.20889e-05	0.000399934	0.000525622	0.000593542
1159	6152	ACOT9	-0.000454246	-0.000504803	-0.00092	-0.000465689	0.000177941	-0.000576633	-0.000608266	-0.000812928
1160	27716	DPPA4	-0.00346902	-0.00130763	-0.00379	-0.00392867	-0.00353607	NA	-0.00395509	-0.00399061
1161	35138	TCTN1	-0.00227109	-0.00230681	0.00038	-0.00217133	-0.0015953	-0.00254607	-0.00266301	-0.00175237
1162	19561	CPNE8	0.00252545	0.00208507	0.00102	0.00230319	0.00291416	0.00271309	0.00257631	0.00221155
1163	31495	EDARADD	0.00138928	0.00039471	0.00157	0.00127656	0.000948167	0.0019166	0.00129862	0.00125295
1164	20977	RASSF4	0.000887826	0.00122188	0.00031	0.000804699	0.000972711	0.0014445	0.000541413	0.000302954
1165	393	CCT7	-0.000648912	-0.0009805	-0.00176	-0.000352883	-0.000488851	0.000121552	-0.000616904	-0.000274817
1166	59778	LARP1B	-0.00282365	-0.00284458	-0.00144	-0.00291955	-0.00299643	-0.00232575	-0.00326161	-0.00266049
1167	14696	CYB561A3	-0.00139966	-0.000915302	NA	-0.0014944	-0.000986438	-0.00146896	-0.00160444	-0.000512377
1168	60097	DHRS9	0.00176533	0.0021998	0.00083	0.00185373	0.00100299	0.00198567	0.00152746	0.00221969
1169	45972	JDP2	0.00261869	0.00310183	-0.00054	0.00263042	0.0029005	0.00356254	0.00274557	0.00255969
1170	15468	SLC12A2	-0.0023104	-0.00247601	-0.00098	-0.00235678	-0.00194067	-0.00193345	-0.00213228	-0.00191043
1171	32442	RNASE6	0.00314303	0.00248198	0.00126	0.00267097	0.00329858	0.00358535	0.00305029	0.00317215
1172	61390	OGFOD1	0.000863611	0.000253757	0.00261	0.0012185	0.00107007	3.66243e-05	0.00130457	0.000905182
1173	14311	LAG3	-0.00155577	-0.00143402	-0.00103	-0.00180237	-0.0020822	-0.00142212	-0.00171184	-0.00161946
1174	39614	IL27RA	-0.00222653	-0.00242036	-0.00164	-0.00178402	-0.00146263	-0.00203947	-0.00171063	-0.00222052
1175	21501	CYB561	0.00326901	0.00339951	0.00257	0.00354276	0.00390683	0.00157807	0.00373794	0.00296678
1176	7764	SPPL2A	-0.000540215	-0.000225378	0.00012	-0.00050421	-0.000586177	-1.75387e-05	-0.00105207	-0.000381032
1177	42372	SESTD1	0.00423206	0.00407554	0.00206	0.00423635	0.00440425	0.00408391	NA	0.00468691
1178	64942	DHX15	-0.000676836	-0.000594887	-0.00127	-0.000866288	-0.000524795	-0.000586864	-0.00128519	-0.000435239
1179	26978	TCEA2	-0.000205906	0.000124652	-0.00129	-0.000598803	0.000130358	-1.53412e-05	-0.000171873	0.000302672
1180	32826	ACTA2	-0.000340606	-6.07617e-05	0.00068	0.000132665	-0.000594485	-0.000993288	-0.000675447	-0.000398501
1181	27097	ATOX1	0.00230064	0.00210141	0.00042	0.00200702	0.00136638	0.00149982	0.00261891	0.00205745
1182	40607	ABCA6	0.00288002	0.00275639	0.00119	0.00279127	0.00276598	NA	0.00280994	0.00303032
1183	30051	CYP4F12	0.00118822	0.00101271	0.00184	0.00175754	0.0014366	0.0014741	0.00146367	0.00173935
1184	4838	ABR	0.00108475	0.000784642	0.00122	0.0010194	0.00109735	0.0012534	0.000476408	0.000933182
1185	25151	CBR3	0.000959568	0.00034713	0.00145	0.00088628	0.000714121	0.00105144	0.00149029	0.000865179
1186	2903	GOLGA8B	0.00087459	0.00084001	0.00083	0.000956565	0.000918817	0.00146672	0.00128653	0.00133859
1187	37947	USP3	0.00269823	0.00255436	0.00238	0.00282346	0.00264713	0.00236915	0.00256885	0.00260401
1188	1686	EIF2AK3	-0.00236724	-0.00247584	-0.00106	-0.00229428	-0.00259454	-0.00184654	-0.00347384	-0.00290398
1189	66966	TCTA	0.0031354	0.0025792	0.00206	0.00332091	0.00306142	0.00308127	0.00314186	0.00289051
1190	40835	CXCR6	-0.00359311	-0.00263441	-0.00493	-0.00345423	-0.00367177	-0.00248669	-0.00361223	-0.00361469
1191	64203	GLA	-0.00033781	-0.000255568	-0.00033	-0.000563206	-0.000699469	-8.42055e-05	-0.000656724	-0.000649998
1192	16381	APRT	-0.00113543	-0.000573817	-0.0017	-0.00133418	-0.00120882	-0.0012413	-0.00100103	-0.000944128
1193	55683	IDH1	0.00254067	0.00216889	0.0004	0.00239889	0.00236912	0.00149102	0.00222339	0.00225859
1194	39373	NGDN	-0.00298178	-0.00273649	-0.00234	-0.00311857	-0.00279503	-0.00286599	-0.00218754	-0.00271455
1195	7166	NXT1	0.0011912	0.00107952	-0.00131	0.000967443	0.000840483	0.00153053	0.00152456	0.00144095
1196	47600	DEDD	0.00277791	0.00261504	0.00121	0.00240606	0.00248606	0.00326591	0.00214513	0.00276211
1197	7020	CHORDC1	-0.00254453	-0.00217586	-0.00116	-0.002763	-0.00249009	-0.00304004	-0.00268809	-0.00294951
1198	9338	MEOX1	0.00950048	0.00655163	0.00909	0.00956902	0.00841596	NA	0.00846865	0.00822351
1199	22467	SETBP1	0.00196335	0.00155726	0.00113	0.00182975	0.00156107	0.00278726	0.00255725	0.00169622
1200	38574	ECHDC2	0.000229948	0.000623609	9e-05	0.000243059	0.00034341	-0.000526381	0.000397259	4.51032e-06
1201	68115	SMARCA1	-0.00625419	-0.00441642	-0.00219	-0.00663642	-0.00674625	-0.00633141	-0.00650408	-0.00714663
1202	57605	SAMSN1	-0.000115307	-0.000349497	0.00065	-0.00031571	0.000345879	4.00967e-05	-0.000539593	5.30642e-05
1203	15057	NCBP2	0.000477584	0.000410986	-0.00116	0.000312338	0.000850048	0.000123345	0.000135628	-0.0003215
1204	27419	ATP1B3	0.000343094	0.000103343	0.00085	0.000161052	0.000797977	0.000591238	0.000136223	-0.000328727
1205	21178	PCMTD1	-0.00348657	-0.00369943	-0.00106	-0.00319466	-0.00321186	-0.00314795	-0.0034455	-0.00341264
1206	1119	ZNF512	-0.000124579	9.84721e-05	-0.00114	-0.000151852	-0.000109003	-0.000110649	-0.000379373	-0.000131419
1207	63902	GRWD1	-0.000979034	-0.000540498	-0.00206	-0.00125758	-0.000332859	-0.00143309	-0.00169376	-0.00112452
1208	8853	RRM1	-7.88503e-07	-0.000154881	-0.00121	-0.000350717	5.70778e-06	0.000629232	-0.000289175	0.000390302
1209	50583	PLIN2	0.00322394	0.00301437	0.00335	0.00313515	0.00298064	0.00214584	0.00261633	0.00341614
1210	57820	UBE2G2	0.000214164	-0.000853867	0.00031	0.000581029	3.17553e-05	-0.000369773	0.000423776	0.000679068
1211	28861	SNRPF	0.000603405	0.000341674	-0.00027	0.000818434	0.00070427	0.000674415	0.000545807	0.000733946
1212	49133	RCN2	-0.00102311	-0.000848288	-0.00137	-0.000478941	-0.0011667	-0.00047432	-0.00116703	-0.000932552
1213	1839	FCN1	-5.89497e-05	-0.000371483	0.00052	-5.73975e-05	-0.000598098	-0.000621467	-7.31298e-06	-0.000398169
1214	57182	GALC	0.0031563	0.00219093	0.00123	0.00238496	0.00304241	0.00147155	0.00254437	0.00278269
1215	30113	CTSL	0.00248401	0.00127142	NA	0.00236736	0.00280131	0.00131971	0.00286543	0.00297565
1216	43841	LEO1	-0.0020435	-0.00204385	-0.00069	-0.00215808	-0.00220552	-0.00258	-0.00214733	-0.00236346
1217	1685	AHSA1	-0.00251691	-0.00134584	-0.00291	-0.00253221	-0.00235703	-0.00251543	-0.00231841	-0.00252189
1218	47709	RBFA	-0.00396461	-0.00279174	-0.00244	-0.00365156	-0.00380178	-0.00370492	-0.00303031	-0.00363993
1219	672	CLNS1A	0.000429971	0.0014058	-0.00132	0.00021851	0.000363303	0.000243189	0.000118951	0.000531315
1220	14938	ZNF606	-0.00216554	-0.00176901	-0.00124	-0.00244355	-0.00234277	NA	-0.00226559	-0.00183332
1221	57230	UBTF	-0.00235172	-0.00237158	-0.00138	-0.00254256	-0.00193453	-0.00261404	-0.00254549	-0.0026632
1222	6801	PDS5A	-0.00105626	-0.00104655	-0.00076	-0.00139361	0.000406264	-0.000779458	-0.00150937	-0.00107845
1223	19917	FAM160A2	0.000291789	0.000695626	-0.001	0.000508782	0.000964156	0.000988605	0.000109661	0.000432314
1224	33642	DBT	-0.00109823	-0.00121583	-0.00119	-0.000667809	-0.000770538	-0.00134998	-0.00140961	-0.00170736
1225	55295	DDX24	0.000767969	0.000532633	9e-05	0.000849779	0.00046537	0.000401696	0.0012357	0.000743937
1226	56390	FUCA2	0.000911009	0.000621421	-0.00032	0.00047671	0.000923216	0.00133761	0.000505664	7.88242e-05
1227	22994	BCLAF1	0.00079162	0.000522448	0.00072	0.000857839	0.00138651	0.000351481	0.000800681	0.000882333
1228	52007	INPPL1	0.00158978	0.0017431	0.00049	0.00147554	0.000962626	0.000969652	0.00132386	0.000727252
1229	39957	MIF	-0.00288759	-0.0022638	-0.00244	-0.00282106	-0.00237244	-0.00185008	-0.00266419	-0.00283248
1230	24559	HSPE1	-0.00108066	-0.000608623	-0.00142	-0.000568921	-0.000196951	-0.000281815	0.00050072	-0.000397496
1231	2036	EPB41L4A	0.00388107	0.00405064	0.00066	0.00359777	0.00370672	0.00428203	0.00348163	0.00393534
1232	1297	QSOX2	-0.000933654	-0.00126092	0.00021	-0.000713787	-0.000927902	-0.000359768	-0.000829066	-0.00116023
1233	50923	HKDC1	0.00374854	0.00288388	0.0022	0.00329991	0.00271801	0.00281836	0.00373983	0.00318817
1234	50346	ZNF502	-0.00243017	-0.00197738	-0.00273	-0.00242542	-0.00251681	-0.00121268	-0.00251642	-0.00240481
1235	21724	PRPS1	0.00155664	0.00159359	-9e-05	0.00218685	0.00177433	0.00184875	0.00140218	0.00158575
1236	13424	CTPS2	0.000370055	-7.95643e-05	-0.00026	3.23503e-05	0.000106777	-0.000203703	-0.000401286	-5.845e-05
1237	37766	PRKACB	-0.00136818	-0.00116942	-0.00054	-0.00149403	-0.00140033	-0.00124208	-0.00130797	-0.00144073
1238	35850	SRSF2	-0.000817188	-0.000531625	0.00011	-0.000925993	-0.000414857	-0.000977704	-0.000957653	-0.0010473
1239	47838	TRIM21	0.000641185	0.000942171	0.00067	0.000790021	0.00049718	0.000865572	9.34945e-05	0.000763707
1240	15896	ANAPC16	0.000132011	4.06739e-05	0.00017	-2.22094e-05	0.00019295	-0.000290802	-0.000920448	-0.000326089
1241	6439	COX5B	0.00106411	0.000959123	0.00061	0.00122809	0.00111545	0.00170415	0.0013365	0.00115824
1242	6717	NDC1	-0.00202528	-0.000921072	NA	-0.00206035	-0.00213616	-0.00272289	-0.00168248	-0.00192571
1243	50544	CCDC91	-0.00198334	-0.00160703	-0.00038	-0.00176701	-0.00155235	-0.00152772	-0.0017436	-0.00150348
1244	42503	HOPX	-0.00256875	-0.00260509	-0.00058	-0.00237422	-0.00228173	-0.00176544	-0.00257953	-0.00237276
1245	49012	GADD45A	-0.000770284	-0.000746772	-0.00046	-0.000873637	-0.000618309	0.000247219	-0.00148988	-0.00039919
1246	62502	NOD2	0.00130574	0.0013452	0.00147	0.00128981	0.00197883	0.000637767	0.0014698	0.00133769
1247	3760	GNPTAB	0.00251908	0.00142078	0.00171	0.0026349	0.0027239	0.00269179	0.00253927	0.00185888
1248	50792	WWP1	0.00275509	0.00161386	0.00196	0.00230494	0.00265929	0.00220188	0.00162158	0.00219916
1249	65896	BEND5	-0.000113456	0.0014634	-0.00109	-9.46028e-05	-0.000618142	NA	-0.000268242	0.000825033
1250	48798	CIAPIN1	-0.000367487	-0.000231333	-0.00053	-0.000121087	4.7516e-05	-8.44396e-05	-0.000586691	-0.000325799
1251	4562	HTATIP2	0.00165066	0.00153634	0.00156	0.00162161	0.000977087	0.00160254	0.00125858	0.00182172
1252	55114	DNAJB9	-0.00242505	-0.00210543	-0.00206	-0.00259594	-0.00241763	-0.00304059	-0.00224083	-0.00244373
1253	56295	GTPBP3	0.00218418	0.00282098	-0.00072	0.00288591	0.00254947	0.00261848	0.0026038	0.0029937
1254	8050	C22orf29	-0.00251723	-0.00267988	-0.00365	-0.0024194	-0.00214109	-0.00115319	-0.00204826	-0.00194105
1255	22150	ALDH6A1	-0.00295353	-0.0015913	-0.00203	-0.00296823	-0.00264935	-0.00358163	-0.00331258	-0.00278544
1256	9125	PLEKHF1	0.000993688	0.000886524	0.00247	0.000920823	0.000577258	5.15631e-05	0.000756375	0.000388703
1257	18593	NEDD9	0.00520352	0.00511811	0.00262	0.0058581	0.00540642	NA	0.0052011	0.00520304
1258	12098	CBX5	-0.00237011	-0.00291402	4e-05	-0.00299552	-0.00256834	-0.00261382	-0.00294785	-0.00325953
1259	43292	SHMT2	0.000139936	-0.000353418	-0.00036	-0.000361971	-0.000586279	0.000239192	-0.000100289	0.000119317
1260	68156	CPM	0.00397632	0.00393486	-0.00033	0.0037657	0.00350255	0.00420593	0.0040581	0.00367335
1261	51294	FGF9	-0.00186596	-0.00247318	0.00052	-0.00192708	-0.00227394	-0.00172435	-0.00151766	-0.00202568
1262	21023	COLGALT2	0.0029776	0.00145315	NA	0.0030692	0.00305438	0.00180487	0.00220675	0.00246602
1263	68225	SOX8	0.00603203	0.00620641	0.00431	0.00640358	0.00474345	0.00426056	0.00587558	0.00588233
1264	17818	MVP	0.00179994	0.0012316	0.00214	0.00179861	0.00146512	0.00145779	0.00170361	0.00170242
1265	7172	UTP15	-0.00233348	-0.00248759	-0.00084	-0.00223269	-0.00155462	NA	-0.001803	-0.00215109
1266	66991	SFXN4	-0.00370751	-0.00270073	-0.00198	-0.00323241	-0.0034116	-0.0033479	-0.00344052	-0.00350704
1267	37701	SEPT9	-0.000551903	-0.000806238	NA	-0.000218648	-0.00054966	-0.000836977	0.000132549	-0.000232627
1268	14318	ZNF234	-0.00210929	-0.00099047	-0.00172	-0.00134595	-0.00123187	-0.00170803	-0.00167723	-0.00107992
1269	25224	MTAP	0.0015489	0.00102112	0.0026	0.00178979	0.00172279	0.00038683	0.00201893	0.00139178
1270	53742	CRELD1	-0.0026444	-0.00213678	-0.00365	-0.00284984	-0.00223421	-0.00293449	-0.0028203	-0.00230563
1271	31499	TWISTNB	-0.000559495	-0.00151072	0.00015	-0.000662397	-0.000724305	NA	-0.000873441	-0.0010488
1272	39364	LGALSL	0.00200191	0.000950707	NA	0.00165318	0.00191416	0.00119337	0.0023788	0.00215302
1273	36715	RASGRP1	-0.00165351	-0.00115057	-0.00052	-0.00121261	-0.00126326	-0.00171837	-0.0018419	-0.00155344
1274	2474	TNFRSF21	-0.0025993	-0.00170487	-0.00286	-0.00231765	-0.00240628	-0.00201887	-0.00216339	-0.00222531
1275	44492	CTPS1	-0.0014813	-0.000242785	NA	-0.00136412	-0.00161999	-0.00111536	-0.00143189	-0.00139203
1276	36408	S100A11	0.00137443	0.00100443	0.00142	0.00110034	0.0013633	0.000874031	0.00183062	0.00109807
1277	36119	HEBP2	0.00398076	0.00360135	0.00137	0.00398759	0.00389127	0.00419718	0.00402936	0.004232
1278	6942	TTC16	0.00112842	0.00114367	0.00156	0.00147979	0.000883143	0.000653351	0.00189366	0.000812034
1279	1517	NLRP3	0.00278115	0.0021386	0.00193	0.00235608	0.00229463	0.00220351	0.00240127	0.00224248
1280	57810	CERK	-0.000780617	-0.000392429	-0.00061	-0.000353072	-0.000341833	-0.00106303	-0.000900583	-0.000307082
1281	55459	ZNF175	-0.00303433	-0.0022731	-0.00172	-0.00295569	-0.00276543	-0.00299499	-0.0033058	-0.00295215
1282	32964	HIATL1	0.00388936	0.00398099	0.00119	0.00356999	0.00362964	0.00380645	0.00366262	0.00360507
1283	6723	RTTN	-0.00128395	-0.000813229	0.00076	-0.000539135	-0.000956451	-0.000830418	-0.000908895	-0.000898407
1284	350	BCL2	0.00466986	0.00360064	0.00535	0.00446618	0.00411428	0.00448584	0.00488985	0.00478673
1285	29167	DBI	0.00394732	0.0031896	0.00128	0.00417828	0.00412158	0.00433278	0.00415569	0.0039009
1286	32157	MTHFD1L	-0.00125379	-0.000526424	-0.00082	-0.00124308	-0.00134985	-0.00086663	-0.00168957	-0.00213558
1287	24073	HOMER3	0.00117494	0.000354364	0.00119	0.00128819	0.00114536	0.00073055	0.000789285	0.000606835
1288	60995	CCR9	-0.0011584	-0.000109495	-0.00339	-0.00113651	-0.00150811	NA	-0.00133921	-0.00120385
1289	42260	AUTS2	-0.00785089	-0.00640056	-0.00688	-0.00812303	-0.00750295	-0.00768866	-0.00680892	-0.00772377
1290	37011	BTG2	-0.00278744	-0.00224737	-0.00318	-0.00241025	-0.00227158	-0.00246709	-0.00206336	-0.00251724
1291	33973	FKBP4	-0.00295235	-0.00258256	-0.00189	-0.00301997	-0.00375683	-0.00256762	-0.00277067	-0.00277113
1292	9355	SUPT4H1	0.000810812	0.000771179	0.00192	0.000297421	0.000607096	0.00052609	0.000870264	0.000254933
1293	2308	FAM126B	0.00222027	0.00263272	0.0008	0.00230548	0.00222807	0.00204169	0.00213956	0.00200166
1294	41118	SPAG16	-0.00346981	-0.00250712	-0.00188	-0.00322415	-0.00252947	-0.00267741	-0.00320492	-0.00350206
1295	64691	MATN2	-0.00254831	-0.00218398	-0.00223	-0.00242961	-0.00239385	-0.00245302	-0.00158494	-0.00266823
1296	37323	LAPTM4B	-0.00242393	-0.00167968	-0.00303	-0.00201937	-0.00226717	-0.00168036	-0.00215111	-0.002035
1297	15691	PCBD1	0.00267419	0.00226177	0.00298	0.0027061	0.00245053	0.0024512	0.00254145	0.00253156
1298	10682	MYH3	-0.00211119	-0.00188888	-0.0025	-0.00177256	-0.00212068	-0.00175072	NA	-0.00209917
1299	15021	ASPRV1	0.00122626	0.000678797	0.00189	0.00126803	0.00128035	0.00148201	0.00100829	0.00112826
1300	25985	TCEAL4	0.00147036	0.000594731	0.00298	0.00115563	0.00135399	0.00013009	0.00150543	0.0013682
1301	49413	ZNF721	-0.000936668	-0.000809528	-0.00063	-0.000956246	-0.000827227	-0.000749793	-0.00169929	-0.00115296
1302	10100	CCDC57	-0.00251163	0.000152258	-0.00307	-0.00193315	-0.00174539	-0.00210924	-0.00236895	-0.0021665
1303	15597	DZIP3	-0.00397172	-0.00402021	-0.00015	-0.00412819	-0.00336007	-0.00409497	-0.00408208	-0.0037838
1304	48585	WDR74	-0.00172875	-0.0018985	-0.00166	-0.00164408	-0.000810533	-0.000789188	-0.000715062	-0.00113709
1305	60804	DIAPH1	0.00173408	0.00197549	0.00025	0.0015232	0.00104417	0.00156957	0.00149295	0.00171839
1306	17530	MAPKAPK3	0.0010499	0.00139224	-0.00022	0.00115004	0.000637425	0.00155743	0.000940467	0.00102307
1307	34660	ARSB	0.00256709	0.00227402	0.00013	0.00273376	0.00264565	0.00279109	0.00255308	0.00266506
1308	62513	PTCD2	-0.00180985	-0.00128704	-0.00092	-0.00187677	-0.00192933	-0.00203857	-0.00178497	-0.00236837
1309	51739	BATF2	-0.00143253	-0.00099637	-0.00073	-0.00119927	-0.00111394	-0.00130651	-0.000922453	-0.00116416
1310	36592	CEBPA	-0.000986719	-0.00152217	0.00106	-0.0010562	-0.00111325	-0.00144645	-0.00103244	-0.00122422
1311	9448	MBTPS1	-0.00156703	-0.00243231	-0.001	-0.00120442	-0.0014702	-0.00157166	NA	-0.00170051
1312	297	DAP3	1.78922e-05	-1.56228e-05	-0.00194	0.000275931	0.00022552	0.000232202	0.00066114	1.05459e-05
1313	13388	CD300C	0.000794672	0.00124229	0.00118	0.00130048	0.00134333	0.00101054	0.00161821	0.00117984
1314	12448	TMEM8B	-0.00486157	-0.00433254	-0.00539	-0.00531289	-0.00462989	-0.00322738	NA	-0.00448542
1315	60365	NCEH1	0.00200757	0.0019729	0.00037	0.00193739	0.0020201	0.00276587	0.00212517	0.00178567
1316	9123	NACA	-0.00163639	-0.00167367	-0.00229	-0.00155789	-0.00168527	-0.00161663	-0.00275847	-0.00157363
1317	4669	ARHGAP15	0.000522975	0.000464872	-0.00051	0.000315767	0.000226619	0.000313204	0.000230921	0.000412176
1318	39444	PLAC8	-0.00497383	-0.00424759	-0.00496	-0.00469388	-0.00390353	-0.00423859	-0.00406907	-0.00413248
1319	61622	CALML4	0.00109134	5.76997e-05	0.00114	0.00109367	0.00101048	0.000884026	0.000911412	0.00149084
1320	35124	TCIRG1	0.00214717	0.00189055	0.00165	0.00181944	0.00217701	0.00187009	NA	0.00177688
1321	46377	ABCF1	-0.00160272	-0.00184083	-0.00266	-0.00190875	-0.00149181	-0.0018656	-0.00154098	-0.00161277
1322	42735	BTN3A1	0.00138042	0.00179194	-9e-05	0.00124026	0.0014644	0.0012636	0.0010102	0.00169419
1323	45036	PSMB8	0.00270319	0.0025664	0.00249	0.00206344	0.00251147	0.00314413	0.00268713	0.00266823
1324	42204	DAAM2	0.00317451	0.00399003	0.00105	0.00309378	0.00301685	0.00218006	0.00309484	0.00357562
1325	10088	SSH1	0.00162305	0.00186831	0.00048	0.00127848	0.00163474	0.00168093	0.000799507	0.00154519
1326	64988	SRSF1	-0.00198624	-0.00172824	-0.0019	-0.00163932	-0.00178388	-0.00219204	-0.00232428	-0.00205742
1327	34136	NCR1	0.00390927	0.00408791	0.00222	0.00345854	0.00431449	NA	0.00433788	0.00423099
1328	27514	SMAD4	-0.00123788	-0.000734938	-0.00071	-0.00103043	-0.000826181	-0.00156012	-0.00113775	-0.000834535
1329	10700	NOL9	-0.00222357	-0.00168096	-0.00195	-0.00274767	-0.00258495	NA	-0.00260493	-0.00328498
1330	30134	TFB2M	-0.00031587	-1.34275e-05	-0.00111	-0.00095716	-0.000844822	-0.000840038	-0.000407934	-0.000545052
1331	56475	HPCAL4	0.0013859	-6.51335e-05	0.0004	0.00112101	0.00118325	0.00102213	0.00122862	0.00104133
1332	41594	TAF4	-0.00267977	-0.00212673	-0.0025	-0.00250558	-0.00304366	-0.00262345	-0.00219421	-0.00255786
1333	61347	ARF3	0.00235498	0.00155912	0.00249	0.00177357	0.00155026	0.00166434	0.00187327	0.00194566
1334	22388	GCNT1	0.00338209	0.00344735	0.00275	0.00348712	0.00374212	0.00273031	0.00340506	0.00333036
1335	43789	PPIL3	0.000944249	0.000747751	0.00073	0.000866392	0.00112807	0.000949787	0.000717616	0.00049886
1336	18477	WDFY2	0.00378024	0.00335207	0.00156	0.00371749	0.0035754	0.00317745	0.00342086	0.00361
1337	50786	ADORA3	0.00130667	0.00110249	0.00029	0.000978096	0.00107419	0.00144564	0.00168428	0.00113459
1338	38978	DKFZP586I1420	0.00289861	0.00238326	0.00262	0.00235234	0.00238918	0.00218336	0.00245286	0.00295676
1339	64119	PRKRA	0.00019119	-8.5872e-05	-0.00077	0.000463828	0.000951261	-0.00108167	6.69868e-05	0.000246502
1340	18355	RARRES3	0.00355811	0.00332105	0.00317	0.00299304	0.00309848	0.00291547	0.00338101	0.00269668
1341	3620	AKR1B1	-0.00185281	-0.00105712	-0.00277	-0.00145795	-0.00188171	-0.00122144	-0.00159463	-0.00132972
1342	68229	PPAPDC1B	-0.000861108	-0.000717401	0.00181	-0.00112471	-0.0012141	-0.00245345	-0.00164432	-0.000469781
1343	44402	CYBA	0.000431887	-4.1759e-05	0.00046	-0.000187595	-0.000436168	1.92823e-05	0.000412805	-0.000681516
1344	44452	PLEKHA1	-0.00135062	-0.0017507	0.00045	-0.00106806	-0.0006323	-0.00156389	-0.00157508	-0.00136482
1345	56603	MTERFD1	-0.00322691	-0.00330131	-0.00256	-0.00289888	-0.00282465	-0.00265394	NA	-0.00317975
1346	758	SDAD1	-0.000607378	-0.000746277	-0.00113	-0.000386302	-0.0010918	-0.0004399	-0.000505058	0.000173007
1347	3843	HDAC2	-0.00372328	-0.00333328	-0.00319	-0.00320983	-0.00356795	-0.00340125	-0.00454475	-0.00369119
1348	59024	FOXO3	0.00287473	0.00236007	0.00253	0.00280042	0.00267799	0.00269593	0.00313715	0.00271632
1349	30897	SLC18B1	0.000122881	0.0010856	NA	0.000656253	0.00109258	0.000491892	0.000254671	0.000439217
1350	61850	ZNF419	-0.00104911	-0.000648115	-0.00093	-0.00106782	-0.000830994	-0.00181248	-0.00150778	-0.0011163
1351	2275	UPF3B	-0.00128779	-0.00129231	-0.0003	-0.00113885	-0.00165678	-0.00132227	-0.00128533	-0.00174148
1352	28342	AHCY	-0.00248612	-0.00249022	-0.00217	-0.0020038	-0.0018437	-0.00209761	-0.00266405	-0.00140906
1353	16219	SLTM	-0.00116456	-0.000638519	8e-05	-0.00121291	-0.000920314	-0.0010237	-0.00117298	-0.000818771
1354	6196	NLRP12	0.00276223	0.00211553	0.00131	0.00258908	0.00268991	0.00263123	0.00316756	0.0027861
1355	64367	LST1	-0.000547203	-0.000487445	-4e-05	-0.000843594	-0.000613087	-0.00070526	-6.63211e-05	-0.000850029
1356	6155	ERGIC1	0.00261262	0.00305399	0.00089	0.00312528	0.00274019	0.00277593	0.00325155	0.00213684
1357	54936	CORO1C	0.00152115	0.00147483	0.00058	0.00128489	0.000907065	0.0018399	0.00154263	0.00150243
1358	14136	MTHFD2	0.001448	0.0010831	0.00036	0.00135412	0.00104851	0.00168532	0.0012799	0.00106789
1359	58636	ATP5L	-0.00466871	-0.00392876	-0.00205	-0.00397708	-0.00460884	-0.00380567	-0.0044046	-0.00443051
1360	8977	MARCH3	0.00130063	0.000861629	NA	0.00099399	0.000598237	0.000596373	0.000434851	0.000923449
1361	65926	TCF3	-0.000881853	-0.000764092	-0.00077	-0.000797734	-0.000868197	-0.000204556	-0.000814662	-0.000986778
1362	42621	CA4	0.00123665	0.00111535	0.00189	0.00126777	0.0015107	0.00156986	0.00137925	0.00137205
1363	63773	BPI	-0.000197808	-0.00048015	-0.00056	-0.000283494	-0.000153344	0.000196617	-8.4243e-05	-0.000181325
1364	30535	HNRNPU	0.0015331	0.00249754	-0.00026	0.0018025	0.00180142	0.00134023	0.00167089	0.00166508
1365	16198	PLA2G16	0.000760588	-6.35352e-05	0.00068	0.000477278	0.000755291	-0.000847333	0.00111082	0.000197358
1366	11783	SSH3	0.000287377	0.000277371	-0.00048	0.00098659	-6.59235e-05	0.00110253	0.00121911	0.000233935
1367	38525	TUT1	-0.00273567	-0.00235132	-0.00134	-0.00260961	-0.00224863	-0.00284624	-0.00282001	-0.0020141
1368	37473	MAPK1	-0.00123442	-0.00136203	-0.00037	-0.00116086	-0.00129143	-0.000656888	-0.00115221	-0.001336
1369	4749	CALCOCO1	0.000920886	0.00101534	-0.00035	0.00046304	0.000834234	0.00165335	0.000659249	0.00105506
1370	53029	CYBB	0.00190679	0.00186619	0.00128	0.00218734	0.00179566	0.00148444	0.00289916	0.00210789
1371	55973	TAGLN	-0.000495208	-0.000807152	0.00133	-0.000415015	-0.000646453	0.000181517	-0.000548231	-0.000149887
1372	41168	IFI27L2	0.00347616	0.00320054	0.00225	0.00329425	0.00372862	0.00347263	0.00397496	0.0030525
1373	62985	THOC1	-0.00217134	-0.00233018	0.00026	-0.00200364	-0.00211719	-0.00243756	-0.00240731	-0.0023085
1374	46075	ZNF792	0.00139696	0.00135722	0.00118	0.0019828	0.00203133	0.00097273	0.00165021	0.00113865
1375	8638	TIMM8A	-0.00301696	-0.00201489	-0.00282	-0.0030213	-0.0031972	NA	-0.00304235	-0.00272907
1376	18435	TRMT112	-0.00410654	-0.00381881	-0.00218	-0.00407711	-0.00347738	-0.00357185	-0.00444038	-0.00414923
1377	30463	FAM129B	0.000817084	0.00108103	0.00282	0.00117396	0.000545813	0.000164264	-6.20288e-05	0.000441649
1378	19141	GORASP2	-0.000879157	-0.00115972	-0.00091	-0.000456155	-0.000594986	-0.000233918	-0.000498792	-0.000549188
1379	21172	COX6B1	0.00135181	0.00122443	0.00158	0.00116589	0.000547667	0.00214365	0.00123087	0.000538947
1380	58997	SEPT4	-0.00071027	-0.000339759	NA	-0.000657085	-0.000755707	-0.000492367	-0.000813512	-0.000688029
1381	27052	BMX	0.00227097	0.00236994	0.00088	0.00243643	0.00225227	0.00219062	0.00236924	0.00201494
1382	41231	FNBP4	0.00091302	0.00090946	0.00102	0.00122397	0.00119177	0.000849944	0.000692641	0.000910789
1383	57488	NONO	-0.00183503	-0.00176695	-0.00201	-0.00127351	-0.00156678	-0.000904978	-0.00191339	-0.00249328
1384	26502	KRI1	-0.00258074	-0.00235457	-0.00149	-0.00207502	-0.00252916	-0.00220377	-0.0024525	-0.0028512
1385	16069	RPUSD4	0.00141814	0.00125389	-0.00101	0.00173087	0.00165743	0.00224414	0.00145234	0.00151603
1386	16706	PLEKHM1	-0.000247184	-0.000814987	0.00023	-0.0006039	-0.000660997	-0.000290304	-0.000614355	-0.000677043
1387	63464	IPO4	-0.00235911	-0.00118347	-0.00349	-0.00239011	-0.00239082	-0.00212835	-0.00155641	-0.00202505
1388	4638	CHCHD7	0.00340044	0.00288803	0.00127	0.00344298	0.00405486	0.00348009	0.00301059	0.00369551
1389	43930	NAGA	0.00178883	0.00151711	0.00025	0.00205741	0.00239723	0.0017334	0.00218462	0.00195053
1390	49293	PJA1	0.00105997	0.00156259	-0.00019	0.00102842	0.00046611	0.000652603	0.00073526	0.0012201
1391	51626	CFH	0.00232673	0.00115758	0.00297	0.00253007	0.0028514	NA	0.00342697	0.0026454
1392	10802	AZU1	0.000709142	0.000338035	0.00097	0.000772931	0.000773669	0.000664327	0.000574642	0.000917134
1393	11987	CNIH4	0.00136226	0.00135913	0.00151	0.00159819	0.00127912	0.00171511	0.00217912	0.00138374
1394	68408	STARD3NL	0.00296273	0.00229616	0.00175	0.00309449	0.00307275	0.00256732	0.00276851	0.00323447
1395	11421	TSPYL5	-0.00269964	-0.00162297	-0.00191	-0.0022687	-0.00306547	NA	-0.00254223	-0.00277756
1396	7773	FOXP1	0.00054482	0.000502768	-2e-05	0.000498276	0.000676805	-0.00152675	-0.000519693	0.000583213
1397	45692	HELZ2	0.000110349	0.000370868	NA	2.64903e-05	5.37248e-05	0.000449985	-0.000511839	0.000225762
1398	52348	BCCIP	-0.00288079	-0.00290205	-0.00019	-0.00285318	-0.00252385	-0.00261108	-0.00254978	-0.00264349
1399	11846	POLE4	0.00377156	0.0039497	0.00183	0.00381765	0.00370462	0.00361716	0.00348166	0.0036496
1400	2840	RPAIN	-8.1424e-05	0.000495285	0.00016	0.000104294	-0.00022593	-0.000224268	-0.000318044	-0.000142948
1401	35366	UBE2F	-0.000223721	-0.000827942	0.00026	-0.0001322	-0.000205437	-0.000124233	-5.79453e-05	-0.000225257
1402	40086	PRKCD	0.000233474	-0.000124726	-0.0007	0.000198418	-0.000359762	0.000783574	0.0004874	0.000299604
1403	55243	TRMT5	-0.00411686	-0.00365687	-0.00108	-0.00449442	-0.00476612	-0.00393831	-0.0048618	-0.00385571
1404	46964	LINS	-0.00210281	-0.00244143	0.00054	-0.00238307	-0.00251042	-0.0017322	-0.00311426	-0.002115
1405	14935	RPSA	-0.00283674	-0.00117797	-0.00216	-0.00272507	-0.00236547	NA	-0.00250285	-0.00220037
1406	60084	RHBDF2	-0.000939188	-0.000294423	-0.00043	-0.00052	-0.00138315	-0.00159369	-0.000873575	-0.000991592
1407	21755	IL15	0.00180416	-0.000230035	0.00321	0.00173305	0.00128798	0.0007335	0.00233066	0.00143475
1408	7273	ELF4	0.00314747	0.00226033	0.00166	0.00311488	0.00266918	0.00271112	NA	0.00315039
1409	58948	TTC4	-0.000543489	-0.000463684	-0.00012	-9.42783e-05	-0.000252875	-9.12032e-05	0.000125379	-7.75139e-05
1410	21987	C15orf54	-0.00730165	-0.00809765	0	-0.00748395	-0.00765566	NA	NA	-0.00743051
1411	45273	RBM14	-0.000273911	-0.000597804	0.00103	-0.000363485	-0.000426	-0.00093511	0.000287948	-0.000277588
1412	27895	ARHGAP33	0.00389177	0.00417312	0.00244	0.00336112	0.00326218	0.00274443	0.00377107	0.00381062
1413	57584	TADA3	0.000848419	0.000891551	0.00271	0.000359971	0.000616448	0.000528943	0.000758025	0.000665384
1414	29970	MYL6	0.000514466	-0.00100164	0.0025	0.000618714	0.000400386	0.000377449	0.000876282	0.000281222
1415	66219	LETMD1	0.0021714	0.00212869	0.0012	0.00237934	0.00225209	0.00221108	0.00276235	0.00246568
1416	21085	ARPC1B	0.0029599	0.00313669	0.00086	0.00276934	0.00286262	0.00338734	NA	0.00278049
1417	21156	PTPN13	-0.00436339	-0.00485001	-0.00096	-0.00474575	-0.0042316	NA	-0.00464075	-0.00444804
1418	48338	CBY1	-0.000193056	-0.000392403	0.00047	-0.000315071	5.92239e-05	-0.000482707	-0.00110451	0.000603167
1419	50372	TAGLN2	0.000806325	0.000317719	0.00168	0.00116924	0.000604842	0.00121175	0.00131286	0.000860948
1420	56546	IL10RB	0.00166297	0.00189995	-0.00015	0.00223359	0.0013253	0.00156287	0.00233428	0.00194894
1421	60002	ZNF830	-0.00220239	-0.00214437	-0.00199	-0.00235218	-0.00251086	-0.00211052	-0.00257352	-0.00217953
1422	11186	SMARCC1	-0.00269378	-0.00253184	-0.00169	-0.00257843	-0.00280578	-0.00210669	-0.00235186	-0.0030277
1423	11488	POGLUT1	0.00141919	0.00176067	-5e-05	0.00105473	0.00138403	0.0012621	0.00170688	0.00113788
1424	60152	PHTF1	0.00257488	0.00234118	8e-05	0.00240145	0.00290759	0.00231563	0.00256533	0.00270579
1425	55739	KLHL34	0.00138555	0.00199855	-0.00119	0.000629882	0.00128648	NA	0.000737302	0.000612339
1426	2369	GLMN	-0.00339444	-0.00252794	-0.00189	-0.00349299	-0.002938	-0.00303873	-0.0031916	-0.00350145
1427	39244	CYB5A	-0.000758012	-0.000387542	-0.00182	-0.000599968	2.23844e-05	-0.000547116	-0.00102487	-0.000849269
1428	8250	MIPEP	-0.00136363	-0.00239131	-0.00017	-0.00211476	-0.00226962	-0.00231777	-0.00165218	-0.00196483
1429	68410	ABHD16A	0.00103442	0.000880175	NA	0.000720928	0.00128439	0.00110955	0.00149425	0.000428261
1430	61241	CENPK	-0.0012629	-0.000990375	-0.00036	-0.00159913	-0.00140611	-0.00116759	-0.00166817	-0.0017541
1431	4137	METTL3	-9.80596e-05	-3.38705e-05	-1e-05	0.000429188	0.000549599	0.0001537	0.000693495	-0.00033634
1432	62504	TLR2	0.00207099	0.00203251	-0.00029	0.00198114	0.00209158	0.0023809	0.00177466	0.00249736
1433	33453	PODXL2	-0.000996058	-0.000163427	-0.00497	-0.00163377	-0.000837632	NA	-0.00201899	-0.00104545
1434	42773	SRRM1	0.0015264	0.00159854	-0.00103	0.0015284	0.00126052	0.00132195	0.00138883	0.00186341
1435	4122	POLR3H	-0.00315611	-0.0024768	-0.0032	-0.00272521	-0.00311539	-0.00211097	NA	-0.00310677
1436	65723	PGRMC2	-0.000183273	-0.000248135	-0.00113	-0.00019569	-0.000163762	-0.00105187	-0.000619644	-0.000652882
1437	28573	CCR2	0.00123093	0.0030631	0.00182	0.00297148	0.00208877	0.00227465	0.00210227	0.00192738
1438	63491	C21orf2	-0.00214541	-0.00198732	-0.00188	-0.00200855	-0.00209657	-0.00185388	-0.00250771	-0.00162196
1439	60604	GLTP	0.000522628	0.000234992	0.00132	0.000237717	0.000543044	0.000851036	-5.20068e-05	-0.000204976
1440	42868	FAM220A	0.000836573	0.000633195	NA	0.00101268	0.00115253	0.0011879	0.00064713	0.00114572
1441	66471	SUN1	0.00269971	0.00231392	0.00086	0.00223725	0.00264616	0.00205182	0.00215668	0.00247875
1442	217	MGAM	0.00202667	0.00136625	0.00088	0.00220648	0.00210165	0.00220249	0.00206998	0.00207265
1443	22909	EIF3B	-0.00119337	-0.00113949	-0.001	-0.00144423	-0.000839632	-0.00137505	-0.0009434	-0.00131625
1444	44276	GRAMD3	-0.00315751	-0.00256982	-0.00215	-0.00317723	-0.00375758	-0.00211834	-0.00329431	-0.00325583
1445	36659	ATP5G2	-0.0034095	-0.00334889	-0.00118	-0.00287375	-0.00273387	-0.00257449	-0.00334647	-0.00266249
1446	47648	TMEM106B	0.000277749	-9.85157e-05	0.0002	0.00026938	0.000234853	4.34275e-05	-3.23833e-05	-0.000141961
1447	24611	TRAPPC6A	-0.00232684	-0.00242377	-0.00238	-0.00311201	-0.00236952	-0.001623	-0.00249242	-0.00219295
1448	26846	PDIA5	-0.003144	-0.00268069	-0.00256	-0.0036488	-0.00304523	-0.00246967	-0.00351078	-0.00354181
1449	37223	PPWD1	0.000944347	0.000842863	0.00072	0.000892293	0.000792844	0.000306658	0.00087909	0.000557312
1450	65486	IFI30	1.81229e-05	0.000220131	0.00061	-0.000273557	0.00039211	-0.000690752	6.11343e-05	0.000186302
1451	13530	TMEM63A	-0.00162727	-0.00167559	0.00045	-0.00162634	-0.00105089	-0.0022387	-0.00183049	-0.00148298
1452	58212	RPL30	-0.00105495	-0.00116568	9e-05	-0.000662806	-0.000956928	-0.000758447	-0.00100545	-0.000962235
1453	45830	CDK14	0.00503683	0.00394459	0.00274	0.0046021	0.0046507	0.00447342	0.00509379	0.00497296
1454	10441	UBAC1	0.00175308	0.00128354	0.00098	0.0015638	0.00163816	0.0013683	0.00181099	0.0018772
1455	48699	RPL11	0.000344326	-0.000864476	0.00133	7.56084e-05	0.00035438	0.000122455	-4.67927e-05	0.000550513
1456	2013	ARHGEF7	-0.00113038	-0.000552021	0.0003	-0.000767902	-0.000621682	-0.00131504	-0.000828768	-0.00101462
1457	35207	TIMP2	0.00158058	0.00146986	0.00062	0.00135049	0.00137146	0.00111005	0.00131988	0.00146132
1458	39036	PIGP	-0.00287903	-0.00258692	-0.00356	-0.00201758	-0.0023817	-0.00152425	NA	-0.00259919
1459	30717	TUBGCP5	-0.00294904	-0.00325847	-0.00059	-0.0032661	-0.0030502	-0.00390106	-0.00434904	-0.00339945
1460	26766	C12orf75	-0.000124859	0.000109616	-0.00025	-4.99342e-07	-8.80223e-05	-0.000752805	0.000453136	-0.000361973
1461	51142	BST1	5.29274e-05	0.00103674	-0.00105	0.000119245	0.000193601	0.000855349	-0.00035707	0.000143256
1462	54836	METAP2	0.000110558	0.000207901	0.00032	0.000474673	-9.77519e-06	0.000124729	-3.83583e-05	2.05757e-05
1463	14232	TYROBP	-0.0028094	-0.00290735	-0.00082	-0.00302305	-0.00264823	-0.00273937	-0.00263505	-0.00260957
1464	46995	IL18BP	0.00415832	0.00274472	0.00561	0.00381854	0.0030929	0.00314394	0.00357668	0.00333859
1465	53040	TSC22D3	0.00559015	0.00496878	0.00118	0.00541097	0.00514857	0.00574417	0.00558217	0.00610167
1466	7512	SPON2	0.000273954	0.00036245	-0.00073	7.96203e-05	0.000875935	0.000744619	0.000118186	0.000344078
1467	31995	TRDMT1	-0.00422429	-0.00433277	-0.00184	-0.00405421	-0.00364722	NA	NA	-0.00434232
1468	48932	TM6SF1	0.000569632	0.000586051	0.00042	0.00102496	0.000413649	0.000734846	0.000678124	0.00063368
1469	36971	PRMT7	-0.00260927	-0.00122666	-0.0012	-0.00248659	-0.00201201	NA	-0.0030767	-0.00209369
1470	25994	ATAD1	-0.000385979	-0.000526663	0.00053	-0.000482706	-0.000319993	-0.00100719	-0.000442699	-0.000563834
1471	15831	AGPAT5	-0.00208304	-0.00165199	-0.00128	-0.00210596	-0.00244785	-0.00218339	-0.00194376	-0.00211162
1472	59647	POLR2D	-0.00462939	-0.00330325	-0.00212	-0.00451245	-0.0039262	-0.00494777	-0.00490603	-0.00443507
1473	68460	HIST1H3H	-0.00700036	-0.00551233	-0.0044	-0.00662093	-0.00601571	-0.00686611	-0.00675135	-0.00640361
1474	8573	OSBP	0.00134423	0.00152434	0.00089	0.0013339	0.00232934	0.000290688	0.00199546	0.00148729
1475	60129	ALDH2	-0.00165822	-0.00138817	-0.00066	-0.00145693	-0.00139239	-0.0012178	-0.00152361	-0.00167969
1476	55865	SPECC1L	-0.00183336	-0.0014134	-0.00137	-0.00142486	-0.00158099	-0.00121289	-0.0016327	-0.00216948
1477	22046	ANKRD33	-0.000573995	-0.000721212	1e-05	-0.00106353	-0.000740217	-0.000400093	-0.00092313	-0.0015986
1478	67269	C3orf62	0.000324312	0.000808653	-0.00095	0.000657333	0.000495547	0.00112896	0.000261707	0.000307445
1479	7022	CSF1R	-3.59775e-05	-0.000411526	0.0005	-0.00012797	-0.000339262	-0.000408124	6.56228e-05	-0.000300823
1480	38971	TRIOBP	0.000986116	0.00105493	0.00161	0.00120785	0.000606754	0.000669511	0.000724722	0.00068567
1481	31859	B3GALT2	-0.00638635	-0.00603635	-0.00189	-0.00639476	-0.00693083	NA	-0.00646846	-0.00623692
1482	61890	SERPINF1	-0.0035179	-0.002273	-0.00303	-0.00348937	-0.00309531	NA	-0.00393477	-0.00337703
1483	5599	ITGAL	0.00015456	-6.67853e-05	0.00039	8.37205e-05	0.00041296	-0.000187774	-0.000143251	-0.000167229
1484	20364	HNMT	0.00119815	0.00089177	0.0005	0.0010459	0.00120068	0.00144985	0.00154569	0.00148414
1485	53538	SFTPD	0.0019141	0.000453084	0.00252	0.00146398	0.00253336	0.00127205	0.00138798	0.00200271
1486	64161	DNAJC19	-0.00135943	-0.00138985	-0.00028	-0.00129008	-0.00184589	-0.00162455	-0.00154833	-0.00197629
1487	63490	CREB3L2	0.00502597	0.00395769	0.00401	0.00422886	0.00481149	0.00359421	0.00483834	0.00436323
1488	52601	CD83	-0.00146078	-0.00197331	0.00027	-0.00174002	-0.00145808	-0.00221401	-0.00199355	-0.00115968
1489	31688	SCO2	-0.000839849	-0.000563451	NA	-0.000496457	-0.000727518	-0.00104815	-0.000571688	-0.000242543
1490	50730	TAF15	-0.00366077	-0.00312205	-0.00178	-0.00359367	-0.00325612	-0.00383908	NA	-0.00361744
1491	19563	DDX42	-0.000254456	-0.000340789	-9e-05	-7.69693e-05	1.32543e-05	-0.00014148	-6.07938e-05	0.000169702
1492	8761	WDR89	-0.00627956	-0.0053432	-0.00076	-0.0056269	-0.00725955	NA	-0.00662965	-0.00603595
1493	3573	CDC25B	-0.000196031	-0.000743227	0.00052	-0.000292882	-0.000716992	-0.000218539	9.23366e-05	-0.000772744
1494	15176	SRSF5	-0.000850244	-0.00174729	0.00226	-0.00131601	-0.000667489	-0.000800892	-0.0012148	-0.00163204
1495	27558	KCNJ15	0.000473824	-0.00022126	0.00117	0.000646372	0.000427618	0.000463152	0.000202709	0.00045706
1496	17314	DCAF4	-0.000257352	0.000302282	-0.00061	0.000329278	-0.000209353	3.68121e-05	0.000155352	5.4007e-05
1497	48917	CEACAM6	-0.000731472	-0.00109117	0	-0.000710497	-0.000809934	-0.000195608	-0.000755935	-0.000713169
1498	23416	TIMP1	0.00253228	0.00164055	0.0023	0.00226904	0.00259484	0.00227544	0.00248266	0.00232433
1499	31915	LYZ	0.00292123	0.00279325	0.00148	0.00290406	0.00224817	0.00215127	0.00292749	0.00331334
1500	19330	ZNF507	-0.00314186	-0.00426096	-0.00101	-0.00282236	-0.00377101	NA	-0.00257072	-0.00315992
1501	31061	TPT1	-0.00273473	-0.0021069	-0.00152	-0.00263587	-0.00286136	-0.00280182	-0.00230255	-0.00274139
1502	64327	PCMTD2	-0.00102133	-0.000590187	0.00031	-0.000757539	-0.000598667	-0.000956323	-0.00105814	-0.000652256
1503	21122	CDKN1A	0.00040483	-0.000205522	0.00144	0.000225744	0.000553156	0.000757075	0.000511118	0.000170692
1504	35283	FMO5	0.00381304	0.00341477	0.00102	0.00325641	0.00338399	0.00431001	0.00336605	0.0035317
1505	11949	EIF4A3	-0.00208922	-0.00111078	-0.00167	-0.00172674	-0.001534	-0.00134772	-0.00159766	-0.00121452
1506	21482	SGMS2	0.00536372	0.00535824	0.0007	0.00496681	0.00469943	NA	0.00527355	0.00487285
1507	12066	HNRNPH1	-0.00144029	-0.000462159	-0.00015	-0.00123984	-0.00143498	-0.00222305	-0.00152302	-0.00151333
1508	40895	GFM1	0.000419625	0.000544782	-0.00042	0.000385818	0.000758667	0.00039413	0.000746737	0.000347043
1509	52495	KRIT1	0.00022472	0.000347673	0.00065	0.000233664	0.000103779	-0.000848543	0.000532298	-4.70105e-05
1510	6620	IKBKG	-0.000727809	-0.000727788	-0.00033	-0.000495462	-0.00080118	3.6646e-05	-0.000960961	-0.00040878
1511	16443	PABPC4	0.000532753	0.000538458	0.00055	0.00124806	0.000670732	0.000541095	0.00174058	9.153e-06
1512	5634	PRPF19	-0.000216893	-0.000657176	-0.00105	-0.000780789	-0.00055608	4.83059e-05	-2.13317e-05	-0.000483726
1513	6260	DHPS	-0.00122465	-0.000765595	-0.00196	-0.0011712	-0.000941661	-0.00118983	-0.00106909	-0.000494256
1514	68525	LY6H	0.00237851	0.00119135	0.00101	0.00182446	0.00135105	NA	0.00194354	0.00197479
1515	8192	PARM1	0.000867792	0.000433754	-0.00087	0.00102039	0.000425837	0.00175331	0.000712886	-0.000609606
1516	39345	COLQ	-0.00467923	-0.00403799	-0.00465	-0.00471395	-0.00472332	-0.00420694	NA	-0.00422702
1517	66668	BLMH	-0.00437768	-0.00386331	-0.00265	-0.00436714	-0.0046617	-0.00319995	NA	-0.00502301
1518	29922	CRHR1-IT1	0.00269039	0.00234573	NA	0.00279982	0.00295548	0.0025408	0.00345125	0.00254176
1519	21936	AASDH	-0.000235027	2.32679e-05	-0.00032	-0.000812785	-0.000286304	-0.00133808	-0.00093839	-0.000390588
1520	12610	CNTRL	0.000639479	9.81918e-05	NA	0.000469049	0.000625496	0.000140643	0.000264209	0.00013582
1521	1162	GPER	-0.00214625	-0.00148138	-0.00034	-0.0021984	-0.00194195	-0.00128285	-0.00210561	-0.00235864
1522	43044	STIP1	-0.00358151	-0.00331753	-0.00258	-0.00358542	-0.00329926	-0.00359981	-0.00352338	-0.00285965
1523	20337	DPY19L4	-0.00295986	-0.00326312	-0.00082	-0.00240587	-0.00293189	NA	-0.00291431	-0.00280999
1524	50483	VNN3	0.0019451	0.00273726	0.00169	0.00212437	0.0021566	0.00189321	0.0022274	0.00193737
1525	57199	AKAP13	0.000974764	0.00102442	0.00147	0.00103582	0.00129534	0.00061243	0.000491342	0.000991725
1526	47922	MGLL	0.00170744	0.000354057	0.00266	0.00157947	0.00138079	0.00123585	0.00165543	0.00169519
1527	29964	TBXAS1	0.000576089	0.00104891	0.0003	0.000163183	0.000297909	0.000316619	0.00056423	0.000446908
1528	15044	CACYBP	-0.00315599	-0.00223939	-0.00166	-0.00283476	-0.002488	-0.00338471	-0.00341017	-0.00276868
1529	61071	SMIM14	0.00532753	0.00530275	NA	0.00508184	0.00483224	0.00523853	0.00499228	0.00537223
1530	46017	RTN2	0.00235495	0.00118281	0.00079	0.00229532	0.00195674	0.00197397	0.00193475	0.00221534
1531	2105	C11orf31	-0.001682	-0.000679441	-0.0008	-0.000985526	-0.00163062	NA	-0.00129858	-0.00122908
1532	66107	CASK	-0.00159871	-0.00199188	0.00038	-0.00145985	-0.00157621	-0.00110395	-0.00132858	-0.00175156
1533	33781	VMO1	0.000747482	-0.000725525	0.00258	0.00100557	0.00140036	NA	0.00133539	0.0006653
1534	61960	EEF1D	-0.000611835	-0.00019174	-0.00053	-0.0005701	-0.000569837	-0.00049339	-0.000649235	-0.000533517
1535	11659	BBS2	0.00138199	0.000872368	0.00096	0.00105261	0.00131282	0.00129129	0.00132559	0.0018116
1536	67434	HNRNPH3	-0.00420038	-0.00378441	-0.00234	-0.00394683	-0.00384161	-0.00401937	-0.00500446	-0.0038639
1537	58568	VIPR1	0.000342224	-4.66543e-05	0.00072	0.000716074	0.000892901	0.000651251	-0.000120356	0.00114069
1538	66928	LAP3	0.00107728	0.00138753	-6e-05	0.00101174	0.00107125	0.000939146	0.00162685	0.00104854
1539	14582	AGFG1	0.00350554	0.00448954	0.00043	0.00330968	0.0032189	0.00254263	0.00316775	0.00312211
1540	42708	LY6G6F	0.00293521	0.00171551	NA	0.00193465	0.00321829	0.00448574	0.00292757	0.0024623
1541	58481	CEP44	-0.000391218	-0.000130273	NA	-0.000315532	-0.000514936	-0.000624893	-0.000388574	-2.93083e-06
1542	67866	GAB2	0.00193027	0.00129979	0.001	0.00167483	0.00180573	0.00188062	0.00175803	0.00175665
1543	33174	PHF21A	0.00154107	0.000986192	0.00256	0.00151168	0.00125465	0.00162025	0.00164943	0.00100762
1544	60741	NUP35	-0.000372742	-0.000837308	0.00105	-0.000806105	-0.0012909	-0.000630487	-0.000835121	-0.000931141
1545	29169	STAT3	0.00155111	0.00124012	0.0011	0.00157061	0.00113215	0.00186736	0.00146021	0.00107616
1546	29393	GGNBP2	-0.000957473	-0.000839698	-0.00021	-0.000935323	-0.000764522	-0.00139422	-0.00120517	-0.000296058
1547	40179	SAMD9L	-0.000651981	-0.00077265	0.00054	-0.000558738	-0.000988693	-0.00075781	-0.000900846	-0.000384627
1548	47088	LAMP5	-0.00365708	-0.00305369	NA	-0.0035336	-0.00360085	-0.00289374	-0.00316597	-0.00377637
1549	11105	IL23A	0.00238203	0.00253369	0.00106	0.00225446	0.00207825	0.00301409	0.00237985	0.00221751
1550	2177	MAP3K3	0.00089122	0.00113474	0.00027	0.000637739	0.000543726	0.00116581	0.000624696	0.000619094
1551	23971	SH3BP5L	0.000282703	0.00011378	-0.00011	0.000267483	0.000123297	0.000384209	0.000239715	0.000786791
1552	8396	CIDEB	-0.000562862	-0.00100294	-0.00023	-0.000707715	-0.000798277	-0.000800761	-0.000964978	-0.000813659
1553	31838	ITGB2	-0.000145058	-0.000622599	-0.00025	-0.000365351	-0.000942943	-6.49778e-05	8.83917e-05	-0.000692477
1554	24489	IRF1	0.00269546	0.00259401	0.00107	0.00259947	0.00242245	0.00208886	0.00224126	0.00292901
1555	38241	G6PD	-0.00231913	-0.00181154	-0.00062	-0.00221989	-0.00271594	-0.0020911	-0.00160317	-0.00260089
1556	38356	RUNX3	0.000458259	0.000634727	0.0018	0.000623873	0.000249183	0.00054621	0.000420739	0.000143669
1557	39818	UQCC	-0.00187053	-0.00188452	-0.00145	-0.00226073	-0.00203006	-0.00230678	-0.00248336	-0.0022869
1558	3901	PPP1R15A	0.00154963	0.00178527	0.00043	0.00189126	0.00157778	0.00194426	0.0022289	0.00183682
1559	10218	CLC	0.00187303	0.00164722	0.002	0.0022614	0.00203952	0.00147642	0.00221195	0.00219671
1560	1605	PFKFB4	-0.000124701	0.000133524	-0.00042	-0.0001267	9.98079e-05	0.000373029	-0.000675006	7.1593e-05
1561	50284	DLGAP4	0.00265468	0.00275551	0.00183	0.00206699	0.00205878	0.00238608	0.00210701	0.00268337
1562	8017	RALB	0.000151305	9.63415e-05	0.00062	0.000254496	-0.000160221	0.000876475	-4.34268e-05	-0.000593906
1563	64220	FURIN	0.000108966	0.000311132	0.00039	-9.28339e-05	-0.000186686	0.000320434	-0.000366896	-0.000102893
1564	23181	ZSCAN9	0.00127075	0.00105857	NA	0.00159433	0.000770856	0.00184022	0.000925009	0.000988642
1565	11427	RPL27A	0.00113321	0.00123228	0.00028	0.00149262	0.00161106	0.00130289	0.0014867	0.0015974
1566	60990	TBCB	0.00227877	0.00248995	0.00238	0.00228069	0.00255603	0.00135142	0.00227186	0.00233834
1567	60584	FASTKD2	-0.00137355	-0.00112921	0.00027	-0.00137899	-0.00232375	-0.00171757	-0.00236582	-0.00112434
1568	29059	NAA35	-0.00223154	-0.0019386	-0.00018	-0.00178705	-0.00171683	-0.00268643	-0.00260284	-0.00196073
1569	12209	HVCN1	-0.00336027	-0.00326018	-0.00281	-0.0037587	-0.00324844	-0.0029679	NA	-0.00295022
1570	64337	SLC22A4	-0.00026003	0.000211676	-0.00042	7.40991e-05	0.000410736	6.04667e-06	-0.000216588	-0.00032737
1571	45609	SLC4A4	0.00665026	0.00550521	0.00365	0.00659909	0.00703048	0.00560425	0.00661765	0.00588295
1572	49659	YIPF1	0.00193625	0.00166777	0.00028	0.00188118	0.0018975	0.00170242	0.00251223	0.00182659
1573	41135	ADD3	-0.00181801	-0.00192127	-0.00173	-0.00135619	-0.00118358	-0.00183894	-0.00204903	-0.00195058
1574	3805	NET1	0.00438886	0.00474992	0.00155	0.00421641	0.00292023	0.00520025	0.00337072	0.00365788
1575	4096	SIRPD	0.00183485	0.00172938	5e-05	0.00262028	0.00180966	0.00219431	0.00168763	0.00175365
1576	44901	USO1	-0.00073772	-0.000538779	-0.00076	-0.000637168	-0.000638746	-0.00149189	-0.000555293	-0.00143098
1577	27970	KRT10	-0.00246772	-0.00218204	-0.00024	-0.00250123	-0.00173692	-0.00241205	-0.00210769	-0.00240479
1578	36162	SLC25A15	0.000257374	4.12466e-05	-0.00071	0.000371412	-0.00149066	7.4365e-05	-0.000189568	0.000241657
1579	49204	MAF	0.001152	0.000220087	0.00345	0.00097319	0.000669508	0.000845829	0.00102594	0.00133989
1580	67583	BCAT1	0.001444	0.00209431	-2e-05	0.00189902	0.00152998	0.00250692	0.00189933	0.00164369
1581	22527	PPIL1	-0.00033812	-0.000379021	-0.00107	-0.000834448	-0.000402921	-0.000558265	-0.00042623	-0.000609845
1582	36903	HDAC1	-0.000273484	-0.000350692	-0.00082	-9.23293e-05	8.85969e-05	7.80108e-05	0.000389886	-0.000404968
1583	39477	MAP3K7CL	-0.00640458	-0.00533069	NA	-0.00599078	-0.00576993	-0.00610087	NA	-0.00641877
1584	42911	ADAM9	0.00103807	0.00177299	0.00066	0.000738859	0.000655819	NA	0.000862369	0.00160611
1585	42906	TMEM209	0.00146751	0.000404682	0.00102	0.00132906	0.00139585	0.00069989	0.00128565	0.00117667
1586	3466	NSUN6	-0.0055924	-0.00528448	-0.00199	-0.00564696	-0.00498134	-0.00395452	-0.00626018	-0.00554509
1587	1474	LAMTOR1	0.00105968	0.00122986	NA	0.0010546	0.000796445	0.00079772	0.00112823	0.00114404
1588	1997	GPR68	0.000742471	7.19107e-05	0.00148	0.000605311	0.000451754	0.000441413	0.00100068	0.000826648
1589	29928	HDGFRP3	0.00565251	0.00343345	0.00394	0.00559175	0.00532619	NA	0.00514648	0.00569609
1590	14983	ADARB1	0.00324564	0.00362143	0.00358	0.00296443	0.00307367	0.00266606	0.00288896	0.00298814
1591	51756	OGT	0.000329646	0.000444321	-0.00016	0.000315346	0.000726207	-0.000301075	8.46126e-06	0.000123222
1592	52629	AAK1	-0.00144335	-0.00151168	-0.0007	-0.00136697	-0.000941937	-0.00152292	-0.00142611	-0.00153662
1593	52901	ALG13	-0.000994892	-0.00125923	0.00029	-0.000994994	-0.00120268	-0.000861329	-0.00168743	-0.00108692
1594	15901	FGD4	0.004258	0.0042163	0.00159	0.00511802	0.0043785	NA	0.00471796	0.00481122
1595	53485	TMEM5	-0.000939232	-0.000444997	-0.00075	-0.000308472	-0.000670016	-0.000657658	-0.00103317	-0.000491981
1596	26938	RBM11	-0.00199678	-0.0019294	-0.00124	-0.00263508	-0.00219806	NA	-0.00211614	-0.00252019
1597	2608	RIOK2	-0.00189117	-0.00151017	-0.00029	-0.00180072	-0.0020573	-0.00201025	-0.00196055	-0.00149412
1598	971	ZNF800	0.000440455	-0.000180459	-0.00025	4.55447e-05	2.64418e-05	0.000164362	0.000421608	0.000141184
1599	58138	TCTN3	-0.000711147	-0.00052827	0.00033	-0.000576548	-0.00077035	-0.00105612	-0.000176255	-0.000202679
1600	21469	LINC00260	-0.000463767	0.00117572	NA	-1.56127e-05	-0.000491079	-9.97883e-05	0.000331485	6.65967e-05
1601	35531	PPAP2A	0.0019708	0.0018091	0.00344	0.00194218	0.0015628	NA	0.00164449	0.00184485
1602	48087	NR2C1	-0.0018986	-0.00146331	-0.00106	-0.00176754	-0.00167976	-0.00156717	-0.00196246	-0.00184629
1603	68374	LEMD3	-0.0004731	-0.000545204	-0.00076	-0.000544182	0.000201474	-0.000907762	-0.000542141	-0.00127024
1604	21277	FUBP1	-0.00115497	-0.00155554	-0.00098	-0.0015276	-0.00187336	NA	-0.00150175	-0.00151771
1605	52193	TRIM69	0.00464744	0.00296542	0.00564	0.00463305	0.0037456	0.00362989	0.00539301	0.00423886
1606	18110	GSTM3	0.00302813	0.00166676	0.00246	0.00289131	0.00251401	0.00314225	0.00286151	0.00234361
1607	15462	JAKMIP1	0.00494682	0.0047695	0.00043	0.00463747	0.00432387	0.00474116	0.00447505	0.00519879
1608	38865	NAA15	-0.00279035	-0.00262398	-0.00128	-0.00264319	-0.00255731	-0.00194848	-0.00284163	-0.00260444
1609	46882	POLRMT	-0.00275308	-0.00244444	-0.00158	-0.00251188	-0.00251523	-0.00227795	-0.00265144	-0.00251072
1610	40807	LCN2	-0.00201866	-0.00182111	-0.00111	-0.0018821	-0.00205735	-0.00102762	-0.00185022	-0.00194336
1611	27484	ACVR2A	0.00334336	0.00234403	0.00435	0.00296278	0.0035865	NA	NA	0.00342536
1612	43487	ZCCHC14	0.00269369	0.00188921	0.002	0.00247775	0.00217993	0.00252376	0.00244737	0.00190668
1613	23716	TDG	-0.000877678	-0.000915892	-0.00225	-0.0010509	-0.000850192	-0.000933047	-0.000843002	-0.000657608
1614	25918	DCXR	-0.00372649	-0.00299201	-0.00314	-0.00385043	-0.00364278	-0.00332664	NA	-0.00283638
1615	31777	C1orf85	0.000302632	-0.00036303	-0.00022	0.000444802	-0.000565977	0.000592011	0.000266324	2.74732e-05
1616	66628	RNF149	0.00271205	0.00227255	0.00155	0.00287079	0.00270996	0.00269742	0.00330274	0.00302086
1617	39853	CDC16	-0.000571427	-0.00108296	-0.00024	-0.000676854	-0.000766403	-0.000928528	-0.000743111	-0.000628717
1618	57986	CRTAP	0.00337956	0.00332924	0.00096	0.00363248	0.00279495	0.0031601	0.00335557	0.00341182
1619	46598	NUP155	-0.00351978	-0.00344183	-0.00197	-0.00311768	-0.00321109	-0.00285268	-0.00368475	-0.00328593
1620	551	PLCL1	0.00104311	4.21569e-05	0.00128	0.000570894	0.000599234	-0.000614652	0.00104034	0.000220207
1621	19159	FCER1G	-0.00109101	-0.0013309	-0.00053	-0.000864326	-0.000761901	-0.00100898	-0.000556415	-0.00112938
1622	58547	ERCC5	-0.00118597	-0.00121593	0.00062	-0.00144208	-0.00135399	-0.00120463	-0.0014547	-0.00113743
1623	32696	RPL13P5	-0.00154758	-0.00120403	-0.00271	-0.00154231	-0.00174491	-0.000928395	-0.00252317	-0.00184061
1624	19369	KIAA0586	-0.000833899	-0.00208607	0.00106	-0.000921101	-0.00101843	-0.000976452	-0.00146548	-0.000782522
1625	5748	TNFRSF1B	0.0015998	0.00159751	0.00175	0.00170588	0.0015538	0.0013889	0.00216286	0.00191678
1626	42278	ATP5G1	-0.00153879	-0.00188955	-0.00097	-0.00118855	-0.00111745	-0.00109612	-0.00152346	-0.00106358
1627	63978	TGFBR2	-0.000706411	-0.00037593	-0.00228	-0.000308821	-0.000412335	-0.000882223	-0.000867722	-0.000940085
1628	47643	CLNK	0.00341513	0.0032137	0.00406	0.00344187	0.00273423	NA	0.00359355	0.00338706
1629	15327	TNFRSF8	0.00172228	0.000623031	0.00139	0.00195593	0.00214943	0.00205714	0.00248442	0.00194601
1630	26695	ITPKB	-0.000463371	-0.000584412	-0.00127	-6.99501e-05	-0.000229292	0.000437727	-0.000189819	-0.000137274
1631	3056	MCM3	0.000193505	0.000345394	-6e-05	0.00046527	7.05252e-06	0.000654743	0.000555981	0.000451834
1632	14100	TYMP	-0.00102419	-0.0005667	-0.00121	-0.000996323	-0.000537089	-0.00100021	-0.00103008	-0.000234989
1633	29160	NREP	-0.00485846	-0.00358165	NA	-0.00436788	-0.00441362	-0.0034332	-0.00460337	-0.00394433
1634	56115	ELOVL6	0.00119976	0.00118439	0.00081	0.00137217	0.00151992	0.00114465	0.00152658	0.001634
1635	28187	PRKCDBP	0.00476869	0.00368513	0.00485	0.00474331	0.00462433	0.00395086	0.00464671	0.0045737
1636	40687	POLE3	-0.00170109	-0.00139311	-0.00236	-0.00165491	-0.00157134	-0.000585291	-0.00157388	-0.00105263
1637	31503	CFL1	0.00300126	0.00294857	0.00029	0.00270567	0.00250115	0.00261919	0.0032708	0.00254336
1638	1677	UBR2	0.00160298	0.00138475	0.00245	0.001805	0.00181966	0.00132937	0.00156632	0.00165546
1639	45238	CHP1	0.00158925	0.00145507	NA	0.00140407	0.00168019	0.00230852	0.0017333	0.00170999
1640	14783	SMARCA2	-0.00204837	-0.00158898	-0.00128	-0.00170999	-0.00191172	-0.00194409	-0.00223451	-0.00203716
1641	11441	P2RX1	-0.000250371	-0.000665369	5e-05	-8.95198e-05	-3.36646e-06	-0.000328245	-0.000166257	-0.000299855
1642	8921	DDX50	-0.00197822	-0.00122327	-0.00064	-0.00190807	-0.00189602	-0.00234776	-0.00214361	-0.00174316
1643	6529	PQLC3	0.0021287	0.00171527	0.00155	0.00226022	0.00182545	0.00251097	0.00252854	0.00194229
1644	240	WSB1	0.00257145	0.00261476	2e-05	0.00268254	0.00255958	0.00279197	0.00270104	0.00273734
1645	5426	CLSTN3	0.00473496	0.00416791	0.00162	0.00481901	0.00519463	0.00430999	0.00433447	0.0045298
1646	8119	HIBCH	-0.0014647	-0.00151677	-0.00142	-0.00147172	-0.00194383	-0.0016642	-0.0015114	-0.00128967
1647	32326	TGDS	-0.000876787	-3.4696e-05	5e-05	-0.00079875	-0.000793669	-0.000953433	-0.000188514	-0.000619357
1648	42242	HLA-B	0.00165586	0.00154207	0.00086	0.00145274	0.00107154	0.00134488	0.00145682	0.00160406
1649	22858	TMEM158	0.00323341	0.00301848	0.00189	0.00295156	0.00307227	0.00232157	0.00355731	0.00350723
1650	45292	PNOC	0.000841925	0.000706306	6e-05	0.000911001	0.000495539	0.000936021	0.00046571	0.000733538
1651	23005	KCTD12	0.00171319	0.00210284	0.00028	0.00162055	0.00108672	0.00199728	0.00173258	0.0019567
1652	18717	CAPN1	0.000610834	0.000325659	0.00028	0.000803696	0.000934546	0.00119498	0.000426153	-3.63214e-05
1653	67015	TBRG4	-0.00129682	-0.0012354	-0.00182	-0.00104893	-0.000608976	-0.000846041	-0.00102608	-0.000623095
1654	58007	CDA	-0.000527069	-8.41552e-05	-0.00012	-0.000769863	-0.000432483	2.23952e-06	-0.000535991	-0.000943295
1655	7469	AGPAT9	0.00175516	0.00180306	-0.00064	0.00127785	0.00202579	0.00223749	0.00143874	0.00194658
1656	37374	PSME1	0.000881283	0.00121687	-2e-05	0.000969969	0.000911374	0.000896067	0.000721554	0.000827923
1657	35886	MRPS18B	0.000108994	-1.34558e-05	-0.00082	0.000766969	-0.000104399	0.000971228	4.22827e-05	-0.000567815
1658	63977	ZEB1	-0.0042734	-0.00480374	9e-05	-0.00411608	-0.00573399	NA	NA	-0.00396747
1659	59398	SIAH2	0.000495978	0.00107007	-0.00078	0.00054418	0.000537173	0.00130734	0.00070538	0.000800097
1660	23537	CPVL	0.000706563	0.00143254	0.00069	0.001352	0.0011404	0.000782306	0.00191954	0.000704139
1661	24439	USP13	-0.000279323	-0.000249825	-0.00113	-0.000441969	-9.28399e-05	-0.000618398	-0.000456825	-0.00101201
1662	5699	MS4A1	0.000503938	0.000342026	0.00086	0.000505651	0.000958535	-0.000367169	8.59669e-05	0.000324774
1663	20035	MTMR10	0.00102743	0.0010831	0.00086	0.000781004	0.0010876	0.000588808	0.000385227	0.000924578
1664	38474	KANSL2	-0.000159145	-0.000363615	NA	-0.000493335	-0.000114462	-0.000459394	0.000328939	-0.00012465
1665	39539	CWF19L2	-0.00115515	-0.00122132	0.00019	-0.00138285	-0.00122508	-0.00154455	-0.00120375	-0.00137041
1666	17792	SEC14L5	0.00278071	0.00199089	0.00156	0.00249471	0.00311079	0.00247761	0.00239975	0.00276967
1667	17172	COX11	0.000551091	0.000367079	0.00127	0.000748634	8.82773e-05	NA	0.000359729	0.000714956
1668	43084	TRIM4	0.00244947	0.00151852	0.00135	0.00229736	0.00226698	0.00319377	0.00237219	0.00247418
1669	65301	HSP90AA1	-0.00121036	-0.000774403	-0.00045	-0.000773239	-0.00100083	-0.00129513	-0.00120448	-0.00111039
1670	47125	MAD2L2	-0.00115529	-0.00114702	0.00023	-0.00122291	-0.00109987	-0.000523128	-0.000967763	-0.00147691
1671	4856	GRB10	0.00329382	0.00379386	0.00148	0.00373218	0.0032971	0.00354965	0.00303443	0.0033781
1672	12904	ACTN4	-7.60815e-05	-0.000450494	-6e-05	-0.000726693	-0.000687585	-0.000217463	-0.000389283	-0.000389572
1673	35333	THEM6	-0.000867071	-0.000920869	NA	-8.72798e-05	0.000285533	6.85663e-05	4.02824e-05	-8.86011e-05
1674	12162	ASUN	-6.60546e-05	-0.000367916	NA	-0.000234464	-0.000782192	-0.00101246	-0.000323914	-0.000497812
1675	63762	RPS6KA1	0.00169702	0.00181033	0.00054	0.00168794	0.00153386	0.00148887	0.00179756	0.00162992
1676	45296	OFD1	-0.0015298	-0.00172777	0.00015	-0.0012721	-0.000795451	-0.00275663	-0.00172929	-0.00213671
1677	48180	PAFAH1B3	-0.000529113	-0.000736975	-0.00165	-0.000439713	-0.000106141	0.000302925	-0.000347946	-0.000504565
1678	44011	RAB1B	0.00134644	0.0011422	0.00136	0.00123008	0.00104912	0.00124238	0.000869726	0.00117017
1679	26410	RNF181	0.00104986	0.00174351	0.00058	0.00118166	0.00102306	0.000979017	0.000921048	0.00113625
1680	45423	MSRA	0.000149509	0.00048789	-0.00031	0.000324481	-1.62249e-06	0.00081291	-0.000184005	0.0003012
1681	22361	MFN2	0.00129395	0.000647426	0.00023	0.00135109	0.000906404	0.00186178	0.00130097	0.00131704
1682	18316	PDCL3	0.000276778	0.000648879	-0.00066	-0.00010809	9.64136e-06	0.000409328	0.000275209	0.00019647
1683	34217	RPS16	-0.00130533	-0.00179848	-0.00139	-0.00103398	-0.00157245	-4.79559e-05	NA	-0.000862692
1684	18824	C1orf177	0.00361358	0.00201854	0.00064	0.00343289	0.00322571	0.0043189	0.00277771	0.00373526
1685	42829	PLCB2	0.000646087	0.000546306	-0.00015	8.9012e-05	-0.00020175	-0.000456085	0.000171435	0.000452823
1686	34197	PANK2	0.00071919	0.00114895	0.00038	0.000881072	0.000399232	0.0011661	0.000700767	0.000589676
1687	39247	STAT2	0.000826542	0.000911869	0.00053	0.000819459	0.000932336	0.000546578	0.00060322	0.00115247
1688	34075	SMCO4	0.00170881	0.00104279	NA	0.00124372	0.00140369	0.000994619	0.00110095	0.00109405
1689	23617	SUPV3L1	-0.00194733	-0.00184488	-0.00022	-0.00174869	-0.00213906	-0.00256974	-0.00145212	-0.00209056
1690	18257	TRIM44	-0.00214674	-0.00196396	-0.00138	-0.00235875	-0.00235848	-0.00144109	-0.00175362	-0.00189864
1691	14172	ADCY9	0.00390391	0.00423426	0.00171	0.00365118	0.00463231	NA	0.0034138	0.00385136
1692	22151	MRPS9	-0.00106172	-0.0013402	-0.00034	-0.00112524	-0.00139657	-0.000959644	-0.00143561	-0.00126212
1693	5346	RAB44	0.00066939	0.00118885	0.00074	0.00100951	0.000670782	-0.000274988	0.00101777	0.000933034
1694	57593	ANKRD35	0.00175919	0.000940471	0.0039	0.00230679	0.00223678	0.00186377	0.00262725	0.00205553
1695	58384	LILRB2	0.00208451	0.00135134	0.00053	0.00212296	0.00184339	0.00181742	0.0020633	0.00171958
1696	30234	PTK2B	0.00330704	0.00387637	0.00146	0.00298325	0.00384325	0.00270532	0.00301524	0.00253058
1697	65270	ETV6	0.000413928	0.000808027	0.0007	0.000497606	0.000607003	0.00111036	0.000299192	0.000234405
1698	37069	C1orf52	-0.00257087	-0.00147405	-0.00259	-0.00219525	-0.00225903	-0.00283772	-0.00188247	-0.00236003
1699	51191	LINC00324	0.00617123	0.00512074	NA	0.00527013	0.00464925	0.00448274	0.0056206	0.00553245
1700	56325	C2orf15	0.000279203	-0.000304323	-0.00029	-0.000146375	-0.000381747	-0.00037147	0.000445749	-8.14398e-05
1701	57583	PREPL	-0.00061129	-0.000647654	-0.00036	-0.000464888	-0.000497518	-0.000420967	-0.000757956	-0.000298317
1702	257	DUSP10	0.0030143	0.00349217	0.00108	0.00335915	0.00321849	0.0033903	0.00332449	0.00266059
1703	49276	CEP135	-0.0023917	-0.00220407	-0.00063	-0.00186197	-0.00257671	-0.00239689	-0.00249799	-0.00196816
1704	12331	ORC3	-0.0021158	-0.00214964	-0.00217	-0.00227687	-0.00241023	-0.00156666	NA	-0.00332571
1705	44699	GLB1	0.00137656	0.000853106	0.00047	0.00121072	0.000400984	0.00170204	0.00107753	0.00122532
1706	57205	LRP3	-0.001403	-0.00208753	0.0012	-0.00155096	-0.0015053	-0.00154295	-0.00206696	-0.00123323
1707	62209	MYH10	0.000661668	0.0022255	-0.00184	0.000587022	6.74178e-05	NA	0.000149839	0.000552683
1708	27994	HCG27	0.00237712	0.00268172	0.00147	0.00255961	0.00223572	0.00234594	0.0017837	0.00205913
1709	67214	RPL39L	0.00160037	0.00125408	-0.00078	0.00155015	0.00167412	0.00246339	0.000940671	0.00115187
1710	3152	TCTEX1D1	0.0027719	0.00186957	0.00326	0.00324996	0.00340789	NA	0.00241913	0.00257524
1711	26904	SNX25	0.00173798	0.00144369	0.0019	0.00162005	0.00133176	NA	0.00237166	0.00158622
1712	33853	PRDM8	0.00672764	0.00638743	0.00498	0.00659116	0.00633413	0.00595387	0.00640631	0.00684529
1713	36	PARP14	0.000264644	0.000195528	0.001	0.000489431	0.000522197	0.000405597	0.000373207	0.000267313
1714	14917	COL9A2	0.00247319	0.00234808	0.00298	0.00218948	0.00229104	0.00199329	0.00170882	0.00260027
1715	27603	IFI35	-0.000923453	-0.000668086	-0.00056	-0.000931096	-0.000814608	-0.000706768	-0.000559439	-0.000531112
1716	437	ADHFE1	0.000749664	0.00155155	0.00067	0.000444533	0.00103379	0.000234034	0.00047388	0.000901874
1717	63872	LYL1	0.00433168	0.00387787	0.00349	0.00446455	0.00426411	0.00360822	0.0046158	0.00423471
1718	17958	DROSHA	-0.00161691	-0.00200673	-0.00064	-0.00165503	-0.00194664	-0.0015582	-0.00156457	-0.00161171
1719	40381	CCDC34	0.000688013	0.00014932	0.00058	0.00103545	0.000987764	0.000659948	-0.000146309	0.000260892
1720	14388	DMD	0.00172105	0.00212007	-0.00037	0.00120447	0.00116023	0.00210679	0.00214207	0.00196767
1721	36820	CD200R1	-0.00193582	-0.0019994	0.0002	-0.00209328	-0.00277487	-0.00265953	NA	-0.00190609
1722	6697	FBP1	0.00275478	0.00204876	0.00202	0.00272017	0.00236982	0.00168103	NA	0.00302296
1723	44730	KLRC3	-0.00155554	-0.00147701	-0.00284	-0.00155907	-0.00113767	-0.000263934	-0.00113195	-0.00105388
1724	63231	SUCNR1	0.00135706	0.00122494	0.00078	0.00142632	0.00143626	0.00142216	0.00242824	0.001709
1725	33847	QTRT1	-0.00138056	-0.00107301	-0.001	-0.000886962	-0.0016742	-0.00192915	-0.000820512	-0.000955961
1726	34900	ENPP5	0.00124803	0.000815125	0.00101	0.00188309	0.00184567	NA	0.00227577	0.00113041
1727	33343	HSPA8	0.00312082	0.00279324	0.00025	0.00301646	0.00289808	0.00280039	0.00328122	0.00323344
1728	52212	NOB1	-0.00265302	-0.0016924	-0.0018	-0.00235188	-0.00285791	-0.00177379	NA	-0.00211353
1729	29782	DTNBP1	0.00126387	0.00148558	0.00015	0.00115561	0.00176663	0.00247128	0.00148173	0.00187394
1730	57435	SMPDL3A	-0.00149521	-0.00101435	-0.00087	-0.00125108	-0.000807159	-0.000781341	-0.00145223	-0.00144959
1731	49262	CCDC59	-0.000734008	-0.00140654	8e-05	-0.000678789	-0.000956246	-0.000725391	-0.000910005	-0.000399209
1732	67238	LAIR2	0.000925441	0.0010113	0.00015	0.000347128	0.0006865	0.000300491	0.00103111	0.00136903
1733	66429	ARGLU1	0.000108738	0.000105718	-0.00031	0.00019094	0.000243149	-0.000278335	4.18597e-05	-0.00010006
1734	8855	TK2	4.45228e-05	2.15988e-05	-0.00075	6.12585e-06	0.00015573	-7.07841e-06	0.000414309	0.00106035
1735	62551	TPP1	0.00175115	0.00162955	0.0003	0.00144347	0.00115813	0.00136559	0.00163862	0.00148215
1736	6105	FXR1	0.00113888	0.000802111	0.00081	0.00124247	0.00148949	0.00136094	0.00120802	0.00163894
1737	18950	MAK16	-0.000199951	-0.000403931	-0.00086	-0.000219939	-0.000232058	-0.00100582	-0.00103554	-0.000507275
1738	32547	SECISBP2	-0.000656178	0.000229964	0.00017	-0.000298114	-0.000272392	-0.000870502	-0.000605681	-0.000364209
1739	27769	ZNF614	-0.00372161	-0.00208046	-0.00258	-0.00367298	-0.00384278	-0.00301272	-0.00375793	-0.0035755
1740	19629	HLA-E	0.00267312	0.00290755	0.00173	0.00286996	0.00226802	0.00327717	0.00224967	0.00287522
1741	67511	C1orf109	-0.000667124	-0.000273635	-0.00227	-0.00128332	-0.00112197	-0.000311097	-0.00088755	-0.000911533
1742	3754	DPH6	-0.0025583	-0.00235884	NA	-0.00270293	-0.00227762	-0.00189932	-0.00266392	-0.00273249
1743	14130	SUMF2	-0.00143399	-0.0010796	-0.00209	-0.000879462	-0.000992347	-0.000854829	NA	-0.000776868
1744	60947	QSOX1	0.00210383	0.00226853	0.00076	0.00151623	0.00148439	0.00221353	0.00267659	0.00176839
1745	10308	ABI2	-0.00284721	-0.00258198	-0.00061	-0.00276834	-0.00227098	-0.00275693	-0.00231568	-0.00198716
1746	62632	ZCCHC17	0.00296635	0.00255859	0.00245	0.00324847	0.00268955	0.00327491	0.00273103	0.0025235
1747	1230	RIPK3	0.00218768	0.00180406	0.00082	0.00193281	0.0021341	0.00223083	NA	0.00214212
1748	25164	DENND1B	-0.000898044	3.44359e-06	0.00081	-0.00110128	-0.00102323	-0.000553547	-0.00116491	-0.00139542
1749	15238	MSH2	-0.00377327	-0.00287008	-0.00046	-0.00368038	-0.00357315	-0.00410045	-0.00372046	-0.00449884
1750	47882	ZNF827	-0.00203998	-0.00187153	-0.00232	-0.00238362	-0.00212	-0.00201843	-0.00234084	-0.00235411
1751	55643	PRRG4	0.000950868	0.000472629	0.00107	0.00105379	0.000680581	0.00110016	0.00161825	0.000957684
1752	50861	OAS1	0.000256287	0.00074607	-0.0002	0.000522	0.00072354	0.000795313	0.000415948	0.000387711
1753	47768	ZRANB2	-0.00083454	-0.000160795	-0.00098	-0.000849923	-0.000680321	-0.000930948	-0.00143272	-0.00109304
1754	16054	E2F2	0.00323252	0.00282035	0.00324	0.00320216	0.00278808	0.00283105	0.00310973	0.00317392
1755	54779	MSANTD2	-0.000109914	-8.85935e-05	NA	-0.000281938	-0.000295724	-0.000527892	0.000507752	-0.000279997
1756	39699	FBXO3	-0.00118197	-0.000971949	-0.00084	-0.000955286	-0.00128253	-0.00139156	-0.000928883	-0.00105887
1757	34424	REPS2	0.00130456	0.00116188	0.00151	0.00118626	0.00163818	0.00107351	0.00113256	0.000813678
1758	43351	PLAGL1	0.0011072	-0.000155233	-0.00143	0.000776789	0.000497519	0.0022284	0.000637929	0.00101453
1759	48444	TOR1B	-0.000602892	-0.000472203	-4e-05	-0.000448441	-0.000703764	-0.000115846	-0.000412319	-0.000853132
1760	58646	LCLAT1	0.000996167	-0.000203364	0.00123	0.000810594	0.001252	0.000486523	0.000116869	0.000513009
1761	67333	OLAH	0.00257945	0.00272817	0.00136	0.00335729	0.00312328	NA	0.00319628	0.00312135
1762	148	C1orf216	0.00211091	0.00114852	0.00276	0.00236811	0.00190351	0.00144202	0.00164673	0.00186936
1763	64342	ZNF540	0.00131545	0.00157745	0.00152	0.0016823	0.00126156	0.00149614	0.00126508	0.00167527
1764	39025	ZNF428	-0.00413608	-0.00362912	-0.00177	-0.00370118	-0.00427022	-0.00407674	-0.00381572	-0.00327043
1765	57596	PPAN	-0.0025482	-0.00199102	-0.00084	-0.00253878	-0.00259848	-0.00157513	-0.00300248	-0.00215974
1766	34647	SOX13	0.00320221	0.00151237	0.0027	0.00259656	0.00331642	0.00100555	NA	0.0032474
1767	7519	CXXC5	-0.000159406	-0.000745512	-0.00104	-0.000255602	-0.000227642	0.000570238	-0.000268565	-0.000412278
1768	24563	WDR19	0.00161706	0.00165996	0.002	0.00188783	0.00208549	0.00184487	0.00139158	0.00155446
1769	21201	VRK1	-0.00336358	-0.00376298	-3e-05	-0.00299194	-0.00337621	-0.00366315	-0.00370907	-0.00319525
1770	44738	IQCG	0.00467124	0.00347825	0.00409	0.00511825	0.00507588	0.00393987	0.0048192	0.00478418
1771	47163	FOLR2	0.0011755	0.00234918	-0.00068	0.00176572	0.00131514	0.0023017	0.00144905	0.00194618
1772	20265	TOX	0.00284357	0.00291838	0.00074	0.00328124	0.00297431	NA	0.00357509	0.0033947
1773	3450	SRSF7	0.00186249	0.00189094	0.00077	0.00218428	0.00209156	0.00167071	0.00232037	0.00220184
1774	54946	SCAF4	-0.00273439	-0.00266024	NA	-0.00243946	-0.00272971	-0.00308085	-0.00237042	-0.00258969
1775	25162	SUZ12	-0.0014283	-0.00147009	-0.00067	-0.0012768	-0.0015879	-0.00100411	-0.00144627	-0.00121091
1776	62024	PRSS57	0.000632941	0.000653573	NA	0.00075367	0.000674719	0.00160731	0.0007265	0.000253698
1777	26243	MPRIP	0.0019046	-8.11767e-05	0.00242	0.00189769	0.00161987	0.00178344	0.00135432	0.00102057
1778	14570	DGKG	0.00582334	0.00557682	0.00166	0.00536289	0.00575434	NA	0.00540568	0.00563645
1779	15158	LPXN	-0.000606698	-0.000301497	0.0003	-0.000396389	-0.000842384	-0.000502225	-0.000436937	-0.00111256
1780	67678	KCNA3	-0.00219876	-0.00202171	0.00062	-0.00220399	-0.00211897	NA	-0.00281352	-0.00183198
1781	12982	ATF3	0.00218573	0.00200013	0.00234	0.00245943	0.00267219	0.00108848	0.00196803	0.00235654
1782	32058	ACADVL	0.00173324	0.00191869	0.00185	0.00157109	0.00177435	0.000673057	0.0014715	0.00189854
1783	24701	CTDSP1	0.00133925	0.00156255	0.00142	0.00107244	0.00109829	0.00153414	0.00149046	0.00166522
1784	34481	APOBEC3C	-0.000566243	-0.000205204	0.0005	-0.000547211	-0.000730092	-0.000830422	-0.00025036	-0.000517705
1785	46480	DLL1	0.001364	0.00189682	-0.00149	0.0010229	0.000995955	NA	0.00166238	0.00143663
1786	42316	SLC26A6	0.00383065	0.00359506	0.00192	0.00381019	0.00399494	0.00264605	0.00434641	0.00326432
1787	46903	NSMCE1	-0.000793853	-0.000856882	-0.00086	-0.000655326	-0.000262182	1.17531e-05	-3.42537e-05	-0.000641323
1788	42597	CYCS	-0.000631035	-0.000314919	-0.00277	-0.000813391	1.24414e-05	0.000216552	-0.000661446	-0.000267835
1789	66130	ZNF10	0.000574391	0.000270909	0.00019	0.000422186	-0.000257015	0.0003776	0.000573228	0.000556278
1790	49929	RPS18	0.00105515	0.00111682	-0.00046	0.000963954	0.00131254	0.000824061	0.000498557	0.000676394
1791	22189	GNA15	-0.000610394	-0.000354944	0.0003	-0.000146274	-0.000466274	-0.000264238	-0.000479863	-0.000901228
1792	18819	ACADM	-0.00243137	-0.0019426	-0.00233	-0.00225513	-0.00223981	-0.00169687	NA	-0.002455
1793	46119	CEPT1	-0.00155275	-0.00154408	-0.00163	-0.00188227	-0.00145336	-0.00119419	-0.00152574	-0.00161174
1794	30018	UBE2L6	-0.000272051	-8.37535e-06	9e-05	-0.000421354	-2.6392e-05	-0.000549418	-0.000292068	0.000167561
1795	2359	AMPH	0.00383193	0.00326497	0.00158	0.00312299	0.00388373	NA	NA	0.00372137
1796	60879	DDX1	0.00177741	0.0011914	0.00103	0.00171021	0.00204138	0.00137063	0.00160156	0.00187373
1797	65095	RPL35	0.000262774	0.000286404	0.00151	0.00022276	0.000234456	-0.000526202	0.000342829	-6.12415e-05
1798	5466	ATP8B4	0.00151462	0.000519487	0.00166	0.00113208	0.00077411	0.000203358	0.00144585	0.00127072
1799	38747	CCDC104	0.00118316	0.000588054	0.00199	0.000678223	0.000962556	0.000553218	0.000310269	0.000735728
1800	65473	GTF3A	-0.00011355	-0.000435843	2e-05	-0.000155391	0.000137013	0.00027381	-0.000177852	-0.000224838
1801	13753	CEACAM8	-0.000736253	-0.00127537	-0.00062	-0.000688372	-0.000968104	-0.000147834	-0.000934453	-0.000940952
1802	60659	VPS33A	0.00240033	0.00223951	0.0026	0.00276461	0.00257259	0.00193103	0.00268127	0.00252852
1803	12284	PAPOLA	-0.00290908	-0.00296818	-0.00084	-0.00309205	-0.00276897	-0.0029925	-0.00403572	-0.0028661
1804	43041	SREBF1	-0.00035007	-0.000188271	-0.00226	7.29721e-05	-0.00044444	0.000319181	-0.000589025	-0.000419942
1805	65730	ZNF235	-0.000684833	-0.000314786	-0.0013	-0.00107867	-0.00175	-0.000761161	-0.00110228	-0.00128943
1806	39838	FBXO15	0.00109064	0.00113545	-0.00055	0.00126315	0.000507049	NA	0.00182263	0.00121329
1807	61630	GK2	0.000691141	-0.000219953	0.00092	-0.00056946	0.000266319	NA	-0.000798325	3.76525e-05
1808	3999	IPCEF1	-0.00428604	-0.00345911	-0.0052	-0.00396282	-0.004291	-0.00242317	NA	-0.00454382
1809	51707	TPM1	-0.00124946	-0.00100448	-0.00072	-0.00126749	-0.00122345	-0.000346283	-0.00111408	-0.000908868
1810	44361	FAM43A	0.000402435	0.000230256	-0.00136	0.000282753	-0.000543785	9.21668e-05	-0.000334987	0.000170266
1811	35331	POP5	7.81929e-05	9.59194e-05	0.00046	0.000214892	0.00032079	-0.000882292	-0.000504088	-0.000165527
1812	1688	SHQ1	-0.000371677	-0.0001699	-8e-05	-0.000214435	-0.000378438	-0.000583698	-0.00022566	-0.00042199
1813	62239	N6AMT2	-0.00128124	-0.00172645	-0.00045	-0.00119961	-0.00146853	-0.00164489	-0.00183027	-0.00138237
1814	42654	FPR3	0.00282298	0.00175294	0.00142	0.00319071	0.00311829	NA	0.00352855	0.00262705
1815	1791	PDE6B	-0.00289649	-0.00153416	-0.00386	-0.00283889	-0.00403258	-0.00272872	NA	-0.00274167
1816	36765	C20orf197	0.00379249	0.00374512	0.00102	0.0037781	0.00389496	NA	0.0040395	0.00369514
1817	66908	ZNF395	0.00244342	0.00188148	0.00253	0.0022142	0.00188873	0.00202598	0.00201872	0.00261954
1818	51168	FAM153B	-1.54728e-05	0.000263711	0.00153	0.000468253	-0.000294966	-0.000602439	-7.685e-05	0.000224074
1819	47484	ZNF189	-0.0017472	-0.00135922	7e-05	-0.00133896	-0.0015747	-0.00177235	-0.00176694	-0.00212781
1820	13575	RSBN1	9.15062e-05	0.000595362	-0.00185	-2.16018e-05	-8.89159e-05	-5.02132e-05	0.000288205	0.000559865
1821	60941	ARHGAP24	0.00335021	0.00347772	0.00369	0.00325151	0.00318295	0.00313875	0.00338879	0.00377967
1822	23906	ITPRIP	0.00160713	0.00158815	0.00064	0.00103689	0.00159481	0.00144415	0.001101	0.00173235
1823	54471	TCF4	-0.00200329	-0.00116191	-0.00132	-0.0016181	-0.00141767	-0.0021798	-0.0021697	-0.00210973
1824	61177	APCDD1	0.00371115	0.00304881	0.00327	0.00327953	0.00388293	0.00375547	NA	0.00327638
1825	3735	PTPN4	0.000916881	0.000917579	0.0001	0.000825237	0.000627129	0.00127216	0.000946149	0.000904498
1826	44226	ZNF562	-0.00383726	-0.00328154	-0.00245	-0.00329958	-0.00385668	-0.0041964	-0.00319851	-0.0033853
1827	53462	C2CD5	-0.00127628	-0.00112556	NA	-0.00119845	-0.000787904	-0.000885474	-0.00135778	-0.000990638
1828	28311	TYSND1	-0.00155052	-0.00180194	-0.00193	-0.00129121	-0.00123777	-0.000942333	-0.00141701	-0.00107915
1829	14758	SLC24A6	-0.00223413	-0.00219194	-0.00229	-0.00249945	-0.00169642	-0.000684038	-0.0023673	-0.00217511
1830	63528	EPN1	-0.000338886	-0.00028948	0.00029	-0.000353782	-0.000656057	-0.00043137	6.5737e-05	-0.000346861
1831	52511	PHPT1	0.00210022	0.00200094	0.00229	0.00265823	0.00230809	0.0019666	0.00292301	0.00214175
1832	49367	CSNK1D	-0.00110681	-0.000594986	-0.00035	-0.000975541	-0.00130339	-0.000502054	-0.00130633	-0.00120623
1833	62334	RPL23AP64	-0.00357627	-0.00368712	-0.0027	-0.00301335	-0.00387073	-0.00313801	-0.00401013	-0.00316331
1834	57905	RARA	-0.000488017	-0.000502988	0.00065	-0.000665542	-0.000874756	-0.000456963	-0.000759158	-0.000521029
1835	32815	CRY1	-0.00179796	-0.00245947	-3e-05	-0.00137045	-0.00143705	-0.00122563	-0.00171298	-0.00153311
1836	34162	C1QTNF6	0.000825101	0.000318735	0.00024	0.00127099	0.000964188	NA	0.000710788	0.00135963
1837	23591	AGO4	0.0027727	0.00168969	NA	0.00249182	0.00243355	0.00334342	NA	0.00265645
1838	35520	ZNF337	0.00126656	0.00100913	0.00075	0.00171067	0.00124001	0.00122414	0.00125242	0.00148555
1839	64972	SAAL1	-0.0027857	-0.00234244	4e-05	-0.00261384	-0.00212716	-0.00297182	-0.00303846	-0.00251809
1840	27234	ERGIC3	-0.00141082	-0.00118348	-0.00093	-0.00132793	-0.00123708	-0.00141302	-0.00117689	-0.0010933
1841	38234	TLN1	0.000894555	0.00102812	0.00055	0.00118321	0.000551206	0.000375721	0.00177912	0.000811679
1842	54526	RP11-617D20.1	-0.00114799	-0.00149432	NA	-0.00110501	-0.00167135	-0.00189115	NA	-0.00135785
1843	67899	SLC37A3	0.00207507	0.00200868	3e-05	0.00241768	0.00217206	0.00253514	0.00230475	0.00236941
1844	12965	CAP1	0.001297	0.001443	0.00028	0.00148421	0.00129633	0.00158423	0.00160721	0.00139004
1845	53321	TMEM230	-0.00281057	-0.00259157	NA	-0.00285793	-0.00283554	-0.00235413	NA	-0.0025546
1846	60669	MYOF	0.000653306	0.000292729	0.00052	0.000883569	0.00136206	0.000404114	0.000432876	0.000536311
1847	56971	FCGR2B	0.0039149	0.00372789	0.00088	0.00404005	0.00425396	0.00360533	0.00392342	0.00372154
1848	12041	LARP4	-0.00284228	-0.00205846	-0.00121	-0.00315347	-0.00285509	-0.00318055	-0.00303372	-0.00299398
1849	37051	TRIM22	0.00234004	0.00241492	0.00062	0.00251522	0.0024676	0.0025919	0.00209939	0.00248204
1850	10490	PPP1CA	-0.000131986	0.000251234	-0.00061	-0.000308042	-0.000707884	-0.000273216	-0.000523862	0.000163125
1851	19277	TMCC2	0.00372455	0.00264806	0.00145	0.0034472	0.00365352	0.00258963	0.0036765	0.00343897
1852	33858	RINT1	-0.00206592	-0.00186346	-0.00091	-0.00172918	-0.00219919	-0.00163742	-0.00235872	-0.00172677
1853	47181	SSBP4	-0.000494035	-0.00016127	0.00049	-0.000385305	-0.000440128	-0.000649105	-0.000219088	-0.000853548
1854	31018	WDR27	-0.00306093	-0.00287238	-0.00022	-0.00312122	-0.00334938	-0.00249436	-0.00262551	-0.0032011
1855	4123	MDN1	-0.00268873	-0.00292485	0.00023	-0.00258615	-0.00295477	-0.00349671	-0.00318207	-0.00249002
1856	12594	LRSAM1	0.000268058	0.000568093	0.00054	0.000433946	0.000151714	0.000408994	-7.35713e-05	0.000161335
1857	47000	DLG4	0.00235233	0.00125578	0.00169	0.00286657	0.00240607	0.00294648	NA	0.0030605
1858	36989	SSB	-0.000738105	-0.000292966	-0.00148	-0.000562217	-0.000592266	-0.000787327	NA	-0.000336821
1859	35988	CEACAM1	-0.000178655	-0.000175577	0.0004	7.9008e-05	-0.000444608	-0.000547887	0.000607327	-0.000240937
1860	9320	FAM134A	0.00185032	0.0017887	0.00034	0.00188214	0.00195416	0.00218837	0.00191646	0.0019177
1861	43829	OSCAR	-0.00325774	-0.00270682	-0.00134	-0.0031999	-0.00306122	-0.00315375	-0.0031488	-0.00298313
1862	57548	APPBP2	-0.00102873	-0.00117349	-0.00059	-0.00128696	-0.00141254	-0.000892659	-0.00103562	-0.000834288
1863	14023	GTPBP8	-3.07607e-05	0.000180665	-8e-05	0.000410887	0.000204263	-8.6825e-05	-0.000187666	-9.47956e-05
1864	16515	PRIM1	-0.00166605	-0.00108554	-0.00035	-0.00131618	-0.0017707	-0.00165569	NA	-0.00233965
1865	52521	UBIAD1	-0.00266003	-0.00199648	-0.00234	-0.00250747	-0.00331412	-0.000954908	-0.00243472	-0.00262526
1866	46819	ST6GALNAC6	0.00433578	0.0039635	0.00276	0.00436728	0.00366662	0.00359662	0.00452147	0.00373598
1867	7130	GUSB	0.0037427	0.00265041	0.00321	0.0037359	0.00308773	0.00273252	0.00345704	0.00325087
1868	16252	EPM2A	-0.00412612	-0.00322651	-0.00046	-0.0036034	-0.00376227	-0.00468781	-0.0038258	-0.00328623
1869	31629	DET1	0.000123399	0.000633419	8e-05	0.000482681	-3.05923e-05	-0.000248203	-0.000519803	0.000459319
1870	40940	SRP68	0.000157543	0.000261612	7e-05	0.00066171	0.00067765	0.000140303	-0.000466606	-4.4879e-05
1871	28216	SLITRK4	0.00170934	0.0018149	0.00058	0.00152357	0.00185015	0.00135246	0.00133262	0.00215842
1872	17138	NRROS	0.00166896	0.00221525	NA	0.00164038	0.00156606	0.000941451	0.00147132	0.00161171
1873	21522	URB2	-0.00093759	-0.00023992	0.00015	-0.0010986	-0.00162531	-0.00185901	-0.00125273	-0.000897359
1874	46210	THEMIS2	0.00108398	0.000994645	NA	0.00105455	0.00138414	0.000859466	0.00134446	0.00112334
1875	63423	WDR92	-0.00575641	-0.00493524	-0.00239	-0.00536282	-0.00544895	-0.00402529	NA	-0.00543916
1876	26371	PAFAH2	0.000510198	0.00051773	-0.0007	0.000956241	0.000489004	0.000680116	0.000532162	0.000487343
1877	31866	SRGN	0.000509233	-0.000201932	0.0011	0.000672441	0.000425416	0.000650424	0.000655122	0.000199909
1878	31870	SMEK1	-0.0010461	-0.00163332	0.00031	-0.00102228	-0.00154519	-0.00113911	-0.0016309	-0.0014981
1879	12693	PLOD3	0.00193947	0.00238291	0.00085	0.00204213	0.00181219	0.00231889	0.00147993	0.00147673
1880	50455	ABHD3	0.0051832	0.00479708	0.00125	0.00528362	0.00475982	0.00522458	0.0048188	0.00493853
1881	6209	USP44	-0.00392558	-0.00336476	-0.00047	-0.00329732	-0.0047306	-0.0034732	-0.00334599	-0.0033109
1882	31488	SURF6	-0.00159695	-0.0011827	-0.00169	-0.00145534	-0.00162641	-0.00156736	-0.00186464	-0.00130501
1883	8106	KLHDC1	-0.00483737	-0.00493647	0.0001	-0.00499151	-0.00517135	NA	-0.00425324	-0.00486137
1884	39366	IFI6	5.71244e-05	0.000395605	-0.00038	0.000378109	0.000171731	0.000950248	-3.7948e-05	-6.154e-06
1885	12901	CMPK1	-0.000996883	-0.00120245	-0.00077	-0.000906126	-0.000830581	-0.000908041	-0.00135334	-0.00141241
1886	18072	JUND	0.00275035	0.00324372	0.00275	0.00236238	0.00251631	0.0020887	0.0027238	0.00252562
1887	27846	GART	0.000101065	-0.000192075	6e-05	5.55134e-05	0.000328238	-0.000113293	-0.000144176	-0.00014425
1888	67750	SAFB	-0.0013952	-0.00148178	-0.00128	-0.00191417	-0.00132192	-0.00135309	-0.00170428	-0.00186519
1889	47906	SRFBP1	-0.000739971	-0.000356704	0.00034	-0.00129619	-0.00181867	-0.00124045	-0.00140012	-0.00172695
1890	21586	INPP5D	0.0034595	0.00299229	0.00154	0.0027202	0.00335441	0.00223868	0.00287595	0.00303565
1891	60463	PILRA	-0.00016025	0.000486255	0.00086	0.000299418	0.000419566	0.000839804	4.012e-05	0.000733028
1892	58047	BLNK	-0.00238345	-0.00216233	0.00114	-0.00221209	-0.00157658	-0.00375197	-0.00138514	-0.00201615
1893	68327	POLR3B	-0.000637703	-0.000134028	0.00028	-0.000608359	-0.000822506	-0.000817785	-0.00103287	-0.000814914
1894	44893	NDUFAF3	-8.71721e-05	0.000355217	-0.0008	-0.000360983	0.000620229	0.000598211	0.000144974	0.000203111
1895	46845	FBXO10	-0.00419529	-0.00418795	-0.00112	-0.0040381	-0.00371959	-0.00473318	-0.00391585	-0.00372034
1896	68466	RPP21	-0.000182186	-0.000497598	0.00064	-7.15143e-05	0.000374025	-0.000732435	5.96042e-06	0.000194974
1897	11102	AOAH	-0.000724217	0.000209245	-0.00185	-0.000723015	-0.000281063	-0.000692411	-0.000357064	-0.000104455
1898	8778	ZC3HAV1	-0.00129632	-0.000377517	-0.00148	-0.00109002	-0.000542142	-0.000759537	-0.000994777	-0.000371806
1899	67775	PRKCQ	-0.000472264	-0.000313346	0.00031	-0.000229905	-0.000295655	-0.000279021	-0.000487161	-0.00069771
1900	33060	MGAT4B	0.00171493	0.00112623	0.00057	0.00122038	0.00147283	0.0015465	0.00132913	0.00123748
1901	8653	EIF4E3	-0.00098784	-0.000975368	-0.0009	-0.000536865	-0.000688318	-0.000781765	-0.000679623	-0.000668647
1902	55257	SORCS3	0.00469427	0.00330517	0.00268	0.00465739	0.00410285	NA	0.00477645	0.00445857
1903	41058	DOLPP1	-0.003347	-0.00199614	-0.00336	-0.00254827	-0.00270952	-0.00253316	-0.00303047	-0.00259856
1904	21738	PDE4A	0.0042313	0.00400527	0.00107	0.00371402	0.00420405	0.00404958	0.00500598	0.00414438
1905	51927	NSFL1C	-6.53578e-05	0.000433835	-4e-05	0.000436196	-0.000192616	0.000671066	0.00036858	0.000324819
1906	67174	NGLY1	-0.00171624	-0.00156534	-0.00182	-0.00149416	-0.00214791	-0.00179994	-0.00214017	-0.00199971
1907	52303	DUT	-0.000452128	-0.000492499	0.00089	-0.000178983	-0.00096596	NA	-0.000544416	-0.000886761
1908	61592	CCND2	0.000534009	5.95334e-05	0.00034	0.000429052	0.00100939	3.99084e-05	0.000920982	-6.68879e-05
1909	34081	NUP62	-0.00142948	-0.00171934	-0.00104	-0.00122163	-0.00100671	-0.00172459	-0.00125321	-0.00129631
1910	58038	FTL	-0.00136611	-0.00180682	-0.00044	-0.00140672	-0.00178894	-0.000714283	-0.00200715	-0.00139388
1911	12397	UQCRC1	0.00181873	0.00137564	0.00196	0.00149409	0.0019242	0.00214398	0.00149345	0.00230266
1912	65911	EIF3J	-0.000798742	-0.000251247	-0.00061	-0.000886875	-0.00092634	-0.000832351	-0.00107776	-0.000319652
1913	1924	ZNF649	-0.00382619	-0.00218456	-0.00354	-0.00406504	-0.00365845	NA	-0.00369434	-0.00391224
1914	40229	TBC1D2	0.000267679	0.000289257	-5e-05	0.000620753	0.000310569	0.000134705	0.000278779	0.000312424
1915	53666	TUBB6	0.00121871	0.00138931	-0.00023	0.00131259	0.00136724	0.00326116	0.00094379	0.00218816
1916	26561	WDHD1	-0.00326292	-0.00270089	-0.00071	-0.00326592	-0.00288021	-0.00368895	-0.00324071	-0.00265776
1917	1896	IL18R1	-0.000399873	0.000109288	-0.00133	-0.000179458	-0.000338265	-8.59868e-05	-0.000320402	-5.27183e-05
1918	36705	EI24	0.000626105	0.0010396	-0.00096	0.000316641	0.000487978	0.000285727	-8.33252e-05	0.000711401
1919	61156	LPAR6	0.00422506	0.00206222	0.0049	0.00404481	0.00301623	0.00448811	0.00343864	0.00401343
1920	21674	PRTN3	-0.000122433	0.00030435	0.00179	-0.000117593	-0.000238101	NA	0.000188362	-3.98448e-05
1921	35593	EPG5	0.00314957	0.00250268	NA	0.00331943	0.00308296	0.00317852	0.00376325	0.00268116
1922	772	TMSB10	0.00338563	0.0030475	0.00196	0.00391148	0.00349505	0.00358579	0.00325302	0.0033119
1923	58771	N4BP2L2	0.000949094	0.000581816	0.00068	0.000995413	0.00158844	-0.000103746	0.000903358	0.000898425
1924	28276	GPR97	0.000833752	0.000128475	0.00158	0.000894615	0.00105126	0.000578184	0.00135319	0.000586356
1925	59682	CETN3	-0.00179537	-0.00182514	-0.001	-0.0018358	-0.00218029	-0.00135917	-0.00150421	-0.00187633
1926	63133	ZNF207	-0.00343985	-0.0034382	-0.00123	-0.0036329	-0.00354285	-0.00330376	-0.00411278	-0.00366566
1927	23973	TNF	0.00384033	0.00361615	0.00352	0.00404739	0.00353404	0.00235294	0.00364392	0.00379459
1928	32657	CELA1	0.00186767	0.00174237	-0.00013	0.00164147	0.00245543	0.00293747	0.00203376	0.00161118
1929	29096	REEP5	0.0065382	0.00547504	0.00185	0.00667959	0.00679144	0.00679988	0.00661068	0.00666856
1930	41055	CDK5	0.002067	0.00127545	0.00077	0.00216773	0.001775	0.00275494	0.00231408	0.00197608
1931	22241	ERCC1	-9.7343e-05	0.000588609	-0.00037	0.000479059	0.000139214	0.000128433	8.6209e-05	5.92671e-05
1932	29193	FCGR2A	0.00149031	0.000984912	0.00186	0.00144491	0.00169409	0.00184641	0.00180707	0.000936343
1933	67815	TSGA10	-0.00245122	-0.00167141	8e-05	-0.00279886	-0.00375326	NA	-0.00299004	-0.00234038
1934	59738	TIMM9	0.000715168	0.000657622	-0.00086	0.000694469	0.000400687	0.0009155	0.000182434	0.000360493
1935	27119	RPRD1A	0.000847217	0.000264408	0.00085	0.000309437	0.000598977	0.0010383	0.000593042	0.000907863
1936	15484	FXN	-0.00383128	-0.00216135	-0.00321	-0.00336833	-0.004775	NA	NA	-0.00368128
1937	9255	EIF4EBP2	-0.00137103	-0.00147343	-0.0006	-0.00168048	-0.00120351	-0.00116975	-0.00182058	-0.00112858
1938	53548	GDE1	-0.00176566	-0.00151171	0.00013	-0.00210619	-0.0022269	-0.000949865	-0.00200091	-0.00201791
1939	5026	NUPL2	-0.00211358	-0.00158023	-0.00146	-0.00197216	-0.00157213	-0.00253005	-0.00229579	-0.00206999
1940	44851	SLC39A1	0.00110676	0.000515816	0.00157	0.00158944	0.0012281	0.000534883	0.00137509	0.000678588
1941	9014	QARS	0.000955706	0.000659311	-0.00068	0.000964824	0.00187854	0.000903949	0.00124374	0.00112533
1942	64794	MAGEE1	0.00124719	0.00138802	-0.00078	0.00164476	0.00130955	0.00190549	0.00182955	0.00153646
1943	50995	ACP1	-0.000855449	-0.000948978	-0.00112	-0.00128742	-0.00133401	-0.000948528	-0.00169708	-0.000418302
1944	45816	RPL28	-0.000724801	-0.000203643	-0.00151	-0.000876287	-0.000341074	-0.00062927	-0.00108331	-0.000879917
1945	2880	PRRC2C	-0.000692741	-0.000991457	NA	-0.000688983	-0.000152637	-0.000746476	-0.000147138	-0.000879546
1946	34179	USF1	0.00188457	0.0018644	0.00037	0.00174241	0.0014034	0.00178152	0.00172688	0.00210324
1947	17304	NAP1L4	-0.000495355	-0.000526832	0.00141	-0.000536269	-0.000335801	-0.000578224	-0.000475082	-9.3117e-05
1948	12039	ZNF121	-0.0030284	-0.00285907	-0.00032	-0.00319004	-0.00322973	NA	-0.00385338	-0.00267181
1949	15713	ALDH18A1	-0.00283965	-0.00298674	-0.00279	-0.00271424	-0.00205714	-0.00179334	NA	-0.00276215
1950	67159	CEBPZ	0.000964599	0.000807071	-0.00023	0.00120195	0.0012292	0.000779525	0.000772556	0.00086885
1951	34794	FUBP3	-0.000455575	-0.000356997	-0.00043	-0.000419921	-0.00102362	-0.000397571	-0.00043682	-0.00045444
1952	5792	SNX11	0.00111263	0.000737561	0.00037	0.000964673	0.00132875	0.00098276	0.000834932	0.000671079
1953	15343	DKK3	-0.000532246	0.00011361	-0.0024	-0.000725653	-0.000679763	NA	-0.000123603	-0.000861853
1954	18104	SACS	-0.00137214	-0.00221094	0.00107	-0.00127403	-0.00177341	NA	-0.00165157	-0.0014742
1955	35721	ZNF195	-0.00065891	-2.94198e-05	-0.00069	-0.000653411	-0.00138216	-0.00188359	-0.000137907	-0.000571266
1956	31346	ARRB1	-0.000597845	-0.000990848	0.00021	-0.000638945	-0.000536179	-0.00105918	-0.000457351	-0.000894772
1957	16128	IFIT3	0.000288789	0.000227219	0.00066	0.000524899	0.000277801	0.000792792	0.000278025	0.000480956
1958	63322	PSAT1	-0.00182213	-0.000989728	-0.00143	-0.00173607	-0.00201899	-0.000466102	-0.00202831	-0.00106708
1959	46998	VAV3	0.00269664	0.00282941	0.0012	0.00279556	0.00250194	0.00155698	0.00290346	0.00310981
1960	40317	GATS	-0.000707705	-0.000164407	0.00039	-0.000262468	-0.000699489	0.000181302	-0.00137555	-0.000313668
1961	8875	CYB5R3	-0.000559311	-0.00045959	0.00024	-0.000894007	-0.00118071	0.000221477	-0.000348779	-0.000912809
1962	51246	LPHN1	-0.000874417	-7.85925e-06	-0.00143	-0.000492095	-0.00120669	-0.000779786	-0.00086026	-0.000559468
1963	12336	HIVEP2	-0.00463478	-0.00482666	-0.00047	-0.00468516	-0.00501151	-0.00423418	-0.00565769	-0.00500717
1964	66788	ELANE	-0.00171613	-0.00185674	0.00096	-0.00173331	-0.00201835	-0.00142791	-0.00167147	-0.00141483
1965	57315	GAR1	-0.00325633	-0.00230203	-0.00166	-0.0034848	-0.00235479	-0.00347734	-0.00310305	-0.00392458
1966	30709	GPX1	0.00156921	0.00145306	0.00098	0.00149039	0.00127223	0.00139516	0.00176335	0.00187147
1967	60836	RABEP1	-0.00144497	-0.0011682	-0.0008	-0.00209156	-0.00137447	-0.00188432	-0.00207729	-0.00188734
1968	8816	ILF2	0.0019638	0.0021466	-0.00038	0.00192706	0.00180051	0.00229685	0.00181214	0.00217191
1969	29144	IPO7	-0.00310438	-0.0020614	-0.00094	-0.00253865	-0.00292704	NA	-0.00323909	-0.00300034
1970	48783	ARSG	0.0018161	0.00110492	-2e-05	0.00130468	0.0015013	0.00137067	0.000911572	0.001594
1971	40486	SLC20A1	0.000932073	0.00108839	-0.00062	0.00115325	0.00110186	0.00165647	0.00113503	0.000802198
1972	850	WDR41	0.00292441	0.00226114	5e-05	0.00283374	0.00270387	0.00307712	0.0026807	0.0022851
1973	26822	PRCP	0.00261479	0.0024457	0.00125	0.00261317	0.00229644	0.00312276	0.00277691	0.00294071
1974	4618	RUVBL1	-0.00320435	-0.0021085	-0.00347	-0.00298743	-0.00317148	-0.00251712	-0.00288125	-0.00269412
1975	22342	TECR	0.000630371	0.000483021	0.00102	0.000819968	0.000329946	8.08288e-05	0.00050611	0.00124436
1976	27332	DIAPH2	0.000371899	0.000281489	0.00161	-4.35845e-05	-0.000377568	-0.00025533	0.000469158	-0.000149306
1977	62724	QRSL1	-0.00261568	-0.00321116	-0.00066	-0.00284022	-0.00286632	NA	-0.0036812	-0.00249983
1978	19327	ABHD5	0.00226523	0.0019867	0.00053	0.00221908	0.00216068	0.00272247	0.0019519	0.00252297
1979	40039	DENND4A	-0.00229855	-0.0030803	0.00041	-0.00263322	-0.0024888	-0.00393297	-0.0025832	-0.00234095
1980	13002	NAPEPLD	-0.000649569	-0.000852857	-0.00033	-0.00126658	-0.00102509	-0.00115147	-0.000289048	-0.000625067
1981	57647	CDKN2B	0.000431386	7.83186e-05	0.00053	-0.000372287	0.000237122	0.00110385	0.000338186	4.32211e-05
1982	406	ZCCHC8	-0.00153938	-0.00142491	-8e-05	-0.00176182	-0.00134394	-0.00208959	-0.00156367	-0.00119195
1983	53423	PKM	0.00260561	0.00238091	NA	0.00260202	0.00226363	0.00279901	0.00198271	0.00253248
1984	39376	FBXW5	-0.000834809	-0.00101165	-0.00109	-0.000953726	-0.0003261	-0.000372373	0.000113377	-0.000725024
1985	40714	ZNF567	-0.00151906	-0.00153808	-0.00113	-0.00155469	-0.00163801	-0.00120257	-0.00225403	-0.00143137
1986	31965	CAMP	-0.00173937	-0.00228619	-0.00085	-0.00175102	-0.00167692	-0.00114425	-0.00175634	-0.00157457
1987	32112	ZSWIM8	-0.000423626	-0.000289805	NA	-0.000561032	-0.000356889	-0.000708379	-0.000481394	-5.64938e-05
1988	59602	ICAM4	0.00261169	0.00111673	0.00303	0.00277822	0.00279379	0.00170868	0.00261287	0.00205605
1989	6972	PRUNE2	0.00194567	0.00164401	0.0015	0.00239515	0.00230441	NA	0.00218049	0.00227028
1990	13521	MRPS26	-0.000487243	-0.000284319	-0.00077	-0.000548877	-0.000355018	0.000311296	-0.000463749	-0.000685331
1991	51510	LARS2	-0.00289082	-0.00253515	-0.0026	-0.00310271	-0.00233478	-0.00182325	-0.00308633	-0.00308807
1992	29540	ENPP4	0.00308705	0.0020518	0.00178	0.00269122	0.00333064	0.00288043	0.00254692	0.00274211
1993	20032	OXCT1	-0.0017103	-0.00141854	0.00038	-0.00195536	-0.00200027	-0.00116175	-0.00231762	-0.00217078
1994	25243	AASDHPPT	-0.000972203	-0.000935886	-0.00114	-0.000824527	-0.00116069	-0.00120091	-0.000926548	-0.00103734
1995	9557	RPS11	-9.56676e-05	-0.00059883	0.00135	4.2066e-05	0.000167065	-0.000270309	-7.02713e-05	0.000311147
1996	20903	LRRK1	0.0011361	0.000881937	0.00098	0.000924139	2.2507e-05	NA	0.00116544	0.00106027
1997	36548	MTRF1	-0.00322329	-0.00391747	-0.00169	-0.00394548	-0.00287795	-0.00242566	-0.00412007	-0.00342317
[truncated: 9,911 more rows]

## Sheet: Data.5.B
Supplementary.Data.5
B.
order	uniqueID	GeneID	PREDICTOR-for-NEW-COHORTS	SCALED-PREDICTOR-for-NEW-COHORTS
1	25716	CD248	-0.0180564	-0.205431
2	53561	LRRN3	-0.0146174	-0.166305
3	40285	NELL2	-0.00695389	-0.0791156
4	46463	ABLIM1	-0.00703468	-0.0800348
5	25872	LEF1	-0.00533532	-0.0607008
6	4817	CCR7	-0.00614623	-0.0699267
7	19209	SLC16A10	-0.00479146	-0.0545133
8	53320	FAM102A	-0.00470531	-0.0535331
9	26516	MYC	-0.00424024	-0.0482419
10	42813	GZMH	0.00530094	0.0603097
11	48770	FAIM3	-0.00557464	-0.0634236
12	19968	BACH2	-0.00382593	-0.0435283
13	10875	CD27	-0.00911579	-0.103712
14	36165	GPR56	0.00486857	0.0553906
15	1683	NT5E	-0.0101972	-0.116015
16	63678	FGFBP2	0.00329607	0.0375
17	10095	SYT11	0.00992943	0.112969
18	17155	PDE9A	-0.00658977	-0.0749729
19	42901	NOG	-0.00770964	-0.0877139
20	62353	IL7R	-0.00640687	-0.0728921
21	34551	CR2	-0.00749628	-0.0852865
22	24556	SERPINE2	-0.0108281	-0.123193
23	7874	PAICS	-0.00157868	-0.0179609
24	42391	FLNB	-0.00630932	-0.0717822
25	870	FCGBP	-0.00568127	-0.0646368
26	60140	SIRPG	-0.00225818	-0.0256917
27	21050	LDHB	-0.00807634	-0.0918859
28	53918	OXNAD1	-0.00265268	-0.03018
29	62618	PDE7A	-0.00360341	-0.0409966
30	37087	ATF7IP2	-0.00532023	-0.0605292
31	26107	NUAK1	0.00656264	0.0746643
32	62221	SLC7A6	-0.00154038	-0.0175252
33	61667	FAM134B	-0.00437822	-0.0498118
34	22336	TGFBR3	0.00552632	0.0628739
35	56533	PIK3IP1	-0.000472851	-0.00537971
36	43329	BZW2	-0.00428842	-0.0487901
37	34119	ELOVL4	-0.00917588	-0.104396
38	48072	RPL22	-0.00171152	-0.0194723
39	17811	LTB	-0.00225648	-0.0256724
40	29562	GRAP	0.000940172	0.0106965
41	6504	LDLRAP1	-0.00213452	-0.0242848
42	28943	MMP28	0.000129513	0.00147349
43	13915	NMT2	-0.004337	-0.0493428
44	14527	CAMK4	-0.00636531	-0.0724192
45	26051	NOSIP	-0.00266244	-0.030291
46	26614	NKG7	0.00346062	0.0393721
47	66070	ITM2C	-0.00327527	-0.0372633
48	45653	DENND2D	-0.00713628	-0.0811907
49	39063	SUSD3	-0.00517519	-0.058879
50	46307	GZMB	0.00490675	0.0558249
51	38458	LBH	-0.00454387	-0.0516964
52	32044	KIAA1147	-0.00117926	-0.0134166
53	14179	HSP90AB1	-0.0028602	-0.032541
54	32472	CD28	-0.00171645	-0.0195283
55	27356	CX3CR1	0.00737825	0.0839436
56	23999	IMPDH2	-0.000988782	-0.0112495
57	57114	PRSS23	0.00650734	0.0740351
58	31436	SCML1	-0.00522358	-0.0594296
59	19586	OSBPL5	0.00164657	0.0187333
60	32334	TTC38	0.00160388	0.0182476
61	26501	TNFRSF25	0.000552679	0.00628792
62	10508	PDGFRB	0.00537493	0.0611515
63	11524	B3GAT1	0.00127488	0.0145045
64	61718	FBL	-0.00350402	-0.0398658
65	48606	CCR6	-0.00480887	-0.0547113
66	35729	AGMAT	-0.00299616	-0.0340878
67	45713	PRR5L	0.00443668	0.0504769
68	47389	ATM	-0.0028627	-0.0325694
69	19866	GPR18	-0.00466709	-0.0530983
70	67665	TRA	-0.0095651	-0.108824
71	30997	ZSCAN18	-0.00261525	-0.0297541
72	21384	LGALS1	0.0042883	0.0487887
73	41280	DGKA	-0.00299494	-0.0340739
74	59712	SPRY1	-0.00662483	-0.0753718
75	32844	BCL11B	-0.00296917	-0.0337808
76	48804	ETS1	-0.00535816	-0.0609607
77	20610	PPP2R2B	0.00254385	0.0289418
78	30850	CEP41	8.27984e-05	0.000942012
79	10566	AGPAT4	0.00184793	0.0210242
80	30329	DKC1	-0.00339886	-0.0386694
81	25961	TCF7	-0.0039405	-0.0448317
82	53443	OCIAD2	-0.00248741	-0.0282997
83	52164	PCED1B	-0.000307807	-0.00350197
84	61240	FCRL6	0.00509402	0.0579555
85	26584	TTC38	0.00248576	0.0282809
86	27379	CLUAP1	-0.00242612	-0.0276024
87	45536	PHGDH	-0.00687853	-0.0782582
88	61231	ADRB2	0.00251371	0.0285989
89	24257	ICOS	-0.00111456	-0.0126805
90	31335	EFNA1	-0.000237336	-0.00270021
91	44129	KLHL3	-0.000642513	-0.00730998
92	25675	EDAR	6.91901e-05	0.000787188
93	34299	ERBB2	0.00441769	0.0502608
94	38647	HOOK1	-0.001991	-0.0226519
95	68080	SATB1	-0.00607014	-0.069061
96	44530	KLRB1	-0.00946633	-0.1077
97	33805	COBLL1	-0.0028141	-0.0320165
98	27375	VPREB3	-0.00214505	-0.0244046
99	17478	RHOC	0.00633449	0.0720686
100	50205	SESN1	-0.00256421	-0.0291735
101	28469	ZNHIT6	-0.00250419	-0.0284906
102	15322	F2R	0.00286199	0.0325613
103	48520	LEPROTL1	-0.00435637	-0.0495632
104	21452	KYNU	0.00446181	0.0507628
105	61503	PTPRK	-0.00710247	-0.080806
106	45185	EPHX2	-0.00355602	-0.0404574
107	7980	VAMP5	0.003821	0.0434722
108	37995	FOXO1	-0.000877806	-0.00998695
109	63731	CD96	-0.00333724	-0.0379683
110	23131	FAM159A	-0.001562	-0.0177711
111	33986	TRAF5	-0.00377393	-0.0429366
112	9507	MFGE8	-0.00131155	-0.0149217
113	28340	ZEB2	0.00662859	0.0754146
114	65873	ZNF154	-0.00687458	-0.0782133
115	45466	PLCG1	-0.00483317	-0.0549878
116	13799	ITGA6	-0.00684801	-0.077911
117	40233	RRS1	-0.00253342	-0.0288232
118	59345	BANK1	-0.00216545	-0.0246367
119	8657	BTBD11	-0.00584838	-0.066538
120	62617	EPHA1	0.00184811	0.0210263
121	27661	TMEM204	-0.00252502	-0.0287276
122	48024	PDGFD	0.00496562	0.0564947
123	39756	KLRD1	0.00141042	0.0160466
124	48422	FAM117B	-0.00322152	-0.0366518
125	31280	SUSD1	0.00124628	0.0141791
126	3532	THNSL1	-0.00224009	-0.0254859
127	41747	SEPT6	-0.00255661	-0.029087
128	62711	APEX1	-0.00182769	-0.0207939
129	19773	HSPH1	-0.00432999	-0.049263
130	19751	NUCB2	-0.0077543	-0.088222
131	7780	TSPAN13	-0.00176265	-0.020054
132	33350	RORC	-0.00582081	-0.0662243
133	5165	TRIB2	-0.0024205	-0.0275384
134	25946	RCAN3	-0.004663	-0.0530517
135	25893	C1orf21	0.00484001	0.0550656
136	12708	PAQR8	0.000719572	0.00818669
137	29309	AK5	-0.0034455	-0.0392
138	63521	TPM2	-0.00367296	-0.0417879
139	66851	ID3	0.00149719	0.0170338
140	254	TBC1D4	-0.00041353	-0.0047048
141	53254	TXK	-0.00196231	-0.0223255
142	26585	IARS	-0.00365032	-0.0415303
143	30212	STRBP	-0.00226967	-0.0258224
144	14843	KIF5C	-0.00499614	-0.0568419
145	60174	ATIC	-0.0055118	-0.0627087
146	56920	ATP2B4	0.00258578	0.0294189
147	21689	SLC25A20	0.00111767	0.0127159
148	58213	SPOCK2	0.0011859	0.0134922
149	66141	SPTBN1	-0.00356979	-0.0406141
150	18783	APOBEC3H	0.00451827	0.0514051
151	37032	CNN3	0.000262217	0.00298329
152	21923	LGMN	-0.00330757	-0.0376308
153	363	GPR141	0.00517132	0.058835
154	23159	PRF1	0.00205032	0.0233268
155	5527	ITK	-0.00109211	-0.0124251
156	50693	VCAN	0.00732154	0.0832984
157	15878	ANXA1	0.00680809	0.0774568
158	36396	GZMA	0.00366325	0.0416774
159	39553	RSL1D1	-0.00136963	-0.0155825
160	38259	C1QBP	-0.00117689	-0.0133897
161	22538	CD3E	-0.00458325	-0.0521444
162	59914	GEMIN4	-0.000950298	-0.0108117
163	42095	CST7	-0.00181891	-0.020694
164	42378	TTC39C	-0.00498437	-0.056708
165	21203	HAVCR2	0.00351131	0.0399488
166	26511	DNAJA3	-0.000951204	-0.010822
167	29980	CACNA2D2	0.00623601	0.0709481
168	2821	ANXA2R	-0.00202259	-0.0230114
169	49796	TESPA1	-0.000123739	-0.0014078
170	61382	GNLY	0.00130596	0.0148581
171	7399	STMN1	-0.00310128	-0.0352838
172	26063	RAPGEF6	-0.00174382	-0.0198397
173	13064	ZNF256	-0.00408049	-0.0464244
174	9609	CRIP1	0.00587242	0.0668115
175	23353	S100A10	0.00477775	0.0543573
176	25914	GSPT2	-0.00043003	-0.00489252
177	60212	C6orf48	0.000657287	0.00747807
178	39754	CD8B	-0.0107784	-0.122628
179	26019	DDX47	-0.00400946	-0.0456163
180	42154	PPAT	-0.0014401	-0.0163843
181	17114	C1orf162	0.00574221	0.0653301
182	7116	CXCR5	0.00146513	0.016669
183	40664	EIF3H	-0.0009753	-0.0110962
184	23124	AHNAK	0.00665461	0.0757106
185	23293	NBEA	-0.0080881	-0.0920197
186	24145	UBASH3A	-0.00115284	-0.0131161
187	59417	NAT10	-0.00346139	-0.0393808
188	28979	FLT3LG	5.76986e-05	0.000656447
189	32865	F5	0.0058402	0.066445
190	14243	SAE1	-0.0020741	-0.0235974
191	15527	AXIN2	0.00624195	0.0710157
192	221	PLAG1	-0.00148525	-0.0168979
193	43905	DPP4	-0.00462391	-0.052607
194	20916	ASGR2	0.00208934	0.0237708
195	51527	PASK	0.00113572	0.0129213
196	4068	KLF6	0.00509628	0.0579812
197	27426	DOCK10	6.8115e-05	0.000774956
198	37329	ZNF439	-0.00114072	-0.0129782
199	36657	NMUR1	0.00115585	0.0131503
200	52419	DPH5	-0.00443434	-0.0504502
201	1823	RCAN2	0.00299054	0.0340239
202	37076	POLR1E	-0.00227118	-0.0258396
203	34877	GPA33	-0.00268523	-0.0305503
204	34237	PDK4	0.00485114	0.0551922
205	37742	ASCL2	-0.00458021	-0.0521098
206	56289	MAN1C1	-0.000823243	-0.00936618
207	39404	ZNF135	-0.00316172	-0.0359714
208	10869	TTC3	-0.000871941	-0.00992022
209	51213	GIMAP5	-0.00112396	-0.0127875
210	24813	GTSCR1	0.0172615	0.196387
211	7765	EEF2	-0.000833643	-0.0094845
212	27057	IGFBP7	0.003127	0.0355764
213	35276	GRPEL2	0.00102181	0.0116253
214	2031	PAPSS2	0.00559313	0.063634
215	47216	LY9	-0.000533294	-0.00606738
216	28312	WDR75	-0.00180316	-0.0205149
217	56687	RAD54B	-0.00779456	-0.08868
218	29173	ILK	0.00243926	0.0277519
219	46596	CD40LG	0.000992202	0.0112885
220	13143	EPB41L4A-AS1	0.00184996	0.0210473
221	64858	GNG7	-0.00170718	-0.0194229
222	32267	CD84	0.00859812	0.0978223
223	31028	ZBP1	0.00319614	0.036363
224	16025	ZNF544	-0.00265205	-0.0301728
225	4198	P2RX7	0.00119993	0.0136518
226	27404	PYHIN1	0.00516976	0.0588172
227	47652	ROPN1L	0.00413296	0.0470214
228	22104	MCOLN2	0.00463438	0.0527261
229	24349	LHFPL2	0.000623503	0.0070937
230	5427	CHN1	0.010343	0.117674
231	3104	CIRH1A	-0.00236324	-0.026887
232	51598	CD22	-0.0037639	-0.0428225
233	9449	EIF3L	0.00057255	0.006514
234	18628	SORT1	0.00253959	0.0288933
235	64865	SRPRB	-0.00323461	-0.0368007
236	18127	GPR114	0.001417	0.0161215
237	8234	SLC31A1	0.00288655	0.0328408
238	61015	SERINC5	-0.00135848	-0.0154557
239	27635	EVL	-0.00213337	-0.0242717
240	455	MS4A6A	0.00260141	0.0295967
241	18974	DOCK9	-0.00477065	-0.0542765
242	21419	TARBP1	-0.00409343	-0.0465717
243	41653	RNASE2	0.00348527	0.0396525
244	54249	RAB32	0.00105913	0.0120499
245	8378	SLC38A1	-0.00444538	-0.0505758
246	2348	EIF2S3	-0.00140537	-0.0159891
247	53948	NAA16	-0.00477818	-0.0543622
248	55098	CD79A	-0.00287371	-0.0326947
249	26715	NIPAL3	-0.00136307	-0.0155079
250	51782	ANXA2	0.00277718	0.0315965
251	13742	RPS6	-0.00399662	-0.0454702
252	32859	CLDND2	0.00163163	0.0185633
253	24175	MAL	0.00470731	0.0535559
254	60326	CKAP4	0.00223016	0.0253729
255	50957	SEH1L	-0.00348932	-0.0396986
256	59592	BTLA	-0.00215976	-0.024572
257	48961	C3AR1	0.00237272	0.0269948
258	24000	MORC2	-0.00151932	-0.0172856
259	10341	MARC1	0.00503021	0.0572296
260	10941	PDE3B	-0.00206345	-0.0234762
261	7178	CD70	0.00844009	0.0960243
262	17255	PTGDS	0.00563018	0.0640555
263	55464	WIPI1	2.78461e-06	3.1681e-05
264	38506	FBLN2	-0.007812	-0.0888785
265	30643	ENOSF1	-0.00298053	-0.03391
266	23345	CHMP7	-0.0042695	-0.0485748
267	27806	SYPL1	-0.00191728	-0.0218132
268	21366	LGR6	0.00535248	0.0608961
269	66984	FAM153B	0.00327991	0.0373161
270	51956	ZNF550	-0.00536377	-0.0610245
271	43213	KLF11	0.0052615	0.059861
272	32866	KIAA0355	0.00069725	0.00793273
273	100	CCT2	-0.00386932	-0.0440219
274	23239	KIAA0020	-0.00335414	-0.0381606
275	10449	CDK6	-0.00625078	-0.0711162
276	56635	ARG1	0.0017669	0.0201023
277	1764	HSF2	-0.000583512	-0.00663872
278	49562	SLCO4C1	0.00361354	0.0411119
279	25753	DDX10	-0.0041839	-0.0476009
280	16012	GPATCH4	-0.00306564	-0.0348783
281	37226	GNL3	-0.00313931	-0.0357165
282	64385	HSPD1	6.97433e-05	0.000793481
283	47999	LTBP3	-0.000368718	-0.00419497
284	25301	MZB1	-0.00709136	-0.0806796
285	44904	LRRFIP2	-0.000614085	-0.00698655
286	28295	E2F5	-0.000765833	-0.00871301
287	55167	ZNF365	0.0039527	0.0449705
288	22702	MT1A	0.00320269	0.0364376
289	40921	RPL18	0.00105614	0.0120159
290	61403	MARS2	-0.00276918	-0.0315054
291	8838	NME8	0.000867608	0.00987092
292	49640	FAM13A	0.00754373	0.0858263
293	4766	LPCAT1	0.00256338	0.029164
294	54502	TEX10	-0.00485	-0.0551793
295	12193	PLBD1	0.00263435	0.0299714
296	49446	CYP2J2	-0.000678283	-0.00771694
297	41712	ZNF30	-0.00191102	-0.021742
298	30132	ANG	0.00336387	0.0382713
299	65945	PSTPIP2	0.00302145	0.0343756
300	65629	YPEL1	0.000706894	0.00804245
301	17364	PRKCA	0.0035912	0.0408577
302	24533	CCDC109B	-0.00197853	-0.0225101
303	2593	PMEPA1	-0.000829283	-0.00943489
304	42098	EIF3E	-0.000370323	-0.00421323
305	13352	CDCA7L	-0.00222836	-0.0253524
306	66460	RNF144A	-0.00153225	-0.0174327
307	19004	APOBEC3G	0.00132725	0.0151003
308	38619	BEX2	0.000154351	0.00175608
309	66899	NPM3	-0.00211095	-0.0240166
310	21941	BHLHE40	0.00425791	0.048443
311	34224	CTNNA1	0.00307013	0.0349294
312	47070	TRAF3IP3	-0.000793657	-0.00902957
313	63897	ABCE1	-0.00159929	-0.0181954
314	51172	POLR1C	-0.00176943	-0.0201311
315	31705	ZNF671	-0.00242181	-0.0275533
316	63561	TIGD7	-0.00555373	-0.0631857
317	19410	ALOX5AP	0.0049232	0.0560121
318	20421	LPP	0.00621686	0.0707303
319	4798	PAG1	-0.00264173	-0.0300554
320	17572	EXOSC5	-0.00111402	-0.0126744
321	30116	LRPPRC	-0.00333815	-0.0379787
322	34218	KAT2A	-0.00163306	-0.0185796
323	58674	C2orf40	-0.00286425	-0.0325871
324	11560	PUS7	-0.00284864	-0.0324095
325	42113	NOP2	-0.0021015	-0.0239091
326	52989	CPT1A	0.00590569	0.06719
327	34018	HSP90B1	-0.00288832	-0.0328609
328	45266	RBM17	-0.00115014	-0.0130853
329	9997	ADPRM	-0.00149773	-0.0170399
330	48610	GK5	0.00526959	0.059953
331	12769	PARP1	-0.000619979	-0.00705361
332	26058	GLIPR2	0.00110821	0.0126083
333	40910	ALKBH2	-0.00249305	-0.0283639
334	33100	IMP3	-0.0027749	-0.0315705
335	65533	FAM213A	-0.000959884	-0.0109208
336	6280	ADSL	-0.00115914	-0.0131877
337	42474	TTC27	-0.00312256	-0.0355259
338	11007	NPC2	0.00489873	0.0557337
339	52371	VAMP3	0.00325327	0.037013
340	8292	MKI67IP	-0.00135349	-0.0153989
341	38334	BCL11A	0.000709625	0.00807352
342	64319	CD244	0.00528946	0.0601791
343	51427	TRAP1	-0.00381241	-0.0433744
344	16221	IRF8	-0.00173106	-0.0196946
345	5148	MAGED1	-0.00308395	-0.0350866
346	2286	KLF10	0.00741397	0.08435
347	30484	SNRPN	0.000385546	0.00438642
348	8417	TC2N	-0.00445293	-0.0506617
349	47904	CD63	0.00309552	0.0352183
350	52690	EOMES	0.00189018	0.0215049
351	44782	KIAA0125	-0.00160525	-0.0182632
352	33055	HK3	-0.000654484	-0.00744618
353	41740	NOL11	-0.000308841	-0.00351374
354	29996	ALG8	-0.00386067	-0.0439235
355	32065	TSEN2	-0.00246364	-0.0280293
356	8935	POU2AF1	-0.0022628	-0.0257443
357	15111	RGCC	0.00311929	0.0354887
358	50330	BNIP3	0.00396081	0.0450628
359	52261	ARHGEF18	-0.000829665	-0.00943924
360	5929	CBLL1	-0.00448261	-0.0509994
361	29366	CCT8	-0.00229852	-0.0261507
362	7104	SMAD7	0.00189167	0.0215219
363	53045	ZBTB25	-0.000285663	-0.00325004
364	58592	STOM	0.00106762	0.0121465
365	13146	URI1	-0.000353944	-0.00402688
366	7195	GBP5	0.00197523	0.0224725
367	2144	MAPKAPK5-AS1	-0.00328405	-0.0373632
368	14077	MAP3K4	-0.00226812	-0.0258048
369	31937	IRAK3	0.000245039	0.00278785
370	10594	MAML2	-0.00314436	-0.0357739
371	39659	LARS	-0.00219485	-0.0249712
372	11246	PTGER2	0.00428564	0.0487585
373	62886	TCEA3	0.00496148	0.0564476
374	496	NR3C2	-0.0005439	-0.00618804
375	37214	ABI3	0.000634713	0.00722124
376	26669	SPIRE1	0.00255988	0.0291242
377	64743	MS4A4A	0.00529935	0.0602916
378	67717	NUP160	-0.000193819	-0.00220511
379	38294	ANKRD22	0.000535944	0.00609753
380	64778	SPON1	-9.88768e-05	-0.00112494
381	45460	BATF	0.00330781	0.0376335
382	38787	PARP3	0.00963946	0.10967
383	62631	TP53I3	0.00482471	0.0548915
384	39231	C10orf2	-0.00426681	-0.0485442
385	49602	FCGR1A	0.00130294	0.0148238
386	25745	AFF3	-0.000627036	-0.0071339
387	62799	FBXO6	-0.00155175	-0.0176545
388	61456	METRNL	-0.00112333	-0.0127803
389	369	PKIA	-0.00247283	-0.0281338
390	21304	UXT	-0.000653959	-0.0074402
391	66929	FASLG	0.00453056	0.051545
392	53348	AKTIP	-0.000149336	-0.00169902
393	18502	MTA3	-0.00574168	-0.0653241
394	55301	MSC	0.00374979	0.042662
395	1644	DDX55	-0.0039472	-0.044908
396	42970	VSIG4	0.00584343	0.0664817
397	5669	KLRF1	0.00408403	0.0464647
398	22579	IGJ	-0.00526059	-0.0598506
399	26457	UBQLN1	-0.000430203	-0.00489449
400	60474	ID2	3.68925e-05	0.000419732
401	12810	PUS1	0.000335953	0.00382219
402	9389	RPS4X	0.00213563	0.0242974
403	32936	DYRK2	-0.00180399	-0.0205243
404	62229	MGST3	0.00519744	0.0591322
405	47328	WARS	0.000470991	0.00535854
406	10509	STX11	0.00105232	0.0119724
407	19122	CNST	-0.00149036	-0.0169561
408	37270	ELP2	0.000413084	0.00469973
409	59671	MAP3K5	0.00515255	0.0586214
410	6703	RRAS	0.00156063	0.0177556
411	34596	MT1E	0.000126358	0.0014376
412	67716	ZNF529	-0.00144799	-0.016474
413	3345	GIMAP7	-0.000948483	-0.0107911
414	48989	FAM129C	-0.00136109	-0.0154854
415	47756	RALA	0.00132284	0.0150502
416	42458	STAT1	0.00280517	0.0319149
417	57771	DUSP3	0.000436197	0.00496269
418	47533	PRMT3	-0.00342492	-0.0389659
419	16004	SLC26A8	0.00168046	0.0191189
420	35736	EBF1	-0.00175	-0.01991
421	5566	PIK3C2B	-0.00159594	-0.0181573
422	24272	CCL5	-0.00134542	-0.0153071
423	17942	GFI1	-0.000237147	-0.00269806
424	10447	EIF2D	-0.00064598	-0.00734942
425	28615	C10orf35	0.00250452	0.0284944
426	55629	FAM50B	-0.00433257	-0.0492924
427	35007	EML4	-0.000402372	-0.00457785
428	50976	BCKDHB	-0.00276727	-0.0314837
429	20844	DNMT1	-0.000797222	-0.00907013
430	8445	CD163	0.00191665	0.0218061
431	28877	DSC1	0.000952792	0.0108401
432	63235	BMS1	-0.00352238	-0.0400747
433	26858	KLHL6	-0.00103788	-0.0118081
434	58853	LILRA5	0.000965408	0.0109836
435	12570	ZNF683	-0.00112057	-0.0127489
436	63269	ADK	-0.00251044	-0.0285617
437	43425	APBA2	-0.000899241	-0.0102308
438	5533	GAB3	0.00224084	0.0254944
439	32538	GPR137B	0.00277532	0.0315753
440	20744	GLTSCR2	0.00307476	0.0349821
441	30996	GOLM1	0.00343351	0.0390636
442	41354	C9orf123	0.000622796	0.00708566
443	42096	CAMTA1	-0.00470578	-0.0535385
444	7670	BCAS4	0.000265978	0.00302608
445	6728	EIF4A2	0.000334123	0.00380137
446	32036	RASSF1	-0.000248092	-0.00282258
447	18970	RCL1	-0.00322699	-0.036714
448	26175	AQP10	0.0018182	0.020686
449	67858	VEGFB	0.00087797	0.00998881
450	49249	PPRC1	-0.00195804	-0.022277
451	13876	UBC	0.00157906	0.0179652
452	48791	TCN1	0.00241323	0.0274557
453	8064	MEGF9	0.00258505	0.0294106
454	25116	UBA52	-0.00279005	-0.0317429
455	62670	FOXJ3	-0.00100645	-0.0114506
456	65554	WDR12	-0.00239936	-0.0272979
457	48196	C17orf58	0.00329562	0.0374948
458	47925	TMEM66	-0.00184185	-0.020955
459	67791	EIF4B	-0.00212201	-0.0241425
460	48712	IL1R2	0.00336476	0.0382814
461	28153	SLC22A15	0.00360017	0.0409597
462	60136	GTPBP4	-0.00257355	-0.0292797
463	17745	RAB11FIP5	0.000944132	0.0107416
464	24752	MZB1	-0.00400658	-0.0455835
465	20927	SLAMF1	-0.00103534	-0.0117792
466	27430	CD3G	-0.00283512	-0.0322556
467	34608	ATP6V0E2	0.00125643	0.0142946
468	22395	FRMD3	0.00314778	0.0358128
469	23129	CYFIP1	0.00147174	0.0167442
470	35693	PALLD	0.00168301	0.0191479
471	13560	TMX4	0.00316701	0.0360316
472	41340	APMAP	0.00022795	0.00259343
473	34959	TCF7	-0.00183798	-0.020911
474	32940	RAB37	0.00409947	0.0466404
475	19269	SLFN11	0.00410007	0.0466472
476	41939	CMSS1	-0.000472325	-0.00537372
477	9621	CTSW	0.000772974	0.00879426
478	59333	IGFBP3	0.00963632	0.109634
479	45323	RPL5	-0.00167433	-0.0190491
480	60098	SET	-0.00275322	-0.0313239
481	64139	EFHD2	1.15531e-05	0.000131442
482	20951	CMKLR1	0.00363563	0.0413632
483	18693	C19orf59	0.000239815	0.00272842
484	30028	ATG7	0.000758715	0.00863203
485	30550	LCK	-0.0055428	-0.0630614
486	54361	PACSIN1	-0.00202401	-0.0230275
487	35327	DIMT1	-0.00158156	-0.0179937
488	34844	PLEK	0.00359281	0.040876
489	19815	CSE1L	-0.000749676	-0.00852919
490	62447	SLC27A3	0.00131215	0.0149286
491	1670	TSPAN3	-0.000655702	-0.00746003
492	11320	AGTRAP	0.00047384	0.00539096
493	61335	ZNF302	-0.00178033	-0.0202551
494	26694	GSTO1	0.00120432	0.0137018
495	60478	HLA-DOA	-6.01286e-05	-0.000684093
496	23863	ARHGAP32	-0.00363319	-0.0413354
497	61814	SLC1A7	0.00134314	0.0152811
498	16745	PTGDR	0.000266546	0.00303254
499	49266	TTLL3	0.00279939	0.0318491
500	25737	SLC31A2	-0.000928198	-0.0105603
501	3779	SNTB2	0.000491215	0.00558864
502	63039	EBAG9	0.000663624	0.00755016
503	34294	PFAS	-0.00202062	-0.0229889
504	53063	WDR59	-0.00235067	-0.026744
505	41081	CD79B	0.00109396	0.0124462
506	58624	TPST1	0.00492321	0.0560122
507	37702	LAGE3	-0.00230591	-0.0262347
508	42719	FCAR	0.00354074	0.0402836
509	42852	ZNF22	-0.00404164	-0.0459824
510	23198	NPC1	-0.000323019	-0.00367504
511	39981	MPO	0.002547	0.0289777
512	23133	SERBP1	-0.00362771	-0.0412731
513	67967	RPS13	-0.000244413	-0.00278073
514	26143	CPEB3	0.000237945	0.00270714
515	1950	RBL2	-0.00158109	-0.0179883
516	38303	TRAF3IP2	-7.43072e-05	-0.000845406
517	7834	TRMT13	-0.00197936	-0.0225195
518	2368	PDZD4	0.000897126	0.0102068
519	33239	MFSD10	0.00212055	0.0241259
520	58631	C12orf23	-0.0035283	-0.0401421
521	64477	OBSCN	-0.00391816	-0.0445776
522	1865	FCRLB	0.00348227	0.0396184
523	15588	SLC7A7	-0.000256047	-0.00291309
524	42780	ANAPC1	-0.00104591	-0.0118995
525	59274	HADH	0.00069715	0.00793159
526	33972	NRIP1	-0.0035463	-0.0403469
527	53996	N6AMT1	-0.00347477	-0.0395331
528	37891	RBPJ	3.61376e-05	0.000411144
529	89	TMEM243	0.00161228	0.0183432
530	58921	SRSF6	0.00058357	0.00663938
531	42202	NARS2	-0.00419865	-0.0477688
532	31661	WRN	-0.0039393	-0.0448181
533	63689	TMEM99	-0.000769659	-0.00875654
534	14294	P2RX5	-0.00235096	-0.0267473
535	46418	SERPINB8	0.00383619	0.043645
536	63830	SCD	-0.00374058	-0.0425572
537	4109	SH3YL1	-0.00315802	-0.0359293
538	21505	F13A1	0.00233708	0.0265894
539	15399	KIF1B	0.00437678	0.0497954
540	61285	APH1B	0.000985156	0.0112083
541	9250	IGLL1	-0.00303147	-0.0344896
542	48908	ADAP2	0.000403392	0.00458946
543	47844	TMEM97	-0.00115933	-0.0131899
544	22070	RRP15	-0.00313825	-0.0357044
545	67352	ZNF101	-0.000471594	-0.00536541
546	60717	PADI4	0.00151418	0.0172271
547	23725	PPA1	0.00247808	0.0281935
548	28586	NFKB1	-0.00204949	-0.0233174
549	17631	DIRC2	0.000959603	0.0109176
550	13	HERPUD2	0.00469642	0.053432
551	426	DNASE1L3	-0.00345756	-0.0393372
552	3467	GPX7	-1.47285e-05	-0.000167569
553	61263	B4GALT5	0.00177067	0.0201452
554	67731	SPDL1	-0.00275721	-0.0313692
555	1011	SEPT5	0.00297063	0.0337974
556	50744	HSD17B8	-0.00123415	-0.0140411
557	33741	DEFA4	0.00157237	0.0178891
558	45421	C12orf57	0.00016289	0.00185323
559	8862	TSPAN9	0.0038857	0.0442083
560	25113	GYG1	0.00128399	0.0146082
561	53317	CLEC2D	-0.00133732	-0.0152149
562	2072	NOLC1	-0.00436077	-0.0496132
563	56590	EIF4G3	0.00388755	0.0442293
564	20746	DUSP5	-0.000989211	-0.0112544
565	48839	RPL4	0.00132932	0.0151239
566	31706	FGL2	0.00316255	0.0359809
567	1108	NCL	-0.003193	-0.0363273
568	1432	IDS	0.00222874	0.0253568
569	66147	PLOD1	-0.00125833	-0.0143162
570	31827	GAMT	0.000710569	0.00808426
571	2279	EPRS	0.000495841	0.00564127
572	48698	FOXD2	0.0025035	0.0284827
573	23000	LMNA	0.00303353	0.034513
574	64740	MAFB	0.002437	0.0277262
575	7303	PDCD2L	-0.00310284	-0.0353015
576	64802	KLF4	0.00292643	0.0332945
577	37377	ANKRD46	-0.00213437	-0.0242831
578	19172	IL5RA	0.00251655	0.0286312
579	27775	AARS	0.000534466	0.00608071
580	55381	EPHA4	-0.00376733	-0.0428616
581	31295	SQRDL	0.000821933	0.00935127
582	39064	RBM26	-0.00442484	-0.0503422
583	5852	DNPH1	-0.000172303	-0.00196032
584	55317	RPL19	0.00342766	0.0389971
585	26712	S1PR5	-0.00365298	-0.0415606
586	5047	ASGR1	0.00225056	0.025605
587	42546	RPLP0	-0.00133854	-0.0152288
588	27340	CCNB1IP1	-0.000168943	-0.00192209
589	43819	TIGIT	0.00468891	0.0533465
590	8881	ZNF548	-0.00102023	-0.0116073
591	37749	SMARCD3	0.00203119	0.0231092
592	50267	HLA-DOB	-0.00108263	-0.0123173
593	3017	VIM	0.00342907	0.0390131
594	59124	ZNF573	-0.00320884	-0.0365075
595	53780	CRISPLD2	0.00171626	0.0195262
596	54114	ZZZ3	-0.00228122	-0.0259538
597	39327	MMP9	0.00108317	0.0123234
598	55622	NOL8	-0.00244517	-0.0278191
599	42689	MTSS1	0.00428797	0.048785
600	64885	CCT4	-0.00204217	-0.0232341
601	21678	MBOAT1	0.00398228	0.0453071
602	50905	EIF2A	-0.00158429	-0.0180247
603	31733	RPS25	0.00105961	0.0120554
604	47086	HMGB2	0.00747752	0.085073
605	24452	ITGAM	0.000817311	0.00929869
606	60831	RPL13	-0.00214238	-0.0243742
607	24918	ZNF329	-0.000231647	-0.00263549
608	51744	TOP2B	-0.000411858	-0.00468578
609	22833	CD7	-0.000456779	-0.00519685
610	50214	TLE2	-0.00147922	-0.0168293
611	34879	TSPO	0.000622849	0.00708626
612	51708	ITGB5	0.00232023	0.0263977
613	62641	PTPN7	0.00371696	0.0422885
614	17817	RPL8	-0.00350499	-0.0398769
615	9803	SLFN5	-0.00181708	-0.0206732
616	55076	PDCD4	-0.00269406	-0.0306508
617	56210	ANKRD13A	0.00494756	0.0562892
618	14589	PRSS30P	0.00187858	0.0213729
619	31227	TSPAN17	0.00279345	0.0317816
620	48013	ZFAND1	-0.00193227	-0.0219838
621	63666	AGPAT4-IT1	0.00116736	0.0132813
622	63583	IL10RA	0.00370825	0.0421894
623	20700	CD86	0.0011268	0.0128198
624	65026	MR1	0.00466239	0.0530448
625	62881	RPSAP15	0.00196125	0.0223135
626	25180	NUP88	0.00104627	0.0119036
627	56185	FAM159A	0.000376807	0.004287
628	37419	WDR4	0.00109463	0.0124538
629	36478	CYP4F22	0.00300849	0.0342281
630	50194	TNFRSF13B	-0.00176403	-0.0200697
631	54318	MRPL45	-0.00169557	-0.0192908
632	20613	CCDC41	-0.0034744	-0.0395288
633	59911	LSM5	-0.00157946	-0.0179698
634	10638	ENTPD1	0.00237106	0.026976
635	39281	CD5	0.00129054	0.0146827
636	5015	ANXA4	0.0096323	0.109588
637	21330	TSPYL2	-0.00336031	-0.0382308
638	5695	GABARAPL1	-0.000179276	-0.00203965
639	7658	LTA	0.00390207	0.0443945
640	28196	GAR1	-0.000151542	-0.00172412
641	65643	BZRAP1	-0.000611289	-0.00695474
642	33764	MCCC1	-1.33642e-05	-0.000152047
643	56658	NDST1	0.00221742	0.025228
644	25385	NME1	-0.00100719	-0.011459
645	20682	ARHGEF40	0.00275776	0.0313755
646	16567	RALGDS	0.00333233	0.0379125
647	34083	NACC2	0.00122263	0.0139101
648	38171	RPUSD2	0.000113607	0.00129253
649	42381	EEF1B2	-6.06882e-05	-0.00069046
650	19149	SERTAD2	-0.000954902	-0.0108641
651	49765	NUP107	-0.00294159	-0.033467
652	17281	GFOD1	-0.00265965	-0.0302593
653	10534	MGC24103	-0.000281118	-0.00319833
654	53171	CHCHD10	-0.00430986	-0.049034
655	17417	RAB27A	0.00225925	0.0257039
656	35800	S100A9	0.0018346	0.0208726
657	9412	CAPNS1	0.00210503	0.0239493
658	54226	GNS	0.00165817	0.0188653
659	61065	H2AFY2	-0.00144248	-0.0164113
660	4576	GBP1	0.00213085	0.024243
661	20448	RAP1GAP2	0.000895718	0.0101907
662	45244	CD58	0.00282944	0.032191
663	23281	CCT3	-0.00358643	-0.0408034
664	9370	CPA5	-0.00414749	-0.0471867
665	31692	NCAM1	0.00356409	0.0405493
666	65149	RAP2A	0.00015009	0.0017076
667	52394	GDPD5	0.00140816	0.0160209
668	9378	NBEAL2	0.00106896	0.0121617
669	2282	NOA1	0.0015369	0.0174856
670	10485	CAST	0.0037822	0.0430307
671	46089	CRLF3	-0.00316531	-0.0360123
672	37665	ECHDC3	-0.000532593	-0.0060594
673	45475	SLC9A9	0.00251385	0.0286005
674	32700	BRIX1	0.000409234	0.00465592
675	61807	ZDHHC9	-0.00401289	-0.0456553
676	50125	SLAMF6	0.00468035	0.0532491
677	20246	RASGRP2	-0.00350165	-0.0398389
678	68307	CD3D	-0.0035214	-0.0400636
679	34213	NAA25	-0.00148741	-0.0169225
680	9718	VPS9D1	-0.00163757	-0.0186309
681	11822	NRG1	0.00477851	0.0543659
682	29099	FAM198B	0.002185	0.0248591
683	11886	TRAT1	0.000845164	0.00961557
684	19316	RNASE3	0.00142819	0.0162488
685	64509	TOP1MT	0.00185384	0.0210915
686	51448	ESYT1	-0.00119373	-0.0135813
687	14227	RRP1B	-0.00183173	-0.0208399
688	47304	EIF3M	-0.00080329	-0.00913917
689	15900	UPP1	0.00210365	0.0239336
690	53753	SLCO3A1	0.0014639	0.016655
691	32149	CDKN1C	0.00115265	0.0131139
692	4853	DSC2	0.00370469	0.0421489
693	47803	URGCP	-0.00135058	-0.0153658
694	23566	QPCT	0.0027153	0.0308924
695	52432	DBP	-0.00390416	-0.0444183
696	10098	ANXA5	0.00367511	0.0418124
697	51772	ITGB1	0.00456059	0.0518866
698	3839	ARMCX2	-0.000434264	-0.0049407
699	35238	RPAP2	-0.00235588	-0.0268032
700	59773	ST13	-0.00173044	-0.0196875
701	54341	SMDT1	-0.0010125	-0.0115194
702	3844	TNFSF13B	2.01959e-05	0.000229772
703	37125	SEL1L3	0.000971538	0.0110534
704	52545	SIN3A	-0.00178018	-0.0202534
705	37366	SPTLC2	0.00191134	0.0217456
706	5098	VOPP1	0.00517164	0.0588386
707	45616	RPS23	-0.00350303	-0.0398546
708	24154	ZNF385A	0.0014096	0.0160373
709	17226	PRPSAP2	-0.00258557	-0.0294165
710	23264	SEPT1	-0.00262708	-0.0298887
711	712	PPM1K	0.00171587	0.0195217
712	9716	HMGN1	4.24306e-05	0.00048274
713	50678	CDC14A	-0.00136532	-0.0155335
714	20436	PAQR4	0.00124382	0.0141512
715	34914	DPYSL2	0.00270499	0.0307751
716	5878	NOC3L	-0.00289865	-0.0329784
717	56251	IGIP	-0.00218727	-0.0248849
718	61696	MFNG	-0.000928297	-0.0105614
719	61881	MRTO4	-0.00335007	-0.0381143
720	44200	ZBED5	-0.0023623	-0.0268763
721	50623	TNFAIP6	0.00131853	0.0150011
722	5894	TSPAN2	0.00209954	0.0238868
723	23883	MCTP1	0.00240064	0.0273125
724	44427	MRPL3	-0.00356729	-0.0405857
725	60032	DUSP18	0.00368403	0.0419138
726	25048	CTSG	0.00135252	0.0153879
727	23823	CTSD	0.00133006	0.0151323
728	2118	ATP6V0E1	0.00383715	0.0436559
729	24604	CD151	0.00175043	0.0199149
730	54493	ITGA2B	0.00147211	0.0167484
731	8647	SLAIN1	-0.00339005	-0.0385692
732	44621	GOLGA3	-0.00169465	-0.0192803
733	63986	ZCCHC7	-0.000461486	-0.0052504
734	7455	NPAT	-0.00326218	-0.0371144
735	1355	PLAUR	0.00150311	0.0171011
736	43610	TNFRSF17	-0.00269244	-0.0306323
737	43301	SLC38A11	-0.00336318	-0.0382635
738	42265	TMEM156	-0.00305521	-0.0347596
739	34287	MRPS27	-0.00163348	-0.0185844
740	18030	C1QB	-0.00176266	-0.0200541
741	22540	VCL	0.000619305	0.00704594
742	17235	MYL9	0.000833026	0.00947748
743	5653	ITFG2	-0.00428047	-0.0486996
744	68240	FNTA	-0.000515662	-0.00586677
745	44306	NAP1L1	-6.37998e-05	-0.000725861
746	23624	ACAA2	0.00383127	0.043589
747	55456	SMIM11	-0.000236102	-0.00268617
748	58392	LTV1	-0.00205554	-0.0233862
749	32401	PVRIG	-0.00140229	-0.0159541
750	36538	MXRA7	-5.35074e-05	-0.000608763
751	7762	MAPK14	0.00422334	0.0480497
752	8403	MTUS1	-0.00271082	-0.0308415
753	7043	PPP2R5C	0.00241004	0.0274194
754	52719	RPS14	0.00039366	0.00447874
755	13231	DOK2	0.00340422	0.0387304
756	55405	RNF135	0.00301353	0.0342854
757	39673	KIAA0319L	0.00160604	0.0182722
758	43682	FEZ1	0.00184441	0.0209842
759	24315	C11orf1	0.000273147	0.00310764
760	52888	TIMM21	-0.000571536	-0.00650246
761	59937	KDSR	-0.00176556	-0.0200871
762	547	NOP56	0.000232775	0.00264832
763	5016	SEC62	0.000486902	0.00553957
764	65558	LSM14A	-0.00173015	-0.0196842
765	18429	NSG1	-0.00270793	-0.0308086
766	47092	PSIP1	-0.000237518	-0.00270228
767	10499	YTHDC1	-0.000812357	-0.00924232
768	33681	PNPO	-0.0043956	-0.0500095
769	42673	PRDM1	0.00212147	0.0241363
770	41291	SH2D1B	0.00341435	0.0388456
771	20304	UPF2	-0.00157336	-0.0179004
772	42247	C5orf51	-0.00422741	-0.048096
773	42964	CUBN	-0.00292526	-0.0332812
774	9996	S100A12	0.00342308	0.038945
775	61365	NKRF	0.000687162	0.00781796
776	19192	UTP14A	-0.00291055	-0.0331138
777	55298	OSBPL10	0.000760188	0.00864879
778	3055	ATXN1	0.00609784	0.0693762
779	62279	ORC5	-0.00154579	-0.0175867
780	60984	SAMD14	0.00248497	0.0282719
781	45386	LAT	-0.00228118	-0.0259534
782	12685	ADAP1	-0.00161841	-0.0184129
783	63873	RAB24	0.000235449	0.00267874
784	53825	IFNG	0.00185696	0.021127
785	38489	PLXDC2	0.00279545	0.0318043
786	55194	CDC42EP4	0.0015987	0.0181887
787	17150	DDX31	-0.00419529	-0.0477305
788	13455	TBC1D31	-0.00474832	-0.0540224
789	25296	ZCCHC11	0.0015896	0.0180852
790	50859	ABCC3	0.000552716	0.00628834
791	26105	BIRC3	0.00386524	0.0439755
792	39088	INADL	0.00333196	0.0379083
793	34936	SNRPA1	-0.00241498	-0.0274756
794	22588	LUC7L	-0.00393235	-0.044739
795	3437	TNFAIP8	0.00149174	0.0169718
796	58135	DMXL2	0.0034323	0.0390499
797	13840	RNF144B	0.00122564	0.0139443
798	316	LCMT2	5.2565e-05	0.000598041
799	64850	GALNT10	0.00179084	0.0203747
800	11696	CXCL16	0.00106727	0.0121425
801	49663	CMTM8	-0.00161832	-0.0184119
802	13912	FGR	0.000244728	0.00278431
803	46627	TMEM123	-0.000369645	-0.00420551
804	25166	HNRNPDL	-0.00220325	-0.0250668
805	1897	FCRLA	0.000999945	0.0113765
806	57138	WBP1L	0.00199825	0.0227344
807	27947	TPD52	0.00167565	0.0190642
808	62767	TRMT11	-0.000525874	-0.00598296
809	62049	BIN1	-0.001493	-0.0169861
810	65679	RAB30	-0.00330402	-0.0375904
811	30522	C3orf37	-0.00231343	-0.0263203
812	15385	PGD	0.00176443	0.0200742
813	49500	RABGGTB	-0.00214599	-0.0244153
814	6683	MRPS31	0.000769915	0.00875945
815	2899	TTYH3	0.00199029	0.0226439
816	26087	EHD4	0.00479358	0.0545374
817	47855	NOP58	-0.00384776	-0.0437766
818	49930	EIF3G	-0.0025614	-0.0291415
819	35411	TNFRSF10A	0.000304717	0.00346682
820	1206	ZNF480	-0.00463596	-0.0527441
821	14726	MRPS33	-0.000430633	-0.00489939
822	54616	ZNF274	0.00015909	0.00180999
823	47890	AKR1C3	0.00352659	0.0401226
824	66838	SERPINB6	0.00341383	0.0388397
825	39910	HNRNPD	-0.00191084	-0.02174
826	28612	ZNF146	-0.001579	-0.0179646
827	60036	KIF13B	0.00206628	0.0235084
828	46934	IDH3A	-0.00489586	-0.055701
829	40498	NAE1	-0.00052047	-0.00592148
830	41018	GBA	0.000152322	0.00173299
831	22643	NR4A2	0.00172254	0.0195976
832	37284	TRIM28	0.00106461	0.0121122
833	24904	NGFRAP1	-0.0015873	-0.018059
834	11238	DDX18	0.00105386	0.0119899
835	23536	TP53I11	-7.23054e-07	-8.22631e-06
836	17055	HAPLN3	0.00242643	0.0276059
837	67597	C12orf65	-0.00113256	-0.0128853
838	5820	KLF12	-0.00164363	-0.0186999
839	34130	C16orf58	-0.000793329	-0.00902584
840	64849	ADAM17	0.0039535	0.0449796
841	14588	LINC00152	0.00157398	0.0179074
842	13306	TNIP3	0.00364195	0.0414351
843	28986	DDX21	-0.00193572	-0.022023
844	7351	TOMM70A	-0.00257297	-0.0292731
845	14343	SGPL1	0.00460601	0.0524034
846	18452	TSR1	-0.00231759	-0.0263676
847	52421	PIK3CG	0.00451712	0.051392
848	8538	ODF2L	-0.00331369	-0.0377004
849	40373	PARP8	0.00146272	0.0166416
850	42849	DUSP22	0.00218379	0.0248454
851	34255	TPP2	-0.00517998	-0.0589335
852	9697	FAM214B	0.00327674	0.03728
853	45933	NPSR1	0.000297567	0.00338547
854	35643	DPH2	-0.00193996	-0.0220713
855	54788	VSIG1	-0.0031815	-0.0361965
856	52340	SERPINB1	0.00107162	0.012192
857	12786	CSRP2BP	-0.00152005	-0.0172939
858	58376	BAG3	0.00411632	0.0468321
859	37745	CLYBL	-0.000835688	-0.00950776
860	15902	GPR183	0.00460241	0.0523624
861	1922	PHF14	-0.00322754	-0.0367203
862	20255	F12	0.00149184	0.0169729
863	36381	NHP2L1	-0.00169802	-0.0193187
864	5106	CLIC1	-2.06009e-05	-0.00023438
865	3372	TCN2	0.00103948	0.0118263
866	734	CAPN2	0.00652207	0.0742027
867	41657	UBXN4	-0.00212024	-0.0241223
868	23811	DNMT3A	-0.00383955	-0.0436832
869	14945	PARP9	0.000523875	0.00596022
870	49554	FAM46A	0.00130027	0.0147934
871	63497	ITM2A	-0.00189587	-0.0215696
872	28734	KCNG1	-0.00132946	-0.0151255
873	20216	TXNDC5	-0.00215103	-0.0244726
874	10464	IFT74	-0.00371009	-0.0422103
875	53465	ARHGAP19	0.0019916	0.0226588
876	21352	GP9	0.00164336	0.0186968
877	66533	SDCCAG3	-0.000357817	-0.00407095
878	35139	RASGRP3	-0.000459041	-0.00522259
879	56003	KDM1A	-0.00369393	-0.0420265
880	19603	RPF2	-0.000140503	-0.00159853
881	58301	XPO4	-0.00240642	-0.0273783
882	55020	PGLYRP1	-0.000483969	-0.0055062
883	15063	NFS1	-0.000765167	-0.00870544
884	11748	ANP32B	0.000263466	0.0029975
885	4209	FLVCR2	0.000633052	0.00720234
886	38282	FAM53B	0.00182631	0.0207782
887	60519	MST4	-0.00417945	-0.0475503
888	63841	DCK	-0.00379832	-0.0432141
889	30474	PHC2	0.00130725	0.0148728
890	10629	TMEM42	-0.000655934	-0.00746267
891	31818	IRF9	0.00168949	0.0192216
892	33345	TFB1M	-0.00227849	-0.0259228
893	3975	S100A8	0.00328419	0.0373648
894	54675	ZFP82	-0.000758091	-0.00862493
895	45634	USP47	-0.00104325	-0.0118692
896	27749	SRBD1	0.0018625	0.02119
897	67920	CD97	-0.00013903	-0.00158177
898	22120	CSRP1	0.00358617	0.0408005
899	32237	SPIB	-0.000538775	-0.00612974
900	52381	IGHV5-78	-0.000637739	-0.00725567
901	11236	CLEC4E	0.000700014	0.00796418
902	50495	MIR600HG	0.00179203	0.0203882
903	38897	MRI1	0.000382115	0.00434739
904	56843	TMEM220	-0.00449184	-0.0511044
905	9908	MPHOSPH10	0.00015009	0.0017076
906	37966	ZNF347	-0.00246071	-0.0279959
907	62292	OTX1	0.00593571	0.0675316
908	7940	CLDND1	-0.00170469	-0.0193945
909	64427	IL12RB1	0.00268798	0.0305816
910	44196	TCL1A	-0.00208776	-0.0237528
911	29199	NKTR	0.00144537	0.0164442
912	61709	METTL22	0.00124658	0.0141826
913	67444	ZNF260	-0.00122652	-0.0139543
914	64813	CEP95	0.0009722	0.0110609
915	49624	HP	0.00264542	0.0300974
916	13162	ST6GAL1	-0.000608377	-0.00692161
917	8757	PAWR	-0.000241819	-0.00275122
918	66008	RPS20	3.72645e-05	0.000423965
919	5195	PFKFB2	0.00641185	0.0729487
920	48059	INTS10	-0.000291051	-0.00331134
921	45909	TRAFD1	0.000916	0.0104215
922	2033	DYNLT1	0.00238791	0.0271677
923	1755	SAP30	0.000878403	0.00999374
924	45769	AKIRIN2	0.00291951	0.0332158
925	31886	SEPHS1	-6.88938e-05	-0.000783817
926	47603	LILRB1	0.00186656	0.0212362
927	14914	RNMT	-0.00185961	-0.0211571
928	4816	CCDC50	-0.00240976	-0.0274163
929	64381	LOXL3	0.00280449	0.0319072
930	38645	FAR2	0.00238078	0.0270865
931	37427	ALDH3B1	-0.00164277	-0.0186901
932	40368	SCN3A	-0.00712368	-0.0810473
933	11610	HNRNPM	-0.000799769	-0.00909911
934	26689	CDC14B	0.00485986	0.0552915
935	54527	DENND1A	0.00119265	0.013569
936	4900	KCNMB1	0.000138357	0.00157411
937	52246	SRM	-0.00178407	-0.0202977
938	11715	CCL23	0.000934475	0.0106317
939	7476	RAB31	0.00245474	0.027928
940	12081	CETP	0.000679888	0.0077352
941	59729	DNASE1L1	-1.01672e-05	-0.000115674
942	62484	PSMB9	0.00268844	0.0305868
943	20217	EIF3D	0.000513901	0.00584674
944	15195	OGDH	0.00255901	0.0291143
945	15325	LRRC8C	-0.00482329	-0.0548754
946	20577	DNAJB1	-0.00120236	-0.0136795
947	26170	DARS	0.00288766	0.0328534
948	29161	DRAXIN	0.00234732	0.0267059
949	20220	EEF1E1	-0.00107896	-0.0122755
950	7563	NSUN2	-0.00167924	-0.019105
951	39997	TDP1	-0.00167601	-0.0190683
952	28832	AGPAT2	0.000383615	0.00436445
953	16624	TLR10	-0.00207705	-0.023631
954	21931	VPS51	-0.000568886	-0.00647231
955	19343	VOPP1	0.00249047	0.0283345
956	45378	PNPLA6	0.00101155	0.0115086
957	40577	SIDT1	-0.00179345	-0.0204044
958	23768	RDH14	-0.000436125	-0.00496187
959	65282	CD6	0.000557808	0.00634628
960	14448	ITGB3	0.00136772	0.0155608
961	56566	LGALS3BP	-0.0039155	-0.0445473
962	44264	FBXO21	0.00224041	0.0254895
963	49965	FUT8	-0.00193195	-0.0219801
964	50592	FAM84B	8.02544e-05	0.000913068
965	68543	SIRT4	-0.000698352	-0.00794527
966	1867	EXOSC2	-0.000776702	-0.00883667
967	45821	HABP4	-6.0778e-05	-0.000691482
968	59292	GFRA2	0.0018517	0.0210671
969	33786	CSTF3	-0.00458593	-0.0521749
970	52444	CSTA	-6.31179e-05	-0.000718103
971	43100	FBN2	0.0015361	0.0174765
972	29684	GNG2	0.00375096	0.0426753
973	33533	GYPB	-0.00262132	-0.0298232
974	45497	RPL17	-0.0017017	-0.0193605
975	53819	PIGN	-0.00414485	-0.0471567
976	34394	CHI3L2	-0.00711362	-0.0809329
977	45903	THAP11	-0.000273317	-0.00310957
978	13565	FKBP11	-0.00247681	-0.0281791
979	10901	ANTXR2	0.00503732	0.0573104
980	2006	PNN	-0.00268337	-0.0305292
981	2502	MARCO	0.00106871	0.0121589
982	67416	USP11	-0.000846344	-0.009629
983	1389	MSH6	-0.00202757	-0.023068
984	5621	PCID2	-0.00293003	-0.0333355
985	21509	SH3PXD2A	-0.000160801	-0.00182946
986	39916	DUSP1	0.00170879	0.0194412
987	35254	ZNF239	0.00234959	0.0267317
988	199	TAGAP	0.00227831	0.0259207
989	59299	RFC4	-0.0020317	-0.023115
990	56078	SERPINB2	0.0015382	0.0175004
991	12442	THBS1	0.000157919	0.00179667
992	37733	PPP1R3E	0.00195657	0.0222602
993	47238	GRN	0.00124293	0.014141
994	5582	RRN3P1	0.000286937	0.00326453
995	17484	RPL36	0.00237356	0.0270044
996	417	AKAP7	-0.00082388	-0.00937342
997	61938	TASP1	-0.00290708	-0.0330743
998	61481	CD68	0.00249172	0.0283487
999	44979	EPAS1	0.00462308	0.0525976
1000	25560	HNRNPA0	0.00150279	0.0170975
1001	34921	SH3BP2	0.00140611	0.0159976
1002	45166	PROS1	0.00129839	0.014772
1003	19718	ACKR3	-0.00177268	-0.0201681
1004	59992	GYPE	-0.00322898	-0.0367367
1005	61042	VNN1	0.00175005	0.0199106
1006	26057	VWF	0.00435296	0.0495244
1007	64977	CCDC170	0.0046737	0.0531735
1008	58759	OASL	-0.000495568	-0.00563816
1009	42667	SRPK1	0.00346659	0.03944
1010	50612	METTL1	-0.0064201	-0.0730426
1011	61343	GAS7	-0.00103654	-0.0117929
1012	30048	EFHD1	0.00187551	0.021338
1013	16957	CYP1B1	0.0031875	0.0362647
1014	58154	PITPNC1	-0.00517909	-0.0589234
1015	51666	LYRM4	-0.00255166	-0.0290307
1016	53537	MTR	-0.00244479	-0.0278148
1017	54141	TIMD4	-0.00316952	-0.0360602
1018	63844	KIF20B	-0.0026087	-0.0296796
1019	14891	LINGO2	0.0023371	0.0265896
1020	34229	UBE2D2	-0.00136957	-0.0155818
1021	5784	MPHOSPH9	-0.00334923	-0.0381048
1022	49202	HSPA9	-0.000238959	-0.00271868
1023	55325	ANKRD9	0.00222327	0.0252945
1024	40691	SH3BGRL3	0.0019658	0.0223652
1025	66623	CYP2E1	-0.00407481	-0.0463598
1026	14290	BIVM	-0.0049912	-0.0567857
1027	9539	CNOT7	-0.000364012	-0.00414143
1028	40147	WSB2	0.00466698	0.053097
1029	7860	ALKBH8	-0.00238189	-0.0270992
1030	68516	ZNF839	-0.00289034	-0.0328839
1031	11459	CASP1	0.000228475	0.0025994
1032	36113	MRPL24	-0.00135005	-0.0153597
1033	40439	TTC39B	-0.00276982	-0.0315127
1034	4271	GID8	-0.00042818	-0.00487148
1035	16485	HLTF	0.000238257	0.00271069
1036	62996	PAK1IP1	-0.00166304	-0.0189207
1037	47060	EWSR1	-0.0031136	-0.035424
1038	56270	CLEC4D	0.0040002	0.045511
1039	18563	PRKCH	-0.00213764	-0.0243203
1040	19582	GPX3	0.00208057	0.023671
1041	15116	ZMYND19	-0.00318459	-0.0362316
1042	57181	RPS29	-0.00212619	-0.02419
1043	20668	REEP4	0.00175995	0.0200233
1044	56379	STX6	0.00402013	0.0457377
1045	57370	BLK	-0.000405239	-0.00461047
1046	49239	FAM184A	0.00116271	0.0132283
1047	41919	TADA3	0.0042873	0.0487773
1048	40530	MALT1	-0.00275498	-0.0313439
1049	48641	NDFIP1	-0.000878376	-0.00999343
1050	1521	HMOX1	-0.000962788	-0.0109538
1051	52324	TMEM245	-0.0021667	-0.0246509
1052	4260	RPL13AP3	0.00397727	0.0452501
1053	2937	DENR	-0.000570402	-0.00648956
1054	25370	ZNF470	-0.0033647	-0.0382808
1055	20721	ABCB1	-0.00388056	-0.0441498
1056	23834	BNC2	0.00613776	0.0698303
1057	56215	BEX1	0.00392622	0.0446693
1058	55535	DUSP16	-0.00372611	-0.0423926
1059	50269	ATL3	0.00335186	0.0381347
1060	50399	TOMM20	-6.1783e-05	-0.000702916
1061	19552	RPS2	0.00153454	0.0174587
1062	36913	NOL6	-0.000735656	-0.00836968
1063	38878	TIPARP	0.00142788	0.0162452
1064	58118	CDK4	-0.00206137	-0.0234526
1065	39414	C20orf24	0.000345977	0.00393624
1066	41487	LYRM7	-0.00185331	-0.0210854
1067	54540	U2AF1L4	-0.000702788	-0.00799574
1068	28814	ATR	0.000100405	0.00114232
1069	34131	ADORA2A	-0.00174	-0.0197963
1070	23992	TFE3	0.00125209	0.0142452
1071	54292	NARG2	-0.00429501	-0.0488651
1072	67638	PNKD	0.000440918	0.0050164
1073	32613	FBXL5	0.00243679	0.0277238
1074	43681	RAB3IP	-0.00108909	-0.0123908
1075	39556	AGAP1	-8.10161e-05	-0.000921734
1076	13707	GPRASP1	-0.00639571	-0.0727651
1077	25050	ADAM15	-0.000419911	-0.0047774
1078	59137	C12orf29	7.41743e-05	0.000843894
1079	9714	PTPLAD1	0.00254572	0.0289631
1080	41942	TMTC1	0.00380073	0.0432416
1081	34722	OCIAD1	-0.000137104	-0.00155986
1082	42751	KIAA0922	-0.00262969	-0.0299184
1083	22526	PPP1R2	0.00272659	0.0310209
1084	8340	CTSC	-0.00093736	-0.0106645
1085	21484	CSPP1	-0.00105653	-0.0120203
1086	39500	NUDT9	-0.0017464	-0.0198691
1087	9446	SMAD3	-0.000500504	-0.00569432
1088	52027	ERCC6L2	-0.000982335	-0.0111762
1089	19919	BDH1	-0.00131968	-0.0150142
1090	38642	MYOF	0.000270824	0.00308121
1091	46193	RPP40	-0.000462362	-0.00526037
1092	32219	YTHDF1	-0.0027002	-0.0307206
1093	46679	CD33	-0.000126436	-0.00143848
1094	7148	DYSF	0.000765319	0.00870716
1095	61614	UBAP2	-0.00575986	-0.0655309
1096	31155	EMP1	0.00511573	0.0582025
1097	16615	BOD1	-0.000359295	-0.00408776
1098	20149	CASZ1	-0.00126422	-0.0143832
1099	55113	SFXN2	-0.00311891	-0.0354844
1100	20530	ZNF26	-0.0026188	-0.0297945
1101	54277	TSHZ3	-0.00148015	-0.0168399
1102	36098	SLAMF7	0.00514386	0.0585226
1103	55324	PRMT1	-0.00166833	-0.0189809
1104	18463	CD19	0.00158425	0.0180243
1105	33975	ARHGAP26	0.00284493	0.0323673
1106	53256	LUC7L3	-0.00217697	-0.0247678
1107	49700	APLP2	0.00141189	0.0160633
1108	12111	THEM4	-0.00373972	-0.0425474
1109	48785	BCL9	0.00101863	0.0115891
1110	15356	RIOK1	-0.00348942	-0.0396997
1111	4296	MTMR3	0.00245828	0.0279683
1112	46301	SLFN13	0.00244646	0.0278338
1113	26769	ANXA2P1	0.0018892	0.0214938
1114	48938	TFAM	-0.000783275	-0.00891145
1115	47324	FARSB	-0.00576234	-0.0655591
1116	59589	NDRG2	-0.000811804	-0.00923603
1117	24650	PUM1	0.00189049	0.0215084
1118	51745	CERS6	-0.0014016	-0.0159462
1119	66809	PAPD7	0.000991145	0.0112764
1120	24659	DDX46	-0.00100896	-0.0114791
1121	60442	TRIB1	0.00302565	0.0344233
1122	37070	MICU1	0.000875034	0.00995541
1123	62688	LIG1	0.00187764	0.0213622
1124	35515	ZMYND15	-0.00223929	-0.0254768
1125	18756	LSM2	-0.00183183	-0.020841
1126	59888	TSHZ2	0.0167513	0.190582
1127	7240	MIS12	-0.000947558	-0.0107805
1128	61226	EMR1	-0.000310798	-0.003536
1129	37659	LPGAT1	0.00465094	0.0529145
1130	40168	FHIT	0.00544055	0.0618981
1131	18988	RPS6KB1	-0.00147731	-0.0168076
1132	37361	SUPT3H	-0.00112806	-0.0128341
1133	33737	CFLAR	0.00273786	0.0311491
1134	64063	DDIT4L	0.00212486	0.0241749
1135	52271	PLEKHB1	0.00293662	0.0334104
1136	19709	CECR5	-0.00178411	-0.0202981
1137	66063	HELB	-0.00488721	-0.0556026
1138	46732	ILF3	0.000191271	0.00217612
1139	66685	GOLGA8A	-0.00201364	-0.0229095
1140	35009	TPST2	-0.00192838	-0.0219395
1141	7725	DNAJC5	0.00222557	0.0253207
1142	68202	AFG3L2	-0.00252026	-0.0286734
1143	13574	SALL2	0.000542573	0.00617295
1144	52885	BLOC1S1	0.00264214	0.0300601
1145	58584	ADAMTSL4	0.0024368	0.0277239
1146	33285	UBE3A	-0.000473853	-0.00539111
1147	49125	MYD88	0.000326151	0.00371068
1148	40494	CUTA	0.00204045	0.0232145
1149	331	PRMT6	-0.00175349	-0.0199498
1150	5304	NLRC4	-0.000307077	-0.00349367
1151	57060	HIBADH	-0.000500616	-0.00569559
1152	38189	GCSAM	-0.000207256	-0.00235799
1153	26282	AGPAT3	0.000329701	0.00375106
1154	21714	LYPD2	0.00287774	0.0327405
1155	64331	WDR1	0.00322754	0.0367203
1156	56054	PFN2	0.000510584	0.005809
1157	32261	P2RY10	0.00111287	0.0126613
1158	57722	CFP	0.000265043	0.00301544
1159	6152	ACOT9	-0.000583683	-0.00664066
1160	27716	DPPA4	-0.00381219	-0.0433719
1161	35138	TCTN1	-0.00213275	-0.0242647
1162	19561	CPNE8	0.00256078	0.0291344
1163	31495	EDARADD	0.00115905	0.0131867
1164	20977	RASSF4	0.000860352	0.00978837
1165	393	CCT7	-0.000652621	-0.00742498
1166	59778	LARP1B	-0.00297563	-0.0338542
1167	14696	CYB561A3	-0.00137253	-0.0156155
1168	60097	DHRS9	0.001759	0.0200124
1169	45972	JDP2	0.00268067	0.0304984
1170	15468	SLC12A2	-0.00229156	-0.0260715
1171	32442	RNASE6	0.00308111	0.0350543
1172	61390	OGFOD1	0.00104026	0.0118352
1173	14311	LAG3	-0.00182312	-0.0207419
1174	39614	IL27RA	-0.00211768	-0.0240932
1175	21501	CYB561	0.00350725	0.0399026
1176	7764	SPPL2A	-0.000600801	-0.00683542
1177	42372	SESTD1	0.00440588	0.0501264
1178	64942	DHX15	-0.000819374	-0.00932216
1179	26978	TCEA2	-7.89194e-05	-0.000897879
1180	32826	ACTA2	-0.000390969	-0.00444812
1181	27097	ATOX1	0.00207068	0.0235585
1182	40607	ABCA6	0.00275489	0.0313429
1183	30051	CYP4F12	0.00161424	0.0183655
1184	4838	ABR	0.000927376	0.0105509
1185	25151	CBR3	0.00109231	0.0124274
1186	2903	GOLGA8B	0.00113521	0.0129155
1187	37947	USP3	0.00275182	0.0313079
1188	1686	EIF2AK3	-0.00255537	-0.0290729
1189	66966	TCTA	0.00322403	0.0366803
1190	40835	CXCR6	-0.00343103	-0.0390354
1191	64203	GLA	-0.00054734	-0.00622718
1192	16381	APRT	-0.00115845	-0.0131799
1193	55683	IDH1	0.00221599	0.0252117
1194	39373	NGDN	-0.00308304	-0.0350763
1195	7166	NXT1	0.00115697	0.013163
1196	47600	DEDD	0.0026548	0.0302041
1197	7020	CHORDC1	-0.00275645	-0.0313606
1198	9338	MEOX1	0.00930616	0.105878
1199	22467	SETBP1	0.00182507	0.0207641
1200	38574	ECHDC2	0.000161154	0.00183348
1201	68115	SMARCA1	-0.00651202	-0.0740884
1202	57605	SAMSN1	-0.000116138	-0.00132132
1203	15057	NCBP2	0.000248908	0.00283187
1204	27419	ATP1B3	0.000295993	0.00336756
1205	21178	PCMTD1	-0.00346586	-0.0394317
1206	1119	ZNF512	-0.000140876	-0.00160277
1207	63902	GRWD1	-0.00107009	-0.0121746
1208	8853	RRM1	-9.68916e-05	-0.00110235
1209	50583	PLIN2	0.00319933	0.0363993
1210	57820	UBE2G2	0.000304165	0.00346054
1211	28861	SNRPF	0.00072113	0.00820442
1212	49133	RCN2	-0.00100703	-0.0114572
1213	1839	FCN1	-0.000259636	-0.00295392
1214	57182	GALC	0.00262703	0.0298882
1215	30113	CTSL	0.00248957	0.0283243
1216	43841	LEO1	-0.00229417	-0.0261012
1217	1685	AHSA1	-0.00263486	-0.0299773
1218	47709	RBFA	-0.00381082	-0.0433563
1219	672	CLNS1A	0.000382467	0.00435139
1220	14938	ZNF606	-0.00233404	-0.0265548
1221	57230	UBTF	-0.00246606	-0.0280568
1222	6801	PDS5A	-0.000989323	-0.0112557
1223	19917	FAM160A2	0.000356602	0.00405712
1224	33642	DBT	-0.00123931	-0.0140998
1225	55295	DDX24	0.000687883	0.00782616
1226	56390	FUCA2	0.000634419	0.00721789
1227	22994	BCLAF1	0.000863482	0.00982398
1228	52007	INPPL1	0.00132714	0.0150991
1229	39957	MIF	-0.00279307	-0.0317772
1230	24559	HSPE1	-0.000611305	-0.00695492
1231	2036	EPB41L4A	0.00387552	0.0440925
1232	1297	QSOX2	-0.000829004	-0.00943172
1233	50923	HKDC1	0.00348412	0.0396394
1234	50346	ZNF502	-0.00249214	-0.0283535
1235	21724	PRPS1	0.00160399	0.0182489
1236	13424	CTPS2	-1.90001e-05	-0.000216167
1237	37766	PRKACB	-0.00141753	-0.0161275
1238	35850	SRSF2	-0.000837465	-0.00952798
1239	47838	TRIM21	0.000685349	0.00779733
1240	15896	ANAPC16	-0.000107853	-0.00122706
1241	6439	COX5B	0.00116758	0.0132838
1242	6717	NDC1	-0.00175442	-0.0199603
1243	50544	CCDC91	-0.00172035	-0.0195727
1244	42503	HOPX	-0.00250494	-0.0284991
1245	49012	GADD45A	-0.000732212	-0.0083305
1246	62502	NOD2	0.00140816	0.0160209
1247	3760	GNPTAB	0.00242669	0.0276089
1248	50792	WWP1	0.00236574	0.0269154
1249	65896	BEND5	0.000156351	0.00177883
1250	48798	CIAPIN1	-0.000195808	-0.00222774
1251	4562	HTATIP2	0.00159593	0.0181572
1252	55114	DNAJB9	-0.00267552	-0.0304398
1253	56295	GTPBP3	0.00262519	0.0298672
1254	8050	C22orf29	-0.00252041	-0.0286751
1255	22150	ALDH6A1	-0.00305357	-0.034741
1256	9125	PLEKHF1	0.000837598	0.0095295
1257	18593	NEDD9	0.0055536	0.0631843
1258	12098	CBX5	-0.00273354	-0.0311
1259	43292	SHMT2	-0.000119068	-0.00135466
1260	68156	CPM	0.00379854	0.0432166
1261	51294	FGF9	-0.00187328	-0.0213126
1262	21023	COLGALT2	0.0025662	0.0291961
1263	68225	SOX8	0.00606413	0.0689926
1264	17818	MVP	0.00182157	0.0207243
1265	7172	UTP15	-0.00215648	-0.0245346
1266	66991	SFXN4	-0.00345823	-0.0393449
1267	37701	SEPT9	-0.000464465	-0.0052843
1268	14318	ZNF234	-0.00153221	-0.0174322
1269	25224	MTAP	0.00166505	0.0189436
1270	53742	CRELD1	-0.00293659	-0.0334101
1271	31499	TWISTNB	-0.000920951	-0.0104778
1272	39364	LGALSL	0.00186996	0.0212749
1273	36715	RASGRP1	-0.0014947	-0.0170055
1274	2474	TNFRSF21	-0.00234229	-0.0266486
1275	44492	CTPS1	-0.00135912	-0.0154629
1276	36408	S100A11	0.00136526	0.0155328
1277	36119	HEBP2	0.00408982	0.0465306
1278	6942	TTC16	0.00118227	0.0134509
1279	1517	NLRP3	0.00250515	0.0285015
1280	57810	CERK	-0.000570053	-0.00648559
1281	55459	ZNF175	-0.00309944	-0.0352629
1282	32964	HIATL1	0.00385723	0.0438844
1283	6723	RTTN	-0.000849766	-0.00966793
1284	350	BCL2	0.00489551	0.0556971
1285	29167	DBI	0.00403479	0.0459045
1286	32157	MTHFD1L	-0.00138186	-0.0157217
1287	24073	HOMER3	0.00100971	0.0114876
1288	60995	CCR9	-0.00126629	-0.0144068
1289	42260	AUTS2	-0.00811462	-0.0923214
1290	37011	BTG2	-0.00271665	-0.0309078
1291	33973	FKBP4	-0.00295685	-0.0336406
1292	9355	SUPT4H1	0.000818922	0.00931702
1293	2308	FAM126B	0.00219241	0.0249434
1294	41118	SPAG16	-0.00323471	-0.0368018
1295	64691	MATN2	-0.00231964	-0.0263909
1296	37323	LAPTM4B	-0.00229988	-0.0261661
1297	15691	PCBD1	0.00277212	0.0315389
1298	10682	MYH3	-0.00206988	-0.0235494
1299	15021	ASPRV1	0.00132362	0.0150591
1300	25985	TCEAL4	0.0015102	0.0171818
1301	49413	ZNF721	-0.00112517	-0.0128013
1302	10100	CCDC57	-0.0022029	-0.0250628
1303	15597	DZIP3	-0.00385894	-0.0439038
1304	48585	WDR74	-0.00128997	-0.0146762
1305	60804	DIAPH1	0.00153145	0.0174236
1306	17530	MAPKAPK3	0.000979196	0.0111405
1307	34660	ARSB	0.00250986	0.0285551
1308	62513	PTCD2	-0.00192868	-0.0219429
1309	51739	BATF2	-0.00132506	-0.0150754
1310	36592	CEBPA	-0.0012403	-0.0141111
1311	9448	MBTPS1	-0.00150822	-0.0171593
1312	297	DAP3	-1.15877e-05	-0.000131835
1313	13388	CD300C	0.00129442	0.0147268
1314	12448	TMEM8B	-0.00501179	-0.05702
1315	60365	NCEH1	0.00191715	0.0218117
1316	9123	NACA	-0.00199757	-0.0227267
1317	4669	ARHGAP15	0.000398413	0.00453281
1318	39444	PLAC8	-0.00476919	-0.0542599
1319	61622	CALML4	0.00110809	0.0126069
1320	35124	TCIRG1	0.00196344	0.0223384
1321	46377	ABCF1	-0.00182844	-0.0208025
1322	42735	BTN3A1	0.00127762	0.0145357
1323	45036	PSMB8	0.00283976	0.0323084
1324	42204	DAAM2	0.00318971	0.0362899
1325	10088	SSH1	0.00146948	0.0167185
1326	64988	SRSF1	-0.00206427	-0.0234856
1327	34136	NCR1	0.00400097	0.0455197
1328	27514	SMAD4	-0.00108349	-0.0123271
1329	10700	NOL9	-0.00280455	-0.0319078
1330	30134	TFB2M	-0.000602266	-0.00685208
1331	56475	HPCAL4	0.000948733	0.0107939
1332	41594	TAF4	-0.00275656	-0.0313619
1333	61347	ARF3	0.00207934	0.023657
1334	22388	GCNT1	0.00349819	0.0397995
1335	43789	PPIL3	0.000870244	0.00990091
1336	18477	WDFY2	0.00362771	0.0412731
1337	50786	ADORA3	0.00119017	0.0135408
1338	38978	DKFZP586I1420	0.00263342	0.0299609
1339	64119	PRKRA	9.3741e-05	0.00106651
1340	18355	RARRES3	0.00344897	0.0392395
1341	3620	AKR1B1	-0.00171733	-0.0195384
1342	68229	PPAPDC1B	-0.000993298	-0.0113009
1343	44402	CYBA	-8.05855e-05	-0.000916835
1344	44452	PLEKHA1	-0.00131308	-0.0149391
1345	56603	MTERFD1	-0.00315366	-0.0358797
1346	758	SDAD1	-0.000611552	-0.00695773
1347	3843	HDAC2	-0.00391296	-0.0445184
1348	59024	FOXO3	0.00295794	0.033653
1349	30897	SLC18B1	0.000544465	0.00619447
1350	61850	ZNF419	-0.00125644	-0.0142947
1351	2275	UPF3B	-0.00131588	-0.014971
1352	28342	AHCY	-0.00230438	-0.0262173
1353	16219	SLTM	-0.000975187	-0.0110949
1354	6196	NLRP12	0.00283569	0.0322621
1355	64367	LST1	-0.000551988	-0.00628006
1356	6155	ERGIC1	0.0027622	0.031426
1357	54936	CORO1C	0.00147834	0.0168193
1358	14136	MTHFD2	0.00129252	0.0147052
1359	58636	ATP5L	-0.00453488	-0.0515941
1360	8977	MARCH3	0.000965084	0.0109799
1361	65926	TCF3	-0.000811801	-0.009236
1362	42621	CA4	0.00148058	0.0168448
1363	63773	BPI	-0.000343196	-0.0039046
1364	30535	HNRNPU	0.00182612	0.0207761
1365	16198	PLA2G16	0.000386582	0.00439821
1366	11783	SSH3	0.000408764	0.00465058
1367	38525	TUT1	-0.00264968	-0.0301459
1368	37473	MAPK1	-0.00130973	-0.014901
1369	4749	CALCOCO1	0.000853311	0.00970826
1370	53029	CYBB	0.00218873	0.0249016
1371	55973	TAGLN	-0.000350966	-0.003993
1372	41168	IFI27L2	0.00355753	0.0404746
1373	62985	THOC1	-0.00209751	-0.0238637
1374	46075	ZNF792	0.00168716	0.0191951
1375	8638	TIMM8A	-0.00303453	-0.0345244
1376	18435	TRMT112	-0.00423631	-0.0481972
1377	30463	FAM129B	0.000802393	0.00912896
1378	19141	GORASP2	-0.000619237	-0.00704516
1379	21172	COX6B1	0.0013116	0.0149223
1380	58997	SEPT4	-0.000694951	-0.00790658
1381	27052	BMX	0.00222867	0.025356
1382	41231	FNBP4	0.00109169	0.0124203
1383	57488	NONO	-0.00184703	-0.021014
1384	26502	KRI1	-0.00250068	-0.0284507
1385	16069	RPUSD4	0.00149007	0.0169528
1386	16706	PLEKHM1	-0.000426107	-0.00484789
1387	63464	IPO4	-0.00238519	-0.0271367
1388	4638	CHCHD7	0.00361175	0.0410915
1389	43930	NAGA	0.00189128	0.0215174
1390	49293	PJA1	0.000982878	0.0111824
1391	51626	CFH	0.00276293	0.0314343
1392	10802	AZU1	0.000689339	0.00784273
1393	11987	CNIH4	0.00168345	0.0191529
1394	68408	STARD3NL	0.00313729	0.0356935
1395	11421	TSPYL5	-0.00271745	-0.0309169
1396	7773	FOXP1	8.3633e-05	0.000951507
1397	45692	HELZ2	8.58606e-05	0.000976851
1398	52348	BCCIP	-0.00275535	-0.0313481
1399	11846	POLE4	0.00372757	0.0424092
1400	2840	RPAIN	-5.98812e-05	-0.000681279
1401	35366	UBE2F	-0.000265599	-0.00302177
1402	40086	PRKCD	0.000197131	0.00224279
1403	55243	TRMT5	-0.00428418	-0.0487418
1404	46964	LINS	-0.00216466	-0.0246277
1405	14935	RPSA	-0.00273198	-0.0310822
1406	60084	RHBDF2	-0.00107961	-0.0122829
1407	21755	IL15	0.00168173	0.0191333
1408	7273	ELF4	0.00294948	0.0335567
1409	58948	TTC4	-0.000246205	-0.00280112
1410	21987	C15orf54	-0.00749941	-0.0853221
1411	45273	RBM14	-0.000159033	-0.00180935
1412	27895	ARHGAP33	0.0037739	0.0429363
1413	57584	TADA3	0.000652737	0.0074263
1414	29970	MYL6	0.000611916	0.00696187
1415	66219	LETMD1	0.00239643	0.0272646
1416	21085	ARPC1B	0.0030262	0.0344296
1417	21156	PTPN13	-0.00441863	-0.0502715
1418	48338	CBY1	-0.00011839	-0.00134694
1419	50372	TAGLN2	0.000979036	0.0111387
1420	56546	IL10RB	0.00169035	0.0192314
1421	60002	ZNF830	-0.00248607	-0.0282844
1422	11186	SMARCC1	-0.00264384	-0.0300794
1423	11488	POGLUT1	0.00146346	0.01665
1424	60152	PHTF1	0.00257057	0.0292458
1425	55739	KLHL34	0.00102338	0.0116432
1426	2369	GLMN	-0.00341897	-0.0388982
1427	39244	CYB5A	-0.000554975	-0.00631405
1428	8250	MIPEP	-0.0019648	-0.0223539
1429	68410	ABHD16A	0.000837026	0.00952299
1430	61241	CENPK	-0.00134127	-0.0152599
1431	4137	METTL3	0.000257688	0.00293176
1432	62504	TLR2	0.00206405	0.023483
1433	33453	PODXL2	-0.00153496	-0.0174635
1434	42773	SRRM1	0.00143508	0.0163271
1435	4122	POLR3H	-0.00302835	-0.0344541
1436	65723	PGRMC2	-0.000431977	-0.00491468
1437	28573	CCR2	0.00236062	0.0268572
1438	63491	C21orf2	-0.00210744	-0.0239767
1439	60604	GLTP	0.000287038	0.00326568
1440	42868	FAM220A	0.00106312	0.0120953
1441	66471	SUN1	0.00251846	0.0286529
1442	217	MGAM	0.00202002	0.0229821
1443	22909	EIF3B	-0.00113535	-0.0129171
1444	44276	GRAMD3	-0.00333082	-0.0378953
1445	36659	ATP5G2	-0.00312205	-0.0355201
1446	47648	TMEM106B	0.000159999	0.00182034
1447	24611	TRAPPC6A	-0.00259952	-0.0295752
1448	26846	PDIA5	-0.0033116	-0.0376766
1449	37223	PPWD1	0.000889919	0.0101248
1450	65486	IFI30	-1.65739e-05	-0.000188564
1451	13530	TMEM63A	-0.0015068	-0.0171431
1452	58212	RPL30	-0.000903015	-0.0102738
1453	45830	CDK14	0.00486914	0.055397
1454	10441	UBAC1	0.00176553	0.0200867
1455	48699	RPL11	0.000312848	0.00355933
1456	2013	ARHGEF7	-0.000992668	-0.0112938
1457	35207	TIMP2	0.00158691	0.0180545
1458	39036	PIGP	-0.0026394	-0.0300289
1459	30717	TUBGCP5	-0.00334477	-0.038054
1460	26766	C12orf75	-0.000300534	-0.00341923
1461	51142	BST1	0.000188484	0.00214441
1462	54836	METAP2	0.000136903	0.00155757
1463	14232	TYROBP	-0.00292335	-0.0332595
1464	46995	IL18BP	0.00399988	0.0455073
1465	53040	TSC22D3	0.00563994	0.0641666
1466	7512	SPON2	0.000226498	0.00257691
1467	31995	TRDMT1	-0.00418321	-0.0475931
1468	48932	TM6SF1	0.000677931	0.00771294
1469	36971	PRMT7	-0.00234928	-0.0267282
1470	25994	ATAD1	-0.000438913	-0.00499359
1471	15831	AGPAT5	-0.00231089	-0.0262914
1472	59647	POLR2D	-0.0044713	-0.0508707
1473	68460	HIST1H3H	-0.00676248	-0.0769379
1474	8573	OSBP	0.00155281	0.0176666
1475	60129	ALDH2	-0.00168591	-0.0191809
1476	55865	SPECC1L	-0.00164941	-0.0187656
1477	22046	ANKRD33	-0.000892145	-0.0101501
1478	67269	C3orf62	0.00041953	0.00477306
1479	7022	CSF1R	-0.000232436	-0.00264446
1480	38971	TRIOBP	0.00101375	0.0115336
1481	31859	B3GALT2	-0.00647293	-0.0736436
1482	61890	SERPINF1	-0.00357383	-0.0406601
1483	5599	ITGAL	4.11979e-05	0.000468716
1484	20364	HNMT	0.00117114	0.0133243
1485	53538	SFTPD	0.00164132	0.0186736
1486	64161	DNAJC19	-0.00158793	-0.0180662
1487	63490	CREB3L2	0.00470837	0.0535679
1488	52601	CD83	-0.00177099	-0.0201489
1489	31688	SCO2	-0.000559771	-0.00636861
1490	50730	TAF15	-0.00377883	-0.0429924
1491	19563	DDX42	-5.74948e-05	-0.000654128
1492	8761	WDR89	-0.00604136	-0.0687336
1493	3573	CDC25B	-0.000362198	-0.00412079
1494	15176	SRSF5	-0.00096852	-0.011019
1495	27558	KCNJ15	0.000546039	0.00621238
1496	17314	DCAF4	-7.80904e-05	-0.000888448
1497	48917	CEACAM6	-0.000820121	-0.00933066
1498	23416	TIMP1	0.00246286	0.0280204
1499	31915	LYZ	0.00281682	0.0320474
1500	19330	ZNF507	-0.00323911	-0.0368519
1501	31061	TPT1	-0.00278317	-0.0316646
1502	64327	PCMTD2	-0.000649868	-0.00739366
1503	21122	CDKN1A	0.000430357	0.00489624
1504	35283	FMO5	0.00363912	0.0414029
1505	11949	EIF4A3	-0.00157608	-0.0179313
1506	21482	SGMS2	0.00509111	0.0579224
1507	12066	HNRNPH1	-0.00139709	-0.0158949
1508	40895	GFM1	0.000486374	0.00553356
1509	52495	KRIT1	9.51099e-05	0.00108208
1510	6620	IKBKG	-0.000711136	-0.00809072
1511	16443	PABPC4	0.000736929	0.00838417
1512	5634	PRPF19	-0.000367032	-0.00417579
1513	6260	DHPS	-0.00108568	-0.012352
1514	68525	LY6H	0.00184045	0.0209391
1515	8192	PARM1	0.00060472	0.00688
1516	39345	COLQ	-0.0048217	-0.0548573
1517	66668	BLMH	-0.00428293	-0.0487276
1518	29922	CRHR1-IT1	0.002764	0.0314465
1519	21936	AASDH	-0.000542117	-0.00616776
1520	12610	CNTRL	0.000440866	0.00501581
1521	1162	GPER	-0.00217665	-0.0247641
1522	43044	STIP1	-0.00354643	-0.0403483
1523	20337	DPY19L4	-0.00289782	-0.032969
1524	50483	VNN3	0.00220285	0.0250622
1525	57199	AKAP13	0.00104055	0.0118385
1526	47922	MGLL	0.00155655	0.0177091
1527	29964	TBXAS1	0.000574094	0.00653157
1528	15044	CACYBP	-0.00295928	-0.0336682
1529	61071	SMIM14	0.00525647	0.0598038
1530	46017	RTN2	0.00196448	0.0223502
1531	2105	C11orf31	-0.001319	-0.0150065
1532	66107	CASK	-0.00150592	-0.0171331
1533	33781	VMO1	0.00101334	0.0115289
1534	61960	EEF1D	-0.000551701	-0.0062768
1535	11659	BBS2	0.00133696	0.0152108
1536	67434	HNRNPH3	-0.00432786	-0.0492388
1537	58568	VIPR1	0.000630097	0.00716872
1538	66928	LAP3	0.00110557	0.0125783
1539	14582	AGFG1	0.00333845	0.0379821
1540	42708	LY6G6F	0.00274115	0.0311865
1541	58481	CEP44	-0.000242149	-0.00275497
1542	67866	GAB2	0.00178832	0.020346
1543	33174	PHF21A	0.0016862	0.0191842
1544	60741	NUP35	-0.000645859	-0.00734805
1545	29169	STAT3	0.0014611	0.0166232
1546	29393	GGNBP2	-0.000902111	-0.0102635
1547	40179	SAMD9L	-0.00072004	-0.00819202
1548	47088	LAMP5	-0.00362951	-0.0412936
1549	11105	IL23A	0.00241014	0.0274206
1550	2177	MAP3K3	0.000759398	0.0086398
1551	23971	SH3BP5L	0.000218364	0.00248436
1552	8396	CIDEB	-0.000982408	-0.011177
1553	31838	ITGB2	-0.000449988	-0.00511959
1554	24489	IRF1	0.00256179	0.0291459
1555	38241	G6PD	-0.00232244	-0.0264228
1556	38356	RUNX3	0.000557301	0.00634051
1557	39818	UQCC	-0.00221526	-0.0252034
1558	3901	PPP1R15A	0.0018197	0.020703
1559	10218	CLC	0.00198943	0.0226341
1560	1605	PFKFB4	-0.000110124	-0.0012529
1561	50284	DLGAP4	0.002453	0.0279082
1562	8017	RALB	0.00023127	0.0026312
1563	64220	FURIN	0.000123478	0.00140483
1564	23181	ZSCAN9	0.00109647	0.0124747
1565	11427	RPL27A	0.00150602	0.0171342
1566	60990	TBCB	0.00229438	0.0261036
1567	60584	FASTKD2	-0.00156912	-0.0178521
1568	29059	NAA35	-0.00201943	-0.0229754
1569	12209	HVCN1	-0.00340728	-0.0387652
1570	64337	SLC22A4	-0.000161001	-0.00183174
1571	45609	SLC4A4	0.00678527	0.0771972
1572	49659	YIPF1	0.0019453	0.022132
1573	41135	ADD3	-0.00190591	-0.0216839
1574	3805	NET1	0.00432171	0.0491688
1575	4096	SIRPD	0.00203907	0.0231988
1576	44901	USO1	-0.000911978	-0.0103757
1577	27970	KRT10	-0.00226485	-0.0257676
1578	36162	SLC25A15	9.7166e-05	0.00110547
1579	49204	MAF	0.00108254	0.0123162
1580	67583	BCAT1	0.00174589	0.0198633
1581	22527	PPIL1	-0.000521445	-0.00593257
1582	36903	HDAC1	-0.000164394	-0.00187034
1583	39477	MAP3K7CL	-0.00611212	-0.0695386
1584	42911	ADAM9	0.00114685	0.0130479
1585	42906	TMEM209	0.00127364	0.0144904
1586	3466	NSUN6	-0.00537843	-0.0611913
1587	1474	LAMTOR1	0.00113881	0.0129564
1588	1997	GPR68	0.000698308	0.00794477
1589	29928	HDGFRP3	0.0055233	0.0628395
1590	14983	ADARB1	0.00341159	0.0388142
1591	51756	OGT	0.000220123	0.00250438
1592	52629	AAK1	-0.00131861	-0.0150021
1593	52901	ALG13	-0.00106844	-0.0121558
1594	15901	FGD4	0.00463162	0.0526947
1595	53485	TMEM5	-0.000585298	-0.00665904
1596	26938	RBM11	-0.00218838	-0.0248976
1597	2608	RIOK2	-0.00179301	-0.0203994
1598	971	ZNF800	0.000132356	0.00150584
1599	58138	TCTN3	-0.000543616	-0.00618481
1600	21469	LINC00260	-0.000164312	-0.00186941
1601	35531	PPAP2A	0.00218003	0.0248026
1602	48087	NR2C1	-0.00187833	-0.0213701
1603	68374	LEMD3	-0.000580447	-0.00660384
1604	21277	FUBP1	-0.00155692	-0.0177133
1605	52193	TRIM69	0.00480089	0.0546205
1606	18110	GSTM3	0.002901	0.0330052
1607	15462	JAKMIP1	0.00471829	0.0536808
1608	38865	NAA15	-0.00261104	-0.0297062
1609	46882	POLRMT	-0.00256112	-0.0291383
1610	40807	LCN2	-0.00196527	-0.0223592
1611	27484	ACVR2A	0.0034273	0.038993
1612	43487	ZCCHC14	0.00264566	0.0301001
1613	23716	TDG	-0.00111507	-0.0126863
1614	25918	DCXR	-0.00354429	-0.040324
1615	31777	C1orf85	2.38723e-06	2.71599e-05
1616	66628	RNF149	0.00288824	0.03286
1617	39853	CDC16	-0.00061589	-0.00700709
1618	57986	CRTAP	0.00331954	0.037767
1619	46598	NUP155	-0.00346804	-0.0394565
1620	551	PLCL1	0.000620755	0.00706244
1621	19159	FCER1G	-0.00107081	-0.0121828
1622	58547	ERCC5	-0.00110819	-0.0126081
1623	32696	RPL13P5	-0.00183032	-0.0208239
1624	19369	KIAA0586	-0.000940684	-0.0107023
1625	5748	TNFRSF1B	0.00181267	0.0206231
1626	42278	ATP5G1	-0.00133811	-0.0152239
1627	63978	TGFBR2	-0.000878328	-0.00999289
1628	47643	CLNK	0.00342516	0.0389686
1629	15327	TNFRSF8	0.00192102	0.0218558
1630	26695	ITPKB	-0.000282804	-0.00321751
1631	3056	MCM3	0.000433702	0.0049343
1632	14100	TYMP	-0.000864399	-0.00983441
1633	29160	NREP	-0.00444392	-0.0505592
1634	56115	ELOVL6	0.0014265	0.0162295
1635	28187	PRKCDBP	0.00478007	0.0543837
1636	40687	POLE3	-0.00171133	-0.0194701
1637	31503	CFL1	0.00280826	0.0319501
1638	1677	UBR2	0.00179887	0.0204661
1639	45238	CHP1	0.00160136	0.0182189
1640	14783	SMARCA2	-0.0020784	-0.0236463
1641	11441	P2RX1	-0.00027606	-0.00314078
1642	8921	DDX50	-0.00194598	-0.0221397
1643	6529	PQLC3	0.00217877	0.0247882
1644	240	WSB1	0.00261563	0.0297585
1645	5426	CLSTN3	0.00462697	0.0526418
1646	8119	HIBCH	-0.00166761	-0.0189727
1647	32326	TGDS	-0.000568789	-0.00647121
1648	42242	HLA-B	0.00147191	0.0167462
1649	22858	TMEM158	0.00319824	0.0363869
1650	45292	PNOC	0.00071859	0.00817552
1651	23005	KCTD12	0.00171296	0.0194886
1652	18717	CAPN1	0.000553012	0.00629171
1653	67015	TBRG4	-0.00100666	-0.0114529
1654	58007	CDA	-0.000535931	-0.00609738
1655	7469	AGPAT9	0.00169102	0.019239
1656	37374	PSME1	0.000781609	0.0088925
1657	35886	MRPS18B	0.000181488	0.00206482
1658	63977	ZEB1	-0.00427657	-0.0486553
1659	59398	SIAH2	0.000564745	0.0064252
1660	23537	CPVL	0.00124866	0.0142062
1661	24439	USP13	-0.00044113	-0.00501881
1662	5699	MS4A1	0.000579073	0.00658821
1663	20035	MTMR10	0.000995236	0.011323
1664	38474	KANSL2	-0.000236546	-0.00269122
1665	39539	CWF19L2	-0.00120305	-0.0136873
1666	17792	SEC14L5	0.00271312	0.0308676
1667	17172	COX11	0.00067509	0.00768061
1668	43084	TRIM4	0.00250289	0.0284758
1669	65301	HSP90AA1	-0.00106693	-0.0121386
1670	47125	MAD2L2	-0.00116446	-0.0132483
1671	4856	GRB10	0.00359284	0.0408764
1672	12904	ACTN4	-0.000407722	-0.00463872
1673	35333	THEM6	-0.000394458	-0.00448782
1674	12162	ASUN	-0.000268893	-0.00305924
1675	63762	RPS6KA1	0.00170676	0.0194181
1676	45296	OFD1	-0.00161754	-0.018403
1677	48180	PAFAH1B3	-0.0004078	-0.00463961
1678	44011	RAB1B	0.00126309	0.0143704
1679	26410	RNF181	0.00119344	0.013578
1680	45423	MSRA	0.000168708	0.00191942
1681	22361	MFN2	0.00132512	0.0150761
1682	18316	PDCL3	0.000196497	0.00223558
1683	34217	RPS16	-0.00115829	-0.0131781
1684	18824	C1orf177	0.00347177	0.0394989
1685	42829	PLCB2	0.000149618	0.00170223
1686	34197	PANK2	0.000787364	0.00895797
1687	39247	STAT2	0.000825631	0.00939334
1688	34075	SMCO4	0.00138204	0.0157237
1689	23617	SUPV3L1	-0.00193082	-0.0219673
1690	18257	TRIM44	-0.0020664	-0.0235098
1691	14172	ADCY9	0.00394877	0.0449258
1692	22151	MRPS9	-0.00100342	-0.0114161
1693	5346	RAB44	0.000746528	0.00849338
1694	57593	ANKRD35	0.00231535	0.0263421
1695	58384	LILRB2	0.00194592	0.0221391
1696	30234	PTK2B	0.00332698	0.0378516
1697	65270	ETV6	0.000524207	0.00596399
1698	37069	C1orf52	-0.00243458	-0.0276986
1699	51191	LINC00324	0.00579699	0.0659533
1700	56325	C2orf15	-0.000150434	-0.00171151
1701	57583	PREPL	-0.00053049	-0.00603548
1702	257	DUSP10	0.00325386	0.0370197
1703	49276	CEP135	-0.00225892	-0.0257001
1704	12331	ORC3	-0.00239998	-0.027305
1705	44699	GLB1	0.00113135	0.0128716
1706	57205	LRP3	-0.00156068	-0.0177561
1707	62209	MYH10	0.000641352	0.00729677
1708	27994	HCG27	0.0023114	0.0262972
1709	67214	RPL39L	0.00121589	0.0138334
1710	3152	TCTEX1D1	0.00300065	0.0341389
1711	26904	SNX25	0.00179697	0.0204444
1712	33853	PRDM8	0.00684054	0.077826
1713	36	PARP14	0.000451359	0.00513519
1714	14917	COL9A2	0.00231371	0.0263235
1715	27603	IFI35	-0.00083408	-0.00948947
1716	437	ADHFE1	0.000762163	0.00867126
1717	63872	LYL1	0.00456688	0.0519582
1718	17958	DROSHA	-0.00179612	-0.0204348
1719	40381	CCDC34	0.000819868	0.00932778
1720	14388	DMD	0.00160322	0.0182401
1721	36820	CD200R1	-0.00206759	-0.0235233
1722	6697	FBP1	0.00255345	0.029051
1723	44730	KLRC3	-0.00165183	-0.0187932
1724	63231	SUCNR1	0.00147457	0.0167764
1725	33847	QTRT1	-0.00135743	-0.0154437
1726	34900	ENPP5	0.00166026	0.0188891
1727	33343	HSPA8	0.00308436	0.0350913
1728	52212	NOB1	-0.002345	-0.0266795
1729	29782	DTNBP1	0.00155331	0.0176723
1730	57435	SMPDL3A	-0.00137818	-0.0156798
1731	49262	CCDC59	-0.000785478	-0.00893652
1732	67238	LAIR2	0.000714641	0.00813059
1733	66429	ARGLU1	7.41078e-05	0.000843137
1734	8855	TK2	0.000128448	0.00146137
1735	62551	TPP1	0.00142806	0.0162473
1736	6105	FXR1	0.00138081	0.0157097
1737	18950	MAK16	-0.000455086	-0.00517759
1738	32547	SECISBP2	-0.000381325	-0.0043384
1739	27769	ZNF614	-0.00358886	-0.0408311
1740	19629	HLA-E	0.002878	0.0327435
1741	67511	C1orf109	-0.00100066	-0.0113847
1742	3754	DPH6	-0.00251866	-0.0286552
1743	14130	SUMF2	-0.00119171	-0.0135583
1744	60947	QSOX1	0.00182472	0.0207602
1745	10308	ABI2	-0.00249157	-0.028347
1746	62632	ZCCHC17	0.00314499	0.0357811
1747	1230	RIPK3	0.00193621	0.0220286
1748	25164	DENND1B	-0.000921656	-0.0104858
1749	15238	MSH2	-0.00370133	-0.0421107
1750	47882	ZNF827	-0.00224402	-0.0255306
1751	55643	PRRG4	0.000980899	0.0111599
1752	50861	OAS1	0.000467459	0.00531836
1753	47768	ZRANB2	-0.000922231	-0.0104924
1754	16054	E2F2	0.00331323	0.0376952
1755	54779	MSANTD2	-0.000105541	-0.00120076
1756	39699	FBXO3	-0.00118621	-0.0134957
1757	34424	REPS2	0.00135886	0.01546
1758	43351	PLAGL1	0.000718494	0.00817443
1759	48444	TOR1B	-0.000591889	-0.00673402
1760	58646	LCLAT1	0.00083667	0.00951894
1761	67333	OLAH	0.00292199	0.033244
1762	148	C1orf216	0.00198131	0.0225417
1763	64342	ZNF540	0.00170156	0.0193589
1764	39025	ZNF428	-0.00397867	-0.045266
1765	57596	PPAN	-0.00223933	-0.0254772
1766	34647	SOX13	0.00254451	0.0289493
1767	7519	CXXC5	-0.000303527	-0.00345328
1768	24563	WDR19	0.00191562	0.0217943
1769	21201	VRK1	-0.00341304	-0.0388307
1770	44738	IQCG	0.00490388	0.0557923
1771	47163	FOLR2	0.00166142	0.0189023
1772	20265	TOX	0.00308794	0.035132
1773	3450	SRSF7	0.00213596	0.0243012
1774	54946	SCAF4	-0.0026284	-0.0299038
1775	25162	SUZ12	-0.00137135	-0.0156021
1776	62024	PRSS57	0.000706562	0.00803868
1777	26243	MPRIP	0.00178217	0.0202761
1778	14570	DGKG	0.00558493	0.0635407
1779	15158	LPXN	-0.00056389	-0.00641547
1780	67678	KCNA3	-0.00225306	-0.0256334
1781	12982	ATF3	0.00234916	0.0267268
1782	32058	ACADVL	0.001688	0.0192047
1783	24701	CTDSP1	0.00150429	0.0171146
1784	34481	APOBEC3C	-0.000524308	-0.00596514
1785	46480	DLL1	0.00124578	0.0141735
1786	42316	SLC26A6	0.00388024	0.0441462
1787	46903	NSMCE1	-0.000579367	-0.00659156
1788	42597	CYCS	-0.000653777	-0.00743813
1789	66130	ZNF10	0.00044497	0.0050625
1790	49929	RPS18	0.000880639	0.0100192
1791	22189	GNA15	-0.000384163	-0.00437069
1792	18819	ACADM	-0.00244709	-0.027841
1793	46119	CEPT1	-0.00179385	-0.0204089
1794	30018	UBE2L6	-0.000281601	-0.00320382
1795	2359	AMPH	0.00360125	0.040972
1796	60879	DDX1	0.00179913	0.020469
1797	65095	RPL35	0.000260388	0.00296248
1798	5466	ATP8B4	0.00126236	0.0143621
1799	38747	CCDC104	0.000846391	0.00962953
1800	65473	GTF3A	-6.90866e-05	-0.00078601
1801	13753	CEACAM8	-0.000973776	-0.0110788
1802	60659	VPS33A	0.00271392	0.0308767
1803	12284	PAPOLA	-0.00307344	-0.0349671
1804	43041	SREBF1	-0.000196202	-0.00223222
1805	65730	ZNF235	-0.00111419	-0.0126763
1806	39838	FBXO15	0.00119836	0.0136339
1807	61630	GK2	6.10552e-05	0.000694635
1808	3999	IPCEF1	-0.00427008	-0.0485814
1809	51707	TPM1	-0.00118841	-0.0135207
1810	44361	FAM43A	0.000207628	0.00236222
1811	35331	POP5	9.55003e-05	0.00108652
1812	1688	SHQ1	-0.000331446	-0.00377092
1813	62239	N6AMT2	-0.00151878	-0.0172794
1814	42654	FPR3	0.00294923	0.0335539
1815	1791	PDE6B	-0.00321378	-0.0365637
1816	36765	C20orf197	0.00383684	0.0436524
1817	66908	ZNF395	0.00238961	0.027187
1818	51168	FAM153B	3.0445e-05	0.000346378
1819	47484	ZNF189	-0.00156253	-0.0177772
1820	13575	RSBN1	-4.74555e-05	-0.000539909
1821	60941	ARHGAP24	0.00352436	0.0400972
1822	23906	ITPRIP	0.00151602	0.017248
1823	54471	TCF4	-0.00196596	-0.0223671
1824	61177	APCDD1	0.00376907	0.0428814
1825	3735	PTPN4	0.000837897	0.0095329
1826	44226	ZNF562	-0.00374099	-0.0425619
1827	53462	C2CD5	-0.00116589	-0.0132645
1828	28311	TYSND1	-0.00149241	-0.0169794
1829	14758	SLC24A6	-0.00215715	-0.0245423
1830	63528	EPN1	-0.0003694	-0.00420273
1831	52511	PHPT1	0.00247302	0.028136
1832	49367	CSNK1D	-0.00105216	-0.0119706
1833	62334	RPL23AP64	-0.00379607	-0.0431885
1834	57905	RARA	-0.000595459	-0.00677464
1835	32815	CRY1	-0.00169682	-0.019305
1836	34162	C1QTNF6	0.000911081	0.0103655
1837	23591	AGO4	0.00256879	0.0292256
1838	35520	ZNF337	0.00139553	0.0158772
1839	64972	SAAL1	-0.00251334	-0.0285947
1840	27234	ERGIC3	-0.00134216	-0.01527
1841	38234	TLN1	0.000915456	0.0104153
1842	54526	RP11-617D20.1	-0.00119829	-0.0136331
1843	67899	SLC37A3	0.00214839	0.0244426
1844	12965	CAP1	0.0014045	0.0159792
1845	53321	TMEM230	-0.00297967	-0.0339002
1846	60669	MYOF	0.000801005	0.00911317
1847	56971	FCGR2B	0.00375035	0.0426684
1848	12041	LARP4	-0.00296922	-0.0337813
1849	37051	TRIM22	0.00243517	0.0277053
1850	10490	PPP1CA	-0.000255441	-0.0029062
1851	19277	TMCC2	0.00355943	0.0404962
1852	33858	RINT1	-0.0020039	-0.0227987
1853	47181	SSBP4	-0.000564815	-0.006426
1854	31018	WDR27	-0.00304435	-0.0346361
1855	4123	MDN1	-0.00290277	-0.0330253
1856	12594	LRSAM1	0.000297906	0.00338933
1857	47000	DLG4	0.00250071	0.028451
1858	36989	SSB	-0.000608993	-0.00692862
1859	35988	CEACAM1	-2.25118e-05	-0.000256121
1860	9320	FAM134A	0.00188605	0.0214579
1861	43829	OSCAR	-0.00321359	-0.0365616
1862	57548	APPBP2	-0.00117204	-0.0133345
1863	14023	GTPBP8	8.16707e-05	0.000929181
1864	16515	PRIM1	-0.00165621	-0.018843
1865	52521	UBIAD1	-0.00263476	-0.0299761
1866	46819	ST6GALNAC6	0.00417547	0.047505
1867	7130	GUSB	0.00358705	0.0408105
1868	16252	EPM2A	-0.00388129	-0.0441581
1869	31629	DET1	0.000261414	0.00297415
1870	40940	SRP68	0.000286905	0.00326417
1871	28216	SLITRK4	0.00166708	0.0189667
1872	17138	NRROS	0.00156584	0.0178148
1873	21522	URB2	-0.00104533	-0.0118929
1874	46210	THEMIS2	0.00130832	0.014885
1875	63423	WDR92	-0.00547447	-0.062284
1876	26371	PAFAH2	0.000503854	0.00573243
1877	31866	SRGN	0.000595642	0.00677672
1878	31870	SMEK1	-0.00125922	-0.0143264
1879	12693	PLOD3	0.00189846	0.0215991
1880	50455	ABHD3	0.00512354	0.0582914
1881	6209	USP44	-0.00365092	-0.0415371
1882	31488	SURF6	-0.00157092	-0.0178726
1883	8106	KLHDC1	-0.00468348	-0.0532848
1884	39366	IFI6	0.000154921	0.00176256
1885	12901	CMPK1	-0.00112161	-0.0127607
1886	18072	JUND	0.00276575	0.0314664
1887	27846	GART	0.000213119	0.00242469
1888	67750	SAFB	-0.00152494	-0.0173495
1889	47906	SRFBP1	-0.00103503	-0.0117757
1890	21586	INPP5D	0.00310912	0.035373
1891	60463	PILRA	0.000451295	0.00513446
1892	58047	BLNK	-0.00206817	-0.0235299
1893	68327	POLR3B	-0.000624484	-0.00710486
1894	44893	NDUFAF3	-7.8818e-06	-8.96726e-05
1895	46845	FBXO10	-0.00409896	-0.0466346
1896	68466	RPP21	1.58485e-05	0.000180311
1897	11102	AOAH	-0.000597949	-0.00680297
1898	8778	ZC3HAV1	-0.0010662	-0.0121303
1899	67775	PRKCQ	-0.000395261	-0.00449695
1900	33060	MGAT4B	0.00142345	0.0161948
1901	8653	EIF4E3	-0.000891113	-0.0101383
1902	55257	SORCS3	0.00474282	0.0539599
1903	41058	DOLPP1	-0.0029903	-0.0340212
1904	21738	PDE4A	0.00428559	0.0487579
1905	51927	NSFL1C	0.00016844	0.00191637
1906	67174	NGLY1	-0.00193977	-0.0220691
1907	52303	DUT	-0.000495682	-0.00563946
1908	61592	CCND2	0.00037357	0.00425017
1909	34081	NUP62	-0.00143795	-0.0163598
1910	58038	FTL	-0.00141639	-0.0161145
1911	12397	UQCRC1	0.00200615	0.0228243
1912	65911	EIF3J	-0.000785274	-0.0089342
1913	1924	ZNF649	-0.00389588	-0.0443241
1914	40229	TBC1D2	0.000298259	0.00339334
1915	53666	TUBB6	0.00139258	0.0158436
1916	26561	WDHD1	-0.00308499	-0.0350985
1917	1896	IL18R1	-0.000354396	-0.00403202
1918	36705	EI24	0.000504737	0.00574248
1919	61156	LPAR6	0.00392531	0.0446589
1920	21674	PRTN3	0.000141052	0.00160477
1921	35593	EPG5	0.00328217	0.0373418
1922	772	TMSB10	0.00353274	0.0401926
1923	58771	N4BP2L2	0.000877762	0.00998645
1924	28276	GPR97	0.000934735	0.0106346
1925	59682	CETN3	-0.00186397	-0.0212067
1926	63133	ZNF207	-0.00370486	-0.0421508
1927	23973	TNF	0.00381535	0.0434079
1928	32657	CELA1	0.00196123	0.0223132
1929	29096	REEP5	0.0066575	0.0757435
1930	41055	CDK5	0.00213185	0.0242544
1931	22241	ERCC1	4.54991e-05	0.000517651
1932	29193	FCGR2A	0.00169983	0.0193393
1933	67815	TSGA10	-0.00248752	-0.0283009
1934	59738	TIMM9	0.000568867	0.0064721
1935	27119	RPRD1A	0.000852019	0.00969357
1936	15484	FXN	-0.00379462	-0.043172
1937	9255	EIF4EBP2	-0.00155885	-0.0177353
1938	53548	GDE1	-0.00181079	-0.0206017
1939	5026	NUPL2	-0.00215999	-0.0245746
1940	44851	SLC39A1	0.00112052	0.0127483
1941	9014	QARS	0.00108292	0.0123206
1942	64794	MAGEE1	0.00140834	0.0160229
1943	50995	ACP1	-0.00105707	-0.0120265
1944	45816	RPL28	-0.000737597	-0.00839177
1945	2880	PRRC2C	-0.000709092	-0.00806746
1946	34179	USF1	0.00176161	0.0200421
1947	17304	NAP1L4	-0.000286547	-0.00326009
1948	12039	ZNF121	-0.00296073	-0.0336847
1949	15713	ALDH18A1	-0.00286671	-0.032615
1950	67159	CEBPZ	0.000969374	0.0110287
1951	34794	FUBP3	-0.000580885	-0.00660883
1952	5792	SNX11	0.00106854	0.012157
1953	15343	DKK3	-0.000690902	-0.00786051
1954	18104	SACS	-0.00148262	-0.016868
1955	35721	ZNF195	-0.000991954	-0.0112856
1956	31346	ARRB1	-0.000589595	-0.00670792
1957	16128	IFIT3	0.000437541	0.00497798
1958	63322	PSAT1	-0.00156002	-0.0177486
1959	46998	VAV3	0.00276788	0.0314906
1960	40317	GATS	-0.000518743	-0.00590183
1961	8875	CYB5R3	-0.000697858	-0.00793965
1962	51246	LPHN1	-0.000869311	-0.0098903
1963	12336	HIVEP2	-0.0048744	-0.0554569
1964	66788	ELANE	-0.00173266	-0.0197128
1965	57315	GAR1	-0.00345658	-0.0393261
1966	30709	GPX1	0.00155351	0.0176745
1967	60836	RABEP1	-0.00181185	-0.0206137
1968	8816	ILF2	0.00207078	0.0235596
1969	29144	IPO7	-0.0029547	-0.0336161
1970	48783	ARSG	0.00140412	0.0159749
1971	40486	SLC20A1	0.00104602	0.0119007
1972	850	WDR41	0.00271379	0.0308753
1973	26822	PRCP	0.00281072	0.031978
1974	4618	RUVBL1	-0.0031689	-0.0360531
1975	22342	TECR	0.000695583	0.00791377
1976	27332	DIAPH2	0.000117429	0.00133601
1977	62724	QRSL1	-0.00285816	-0.0325178
1978	19327	ABHD5	0.00227286	0.0258587
1979	40039	DENND4A	-0.00259861	-0.0295648
1980	13002	NAPEPLD	-0.000810483	-0.009221
1981	57647	CDKN2B	0.000325386	0.00370197
1982	406	ZCCHC8	-0.00158843	-0.0180718
1983	53423	PKM	0.00267897	0.0304791
1984	39376	FBXW5	-0.000783604	-0.0089152
1985	40714	ZNF567	-0.00164333	-0.0186964
1986	31965	CAMP	-0.00182057	-0.0207129
1987	32112	ZSWIM8	-0.0004928	-0.00560667
1988	59602	ICAM4	0.00258961	0.0294624
1989	6972	PRUNE2	0.00207507	0.0236084
1990	13521	MRPS26	-0.000369624	-0.00420528
1991	51510	LARS2	-0.00290254	-0.0330227
1992	29540	ENPP4	0.00289269	0.0329106
1993	20032	OXCT1	-0.0017476	-0.0198827
1994	25243	AASDHPPT	-0.00102137	-0.0116203
1995	9557	RPS11	0.00024675	0.00280732
1996	20903	LRRK1	0.000973601	0.0110768
1997	36548	MTRF1	-0.00352244	-0.0400754
[truncated: 9,912 more rows]
